# Supplementary material for: SV-plaudit: A cloud-based framework for manually curating thousands of structural variants
Source: Gigascience. 2018 May 31;7(7):giy064. doi: 10.1093/gigascience/giy064 (PMC6030999; doi:10.1093/gigascience/giy064)
Supplement: Additional Files [file giy064_supp.zip]

Archive with 8 entries (8 files):
- Supplemental_Figure_1.pdf
- Supplemental_Figure_2.pdf
- Supplemental_Figure_3.pdf
- Supplemental_File_1.vcf
- Supplemental_File_3.sh
- Supplemental_File_4.csv
- Supplemental_File_5.vcf
- Supplemental_File_6.txt
