# Supplementary material for: SV-plaudit: A cloud-based framework for manually curating thousands of structural variants
Source: Gigascience. 2018 May 31;7(7):giy064. doi: 10.1093/gigascience/giy064 (PMC6030999; doi:10.1093/gigascience/giy064)
Supplement: Additional Files [file giy064_supp.zip › Supplemental_File_1.vcf]

##fileformat=VCFv4.1
##FILTER=<ID=PASS,Description="All filters passed">
##reference=ftp://ftp.1000genomes.ebi.ac.uk//vol1/ftp/technical/reference/phase2_reference_assembly_sequence/hs37d5.fa.gz
##source=1000GenomesPhase3Pipeline
##contig=<ID=1,assembly=b37,length=249250621>
##contig=<ID=2,assembly=b37,length=243199373>
##contig=<ID=3,assembly=b37,length=198022430>
##contig=<ID=4,assembly=b37,length=191154276>
##contig=<ID=5,assembly=b37,length=180915260>
##contig=<ID=6,assembly=b37,length=171115067>
##contig=<ID=7,assembly=b37,length=159138663>
##contig=<ID=8,assembly=b37,length=146364022>
##contig=<ID=9,assembly=b37,length=141213431>
##contig=<ID=10,assembly=b37,length=135534747>
##contig=<ID=11,assembly=b37,length=135006516>
##contig=<ID=12,assembly=b37,length=133851895>
##contig=<ID=13,assembly=b37,length=115169878>
##contig=<ID=14,assembly=b37,length=107349540>
##contig=<ID=15,assembly=b37,length=102531392>
##contig=<ID=16,assembly=b37,length=90354753>
##contig=<ID=17,assembly=b37,length=81195210>
##contig=<ID=18,assembly=b37,length=78077248>
##contig=<ID=19,assembly=b37,length=59128983>
##contig=<ID=20,assembly=b37,length=63025520>
##contig=<ID=21,assembly=b37,length=48129895>
##contig=<ID=22,assembly=b37,length=51304566>
##contig=<ID=MT,assembly=b37,length=16569>
##contig=<ID=X,assembly=b37,length=155270560>
##contig=<ID=Y,assembly=b37,length=59373566>
##contig=<ID=hs37d5,assembly=b37,length=35477943>
##INFO=<ID=TSD,Number=1,Type=String,Description="Precise Target Site Duplication for bases, if unknown, value will be NULL">
##INFO=<ID=SVTYPE,Number=1,Type=String,Description="Type of structural variant">
##INFO=<ID=MSTART,Number=1,Type=Integer,Description="Mitochondrial start coordinate of inserted sequence">
##INFO=<ID=MLEN,Number=1,Type=Integer,Description="Estimated length of mitochondrial insert">
##INFO=<ID=MEND,Number=1,Type=Integer,Description="Mitochondrial end coordinate of inserted sequence">
##INFO=<ID=MEINFO,Number=4,Type=String,Description="Mobile element info of the form NAME,START,END<POLARITY; If there is only 5' OR 3' support for this call, will be NULL NULL for START and END">
##INFO=<ID=SVLEN,Number=.,Type=Integer,Description="Difference in length between REF and ALT alleles">
##INFO=<ID=IMPRECISE,Number=0,Type=Flag,Description="Imprecise structural variation">
##INFO=<ID=CIEND,Number=2,Type=Integer,Description="Confidence interval around END for imprecise variants">
##INFO=<ID=CIPOS,Number=2,Type=Integer,Description="Confidence interval around POS for imprecise variants">
##INFO=<ID=END,Number=1,Type=Integer,Description="End coordinate of this variant">
##INFO=<ID=CS,Number=1,Type=String,Description="Source call set.">
##INFO=<ID=MC,Number=.,Type=String,Description="Merged calls.">
##INFO=<ID=AC,Number=A,Type=Integer,Description="Total number of alternate alleles in called genotypes">
##INFO=<ID=AF,Number=A,Type=Float,Description="Estimated allele frequency in the range (0,1)">
##INFO=<ID=NS,Number=1,Type=Integer,Description="Number of samples with data">
##INFO=<ID=AN,Number=1,Type=Integer,Description="Total number of alleles in called genotypes">
##INFO=<ID=EAS_AF,Number=A,Type=Float,Description="Allele frequency in the EAS populations calculated from AC and AN, in the range (0,1)">
##INFO=<ID=EUR_AF,Number=A,Type=Float,Description="Allele frequency in the EUR populations calculated from AC and AN, in the range (0,1)">
##INFO=<ID=AFR_AF,Number=A,Type=Float,Description="Allele frequency in the AFR populations calculated from AC and AN, in the range (0,1)">
##INFO=<ID=AMR_AF,Number=A,Type=Float,Description="Allele frequency in the AMR populations calculated from AC and AN, in the range (0,1)">
##INFO=<ID=SAS_AF,Number=A,Type=Float,Description="Allele frequency in the SAS populations calculated from AC and AN, in the range (0,1)">
##INFO=<ID=SITEPOST,Number=1,Type=Float,Description="Site Median posterior probability from MVNcall.">
##FORMAT=<ID=GT,Number=1,Type=String,Description="Genotype">
##ALT=<ID=INV,Description="Inversion">
##ALT=<ID=INS:MT,Description="Nuclear Mitochondrial Insertion">
##ALT=<ID=INS:ME:SVA,Description="Insertion of SVA element">
##ALT=<ID=INS:ME:LINE1,Description="Insertion of LINE1 element">
##ALT=<ID=INS:ME:ALU,Description="Insertion of ALU element">
##ALT=<ID=DUP,Description="Duplication">
##ALT=<ID=DEL,Description="Deletion">
##ALT=<ID=CNV,Description="Copy Number Polymorphism">
##ALT=<ID=CN9,Description="Copy number allele: 9 copies">
##ALT=<ID=CN8,Description="Copy number allele: 8 copies">
##ALT=<ID=CN7,Description="Copy number allele: 7 copies">
##ALT=<ID=CN6,Description="Copy number allele: 6 copies">
##ALT=<ID=CN5,Description="Copy number allele: 5 copies">
##ALT=<ID=CN4,Description="Copy number allele: 4 copies">
##ALT=<ID=CN3,Description="Copy number allele: 3 copies">
##ALT=<ID=CN2,Description="Copy number allele: 2 copies">
##ALT=<ID=CN1,Description="Copy number allele: 1 copy">
##ALT=<ID=CN0,Description="Copy number allele: 0 copies">
##bcftools_viewVersion=1.5-17-g4f134df+htslib-1.4-30-g6a50863
##bcftools_viewCommand=view -c 1 -s NA12878 ftp://ftp-trace.ncbi.nih.gov/1000genomes/ftp/phase3/integrated_sv_map/ALL.wgs.integrated_sv_map_v2.20130502.svs.genotypes.vcf.gz; Date=Tue Feb 13 09:10:00 2018
#CHROM	POS	ID	REF	ALT	QUAL	FILTER	INFO	FORMAT	NA12878
1	2911536	DEL_pindel_91	TAAGAAATTAATGGGCCGGGCGCGGTGGCTCACGCCTGTAATCCCAGCACTTTGGGAGGCCGAGATGGGCAGATCACGAGGTCAGGAGATCGAGACCATCCTGGCTAACACGGTGAAACCCCGTCTCTACTAAAAATACAAAAATTAGCCGGGCATGGTGGCGCGTGCCTGTAGTCCCAGCTACACAGGAGGCTGAGGCAGGAGAATGGTGTGAACCCGGGAGGCGGAGCTTGCAGTGAGTCGAGATCGCGCCACTGCACTCCAGCCTGGGCGACAGAGCGAAACTCCGTCTCAAAAAAAAAAAAAAAAAAAAAA	T	.	PASS	SVTYPE=DEL_ALU;MEINFO=AluYg6a2,1,281,+;END=2911850;CS=DEL_pindel;AC=1;AF=0.269369;NS=2504;AN=2;EAS_AF=0.3542;EUR_AF=0.1133;AFR_AF=0.4531;AMR_AF=0.2421;SAS_AF=0.1135;SITEPOST=0.9996	GT	1|0
1	3995268	ALU_umary_ALU_5	N	<INS:ME:ALU>	.	.	TSD=null;SVTYPE=ALU;MEINFO=AluUndef,89,280,-;SVLEN=191;CS=ALU_umary;AC=2;AF=0.785543;NS=2504;AN=2;EAS_AF=0.7609;EUR_AF=0.7992;AFR_AF=0.7806;AMR_AF=0.804;SAS_AF=0.7904;SITEPOST=0.9891	GT	1|1
1	4204667	DEL_pindel_129	ACACCATTATCATTATCATCACCACCACCACCACCACCACACCACCACCAT	A	.	PASS	SVTYPE=DEL;END=4204717;CS=DEL_pindel;AC=1;AF=0.485623;NS=2504;AN=2;EAS_AF=0.4841;EUR_AF=0.4841;AFR_AF=0.4902;AMR_AF=0.4841;SAS_AF=0.4836;SITEPOST=0.9999	GT	1|0
1	5934301	ALU_umary_ALU_10	G	<INS:ME:ALU>	.	.	TSD=AAAGAAAATTAGG;SVTYPE=ALU;MEINFO=AluUndef,36,279,+;SVLEN=243;CS=ALU_umary;AC=1;AF=0.115815;NS=2504;AN=2;EAS_AF=0.0089;EUR_AF=0.1869;AFR_AF=0.1702;AMR_AF=0.0951;SAS_AF=0.0941;SITEPOST=1	GT	1|0
1	7570074	BI_GS_DEL1_B5_P0008_654	A	<CN0>	100	PASS	SVTYPE=DEL;CIEND=0,0;CIPOS=0,0;END=7571521;CS=DEL_union;MC=SI_BD_86,UW_VH_6262,YL_CN_TSI_23,UW_VH_1671,EM_DL_DEL1004393,YL_CN_JPT_38;AC=1;AF=0.161741;NS=2504;AN=2;EAS_AF=0.2857;EUR_AF=0.1928;AFR_AF=0.0658;AMR_AF=0.1153;SAS_AF=0.1646	GT	1|0
1	9595360	YL_CN_GBR_48	A	<CN0>	100	PASS	SVTYPE=DEL;CIEND=-500,1000;CIPOS=-1000,500;END=9597869;CS=DEL_union;MC=YL_CN_ASW_55,SI_BD_109,EM_DL_DEL1005663,YL_CN_CDX_32,BI_GS_DEL1_B1_P0010_450,UW_VH_2284,UW_VH_15255;AC=1;AF=0.219249;NS=2504;AN=2;EAS_AF=0.3095;EUR_AF=0.1352;AFR_AF=0.3003;AMR_AF=0.1412;SAS_AF=0.1585	GT	1|0
1	10482499	UW_VH_0	G	<CN0>	100	PASS	SVTYPE=DEL;CIEND=0,468;CIPOS=-504,0;END=10483790;CS=DEL_union;MC=SI_BD_118,EM_DL_DEL1005915,YL_CN_ASW_57,YL_CN_STU_30,YL_CN_ESN_29,YL_CN_JPT_45,YL_CN_PEL_36,YL_CN_GIH_28;AC=1;AF=0.329273;NS=2504;AN=2;EAS_AF=0.2837;EUR_AF=0.3091;AFR_AF=0.4092;AMR_AF=0.3458;SAS_AF=0.2771	GT	0|1
1	11682873	UW_VH_58	T	<CN0>	100	PASS	SVTYPE=DEL;CIEND=0,435;CIPOS=-575,0;END=11683189;CS=DEL_union;MC=BI_GS_DEL1_B5_P0012_700;AC=1;AF=0.505591;NS=2504;AN=2;EAS_AF=0.3929;EUR_AF=0.7803;AFR_AF=0.3313;AMR_AF=0.6484;SAS_AF=0.4734	GT	1|0
1	11830220	SVA_umary_SVA_5	T	<INS:ME:SVA>	.	.	TSD=TAAATTTTTCTT;SVTYPE=SVA;MEINFO=SVA,359,1626,-;SVLEN=1267;CS=SVA_umary;AC=1;AF=0.0670926;NS=2504;AN=2;EAS_AF=0.0734;EUR_AF=0.0656;AFR_AF=0.0454;AMR_AF=0.0288;SAS_AF=0.1186;SITEPOST=1	GT	0|1
1	13854375	ALU_umary_ALU_36	G	<INS:ME:ALU>	.	.	TSD=null;SVTYPE=ALU;MEINFO=AluUndef,4,238,+;SVLEN=234;CS=ALU_umary;AC=1;AF=0.0892572;NS=2504;AN=2;EAS_AF=0.1071;EUR_AF=0.0557;AFR_AF=0.1082;AMR_AF=0.098;SAS_AF=0.0736;SITEPOST=1	GT	0|1
1	16151682	YL_CN_FIN_64	C	<CN0>	100	PASS	SVTYPE=DEL;CIEND=-500,1000;CIPOS=-1000,500;END=16155632;CS=DEL_union;MC=UW_VH_1990,EM_DL_DEL01307,YL_CN_GIH_42,BI_GS_DEL1_B2_P0017_83;AC=1;AF=0.23742;NS=2504;AN=2;EAS_AF=0.0893;EUR_AF=0.3529;AFR_AF=0.0764;AMR_AF=0.3256;SAS_AF=0.4264	GT	1|0
1	17026064	DUP_gs_CNV_1_17026064_17052112	G	<CN2>,<CN3>,<CN4>,<CN5>	.	PASS	SVTYPE=CNV;END=17052112;CS=DUP_gs;AC=0,1,0,0;AF=0.292133,0.439696,0.0587061,0.0113818;NS=2504;AN=2;EAS_AF=0.1667,0.631,0.13,0.0079;EUR_AF=0.3588,0.3698,0.0368,0.002;AFR_AF=0.2829,0.4327,0.0522,0.0318;AMR_AF=0.304,0.4193,0.0389,0.0043;SAS_AF=0.3569,0.3384,0.0307,0.002;SITEPOST=0.97635	GT	2|0
1	21786418	BI_GS_DEL1_B3_P0022_20	T	<CN0>	100	PASS	SVTYPE=DEL;CIEND=0,0;CIPOS=0,0;END=21786695;CS=DEL_union;AC=2;AF=0.713858;NS=2504;AN=2;EAS_AF=0.8552;EUR_AF=0.7296;AFR_AF=0.4289;AMR_AF=0.7723;SAS_AF=0.8957	GT	1|1
1	23981142	ALU_umary_ALU_69	C	<INS:ME:ALU>	.	.	TSD=AACAGATGGGGCATC;SVTYPE=ALU;MEINFO=AluYa4_5,1,270,+;SVLEN=269;CS=ALU_umary;AC=1;AF=0.111821;NS=2504;AN=2;EAS_AF=0.002;EUR_AF=0.1938;AFR_AF=0.1135;AMR_AF=0.1167;SAS_AF=0.135;SITEPOST=1	GT	1|0
1	24941277	ALU_umary_ALU_72	T	<INS:ME:ALU>	.	.	TSD=GAGTTAATTTTT;SVTYPE=ALU;MEINFO=AluUndef,1,280,-;SVLEN=279;CS=ALU_umary;AC=1;AF=0.0804712;NS=2504;AN=2;EAS_AF=0.0387;EUR_AF=0.0875;AFR_AF=0.149;AMR_AF=0.0519;SAS_AF=0.044;SITEPOST=1	GT	1|0
1	25592642	DUP_gs_CNV_1_25592642_25661222	T	<CN0>,<CN2>	.	PASS	SVTYPE=CNV;END=25661222;CS=DUP_gs;MC=SI_BD_239,YL_CN_BEB_62;AC=1,0;AF=0.20607,0.00219649;NS=2504;AN=2;EAS_AF=0.0466,0.002;EUR_AF=0.3996,0.002;AFR_AF=0.1581,0.0038;AMR_AF=0.2176,0.0014;SAS_AF=0.228,0.001;SITEPOST=1	GT	1|0
1	31244650	DEL_pindel_417	AACTGCAACCTTTTCCCTCACTTTTTTTTTTCCCCTTTGGAGACAGGGTCTCACTCTGTCACCCAGACTGGAGTGCAGTGGTGCGATCACAGCTC	A	.	PASS	SVTYPE=DEL;END=31244744;CS=DEL_pindel;AC=1;AF=0.315895;NS=2504;AN=2;EAS_AF=0.3839;EUR_AF=0.2624;AFR_AF=0.3374;AMR_AF=0.3069;SAS_AF=0.2781;SITEPOST=0.99215	GT	0|1
1	31574934	SI_BD_281	G	<CN0>	100	PASS	SVTYPE=DEL;CIEND=-50,66;CIPOS=-66,159;END=31577199;CS=DEL_union;MC=BI_GS_DEL1_B4_P0032_157,UW_VH_4854;AC=1;AF=0.00139776;NS=2504;AN=2;EAS_AF=0;EUR_AF=0.005;AFR_AF=0;AMR_AF=0.0029;SAS_AF=0	GT	1|0
1	35101427	BI_GS_DEL1_B2_P0036_63	C	<CN0>	100	PASS	SVTYPE=DEL;CIEND=0,0;CIPOS=0,0;END=35111985;CS=DEL_union;MC=UW_VH_6616,YL_CN_CHB_108,EM_DL_DEL02163,UW_VH_2777;AC=1;AF=0.116813;NS=2504;AN=2;EAS_AF=0.0645;EUR_AF=0.1769;AFR_AF=0.1301;AMR_AF=0.1585;SAS_AF=0.0613	GT	0|1
1	35627104	BI_GS_DEL1_B3_P0036_21	T	<CN0>	100	PASS	SVTYPE=DEL;CIEND=-41,42;CIPOS=-41,42;END=35627431;CS=DEL_union;AC=2;AF=0.625;NS=2504;AN=2;EAS_AF=0.3433;EUR_AF=0.8976;AFR_AF=0.4788;AMR_AF=0.6484;SAS_AF=0.816	GT	1|1
1	36733282	BI_GS_DEL1_B3_P0037_15	T	<CN0>	100	PASS	SVTYPE=DEL;CIEND=0,0;CIPOS=0,0;END=36733515;CS=DEL_union;AC=2;AF=0.789936;NS=2504;AN=2;EAS_AF=0.9435;EUR_AF=0.8757;AFR_AF=0.5129;AMR_AF=0.853;SAS_AF=0.8732	GT	1|1
1	36749217	DEL_pindel_483	TGCTGTTTATTTCAGATGAGTATCTAGAATCCTTGTCTTAGATGAATTGATTA	T	.	PASS	SVTYPE=DEL;END=36749269;CS=DEL_pindel;AC=1;AF=0.448882;NS=2504;AN=2;EAS_AF=0.4444;EUR_AF=0.4622;AFR_AF=0.4077;AMR_AF=0.4683;SAS_AF=0.4816;SITEPOST=0.9997	GT	0|1
1	37215810	ALU_umary_ALU_104	A	<INS:ME:ALU>	.	.	TSD=AAAAAATTAAATTTA;SVTYPE=ALU;MEINFO=AluUndef,1,278,+;SVLEN=277;CS=ALU_umary;AC=1;AF=0.243011;NS=2504;AN=2;EAS_AF=0.2688;EUR_AF=0.3767;AFR_AF=0.0545;AMR_AF=0.2695;SAS_AF=0.3149;SITEPOST=1	GT	0|1
1	37816478	UW_VH_11167	A	<CN0>	100	PASS	SVTYPE=DEL;CIEND=0,446;CIPOS=-475,0;END=37816722;CS=DEL_union;MC=UW_VH_1992,BI_GS_DEL1_B2_P0038_788;AC=2;AF=0.390575;NS=2504;AN=2;EAS_AF=0.3562;EUR_AF=0.5298;AFR_AF=0.1089;AMR_AF=0.5476;SAS_AF=0.5521	GT	1|1
1	38241396	SVA_umary_SVA_18	T	<INS:ME:SVA>	.	.	TSD=CCAGATTGGGTTTT;SVTYPE=SVA;MEINFO=SVA,1299,1622,-;SVLEN=323;CS=SVA_umary;AC=1;AF=0.330671;NS=2504;AN=2;EAS_AF=0.4236;EUR_AF=0.3151;AFR_AF=0.3351;AMR_AF=0.2896;SAS_AF=0.274;SITEPOST=1	GT	0|1
1	39998246	BI_GS_DEL1_B2_P0040_649	T	<CN0>	100	PASS	SVTYPE=DEL;CIEND=-1,1;CIPOS=-1,1;END=40001288;CS=DEL_union;MC=YL_CN_ESN_81,EM_DL_DEL02301,YL_CN_LWK_73,SI_BD_338,YL_CN_GWD_98,UW_VH_7758;AC=1;AF=0.0784744;NS=2504;AN=2;EAS_AF=0;EUR_AF=0.007;AFR_AF=0.2489;AMR_AF=0.0331;SAS_AF=0.0348	GT	0|1
1	43857455	DEL_pindel_537	TAAAAAAATGAAACAAGGCCGGGCGCGGTGGCTCACGCCTGTAATCCCAGCACTTTGGGAGGCCGAGGCGGGCGGATCACGAGGTCAGGAGATCGAGACCATCCTGGCTAAAACGGTGAAACCCTGTCTCTACTAAAAAAAATACAAAAAATTAGCTGGGCGTGGTGGCGGGCGCCTGTAGTCCCAGCTACTCGGGAGGCTGAGGCAGGAGAATGGCGTGAACCCGGGAGGCGGAGCTTGCAGTGAGCTGAGATTGTGCCACTGCAGTCCAGCCTGGGCGACAGAGCGAGACTCCGTCTCAAAAAAAAAAAAAAAAAAAAAAAAAAAAAAAAAAAAA	T	.	PASS	SVTYPE=DEL_ALU;MEINFO=AluY,1,281,+;END=43857791;CS=DEL_pindel;AC=1;AF=0.482228;NS=2504;AN=2;EAS_AF=0.4296;EUR_AF=0.5159;AFR_AF=0.5537;AMR_AF=0.5173;SAS_AF=0.3804;SITEPOST=0.994	GT	0|1
1	44059290	INV_delly_INV00003623	A	<INV>	.	PASS	SVTYPE=INV;IMPRECISE;CIEND=-61,61;CIPOS=-61,61;END=44059950;CS=INV_delly;AC=2;AF=0.713858;NS=2504;AN=2;EAS_AF=0.8552;EUR_AF=0.8012;AFR_AF=0.6407;AMR_AF=0.6441;SAS_AF=0.6268;SITEPOST=0.9982	GT	1|1
1	44208924	ALU_umary_ALU_127	C	<INS:ME:ALU>	.	.	TSD=AAAACAGAGCCCCC;SVTYPE=ALU;MEINFO=AluUndef,1,281,+;SVLEN=280;CS=ALU_umary;AC=1;AF=0.102037;NS=2504;AN=2;EAS_AF=0.1091;EUR_AF=0.175;AFR_AF=0.0628;AMR_AF=0.1081;SAS_AF=0.0685;SITEPOST=1	GT	1|0
1	46207286	DEL_pindel_580	TCTTATTTTCTTTTTTTTTTTTTTTTTTTTTTTGAGACGGAGTCCCGCTCTTTAGCCCAGGCCGGATTGCAGTGGCACAATCTTGGCTCACTGCAAGCTCCGCCTCCCAGGTTCACGCCATTCTCCTGCCTCAGCCTCCCGAGTAGCTGGGACTACAGGCGCCCGCCACTGCGCCCGGCTAATTTTTTGTATTTTTAGTAGAGACGGGGTTTCACCGTGTTAGCCAAGATGGTCTCGATCTCCTGACCTTGTGATCCGCCCGCCTCGGCCTCCCAAAGTGCTGGGATTACAGGCGTGAGCCACCGCGCCCAGC	T	.	PASS	SVTYPE=DEL_ALU;MEINFO=AluY,2,281,-;END=46207598;CS=DEL_pindel;AC=2;AF=0.296925;NS=2504;AN=2;EAS_AF=0.3125;EUR_AF=0.2674;AFR_AF=0.2398;AMR_AF=0.3156;SAS_AF=0.3753;SITEPOST=0.9998	GT	1|1
1	46366107	DEL_pindel_585	TGATGTTGGATATTTTTTTTTTTTTTTTTTTTTTTTTTTTTTGAGACGGAGTCTCGCTCTGTCGCCCAGGCCGGACTGCGGACTGCAGTGGCGCAATCTCGGCTCACTGCAAGCTCCGCTTCCCGGGTTCACGCCATTCTCCTGCCTCAGCCTCCCGAGTAGCTGGGACTACAGGCGCCCGCCACCGCGCCCGGCTAATTTTTTGTATTTTTAGTAGAGACGGGGTTTCACCTTGTTAGCCAGGATGGTCTCGATCTCCTGACCTCATGATCCACCTGCCTCGGCCTCCCAAAGTGCTGGGATTACAGGCGTGAGCCACCGCGCCCGGCC	T	.	PASS	SVTYPE=DEL_ALU;MEINFO=AluYb6_2,1,281,-;END=46366436;CS=DEL_pindel;AC=2;AF=0.629393;NS=2504;AN=2;EAS_AF=0.7054;EUR_AF=0.5567;AFR_AF=0.6437;AMR_AF=0.6138;SAS_AF=0.6176;SITEPOST=0.9745	GT	1|1
1	53594104	UW_VH_20946	A	<CN0>	100	PASS	SVTYPE=DEL;CIEND=0,776;CIPOS=-394,0;END=53594942;CS=DEL_union;MC=UW_VH_2347,BI_GS_DEL1_B1_P0054_439,UW_VH_3636,UW_VH_7156,UW_VH_20411;AC=1;AF=0.195088;NS=2504;AN=2;EAS_AF=0.2073;EUR_AF=0.2266;AFR_AF=0.2284;AMR_AF=0.1844;SAS_AF=0.1125	GT	0|1
1	53594175	UW_VH_1672	T	<CN0>	100	PASS	SVTYPE=DEL;CIEND=0,242;CIPOS=-325,0;END=53595598;CS=DEL_union;MC=BI_GS_DEL1_B1_P0054_440,EM_DL_DEL1022214;AC=1;AF=0.195088;NS=2504;AN=2;EAS_AF=0.2073;EUR_AF=0.2266;AFR_AF=0.2284;AMR_AF=0.1844;SAS_AF=0.1125	GT	0|1
1	53595112	BI_GS_DEL1_B2_P0054_350	C	<CN0>	100	PASS	SVTYPE=DEL;CIEND=-1,2;CIPOS=-1,2;END=53595602;CS=DEL_union;MC=UW_VH_2869;AC=1;AF=0.195088;NS=2504;AN=2;EAS_AF=0.2073;EUR_AF=0.2266;AFR_AF=0.2284;AMR_AF=0.1844;SAS_AF=0.1125	GT	0|1
1	56879062	ALU_umary_ALU_176	T	<INS:ME:ALU>	.	.	TSD=CAGTCTTTT;SVTYPE=ALU;MEINFO=AluYb6_2,1,261,-;SVLEN=260;CS=ALU_umary;AC=1;AF=0.0758786;NS=2504;AN=2;EAS_AF=0.1349;EUR_AF=0.0805;AFR_AF=0.0582;AMR_AF=0.0634;SAS_AF=0.0429;SITEPOST=1	GT	0|1
1	56887702	DEL_pindel_702	TTATCTTTTTTTTTTTTTTTTTTTTTTTTTTTTTTTTGAGACGGAGTCTCGCTCTGTCGCCCAGGCTGGAGTGCAGTGGCGGGATCTCGGCTCACTGCAAGCTCCGCCTCCCGGGTTCACGCCATTCTCCTGCCTCAGCCTCCCAAGTAGCTGGGACTACAGGCGCCCGCCACTACGCCCGGCTAATTTTTTGTATTTTTAGTAGAGACGGGGTTTCACCGTTTTAGCCGGGATGGTCTCGATCTCCTGACCTCGTGATCCGCCCGCCTCGGCCTCCCAAAGTGCTGGGATTACAGGCGTGAGCCACCGCGCCCGGCC	T	.	PASS	SVTYPE=DEL_ALU;MEINFO=AluYa5,1,281,-;END=56888019;CS=DEL_pindel;AC=2;AF=0.698882;NS=2504;AN=2;EAS_AF=0.7738;EUR_AF=0.6829;AFR_AF=0.6543;AMR_AF=0.6441;SAS_AF=0.7372;SITEPOST=0.9893	GT	1|1
1	58071869	ALU_umary_ALU_182	T	<INS:ME:ALU>	.	.	TSD=TTTTCCGGTATTTTT;SVTYPE=ALU;MEINFO=AluYa1_1,87,275,-;SVLEN=188;CS=ALU_umary;AC=1;AF=0.195687;NS=2504;AN=2;EAS_AF=0.1935;EUR_AF=0.2982;AFR_AF=0.0469;AMR_AF=0.2781;SAS_AF=0.2352;SITEPOST=1	GT	0|1
1	58343211	DEL_pindel_718	TGATTTATTTTTTTTTTTTTTTTTTTTTTTTTTGAGACGGAGTCTCGCTCTGTCGCCCAGGCCGGACTGCGGACTGCAGTGGCGCAATCTCGGCTCACTGCAAGCTCCGCTTCCCGGGTTCACGCCATTCTCCTGCCTCAGCCTCCCGAGTAGCTGGGACTACAGGCGCCCACCACCGCGCCCGGCTAATTTTTTTTTTGTATTTTTAGTAGAGACGGGGTTTCACCTTGTTAGTCAGGATGGTCTCGATCTCCTGACCTCATGATCCACCCGCCTCGGCCTCCCAAAGTGCTGGGATTACAGGCGTGAGCCACCGCGCCCGGCC	T	.	PASS	SVTYPE=DEL_ALU;MEINFO=AluYb6_2,1,281,-;END=58343535;CS=DEL_pindel;AC=1;AF=0.505791;NS=2504;AN=2;EAS_AF=0.4911;EUR_AF=0.496;AFR_AF=0.5613;AMR_AF=0.5908;SAS_AF=0.3957;SITEPOST=0.9958	GT	0|1
1	58743910	BI_GS_DEL1_B1_P0059_752	A	<CN0>	100	PASS	SVTYPE=DEL;CIEND=0,0;CIPOS=0,0;END=58744826;CS=DEL_union;MC=SI_BD_432,YL_CN_STU_100,EM_DL_DEL1024894,DEL_pindel_727;AC=2;AF=0.922125;NS=2504;AN=2;EAS_AF=0.9395;EUR_AF=0.9115;AFR_AF=0.885;AMR_AF=0.9366;SAS_AF=0.955	GT	1|1
1	59205317	ALU_umary_ALU_189	T	<INS:ME:ALU>	.	.	TSD=GGGAAGATTTATT;SVTYPE=ALU;MEINFO=AluYa5,16,281,-;SVLEN=265;CS=ALU_umary;AC=1;AF=0.0974441;NS=2504;AN=2;EAS_AF=0.0486;EUR_AF=0.1163;AFR_AF=0.1475;AMR_AF=0.085;SAS_AF=0.0695;SITEPOST=1	GT	1|0
1	59591483	ALU_umary_ALU_192	T	<INS:ME:ALU>	.	.	TSD=CTAAAATGGAGTTCTTTT;SVTYPE=ALU;MEINFO=AluYa5,1,281,-;SVLEN=280;CS=ALU_umary;AC=1;AF=0.125399;NS=2504;AN=2;EAS_AF=0.0823;EUR_AF=0.166;AFR_AF=0.1589;AMR_AF=0.1023;SAS_AF=0.0992;SITEPOST=1	GT	1|0
1	59871876	ALU_umary_ALU_194	T	<INS:ME:ALU>	.	.	TSD=ACTTGTGGCACTTT;SVTYPE=ALU;MEINFO=AluYa5,1,281,-;SVLEN=280;CS=ALU_umary;AC=2;AF=0.196086;NS=2504;AN=2;EAS_AF=0.2738;EUR_AF=0.167;AFR_AF=0.09;AMR_AF=0.1844;SAS_AF=0.2975;SITEPOST=1	GT	1|1
1	60048628	UW_VH_10127	C	<CN0>	100	PASS	SVTYPE=DEL;CIEND=0,384;CIPOS=-445,0;END=60049655;CS=DEL_union;MC=UW_VH_2563,BI_GS_DEL1_B2_P0061_40,SI_BD_441;AC=2;AF=0.227835;NS=2504;AN=2;EAS_AF=0.1667;EUR_AF=0.1292;AFR_AF=0.2958;AMR_AF=0.1282;SAS_AF=0.3712	GT	1|1
1	62390586	DEL_pindel_764	CAAAAAGACAGACAGGCGGCCGGGCGCGGTGGCTCACGCCTGTAATCCCAGCACTTTGGGAGGCCGAGGCGGGTGGATCACGAGGTCAGGAGATCGAGACCAAGGTGAAACCCCGTCTCTACTAAAAATACAAAAAGTTAGCCGGGCGTAGTGGCGGGCGCCTGTGGTCCCAGCTACTCGGGAGGCTGAGGCAGGAGAATGGCGTGAACCCGGGAGGCGGAGCTTGCAGTGAGCCGAGATCGCGCCACTGCACTCCAGCCTGGGTGACAGAGCGAGACTCCGTCTCAAAAAAAAAAAAAAAAAAAAAAAAAAAAAAAAAAAAAAAAAAAAAAAAAAAAAAAAAAAAAAAA	C	.	PASS	SVTYPE=DEL_ALU;MEINFO=AluYa1_1,1,281,+;END=62390935;CS=DEL_pindel;AC=1;AF=0.752196;NS=2504;AN=2;EAS_AF=0.7976;EUR_AF=0.7078;AFR_AF=0.7458;AMR_AF=0.745;SAS_AF=0.7648;SITEPOST=0.9665	GT	0|1
1	63151819	DEL_pindel_767	AAGTAATAACTTTTTTTTTTTTTTTTTTTTTTTTTTTTTTTTTTTGAGACGGAGTCTCGCTCTGTCGCCCAGGCCGGACTGCGGACTGCAGTGGCGCAATCTCGGCTCACTGCAAGCTCCGCTTCCCGGGTTCACGCCATTCTCCTGCCTCAGCCTCCCGAGTAGCTGGGACTACAGGCGCCCGCCACCGCGCCCGGCTAATTTTTTGTATTTTTTTTTTTTAGTAGAGACGGGGTTTCACCTTGTTAGCCAGGATGGTCTCGATCTCCTGACCTCATGATCCACCCGCCTCGGCCTCCCAAAGTGCTGGGATTACAGGCGTGAGCCACCGCGCCCGGCC	A	.	PASS	SVTYPE=DEL_ALU;MEINFO=AluYb6_2,1,281,-;END=63152158;CS=DEL_pindel;AC=2;AF=0.699481;NS=2504;AN=2;EAS_AF=0.7044;EUR_AF=0.7197;AFR_AF=0.6611;AMR_AF=0.7277;SAS_AF=0.7055;SITEPOST=0.95775	GT	1|1
1	64850193	SVA_umary_SVA_35	A	<INS:ME:SVA>	.	.	TSD=GAAAGAAGATGTCA;SVTYPE=SVA;MEINFO=SVA,392,1627,+;SVLEN=1235;CS=SVA_umary;AC=1;AF=0.265575;NS=2504;AN=2;EAS_AF=0.3423;EUR_AF=0.3728;AFR_AF=0.1316;AMR_AF=0.2435;SAS_AF=0.273;SITEPOST=1	GT	0|1
1	64958078	ALU_umary_ALU_211	T	<INS:ME:ALU>	.	.	TSD=CCCCCTATTGTTTTCTT;SVTYPE=ALU;MEINFO=AluUndef,1,280,-;SVLEN=279;CS=ALU_umary;AC=2;AF=0.348442;NS=2504;AN=2;EAS_AF=0.4435;EUR_AF=0.4612;AFR_AF=0.1293;AMR_AF=0.3991;SAS_AF=0.3947;SITEPOST=1	GT	1|1
1	66055941	ALU_umary_ALU_216	T	<INS:ME:ALU>	.	.	TSD=AAAATTATTCATATT;SVTYPE=ALU;MEINFO=AluYg6,1,281,+;SVLEN=280;CS=ALU_umary;AC=1;AF=0.430511;NS=2504;AN=2;EAS_AF=0.6042;EUR_AF=0.3559;AFR_AF=0.4372;AMR_AF=0.3184;SAS_AF=0.3988;SITEPOST=1	GT	0|1
1	68007970	BI_GS_DEL1_B3_P0069_2	T	<CN0>	100	PASS	SVTYPE=DEL;CIEND=-3,4;CIPOS=-3,4;END=68008811;CS=DEL_union;MC=EM_DL_DEL1028778,UW_VH_78,SI_BD_477;AC=2;AF=0.697284;NS=2504;AN=2;EAS_AF=0.8294;EUR_AF=0.7227;AFR_AF=0.5091;AMR_AF=0.7003;SAS_AF=0.7873	GT	1|1
1	69806992	DEL_pindel_857	TAAAGGGGAGTTCGGCCGGGCGCGGTGGCTCACGCCTGTAATCCCAGCACTTTGGGAGGCCGAGGCGGGCGGATCACGAGGTCAGGAGATCGAGACCATCCCGGCTAAAACGGTGAAACCCCGTCTCTACTAAAAATACAAAAAAATTAGCCGGGCGTAGTGGCGGGCGCCTGTAGTCCCAGCTACTTGGGAGGCTGAGGCAGGAGAATGGCATGAACCCGGGAGGCGGAGCTTGCAGTGAGCCGAGATCCCGCCACTGCACTCCAGCCTGGGCGACAGAGCGAGACTCCGTCTCAAAAAAAAAAAAAAAAAAAAAAAAA	T	.	PASS	SVTYPE=DEL_ALU;MEINFO=AluYa5,1,281,+;END=69807311;CS=DEL_pindel;AC=1;AF=0.717452;NS=2504;AN=2;EAS_AF=0.7431;EUR_AF=0.7386;AFR_AF=0.6831;AMR_AF=0.7291;SAS_AF=0.7076;SITEPOST=0.9284	GT	1|0
1	69943715	DEL_pindel_860	GCCCTCTGTCTTTTTTTTTTTTTTGAGACGGAGTCTCGCTCTGTCGCCCAGGCTGGAGTGCAGTGGCGGGATCTCGGCTCACTGCAAGCTCCGCCTCCCGGGTTCACGCCATTCTCCTGCCTCAGCCTCCCAAGTAGCTGGGACTACAGGCGCCCGCCACTACGCCCGGCTAATTTTTTTGTATTTTTAGTAGAGACGGGGTTTCACCATTTCTTAGCCGGGATGGTCTCAATCTCCTGACCTCGTGATCCGCCCGCCTCGGCCTCCCAAAGTGCTGGGATTACAGGCGTGAGCCACCGCGCCCGGC	G	.	PASS	SVTYPE=DEL_ALU;MEINFO=AluYa5,2,281,-;END=69944021;CS=DEL_pindel;AC=1;AF=0.609026;NS=2504;AN=2;EAS_AF=0.6776;EUR_AF=0.6014;AFR_AF=0.6142;AMR_AF=0.6095;SAS_AF=0.5389;SITEPOST=0.9866	GT	0|1
1	70027325	DEL_pindel_863	ATAATAGGCCGGGCGCGGTGGCTCACGCCTGTAATCCCAGCACTTTGGGAGGCCGAGGCGGGTGGATCATGAGGTCAGGAGATCGAGACCATCCTGGCTAACAAGGTGAAACCCCGTCTCTACTAAAAATACAAAAAATTAGCCGGGCGCGGTGGCGGGCGCCTGTAGTCCCAGCTACTGGGGAGGCTGAGGCAGGAGAATGGCGTTGAACCCGGGAAGCGGAGCTTGCAGTGAGCCGAGATTGCGCCACTGCAGTCCGCAGTCCAGCCTGGGCGACAGAGCGAGACTCCGTCTCAAAAAAAAAAAAAAAAAAAAAAAAAAAAAAAAAAAAAAAAAAAAAAATAATAATAATAATAAT	A	.	PASS	SVTYPE=DEL_ALU;MEINFO=AluYb6_2,1,281,+;END=70027682;CS=DEL_pindel;AC=1;AF=0.459665;NS=2504;AN=2;EAS_AF=0.4365;EUR_AF=0.5089;AFR_AF=0.3767;AMR_AF=0.4712;SAS_AF=0.5368;SITEPOST=0.9834	GT	1|0
1	70061670	ALU_umary_ALU_224	G	<INS:ME:ALU>	.	.	TSD=ATAAAGTAGCTTGTG;SVTYPE=ALU;MEINFO=AluYb8,1,274,+;SVLEN=273;CS=ALU_umary;AC=1;AF=0.159944;NS=2504;AN=2;EAS_AF=0.255;EUR_AF=0.2217;AFR_AF=0.0673;AMR_AF=0.1427;SAS_AF=0.136;SITEPOST=1	GT	0|1
1	70912433	ALU_umary_ALU_234	G	<INS:ME:ALU>	.	.	TSD=null;SVTYPE=ALU;MEINFO=AluYc1,1,280,-;SVLEN=279;CS=ALU_umary;AC=1;AF=0.0549121;NS=2504;AN=2;EAS_AF=0.0942;EUR_AF=0.0348;AFR_AF=0.0386;AMR_AF=0.0706;SAS_AF=0.046;SITEPOST=1	GT	1|0
1	70946189	DEL_pindel_872	TATGGTTATGTTTTCTTTTTTTTTTTTTTTTTTTTTTTTTTTGAGACGGAGTCTCGCTCTGTCGCCCAGGCTGGAGTGCAGTGGCGCGATCTCGGCTCACTGCAAGCTCCGCTTCCCGGGTTCACGCCATTCTCCTGCCTCAGCCTCCCGAGTAGCTGGGACTACAGGCGCCCGCTACCACGCCCGGCTAATTTTTTGTATTTTTTTTTTTTTTAGTAGAGACGGGGTTTCACCGTGTTAGCCAGGATGGTCTCGATCTCCTGACCTCGTGATCCACCCGCCTCGGCCTCCCAAAGTGCTGGGATTACAGGCGTGAGCCACCGCGCCCGGCC	T	.	PASS	SVTYPE=DEL_ALU;MEINFO=AluYc1,1,281,-;END=70946520;CS=DEL_pindel;AC=1;AF=0.802316;NS=2504;AN=2;EAS_AF=0.7946;EUR_AF=0.8141;AFR_AF=0.7753;AMR_AF=0.8516;SAS_AF=0.7996;SITEPOST=0.97	GT	1|0
1	71741319	DEL_pindel_885	AGTTCCTTGTTCTTTTTTTTTTTTTTTTTTTTTTTTTTTTTTTTTTTTTTTTTTTTTTTGAGACGGAGTCTCGCTCTGTCGCCCAGGCCAGACTGCGGACTGCAGTGGCGCAATCTCGGCTCACTGCAAGCTCCGCTTCCCGGGTTCACACCATTCTCCTGCCTCAGCCTCCCGAGTAGCTGGGACTACAGGCGCCCGCCACCGCGCCCGGCTAATTTTTTGTATTTTTAGTAGAGACGGGGTTTCACCTTGTTAGCCAGGATGGTCTCGATCTCCTGACCTCATGATCCACCCGCCTCGGCCTCCCAAAG	A	.	PASS	SVTYPE=DEL_ALU;MEINFO=AluYb8,37,281,-;END=71741629;CS=DEL_pindel;AC=1;AF=0.841454;NS=2504;AN=2;EAS_AF=0.8472;EUR_AF=0.8459;AFR_AF=0.8268;AMR_AF=0.8775;SAS_AF=0.8252;SITEPOST=0.967	GT	0|1
1	72514121	ALU_umary_ALU_242	T	<INS:ME:ALU>	.	.	TSD=TCTATCTTGTTCTTT;SVTYPE=ALU;MEINFO=AluUndef,4,276,-;SVLEN=272;CS=ALU_umary;AC=1;AF=0.139776;NS=2504;AN=2;EAS_AF=0.2431;EUR_AF=0.0616;AFR_AF=0.1672;AMR_AF=0.0403;SAS_AF=0.1472;SITEPOST=1	GT	0|1
1	72639020	ALU_umary_ALU_244	C	<INS:ME:ALU>	.	.	TSD=AGCAATCTTATTTTC;SVTYPE=ALU;MEINFO=AluUndef,4,281,-;SVLEN=277;CS=ALU_umary;AC=1;AF=0.139776;NS=2504;AN=2;EAS_AF=0.1994;EUR_AF=0.1372;AFR_AF=0.0809;AMR_AF=0.1513;SAS_AF=0.1524;SITEPOST=1	GT	1|0
1	72766343	BI_GS_CNV_1_72766343_72811815	T	<CN0>	100	PASS	SVTYPE=DEL;CIEND=0,500;CIPOS=-500,0;END=72811815;CS=DEL_union;MC=YL_CN_BEB_91,UW_VH_1948,UW_VH_6511,SI_BD_500,UW_VH_3865,UW_VH_20412,UW_VH_10860,UW_VH_14488,UW_VH_5683;AC=2;AF=0.675519;NS=2504;AN=2;EAS_AF=0.9335;EUR_AF=0.6412;AFR_AF=0.531;AMR_AF=0.7032;SAS_AF=0.6207	GT	1|1
1	72778537	BI_GS_DEL1_B3_P0073_40	G	<CN0>	100	PASS	SVTYPE=DEL;CIEND=-64,64;CIPOS=-64,64;END=72784594;CS=DEL_union;MC=EM_DL_DEL03014;AC=2;AF=0.675719;NS=2504;AN=2;EAS_AF=0.9335;EUR_AF=0.6412;AFR_AF=0.531;AMR_AF=0.7032;SAS_AF=0.6217	GT	1|1
1	74312425	BI_GS_DEL1_B2_P0075_218	A	<CN0>	100	PASS	SVTYPE=DEL;CIEND=0,0;CIPOS=0,0;END=74312678;CS=DEL_union;MC=DEL_pindel_917,UW_VH_84;AC=2;AF=0.378195;NS=2504;AN=2;EAS_AF=0.5357;EUR_AF=0.3539;AFR_AF=0.2496;AMR_AF=0.3386;SAS_AF=0.4427	GT	1|1
1	75192907	L1_umary_LINE1_61	C	<INS:ME:LINE1>	.	.	TSD=CCGTATTAGTTCATTTTC;SVTYPE=LINE1;MEINFO=LINE1,2358,6015,-;SVLEN=3657;CS=L1_umary;AC=1;AF=0.188898;NS=2504;AN=2;EAS_AF=0.0069;EUR_AF=0.4672;AFR_AF=0.0688;AMR_AF=0.3314;SAS_AF=0.1513;SITEPOST=1	GT	1|0
1	75301685	ALU_umary_ALU_259	T	<INS:ME:ALU>	.	.	TSD=CTGAGTTGGTCTT;SVTYPE=ALU;MEINFO=AluYa5a2,1,281,-;SVLEN=280;CS=ALU_umary;AC=1;AF=0.13099;NS=2504;AN=2;EAS_AF=0.1052;EUR_AF=0.1491;AFR_AF=0.0174;AMR_AF=0.17;SAS_AF=0.2648;SITEPOST=1	GT	0|1
1	77764994	ALU_umary_ALU_274	T	<INS:ME:ALU>	.	.	TSD=TGCCCATTTTTCT;SVTYPE=ALU;MEINFO=AluYa3_1,5,281,-;SVLEN=276;CS=ALU_umary;AC=1;AF=0.0782748;NS=2504;AN=2;EAS_AF=0.0992;EUR_AF=0.1451;AFR_AF=0.0325;AMR_AF=0.0634;SAS_AF=0.0603;SITEPOST=1	GT	1|0
1	78607067	ALU_umary_ALU_276	T	<INS:ME:ALU>	.	.	TSD=TAGTTTTAATTCTT;SVTYPE=ALU;MEINFO=AluYa5,1,280,-;SVLEN=279;CS=ALU_umary;AC=1;AF=0.246406;NS=2504;AN=2;EAS_AF=0.5595;EUR_AF=0.1948;AFR_AF=0.1543;AMR_AF=0.1455;SAS_AF=0.1728;SITEPOST=1	GT	1|0
1	78649157	UW_VH_86	A	<CN0>	100	PASS	SVTYPE=DEL;CIEND=0,362;CIPOS=-300,0;END=78654148;CS=DEL_union;MC=EM_DL_DEL03111,YL_CN_FIN_125,BI_GS_DEL1_B1_P0079_488,SI_BD_525;AC=1;AF=0.0946486;NS=2504;AN=2;EAS_AF=0.004;EUR_AF=0.0716;AFR_AF=0.1384;AMR_AF=0.1571;SAS_AF=0.1084	GT	0|1
1	79108845	ALU_umary_ALU_277	T	<INS:ME:ALU>	.	.	TSD=GAAAGCAAGAGTTTCTT;SVTYPE=ALU;MEINFO=AluUndef,136,281,-;SVLEN=145;CS=ALU_umary;AC=1;AF=0.0632987;NS=2504;AN=2;EAS_AF=0.122;EUR_AF=0.0746;AFR_AF=0.0045;AMR_AF=0.0764;SAS_AF=0.0613;SITEPOST=1	GT	0|1
1	79331208	ALU_umary_ALU_279	C	<INS:ME:ALU>	.	.	TSD=TGAGCATATTTTC;SVTYPE=ALU;MEINFO=AluYa5,3,281,-;SVLEN=278;CS=ALU_umary;AC=1;AF=0.110224;NS=2504;AN=2;EAS_AF=0.0893;EUR_AF=0.1362;AFR_AF=0.0295;AMR_AF=0.1888;SAS_AF=0.1585;SITEPOST=1	GT	1|0
1	79582082	ALU_umary_ALU_286	T	<INS:ME:ALU>	.	.	TSD=GATTTTT;SVTYPE=ALU;MEINFO=AluYb11,4,277,-;SVLEN=273;CS=ALU_umary;AC=2;AF=0.617412;NS=2504;AN=2;EAS_AF=0.6548;EUR_AF=0.5875;AFR_AF=0.6346;AMR_AF=0.621;SAS_AF=0.5838;SITEPOST=1	GT	1|1
1	80221781	BI_GS_DEL1_B4_P0081_42	T	<CN0>	100	PASS	SVTYPE=DEL;CIEND=0,0;CIPOS=0,0;END=80223032;CS=DEL_union;MC=YL_CN_PJL_161,YL_CN_CHS_142,SI_BD_540,YL_CN_ESN_111,YL_CN_MXL_107,YL_CN_JPT_136,YL_CN_CLM_93,YL_CN_ITU_123,YL_CN_CEU_170,YL_CN_LWK_98,UW_VH_2502,YL_CN_KHV_162,YL_CN_TSI_95,YL_CN_STU_115;AC=1;AF=0.395567;NS=2504;AN=2;EAS_AF=0.505;EUR_AF=0.4761;AFR_AF=0.1936;AMR_AF=0.5476;SAS_AF=0.365	GT	1|0
1	80299106	ALU_umary_ALU_288	T	<INS:ME:ALU>	.	.	TSD=GCATTGTTTT;SVTYPE=ALU;MEINFO=AluYb11,33,281,-;SVLEN=248;CS=ALU_umary;AC=1;AF=0.197284;NS=2504;AN=2;EAS_AF=0.0327;EUR_AF=0.3757;AFR_AF=0.053;AMR_AF=0.3357;SAS_AF=0.2802;SITEPOST=1	GT	1|0
1	81524136	ALU_umary_ALU_298	T	<INS:ME:ALU>	.	.	TSD=AGATTTTGTGATACCTTTTTT;SVTYPE=ALU;MEINFO=AluYa5,2,281,-;SVLEN=279;CS=ALU_umary;AC=1;AF=0.205471;NS=2504;AN=2;EAS_AF=0.0417;EUR_AF=0.2982;AFR_AF=0.1233;AMR_AF=0.3141;SAS_AF=0.3129;SITEPOST=1	GT	0|1
1	82963291	DEL_pindel_987	TGCTGCATACTTTTTTTTTTTTTTTTTTTTTTTTTTTTTTTTTGAGACGGAGTCTCGCTCTGTCGCCCAGGCTGGAGTGCAGTGGCGGGATCTCGGCTCACTGCAAGCTCCGCCTCCCGGGTTCACGCCATTCTCCTGCCTCAGCCTCCCAAGTAGCTGGGACTACAGGCGCCCGCCACTACGCCCGGCTAATTTTTTTGTATTTTTAGTAGAGACGGGGTTTCACCGTTTTAGCCGGGATGGCCTCGATCTCCTGACCTCGTGATCCGCCCGCCTCGGCCTCCCAAAGTGCTGGGATTACAGGCGTGAGCCACCGCGCCCGGCC	T	.	PASS	SVTYPE=DEL_ALU;MEINFO=AluYa5a1,1,281,-;END=82963615;CS=DEL_pindel;AC=1;AF=0.364816;NS=2504;AN=2;EAS_AF=0.1984;EUR_AF=0.3211;AFR_AF=0.5469;AMR_AF=0.4207;SAS_AF=0.2955;SITEPOST=0.9996	GT	1|0
1	83042644	DEL_pindel_992	TTTATATTTTTTTTTTTTTTTTTTTTTTTTTTTTTTTTTTGAGACGGAGTCTCGCTCTGTCGCCCAGGCTGGAGTGCAGTGGCGGGATCTCGGCTCACTGCAAGCTCCGCCTCCCGGGTTCACGCCATTCTCCCGCCTCAGCCTCCCAAGTAGCTGGGACTACAGGCGCCCGCCACTACGCCCGGCTAATTTTTTGTATTTTTAGTAGAGACGGGGTTTCACCGTTTTAGCCGGGATGGTCTCGATCTCCTGACCTCGTGATCCGCCCGCCTCGGCCTCCCAAAGTGCTGGGATTACAGGCGTGAGCCACCGCGCCCGGCC	T	.	PASS	SVTYPE=DEL_ALU;MEINFO=AluYa5,1,281,-;END=83042964;CS=DEL_pindel;AC=1;AF=0.634984;NS=2504;AN=2;EAS_AF=0.5446;EUR_AF=0.5765;AFR_AF=0.7511;AMR_AF=0.6455;SAS_AF=0.6237;SITEPOST=0.9744	GT	1|0
1	84517858	YL_CN_MXL_110	A	<CN0>	100	PASS	SVTYPE=DEL_LINE1;MEINFO=LINE1,2,6019,-;CIEND=-500,1000;CIPOS=-1000,500;END=84524770;CS=DEL_union;MC=YL_CN_ASW_150,YL_CN_ACB_138,YL_CN_IBS_104;AC=1;AF=0.749601;NS=2504;AN=2;EAS_AF=0.871;EUR_AF=0.7207;AFR_AF=0.7451;AMR_AF=0.7161;SAS_AF=0.684	GT	1|0
1	84913274	ALU_umary_ALU_313	C	<INS:ME:ALU>	.	.	TSD=GAAAAACATTC;SVTYPE=ALU;MEINFO=AluYb7_4,1,276,+;SVLEN=275;CS=ALU_umary;AC=1;AF=0.279752;NS=2504;AN=2;EAS_AF=0.2877;EUR_AF=0.3201;AFR_AF=0.2269;AMR_AF=0.2565;SAS_AF=0.318;SITEPOST=1	GT	0|1
1	85620127	ALU_umary_ALU_319	T	<INS:ME:ALU>	.	.	TSD=TCT;SVTYPE=ALU;MEINFO=AluUndef,1,279,-;SVLEN=278;CS=ALU_umary;AC=1;AF=0.483227;NS=2504;AN=2;EAS_AF=0.506;EUR_AF=0.504;AFR_AF=0.4652;AMR_AF=0.4611;SAS_AF=0.4785;SITEPOST=1	GT	0|1
1	85980461	DUP_gs_CNV_1_85980461_86006144	T	<CN2>,<CN3>	.	PASS	SVTYPE=CNV;END=86006144;CS=DUP_gs;AC=2,0;AF=0.987819,0.00838658;NS=2504;AN=2;EAS_AF=0.994,0;EUR_AF=0.994,0.003;AFR_AF=0.9675,0.0272;AMR_AF=0.9957,0.0029;SAS_AF=0.9969,0.001;SITEPOST=1	GT	1|1
1	86405790	DEL_pindel_1016	TAAAAAGTGCCATAAGGGCCGGGCGCGGTGGCTCACGCCTGTAATCCCAGCACTTTGGGAGGCCGAGGCGGGCGGATCACGAGGTCAGGAGATCGAGACCATCCTGGCTAACACGGTGAAACCCCGTCTCTACTAAAAATACAAAAAATTAGCCGGGCGTGGTAGCGGGCGCCTGTAGTCCCAGCTACTCGGGAGGCTGAGGCAGGAGAATGGCGTGAACCCGGGAGGCGGAGCTTGCAGTGAGCCGAGATCGCGCCACTGCACTCCAGCCTGGGCGACAGAGCGAGACTCCGTCTCAAAAAAAAAAAAAAAAAAAAAAAAAAAAAAAA	T	.	PASS	SVTYPE=DEL_ALU;MEINFO=AluYc1,1,281,+;END=86406118;CS=DEL_pindel;AC=1;AF=0.584065;NS=2504;AN=2;EAS_AF=0.6637;EUR_AF=0.6014;AFR_AF=0.4909;AMR_AF=0.6282;SAS_AF=0.5787;SITEPOST=0.9948	GT	1|0
1	86740980	DEL_pindel_1025	TAAATCTACACCAGTTAGAATGGCAATCATTAAAAAGTCAGGAAACAACAGGTGCTGGAGAGGATGCGGAGAAATAGGAACACTTTTACACTGTTGGTGGGACTGTAAACTAGTTCAACCATTGTGGAAGTCAGTGTGGCGATTCCTCAGGGATCTAGAACTAGAAATACCATTTGACCCAGCCATCCCATTACTGGGTATATACCCAAATGAGTATAAATCATGCTGCTATAAAGACACATGCACACGTATGTTTATTGCGGCACTATTCACAATAGCAAAGACTTGGAACCAACCCAAATGTCCAACAATGATAGACTGGATTAAGAAAATGTGGCACATATACACCATGGAATACTATGCAGCCATAAAAAATGATGAGTTCATATCCTTTGTAGGGACATGGATGAAATTGGAAACCATCATTCTCAGTAAACTATCGCAAGAACAAAAAACCAAACACCGCATATTCTCACTCATAGGTGGGAATTGAACAATGAGATCACATGGACACAGGAAGGGGAATATCACACTCTGGGGACTGTGGTGGGGTCGGGGGAGGGGGGAGGGATAGCATTGGGAGATATACCTAATGCTAGATGACACATTAGTGGGTGCAGCGCACCAGCATGGCACATGTATACATATGTAACTAACCTGCACAATGTGCACATGTACCCTAAAACTTAGAGTATAATAAAAAAAAAAAAAAAAAAAA	T	.	PASS	SVTYPE=DEL_LINE1;MEINFO=LINE1,5537,5600,+;END=86741697;CS=DEL_pindel;AC=1;AF=0.847444;NS=2504;AN=2;EAS_AF=0.9583;EUR_AF=0.7316;AFR_AF=0.9327;AMR_AF=0.6643;SAS_AF=0.8671;SITEPOST=0.9994	GT	1|0
1	88813625	ALU_umary_ALU_333	T	<INS:ME:ALU>	.	.	TSD=AAGAAAGATATCTT;SVTYPE=ALU;MEINFO=AluUndef,1,275,-;SVLEN=274;CS=ALU_umary;AC=1;AF=0.0621006;NS=2504;AN=2;EAS_AF=0.1716;EUR_AF=0.0268;AFR_AF=0.0189;AMR_AF=0.0548;SAS_AF=0.0491;SITEPOST=1	GT	0|1
1	88873547	DEL_pindel_1043	ACAGTGGTTAACCTTGCATGGAACACCATGGTAAGGTGGTTAGATGGGGAAT	A	.	PASS	SVTYPE=DEL;END=88873598;CS=DEL_pindel;AC=2;AF=0.0692891;NS=2504;AN=2;EAS_AF=0.0764;EUR_AF=0.1044;AFR_AF=0.0295;AMR_AF=0.0418;SAS_AF=0.0992;SITEPOST=1	GT	1|1
1	89475930	UW_VH_1	G	<CN0>	100	PASS	SVTYPE=DEL;CIEND=0,438;CIPOS=-482,0;END=89478613;CS=DEL_union;MC=SI_BD_588,YL_CN_KHV_169,EM_DL_DEL03344,BI_GS_DEL1_B1_P0090_402;AC=1;AF=0.199681;NS=2504;AN=2;EAS_AF=0.2034;EUR_AF=0.3201;AFR_AF=0.0461;AMR_AF=0.2421;SAS_AF=0.2495	GT	0|1
1	91624771	DEL_pindel_1065	TAAAAGTGGAGAATCTTCTTTGGGAGGCCGAGGCGGGCGGATCACGAGGTCAGGAGATCGAGACCATCCCGGCTAAAACGGTGAAACCCCGTCTCTACTAAAAATACGAAAAATTAGCCGGGCGTAGTGGCGGGCGCCTGTAGTCCCAGCTACTTGGGAGGCTGAGGCAGGAGAATGGCGTGAACCCGGGAGGCGGAGCTTGCAGTGAGCCGAGATCCCGCCACTGCACTCCAGCCTGGGCGACAGAGCGAGACTCCGTCTCAAAAAAAAAAAAAAAAAAAAAA	T	.	PASS	SVTYPE=DEL_ALU;MEINFO=AluY,37,281,+;END=91625054;CS=DEL_pindel;AC=2;AF=0.747005;NS=2504;AN=2;EAS_AF=0.7282;EUR_AF=0.7714;AFR_AF=0.7398;AMR_AF=0.755;SAS_AF=0.7454;SITEPOST=0.9476	GT	1|1
1	92232051	UW_VH_25108	T	<CN0>	100	PASS	SVTYPE=DEL;CIEND=0,326;CIPOS=-324,0;END=92233331;CS=DEL_union;MC=YL_CN_TSI_109,BI_GS_DEL1_B2_P0093_196,SI_BD_601,YL_CN_IBS_109,UW_VH_3176,UW_VH_2446,EM_DL_DEL1039023,YL_CN_ESN_120,UW_VH_19170,YL_CN_ITU_131,YL_CN_CLM_101,UW_VH_9803;AC=1;AF=0.278954;NS=2504;AN=2;EAS_AF=0.0556;EUR_AF=0.3091;AFR_AF=0.3253;AMR_AF=0.2882;SAS_AF=0.409	GT	0|1
1	93167530	ALU_umary_ALU_356	T	<INS:ME:ALU>	.	.	TSD=TATGTTATTTT;SVTYPE=ALU;MEINFO=AluUndef,1,281,-;SVLEN=280;CS=ALU_umary;AC=1;AF=0.447284;NS=2504;AN=2;EAS_AF=0.4712;EUR_AF=0.4433;AFR_AF=0.4539;AMR_AF=0.4135;SAS_AF=0.4417;SITEPOST=1	GT	1|0
1	93498232	ALU_umary_ALU_357	T	<INS:ME:ALU>	.	.	TSD=AGATTCCTTTTTCTAATTCT;SVTYPE=ALU;MEINFO=AluYa5,3,280,-;SVLEN=277;CS=ALU_umary;AC=2;AF=0.573283;NS=2504;AN=2;EAS_AF=0.4732;EUR_AF=0.661;AFR_AF=0.5734;AMR_AF=0.6268;SAS_AF=0.5481;SITEPOST=1	GT	1|1
1	94288372	BI_GS_DEL1_B1_P0095_311	C	<CN0>	100	PASS	SVTYPE=DEL;CIEND=0,0;CIPOS=0,0;END=94291260;CS=DEL_union;MC=UW_VH_7316,UW_VH_1999,UW_VH_13522,UW_VH_20752,UW_VH_5956,EM_DL_DEL03438,YL_CN_MXL_116,YL_CN_ASW_158,UW_VH_25321,UW_VH_7810,UW_VH_20594;AC=2;AF=0.336661;NS=2504;AN=2;EAS_AF=0.5258;EUR_AF=0.3181;AFR_AF=0.0809;AMR_AF=0.3271;SAS_AF=0.5133	GT	1|1
1	99610528	ALU_umary_ALU_390	A	<INS:ME:ALU>	.	.	TSD=null;SVTYPE=ALU;MEINFO=AluUndef,1,281,-;SVLEN=280;CS=ALU_umary;AC=1;AF=0.116414;NS=2504;AN=2;EAS_AF=0.2044;EUR_AF=0.1292;AFR_AF=0.0227;AMR_AF=0.1974;SAS_AF=0.0818;SITEPOST=1	GT	0|1
1	100994221	ALU_umary_ALU_402	G	<INS:ME:ALU>	.	.	TSD=AAAATTTCATG;SVTYPE=ALU;MEINFO=AluUndef,1,274,+;SVLEN=273;CS=ALU_umary;AC=1;AF=0.620208;NS=2504;AN=2;EAS_AF=0.7153;EUR_AF=0.6998;AFR_AF=0.3767;AMR_AF=0.7075;SAS_AF=0.7076;SITEPOST=1	GT	0|1
1	105218662	UW_VH_3050	A	<CN0>	100	PASS	SVTYPE=DEL;CIEND=0,364;CIPOS=-329,0;END=105219460;CS=DEL_union;MC=BI_GS_DEL1_B4_P0106_50;AC=1;AF=0.0189696;NS=2504;AN=2;EAS_AF=0;EUR_AF=0.0716;AFR_AF=0.003;AMR_AF=0.0216;SAS_AF=0.0041	GT	0|1
1	105231111	ALU_umary_ALU_422	T	<INS:ME:ALU>	.	.	TSD=AGTATTTT;SVTYPE=ALU;MEINFO=AluY,159,281,-;SVLEN=122;CS=ALU_umary;AC=1;AF=0.189497;NS=2504;AN=2;EAS_AF=0.122;EUR_AF=0.3499;AFR_AF=0.0923;AMR_AF=0.1974;SAS_AF=0.2198;SITEPOST=1	GT	0|1
1	108402972	UW_VH_102	A	<CN0>	100	PASS	SVTYPE=DEL;CIEND=0,396;CIPOS=-465,0;END=108405499;CS=DEL_union;MC=EM_DL_DEL03722,BI_GS_DEL1_B5_P0109_512,YL_CN_STU_137;AC=1;AF=0.0241613;NS=2504;AN=2;EAS_AF=0.0238;EUR_AF=0.0437;AFR_AF=0.0015;AMR_AF=0.0346;SAS_AF=0.0276	GT	1|0
1	108733288	DUP_gs_CNV_1_108733288_108737237	C	<CN0>,<CN2>	.	PASS	SVTYPE=CNV;END=108737237;CS=DUP_gs;MC=UW_VH_6472,EM_DL_DEL03726,UW_VH_3126,UW_VH_6263,UW_VH_103,YL_CN_ESN_139,UW_VH_5228,UW_VH_14566,BI_GS_CNV_1_108733288_108737237;AC=1,0;AF=0.311901,0.00059904;NS=2504;AN=2;EAS_AF=0.495,0;EUR_AF=0.2445,0.002;AFR_AF=0.0802,0.0008;AMR_AF=0.4496,0;SAS_AF=0.408,0;SITEPOST=1	GT	0|1
1	109573240	UW_VH_1350	A	<CN0>	100	PASS	SVTYPE=DEL;CIEND=0,431;CIPOS=-419,0;END=109575184;CS=DEL_union;MC=BI_GS_DEL1_B4_P0110_106,YL_CN_STU_141,YL_CN_CLM_113;AC=1;AF=0.214657;NS=2504;AN=2;EAS_AF=0.2163;EUR_AF=0.2614;AFR_AF=0.1558;AMR_AF=0.2738;SAS_AF=0.2025	GT	1|0
1	110187159	EM_DL_DEL04008	A	<CN0>	100	PASS	SVTYPE=DEL;CIEND=-150,150;CIPOS=-150,150;END=110191392;CS=DEL_union;MC=UW_VH_11157,UW_VH_105,UW_VH_14383,UW_VH_16373,UW_VH_15594,UW_VH_14446,UW_VH_17415,UW_VH_16704,UW_VH_18787,UW_VH_17281,UW_VH_10869,UW_VH_4796,UW_VH_20579,UW_VH_3222,SI_BD_694,UW_VH_21775,UW_VH_4341,UW_VH_14511,BI_GS_DEL1_B1_P0111_170,UW_VH_9883,YL_CN_CHS_170,UW_VH_15855,UW_VH_12772,UW_VH_13558,UW_VH_11475,UW_VH_5957,UW_VH_19437,UW_VH_11432,UW_VH_15395,UW_VH_21999,UW_VH_11170,UW_VH_15110;AC=2;AF=0.604233;NS=2504;AN=2;EAS_AF=0.6716;EUR_AF=0.5895;AFR_AF=0.5424;AMR_AF=0.7161;SAS_AF=0.5542	GT	1|1
1	110225019	YL_CN_MSL_117	C	<CN0>	100	PASS	SVTYPE=DEL;CIEND=-500,1000;CIPOS=-1000,500;END=110245280;CS=DEL_union;AC=1;AF=0.634385;NS=2504;AN=2;EAS_AF=0.753;EUR_AF=0.7227;AFR_AF=0.4962;AMR_AF=0.6902;SAS_AF=0.5685	GT	1|0
1	110230075	DUP_gs_CNV_1_110230075_110241247	G	<CN0>,<CN2>	.	PASS	SVTYPE=CNV;END=110241247;CS=DUP_gs;AC=1,0;AF=0.638179,0.00459265;NS=2504;AN=2;EAS_AF=0.7619,0.005;EUR_AF=0.7276,0.003;AFR_AF=0.497,0.0068;AMR_AF=0.6945,0.0043;SAS_AF=0.5695,0.0031;SITEPOST=1	GT	1|0
1	111802597	SVA_umary_SVA_45	G	<INS:ME:SVA>	.	.	TSD=AAAAAAG;SVTYPE=SVA;MEINFO=SVA,1323,1539,-;SVLEN=216;CS=SVA_umary;AC=1;AF=0.274161;NS=2504;AN=2;EAS_AF=0.3194;EUR_AF=0.2734;AFR_AF=0.2549;AMR_AF=0.2795;SAS_AF=0.2505;SITEPOST=1	GT	0|1
1	111896187	SVA_umary_SVA_46	C	<INS:ME:SVA>	.	.	TSD=AAAAGAATAAAAAC;SVTYPE=SVA;MEINFO=SVA,48,1627,+;SVLEN=1579;CS=SVA_umary;AC=1;AF=0.26278;NS=2504;AN=2;EAS_AF=0.3442;EUR_AF=0.2435;AFR_AF=0.2474;AMR_AF=0.1441;SAS_AF=0.3037;SITEPOST=1	GT	1|0
1	112074694	DEL_pindel_1254	AGGAAAGATTATAGCCCTGTACTCTGCTTCTTTGGCGTGGTTCCTTTCCTAGCTTAAGGTAGTTTTCTCACATGCATGTGCTGACCAGCACTCACTCAGCTGAAGGCTTCGG	A	.	PASS	SVTYPE=DEL;END=112074805;CS=DEL_pindel;AC=1;AF=0.257388;NS=2504;AN=2;EAS_AF=0.252;EUR_AF=0.2704;AFR_AF=0.0968;AMR_AF=0.4438;SAS_AF=0.3344;SITEPOST=0.9992	GT	1|0
1	112834896	YL_CN_ACB_172	C	<CN0>	100	PASS	SVTYPE=DEL;CIEND=-500,1000;CIPOS=-1000,500;END=112837824;CS=DEL_union;MC=YL_CN_CDX_136,YL_CN_LWK_130;AC=2;AF=0.873403;NS=2504;AN=2;EAS_AF=0.9256;EUR_AF=0.9344;AFR_AF=0.7625;AMR_AF=0.853;SAS_AF=0.9213	GT	1|1
1	112992009	ALU_umary_ALU_454	T	<INS:ME:ALU>	.	.	TSD=CCAGACACGTTATTT;SVTYPE=ALU;MEINFO=AluUndef,1,281,-;SVLEN=280;CS=ALU_umary;AC=1;AF=0.384185;NS=2504;AN=2;EAS_AF=0.3274;EUR_AF=0.4801;AFR_AF=0.2458;AMR_AF=0.4078;SAS_AF=0.5143;SITEPOST=1	GT	1|0
1	115201401	ALU_umary_ALU_464	T	<INS:ME:ALU>	.	.	TSD=CAGTTCTTT;SVTYPE=ALU;MEINFO=AluUndef,1,281,-;SVLEN=280;CS=ALU_umary;AC=1;AF=0.0802716;NS=2504;AN=2;EAS_AF=0.001;EUR_AF=0.2048;AFR_AF=0.0136;AMR_AF=0.0965;SAS_AF=0.1125;SITEPOST=1	GT	1|0
1	116229468	BI_GS_DEL1_B2_P0117_180	C	<CN0>	100	PASS	SVTYPE=DEL;CIEND=0,1;CIPOS=0,1;END=116232839;CS=DEL_union;MC=SI_BD_734,YL_CN_MSL_122,YL_CN_CHB_179,UW_VH_2643,UW_VH_24764,EM_DL_DEL04109;AC=1;AF=0.270367;NS=2504;AN=2;EAS_AF=0.1964;EUR_AF=0.2634;AFR_AF=0.2723;AMR_AF=0.304;SAS_AF=0.3272	GT	1|0
1	117002162	DEL_pindel_1314	TATGGAAATAGATGATGGTGATGGTTGCACAACAATATCAATGTACTTGATGCCACTTAAAATTGTTAAAGTGGTAAATTTTATGTTATGTATATTTATACCATTAAAAAATAATTTTTTTTTTCTGGAGA	T	.	PASS	SVTYPE=DEL;END=117002292;CS=DEL_pindel;AC=1;AF=0.0664936;NS=2504;AN=2;EAS_AF=0.0109;EUR_AF=0.0099;AFR_AF=0.208;AMR_AF=0.0231;SAS_AF=0.0215;SITEPOST=0.9986	GT	0|1
1	118091036	DEL_pindel_1333	TAAGACACCCAGAAGCCTAAAACGGTGAAACCCCGTCTCTACTAAAAATACAAAAAATTAGCCGGGCGTAGTGGCGGGCGCCTGTAGTCCCAGCTACTTGGGAGGCTGAGGCAGGAGAATGGCGTGAACCCGGGAGGCGGAGCTTGCAGTGAGCCGAGATCCCGCCACTGCACTCCAGCCTGGGCGACAGAGCGAGACTCCGTCTCAAAAAAAAAAAAAAAAA	T	.	PASS	SVTYPE=DEL_ALU;MEINFO=AluY,79,281,+;END=118091258;CS=DEL_pindel;AC=2;AF=0.699081;NS=2504;AN=2;EAS_AF=0.7401;EUR_AF=0.6988;AFR_AF=0.6513;AMR_AF=0.7896;SAS_AF=0.6575;SITEPOST=0.9846	GT	1|1
1	119080704	ALU_umary_ALU_481	T	<INS:ME:ALU>	.	.	TSD=GCAACCAGCTTTT;SVTYPE=ALU;MEINFO=AluYa5,1,279,-;SVLEN=278;CS=ALU_umary;AC=1;AF=0.196685;NS=2504;AN=2;EAS_AF=0.125;EUR_AF=0.3588;AFR_AF=0.0703;AMR_AF=0.1974;SAS_AF=0.274;SITEPOST=1	GT	0|1
1	143984622	DUP_gs_CNV_1_143984622_144094733	A	<CN2>,<CN3>	.	PASS	SVTYPE=CNV;END=144094733;CS=DUP_gs;AC=2,0;AF=0.956669,0.0081869;NS=2504;AN=2;EAS_AF=0.9762,0.0119;EUR_AF=0.992,0.004;AFR_AF=0.8873,0.0106;AMR_AF=0.9597,0.013;SAS_AF=0.9918,0.002;SITEPOST=1	GT	1|1
1	144468090	BI_GS_CNV_1_144468090_144480623	T	<CN0>	100	PASS	SVTYPE=DEL;CIEND=0,500;CIPOS=-500,0;END=144480623;CS=DEL_union;AC=1;AF=0.385383;NS=2504;AN=2;EAS_AF=0.3839;EUR_AF=0.3956;AFR_AF=0.1944;AMR_AF=0.4712;SAS_AF=0.5736	GT	0|1
1	144691202	DUP_gs_CNV_1_144691202_144710622	G	<CN2>,<CN3>	.	PASS	SVTYPE=CNV;END=144710622;CS=DUP_gs;AC=2,0;AF=0.685703,0.00039936;NS=2504;AN=2;EAS_AF=0.8859,0;EUR_AF=0.7396,0;AFR_AF=0.4387,0;AMR_AF=0.7147,0;SAS_AF=0.7372,0.002;SITEPOST=0.9969	GT	1|1
1	144839080	DUP_gs_CNV_1_144839080_144849492	C	<CN2>,<CN3>	.	PASS	SVTYPE=CNV;END=144849492;CS=DUP_gs;AC=2,0;AF=0.994609,0.00019968;NS=2504;AN=2;EAS_AF=0.9881,0;EUR_AF=0.999,0;AFR_AF=0.9909,0.0008;AMR_AF=0.9971,0;SAS_AF=1,0;SITEPOST=1	GT	1|1
1	144862244	DUP_gs_CNV_1_144862244_144892802	A	<CN2>,<CN3>	.	PASS	SVTYPE=CNV;END=144892802;CS=DUP_gs;AC=2,0;AF=0.9998,0.00019968;NS=2504;AN=2;EAS_AF=1,0;EUR_AF=1,0;AFR_AF=0.9992,0.0008;AMR_AF=1,0;SAS_AF=1,0;SITEPOST=1	GT	1|1
1	144913699	DUP_gs_CNV_1_144913699_144951391	C	<CN2>,<CN3>	.	PASS	SVTYPE=CNV;END=144951391;CS=DUP_gs;AC=2,0;AF=0.997404,0.00259585;NS=2504;AN=2;EAS_AF=1,0;EUR_AF=0.992,0.008;AFR_AF=0.9992,0.0008;AMR_AF=0.9971,0.0029;SAS_AF=0.998,0.002;SITEPOST=1	GT	1|1
1	144951026	ALU_umary_ALU_493	T	<INS:ME:ALU>	.	.	TSD=AGAAAGTTTCCTCGGT;SVTYPE=ALU;MEINFO=AluUndef,1,281,-;SVLEN=280;CS=ALU_umary;AC=1;AF=0.0646965;NS=2504;AN=2;EAS_AF=0.0942;EUR_AF=0.0487;AFR_AF=0.0098;AMR_AF=0.0447;SAS_AF=0.1391;SITEPOST=1	GT	1|0
1	144954627	SI_BD_758	G	<CN0>	100	PASS	SVTYPE=DEL;CIEND=-50,155;CIPOS=-155,50;END=144955376;CS=DEL_union;AC=1;AF=0.183307;NS=2504;AN=2;EAS_AF=0.1478;EUR_AF=0.1531;AFR_AF=0.1989;AMR_AF=0.1816;SAS_AF=0.2311	GT	0|1
1	144973077	DUP_gs_CNV_1_144973077_144989257	T	<CN2>	.	PASS	SVTYPE=DUP;END=144989257;CS=DUP_gs;AC=2;AF=0.996805;NS=2504;AN=2;EAS_AF=0.996;EUR_AF=1;AFR_AF=0.9955;AMR_AF=0.9957;SAS_AF=0.9969;SITEPOST=1	GT	1|1
1	145098257	ALU_umary_ALU_494	T	<INS:ME:ALU>	.	.	TSD=AATCTGGTCAATTTTT;SVTYPE=ALU;MEINFO=AluYb11,3,279,-;SVLEN=276;CS=ALU_umary;AC=1;AF=0.0696885;NS=2504;AN=2;EAS_AF=0.0744;EUR_AF=0.0606;AFR_AF=0.0772;AMR_AF=0.0893;SAS_AF=0.0501;SITEPOST=1	GT	0|1
1	145120320	DUP_gs_CNV_1_145120320_145182150	T	<CN2>,<CN3>	.	PASS	SVTYPE=CNV;END=145182150;CS=DUP_gs;AC=2,0;AF=0.996406,0.00159744;NS=2504;AN=2;EAS_AF=0.9911,0.0069;EUR_AF=0.999,0.001;AFR_AF=0.9977,0;AMR_AF=0.9942,0;SAS_AF=0.999,0;SITEPOST=1	GT	1|1
1	145152736	ALU_umary_ALU_496	T	<INS:ME:ALU>	.	.	TSD=CGGAAGTTAATATATCTT;SVTYPE=ALU;MEINFO=AluYa4_4,1,281,-;SVLEN=280;CS=ALU_umary;AC=1;AF=0.315495;NS=2504;AN=2;EAS_AF=0.3274;EUR_AF=0.3171;AFR_AF=0.2829;AMR_AF=0.2983;SAS_AF=0.3579;SITEPOST=1	GT	1|0
1	145211323	ALU_umary_ALU_497	T	<INS:ME:ALU>	.	.	TSD=AAAAATTAAGTATT;SVTYPE=ALU;MEINFO=AluUndef,1,281,-;SVLEN=280;CS=ALU_umary;AC=1;AF=0.296326;NS=2504;AN=2;EAS_AF=0.2778;EUR_AF=0.2972;AFR_AF=0.3048;AMR_AF=0.2594;SAS_AF=0.3292;SITEPOST=1	GT	0|1
1	146081807	DUP_uwash_chr1_146081807_146164363	G	<CN2>,<CN3>	.	PASS	SVTYPE=CNV;END=146164363;CS=DUP_uwash;AC=2,0;AF=0.999401,0.00019968;NS=2504;AN=2;EAS_AF=0.999,0;EUR_AF=1,0;AFR_AF=0.9985,0.0008;AMR_AF=1,0;SAS_AF=1,0;SITEPOST=1	GT	1|1
1	146658219	ALU_umary_ALU_501	G	<INS:ME:ALU>	.	.	TSD=AAAGACATACAAAG;SVTYPE=ALU;MEINFO=AluUndef,11,281,+;SVLEN=270;CS=ALU_umary;AC=1;AF=0.04373;NS=2504;AN=2;EAS_AF=0.001;EUR_AF=0.0328;AFR_AF=0.0537;AMR_AF=0.0303;SAS_AF=0.0951;SITEPOST=1	GT	1|0
1	148832244	DUP_gs_CNV_1_148832244_148954132	T	<CN2>,<CN3>,<CN4>	.	PASS	SVTYPE=CNV;END=148954132;CS=DUP_gs;AC=0,2,0;AF=0.0802716,0.904553,0.00539137;NS=2504;AN=2;EAS_AF=0.1081,0.874,0.005;EUR_AF=0.0865,0.9026,0;AFR_AF=0.0431,0.9463,0.0061;AMR_AF=0.0908,0.889,0.0101;SAS_AF=0.0879,0.8926,0.0072;SITEPOST=0.9999	GT	2|2
1	149015523	DUP_gs_CNV_1_149015523_149036627	A	<CN0>,<CN2>,<CN3>	.	PASS	SVTYPE=CNV;END=149036627;CS=DUP_gs;AC=0,2,0;AF=0.0009984,0.88119,0.0101837;NS=2504;AN=2;EAS_AF=0,0.8413,0.0119;EUR_AF=0,0.8877,0.003;AFR_AF=0.0008,0.9319,0.0113;AMR_AF=0,0.8818,0.013;SAS_AF=0.0041,0.8466,0.0123;SITEPOST=0.9985	GT	2|2
1	149231192	DUP_gs_CNV_1_149231192_149241216	C	<CN2>,<CN3>	.	PASS	SVTYPE=CNV;END=149241216;CS=DUP_gs;AC=2,0;AF=0.8752,0.0081869;NS=2504;AN=2;EAS_AF=0.8552,0.0099;EUR_AF=0.8728,0.004;AFR_AF=0.9289,0.0076;AMR_AF=0.8617,0.0144;SAS_AF=0.8354,0.0072;SITEPOST=0.9983	GT	1|1
1	149249429	DUP_gs_CNV_1_149249429_149284877	C	<CN0>,<CN2>,<CN3>	.	PASS	SVTYPE=CNV;END=149284877;CS=DUP_gs;AC=0,2,0;AF=0.00219649,0.888379,0.0107828;NS=2504;AN=2;EAS_AF=0,0.8611,0.0119;EUR_AF=0.004,0.8966,0.007;AFR_AF=0,0.9395,0.0106;AMR_AF=0,0.8718,0.0187;SAS_AF=0.0072,0.8507,0.0082;SITEPOST=0.9998	GT	2|2
1	149289438	DUP_gs_CNV_1_149289438_149358445	C	<CN2>,<CN3>	.	PASS	SVTYPE=CNV;END=149358445;CS=DUP_gs;AC=2,0;AF=0.883586,0.0127795;NS=2504;AN=2;EAS_AF=0.8581,0.0129;EUR_AF=0.8897,0.0089;AFR_AF=0.9349,0.0151;AMR_AF=0.8703,0.0187;SAS_AF=0.8436,0.0092;SITEPOST=0.9999	GT	1|1
1	149532289	BI_GS_CNV_1_149532289_149572952	T	<CN0>	100	PASS	SVTYPE=DEL;CIEND=0,500;CIPOS=-500,0;END=149572952;CS=DEL_union;AC=2;AF=0.910343;NS=2504;AN=2;EAS_AF=0.8125;EUR_AF=0.992;AFR_AF=0.8949;AMR_AF=0.9063;SAS_AF=0.9509	GT	1|1
1	149725225	ALU_umary_ALU_509	G	<INS:ME:ALU>	.	.	TSD=AAAAGAAAGAGAAAGG;SVTYPE=ALU;MEINFO=AluUndef,1,276,+;SVLEN=275;CS=ALU_umary;AC=1;AF=0.286342;NS=2504;AN=2;EAS_AF=0.2897;EUR_AF=0.2932;AFR_AF=0.2769;AMR_AF=0.2464;SAS_AF=0.317;SITEPOST=1	GT	0|1
1	150037842	DEL_pindel_1394	TCAAAATGTTTTTTTTTTTTTTTTTTTTTTTTTTTGAGACGGAGTCTCGCTCTGTCG	T	.	PASS	SVTYPE=DEL_ALU;MEINFO=AluYc,259,282,-;END=150037898;CS=DEL_pindel;AC=1;AF=0.767173;NS=2504;AN=2;EAS_AF=0.8542;EUR_AF=0.8569;AFR_AF=0.528;AMR_AF=0.8343;SAS_AF=0.8609;SITEPOST=0.9859	GT	0|1
1	152555495	BI_GS_CNV_1_152555495_152586932	G	<CN0>	100	PASS	SVTYPE=DEL;CIEND=0,500;CIPOS=-500,0;END=152586932;CS=DEL_union;MC=UW_VH_3029,YL_CN_ACB_242,UW_VH_5378,SI_BD_799,UW_VH_12705,UW_VH_4234,UW_VH_12543,UW_VH_2644,UW_VH_7794,UW_VH_6130,UW_VH_11025,UW_VH_7232,EM_DL_DEL05991;AC=1;AF=0.562899;NS=2504;AN=2;EAS_AF=0.6379;EUR_AF=0.6412;AFR_AF=0.3714;AMR_AF=0.6225;SAS_AF=0.6217	GT	1|0
1	152760084	UW_VH_24538	C	<CN0>	100	PASS	SVTYPE=DEL;CIEND=0,119;CIPOS=-369,0;END=152770547;CS=DEL_union;MC=YL_CN_ITU_231,BI_GS_CNV_1_152760314_152770867,EM_DL_DEL05999;AC=2;AF=0.196086;NS=2504;AN=2;EAS_AF=0.0347;EUR_AF=0.3569;AFR_AF=0.2035;AMR_AF=0.2291;SAS_AF=0.1636	GT	1|1
1	153133703	BI_GS_DEL1_B5_P0154_145	A	<CN0>	100	PASS	SVTYPE=DEL;CIEND=0,1;CIPOS=0,1;END=153133960;CS=DEL_union;MC=UW_VH_115;AC=1;AF=0.441893;NS=2504;AN=2;EAS_AF=0.5149;EUR_AF=0.5507;AFR_AF=0.2655;AMR_AF=0.4337;SAS_AF=0.499	GT	1|0
1	157540655	BI_GS_DEL1_B4_P0158_141	G	<CN0>	100	PASS	SVTYPE=DEL;CIEND=0,0;CIPOS=0,0;END=157540871;CS=DEL_union;MC=UW_VH_2001;AC=2;AF=0.396166;NS=2504;AN=2;EAS_AF=0.6101;EUR_AF=0.3956;AFR_AF=0.0862;AMR_AF=0.5245;SAS_AF=0.5041	GT	1|1
1	158867540	BI_GS_DEL1_B1_P0159_764	A	<CN0>	100	PASS	SVTYPE=DEL;CIEND=0,0;CIPOS=0,0;END=158869980;CS=DEL_union;MC=SI_BD_841,YL_CN_FIN_239,YL_CN_JPT_249,EM_DL_DEL06158,YL_CN_GWD_297,UW_VH_2002;AC=2;AF=0.78115;NS=2504;AN=2;EAS_AF=0.9623;EUR_AF=0.7366;AFR_AF=0.6997;AMR_AF=0.8429;SAS_AF=0.7065	GT	1|1
1	158961353	BI_GS_DEL1_B1_P0159_834	C	<CN0>	100	PASS	SVTYPE=DEL;CIEND=0,0;CIPOS=0,0;END=158966208;CS=DEL_union;MC=EM_DL_DEL06162,UW_VH_15295,UW_VH_2003,SI_BD_842,YL_CN_ITU_240;AC=1;AF=0.0968451;NS=2504;AN=2;EAS_AF=0;EUR_AF=0.1332;AFR_AF=0.1589;AMR_AF=0.1095;SAS_AF=0.0665	GT	1|0
1	159014810	DUP_gs_CNV_1_159014810_159018679	A	<CN0>,<CN2>	.	PASS	SVTYPE=CNV;END=159018679;CS=DUP_gs;AC=1,0;AF=0.019369,0.0081869;NS=2504;AN=2;EAS_AF=0,0.002;EUR_AF=0.0417,0.0149;AFR_AF=0.0121,0.0023;AMR_AF=0.0418,0;SAS_AF=0.0102,0.0215;SITEPOST=1	GT	1|0
1	159648708	BI_GS_DEL1_B2_P0160_484	T	<CN0>	100	PASS	SVTYPE=DEL;CIEND=0,0;CIPOS=0,0;END=159649659;CS=DEL_union;MC=UW_VH_118,SI_BD_845,EM_DL_DEL1055034;AC=1;AF=0.691693;NS=2504;AN=2;EAS_AF=0.8244;EUR_AF=0.7336;AFR_AF=0.5628;AMR_AF=0.8372;SAS_AF=0.5828	GT	1|0
1	162052665	DEL_pindel_1498	TGTGTCCTTTTTTTCTTTTTTTTTTTTTTTTTTTTTTTTTGAGACGGAGTCTCCCTCTGTCGCCCAGGCTGGAGTGCAGTGGCGGGATCTCGGCTCACTGCAAGCTCCGCCTCCCGGGTTCACGCCATTCTCCTGCCTCAGCCTCCCAAGTAGCTGGGACTACAGGCGCCCGCCACTACGCCCGGCTAATTTTTTGTATTTTTAGTAGAGACGGGGTTTCACCGTTTTAGCCGGGATGGTCTCGATCTCCTGACCTCGTGATCCGCCCGCCTCGGCCTCCCAAAGTGCTGGGATTACAGGCGTGAGCCACCGCGCCCGGCC	T	.	PASS	SVTYPE=DEL_ALU;MEINFO=AluYa5,1,281,-;END=162052985;CS=DEL_pindel;AC=2;AF=0.745607;NS=2504;AN=2;EAS_AF=0.744;EUR_AF=0.7813;AFR_AF=0.6952;AMR_AF=0.7853;SAS_AF=0.7505;SITEPOST=0.9614	GT	1|1
1	162761322	ALU_umary_ALU_549	T	<INS:ME:ALU>	.	.	TSD=CATTTGGCATTTTT;SVTYPE=ALU;MEINFO=AluYa5b1,3,281,-;SVLEN=278;CS=ALU_umary;AC=2;AF=0.669728;NS=2504;AN=2;EAS_AF=0.753;EUR_AF=0.7485;AFR_AF=0.4894;AMR_AF=0.6844;SAS_AF=0.7362;SITEPOST=0.9968	GT	1|1
1	163088865	ALU_umary_ALU_552	T	<INS:ME:ALU>	.	.	TSD=GGAAATTCTTTTATTT;SVTYPE=ALU;MEINFO=AluYa4_4,1,280,-;SVLEN=279;CS=ALU_umary;AC=1;AF=0.172324;NS=2504;AN=2;EAS_AF=0.0962;EUR_AF=0.1948;AFR_AF=0.1808;AMR_AF=0.2378;SAS_AF=0.1697;SITEPOST=1	GT	1|0
1	165731209	DEL_pindel_1530	AAACATTTTTATTAAAATGTTATAAGGATAACATTTTTATTAAAATGTTATAAGGATAACATTTTTATTAAAATGTTATAAGGATAACATTTTTATTAAAATGTTATAAGGATAACATTTTTATTAAAATGTTATAAGGATAACATTTTTATTAAAATGTTATAAGGATAACATTTTTATTAAAATGTTATAAGGATAACATTTTTATTAAAATGTTATAAGGATAACATTTTTATTAAAATGTTATAAGGATAACATTTTTATTAAAATGTTATAAGGAT	A	.	PASS	SVTYPE=DEL;END=165731489;CS=DEL_pindel;AC=2;AF=0.554313;NS=2504;AN=2;EAS_AF=0.5764;EUR_AF=0.5318;AFR_AF=0.5567;AMR_AF=0.5418;SAS_AF=0.5603;SITEPOST=0.9876	GT	1|1
1	170964063	ALU_umary_ALU_589	C	<INS:ME:ALU>	.	.	TSD=AAGATTATAGCCCAGACC;SVTYPE=ALU;MEINFO=AluYb8,1,277,-;SVLEN=276;CS=ALU_umary;AC=1;AF=0.0439297;NS=2504;AN=2;EAS_AF=0;EUR_AF=0.1024;AFR_AF=0.0166;AMR_AF=0.0764;SAS_AF=0.0429;SITEPOST=1	GT	1|0
1	171783587	DEL_pindel_1552	ACTCCAGCCTGGGCGACAGAGTGGGACTCCATCTAAAAAAAAAAAAAAAAAAAGGGGCTGATG	A	.	PASS	SVTYPE=DEL;END=171783649;CS=DEL_pindel;AC=1;AF=0.409744;NS=2504;AN=2;EAS_AF=0.6647;EUR_AF=0.4245;AFR_AF=0.3048;AMR_AF=0.3977;SAS_AF=0.2822;SITEPOST=0.9998	GT	1|0
1	174333015	ALU_umary_ALU_602	T	<INS:ME:ALU>	.	.	TSD=TGTCAAACCATTCTT;SVTYPE=ALU;MEINFO=AluYb7_3,1,263,-;SVLEN=262;CS=ALU_umary;AC=1;AF=0.10603;NS=2504;AN=2;EAS_AF=0.0397;EUR_AF=0.1571;AFR_AF=0.0635;AMR_AF=0.1729;SAS_AF=0.1319;SITEPOST=1	GT	1|0
1	180183831	DEL_pindel_1660	ATATTGTGTAATCTTTTTTTTTTTTTTTTTTTTTTTTTTGAGACGGAGTCTCGCTCTGTCGCCCAGGCTGGAGTGCAGTGGCGCGACCTCGGCTCACTGCAAGCTCCGCCTCCCGGGTTCACGCCATTCTCCTGCCTCAGCCTCCCGAGTAGCCGGGACCACAGGCGCCCGCCACCACGCCCGGCTAATTTTTTGTATTTTTAGTAGAGGCGGGGTTTCACCGCGTTAGCCAGGATGGTCTCGATCTCCTGACCTCATGATCCGCCCGCCTCTGCCTCCCAAAGTGCTGGGATTACAGGCGTGAGCCACCGCGCCCGGCC	A	.	PASS	SVTYPE=DEL_ALU;MEINFO=AluYh7,1,281,-;END=180184150;CS=DEL_pindel;AC=2;AF=0.805112;NS=2504;AN=2;EAS_AF=0.8542;EUR_AF=0.837;AFR_AF=0.7194;AMR_AF=0.8487;SAS_AF=0.8067;SITEPOST=0.9788	GT	1|1
1	180292989	DEL_pindel_1667	TTACTCTATGTCTTTTTTTTTTTTTTTTTTTTTTTTTGAGACGGAGTCTCGCTCTGTCGCCCAGGCCGGACTGCGGACTGCAGTGGCGCAATCTCGGCTCACTGCAAGCTCCGCTTCCCGGGTTCACGCCATTCTCCTGCCTCAGCCTCCCGAGTAGCTGGGACTACAGGCGCCCGCCACCGCGCCCGGCTAATTTTTTGTATTTTTAGTAGAGACGGGGTTTCACCTTGTTAGCCAGGATGGTCTCGATCTCCTGACCTCATGATCCACCCGCCTCGGCCTCCCAAAGTGCTGGGATTACAGGCGTGAGCCACCGCGCCCGGCC	T	.	PASS	SVTYPE=DEL_ALU;MEINFO=AluYb6_2,1,281,-;END=180293313;CS=DEL_pindel;AC=1;AF=0.699281;NS=2504;AN=2;EAS_AF=0.7034;EUR_AF=0.6849;AFR_AF=0.7065;AMR_AF=0.7118;SAS_AF=0.6912;SITEPOST=0.95845	GT	1|0
1	180749765	UW_VH_4540	T	<CN0>	100	PASS	SVTYPE=DEL;CIEND=0,382;CIPOS=-329,0;END=180755414;CS=DEL_union;MC=YL_CN_BEB_208,BI_GS_DEL1_B3_P0181_30;AC=1;AF=0.00519169;NS=2504;AN=2;EAS_AF=0;EUR_AF=0.008;AFR_AF=0.0008;AMR_AF=0.013;SAS_AF=0.0082	GT	1|0
1	181043348	BI_GS_DEL1_B4_P0182_9	A	<CN0>	100	PASS	SVTYPE=DEL;CIEND=-71,72;CIPOS=-71,72;END=181043808;CS=DEL_union;MC=SI_BD_941,BI_GS_DEL1_B1_P0182_42;AC=1;AF=0.310104;NS=2504;AN=2;EAS_AF=0.2946;EUR_AF=0.2157;AFR_AF=0.4743;AMR_AF=0.3055;SAS_AF=0.2045	GT	0|1
1	181047425	ALU_umary_ALU_630	A	<INS:ME:ALU>	.	.	TSD=AAAAAAAAAACAAAA;SVTYPE=ALU;MEINFO=AluYc1,1,281,+;SVLEN=280;CS=ALU_umary;AC=1;AF=0.276158;NS=2504;AN=2;EAS_AF=0.3621;EUR_AF=0.2565;AFR_AF=0.1967;AMR_AF=0.2536;SAS_AF=0.3313;SITEPOST=1	GT	1|0
1	181588360	ALU_umary_ALU_632	T	<INS:ME:ALU>	.	.	TSD=GGCCTGATGGTGTACTTTT;SVTYPE=ALU;MEINFO=AluUndef,1,276,-;SVLEN=275;CS=ALU_umary;AC=1;AF=0.0720847;NS=2504;AN=2;EAS_AF=0.0139;EUR_AF=0.0606;AFR_AF=0.1029;AMR_AF=0.0389;SAS_AF=0.1258;SITEPOST=1	GT	1|0
1	181601286	ALU_umary_ALU_633	T	<INS:ME:ALU>	.	.	TSD=GACACCTCTTTT;SVTYPE=ALU;MEINFO=AluYa5,33,281,-;SVLEN=248;CS=ALU_umary;AC=1;AF=0.0684904;NS=2504;AN=2;EAS_AF=0.005;EUR_AF=0.0437;AFR_AF=0.1165;AMR_AF=0.0259;SAS_AF=0.1247;SITEPOST=1	GT	1|0
1	182420857	ALU_umary_ALU_639	T	<INS:ME:ALU>	.	.	TSD=GACATCAAGGAGATTTT;SVTYPE=ALU;MEINFO=AluUndef,1,281,-;SVLEN=280;CS=ALU_umary;AC=1;AF=0.186102;NS=2504;AN=2;EAS_AF=0.2907;EUR_AF=0.2068;AFR_AF=0.0893;AMR_AF=0.1254;SAS_AF=0.2311;SITEPOST=1	GT	0|1
1	185009806	BI_GS_DEL1_B1_P0186_9	T	<CN0>	100	PASS	SVTYPE=DEL;CIEND=0,0;CIPOS=0,0;END=185011738;CS=DEL_union;MC=YL_CN_GWD_324,EM_DL_DEL1064905,SI_BD_958,UW_VH_7424,UW_VH_4167,UW_VH_18005;AC=1;AF=0.105831;NS=2504;AN=2;EAS_AF=0.121;EUR_AF=0.0577;AFR_AF=0.1528;AMR_AF=0.0793;SAS_AF=0.0951	GT	1|0
1	185373096	DEL_pindel_1701	CCCCAAGATTCGGCCGGGCGCGGTGGCTCACGCCTGTAATCCCAGCACTTTGGGAGGCCGAGGCGGGTGGATCATGAGGTCAGGAGATCGAGACCATCCTGGCTAACAAGGTGAAACCCCGTCTCTACTAAAAATACAAAAAATTAGCTGGGCGCGGTGGCAGGCGCCTGTAGTCCCAGCTACTCGGGAGGCTGAGGCAGGAGAATGGCGTGAACCCGGGAAGCGGAGCTTGCAGTGAGCCGAGATTGCGCCACTGCAGTCCGCAGTCCGGCCTGGGCGACAGAGCGAGACTCCGTCTCAAAAAAAAAAAAAAAAAAAAAAAAACAAAACAAAAAAAAA	C	.	PASS	SVTYPE=DEL_ALU;MEINFO=AluYb6_2,1,281,+;END=185373434;CS=DEL_pindel;AC=2;AF=0.428714;NS=2504;AN=2;EAS_AF=0.3125;EUR_AF=0.4513;AFR_AF=0.4735;AMR_AF=0.3963;SAS_AF=0.4877;SITEPOST=0.9937	GT	1|1
1	185504717	ALU_umary_ALU_645	C	<INS:ME:ALU>	.	.	TSD=null;SVTYPE=ALU;MEINFO=AluUndef,2,279,+;SVLEN=277;CS=ALU_umary;AC=1;AF=0.0589058;NS=2504;AN=2;EAS_AF=0.1329;EUR_AF=0.008;AFR_AF=0.0401;AMR_AF=0.0447;SAS_AF=0.0706;SITEPOST=1	GT	0|1
1	187464747	YL_CN_PUR_321	T	<CN0>	100	PASS	SVTYPE=DEL;CIEND=-500,1000;CIPOS=-1000,500;END=187466829;CS=DEL_union;MC=EM_DL_DEL1065840,YL_CN_JPT_273,YL_CN_MSL_211,YL_CN_CEU_323;AC=1;AF=0.854633;NS=2504;AN=2;EAS_AF=0.9772;EUR_AF=0.7575;AFR_AF=0.7693;AMR_AF=0.866;SAS_AF=0.9356	GT	0|1
1	187716053	BI_GS_DEL1_B5_P0188_771	G	<CN0>	100	PASS	SVTYPE=DEL;CIEND=-7,7;CIPOS=-7,7;END=187722514;CS=DEL_union;MC=SI_BD_972,UW_VH_19561,EM_DL_DEL06972,YL_CN_STU_257,UW_VH_130;AC=2;AF=0.203474;NS=2504;AN=2;EAS_AF=0.0099;EUR_AF=0.4682;AFR_AF=0.0514;AMR_AF=0.2882;SAS_AF=0.2761	GT	1|1
1	188174657	ALU_umary_ALU_659	T	<INS:ME:ALU>	.	.	TSD=TAAAAAATGCATTCTT;SVTYPE=ALU;MEINFO=AluYa5,34,281,-;SVLEN=247;CS=ALU_umary;AC=2;AF=0.0810703;NS=2504;AN=2;EAS_AF=0.0337;EUR_AF=0.0964;AFR_AF=0.0817;AMR_AF=0.0778;SAS_AF=0.1155;SITEPOST=1	GT	1|1
1	188186464	ALU_umary_ALU_660	T	<INS:ME:ALU>	.	.	TSD=CCCGGGTAAGTTAAACATTTTTT;SVTYPE=ALU;MEINFO=AluUndef,1,268,-;SVLEN=267;CS=ALU_umary;AC=1;AF=0.0946486;NS=2504;AN=2;EAS_AF=0.0397;EUR_AF=0.1292;AFR_AF=0.0794;AMR_AF=0.1009;SAS_AF=0.1319;SITEPOST=1	GT	0|1
1	188539457	UW_VH_131	T	<CN0>	100	PASS	SVTYPE=DEL;CIEND=0,498;CIPOS=-452,0;END=188540228;CS=DEL_union;MC=BI_GS_DEL1_B1_P0189_370,SI_BD_977;AC=2;AF=0.944489;NS=2504;AN=2;EAS_AF=1;EUR_AF=0.9264;AFR_AF=0.8858;AMR_AF=0.9669;SAS_AF=0.9693	GT	1|1
1	188832850	ALU_umary_ALU_669	T	<INS:ME:ALU>	.	.	TSD=TCTTCTTTCTT;SVTYPE=ALU;MEINFO=AluUndef,12,281,-;SVLEN=269;CS=ALU_umary;AC=1;AF=0.132388;NS=2504;AN=2;EAS_AF=0.2123;EUR_AF=0.2217;AFR_AF=0.0121;AMR_AF=0.147;SAS_AF=0.1104;SITEPOST=1	GT	1|0
1	188994948	DEL_pindel_1724	TCAATTCTATTTCTTTTTTTTTTTTTTTTTTTTTTTTTTTTTTTTTTTTGAGACGGAGTCTCGCTCTGTCGCCCAGGCCGGACTGCGGACTGCAGTGGCGCAATCTCGGCTCACTGCAAGCTCCGCTTCCCGGGTTCACGCCATTCTCCTGCCTCAGCCTCCCGAGTAGCTGGGACTACAGGCGCCCGCCACCGCGCCCGGCTAATTTTTTGTATTTTTAGTAGAGACGGGGTTTCACCTTGTTAGCCAGGATGGTCTCGATCTCTTGACCTCATGATCCACCCGCCTCGGCCTCCCAAAGTGCTGGGATTACAGGCGTGAGCCACCGCGCCCGGC	T	.	PASS	SVTYPE=DEL_ALU;MEINFO=AluYb6_2,2,281,-;END=188995283;CS=DEL_pindel;AC=1;AF=0.44988;NS=2504;AN=2;EAS_AF=0.4048;EUR_AF=0.4493;AFR_AF=0.4992;AMR_AF=0.4683;SAS_AF=0.4172;SITEPOST=0.9945	GT	1|0
1	189247039	ALU_umary_ALU_672	A	<INS:ME:ALU>	.	.	TSD=AAAAAATATTCA;SVTYPE=ALU;MEINFO=AluUndef,1,281,+;SVLEN=280;CS=ALU_umary;AC=1;AF=0.326278;NS=2504;AN=2;EAS_AF=0.3849;EUR_AF=0.4185;AFR_AF=0.152;AMR_AF=0.3991;SAS_AF=0.3548;SITEPOST=1	GT	1|0
1	189704477	BI_GS_DEL1_B4_P0190_157	T	<CN0>	100	PASS	SVTYPE=DEL;CIEND=-15,15;CIPOS=-15,15;END=189783356;CS=DEL_union;MC=YL_CN_CEU_326;AC=1;AF=0.00019968;NS=2504;AN=2;EAS_AF=0;EUR_AF=0.001;AFR_AF=0;AMR_AF=0;SAS_AF=0	GT	0|1
1	189771446	BI_GS_DEL1_B2_P0190_483	A	<CN0>	100	PASS	SVTYPE=DEL;CIEND=-3,4;CIPOS=-3,4;END=189777754;CS=DEL_union;MC=UW_VH_14882,EM_DL_DEL07027,YL_CN_YRI_335,SI_BD_995;AC=1;AF=0.00678914;NS=2504;AN=2;EAS_AF=0;EUR_AF=0.001;AFR_AF=0.0242;AMR_AF=0.0014;SAS_AF=0	GT	1|0
1	190837319	DEL_pindel_1759	CATTAGATCTCGAGAATTTATTCATCTCGTATAACTAAGACTTTGTGCCCTTTGATCAAATCTCTCCATTTCCTCCAGCCCCCTATATTGTGGTAACCCCTATTCTACTCTCTGCATGTTTAGATTTCACATATAAGTTAGATCATGCACTATTTGTGTCTGTGTCTGGCTT	C	.	PASS	SVTYPE=DEL;END=190837490;CS=DEL_pindel;AC=2;AF=0.753195;NS=2504;AN=2;EAS_AF=0.9206;EUR_AF=0.834;AFR_AF=0.4818;AMR_AF=0.8026;SAS_AF=0.8292;SITEPOST=0.9995	GT	1|1
1	191580781	ALU_umary_ALU_691	A	<INS:ME:ALU>	.	.	TSD=TAGAATAAATTTAAAATAAAAGTA;SVTYPE=ALU;MEINFO=AluYa5,1,281,+;SVLEN=280;CS=ALU_umary;AC=1;AF=0.200679;NS=2504;AN=2;EAS_AF=0.1746;EUR_AF=0.2843;AFR_AF=0.1021;AMR_AF=0.1988;SAS_AF=0.2761;SITEPOST=1	GT	0|1
1	191817437	ALU_umary_ALU_694	C	<INS:ME:ALU>	.	.	TSD=ATAAAATATCAC;SVTYPE=ALU;MEINFO=AluYa5,3,278,+;SVLEN=275;CS=ALU_umary;AC=1;AF=0.138179;NS=2504;AN=2;EAS_AF=0.3234;EUR_AF=0.1431;AFR_AF=0.0197;AMR_AF=0.1167;SAS_AF=0.1176;SITEPOST=1	GT	1|0
1	192262268	L1_umary_LINE1_191	A	<INS:ME:LINE1>	.	.	TSD=GTGCCAGTTTATTTA;SVTYPE=LINE1;MEINFO=LINE1,5511,6019,-;SVLEN=508;CS=L1_umary;AC=1;AF=0.18111;NS=2504;AN=2;EAS_AF=0.1032;EUR_AF=0.1978;AFR_AF=0.3086;AMR_AF=0.1297;SAS_AF=0.1084;SITEPOST=1	GT	1|0
1	194451056	UW_VH_1353	A	<CN0>	100	PASS	SVTYPE=DEL;CIEND=0,324;CIPOS=-237,0;END=194454312;CS=DEL_union;MC=YL_CN_CHB_287,YL_CN_IBS_211,BI_GS_DEL1_B3_P0195_22,EM_DL_DEL07125,SI_BD_1025;AC=2;AF=0.544529;NS=2504;AN=2;EAS_AF=0.6895;EUR_AF=0.6481;AFR_AF=0.4818;AMR_AF=0.5504;SAS_AF=0.3691	GT	1|1
1	194517604	BI_GS_DEL1_B2_P0195_316	A	<CN0>	100	PASS	SVTYPE=DEL;CIEND=0,0;CIPOS=0,0;END=194517863;CS=DEL_union;AC=2;AF=0.513379;NS=2504;AN=2;EAS_AF=0.7083;EUR_AF=0.7157;AFR_AF=0.1679;AMR_AF=0.549;SAS_AF=0.546	GT	1|1
1	194675140	ALU_umary_ALU_708	C	<INS:ME:ALU>	.	.	TSD=AAAATTGAGTATATC;SVTYPE=ALU;MEINFO=AluUndef,13,281,+;SVLEN=268;CS=ALU_umary;AC=1;AF=0.164537;NS=2504;AN=2;EAS_AF=0.2966;EUR_AF=0.165;AFR_AF=0.0461;AMR_AF=0.1686;SAS_AF=0.1851;SITEPOST=1	GT	1|0
1	195530260	ALU_umary_ALU_713	C	<INS:ME:ALU>	.	.	TSD=null;SVTYPE=ALU;MEINFO=AluUndef,157,280,+;SVLEN=123;CS=ALU_umary;AC=1;AF=0.0750799;NS=2504;AN=2;EAS_AF=0.0863;EUR_AF=0.0626;AFR_AF=0.0083;AMR_AF=0.1282;SAS_AF=0.1288;SITEPOST=1	GT	1|0
1	197756784	INV_delly_INV00008143	C	<INV>	.	PASS	SVTYPE=INV;IMPRECISE;CIEND=-61,61;CIPOS=-61,61;END=197757982;CS=INV_delly;AC=1;AF=0.123802;NS=2504;AN=2;EAS_AF=0.1171;EUR_AF=0.1948;AFR_AF=0.0219;AMR_AF=0.1988;SAS_AF=0.1421;SITEPOST=1	GT	0|1
1	197894025	BI_GS_DEL1_B5_P0198_990	C	<CN0>	100	PASS	SVTYPE=DEL;CIEND=0,0;CIPOS=0,0;END=197894310;CS=DEL_union;MC=UW_VH_1354;AC=1;AF=0.558906;NS=2504;AN=2;EAS_AF=0.6944;EUR_AF=0.4006;AFR_AF=0.5272;AMR_AF=0.6124;SAS_AF=0.5869	GT	1|0
1	198243300	ALU_umary_ALU_726	T	<INS:ME:ALU>	.	.	TSD=TCTAGTTCTCTT;SVTYPE=ALU;MEINFO=AluY,35,281,-;SVLEN=246;CS=ALU_umary;AC=1;AF=0.179912;NS=2504;AN=2;EAS_AF=0.0804;EUR_AF=0.0775;AFR_AF=0.2587;AMR_AF=0.2378;SAS_AF=0.2403;SITEPOST=1	GT	0|1
1	198469338	ALU_umary_ALU_729	G	<INS:ME:ALU>	.	.	TSD=null;SVTYPE=ALU;MEINFO=AluUndef,1,281,-;SVLEN=280;CS=ALU_umary;AC=1;AF=0.024361;NS=2504;AN=2;EAS_AF=0.004;EUR_AF=0.0716;AFR_AF=0.0008;AMR_AF=0.0346;SAS_AF=0.0215;SITEPOST=1	GT	1|0
1	204238474	ALU_umary_ALU_743	C	<INS:ME:ALU>	.	.	TSD=AGAAACCTCATCTATTGTC;SVTYPE=ALU;MEINFO=AluYg5b3,2,281,+;SVLEN=279;CS=ALU_umary;AC=1;AF=0.35024;NS=2504;AN=2;EAS_AF=0.4058;EUR_AF=0.3807;AFR_AF=0.3033;AMR_AF=0.3934;SAS_AF=0.2945;SITEPOST=1	GT	1|0
1	205178526	INV_delly_INV00008409	T	<INV>	.	PASS	SVTYPE=INV;IMPRECISE;CIEND=-184,184;CIPOS=-184,184;END=205178807;CS=INV_delly;MC=CINV_delly_INV00008407;AC=1;AF=0.322484;NS=2504;AN=2;EAS_AF=0.4464;EUR_AF=0.4304;AFR_AF=0.084;AMR_AF=0.4049;SAS_AF=0.3476;SITEPOST=0.99985	GT	1|0
1	207292375	BI_GS_DEL1_B5_P0208_416	A	<CN0>	100	PASS	SVTYPE=DEL;CIEND=-8,8;CIPOS=-8,8;END=207292595;CS=DEL_union;AC=2;AF=0.598043;NS=2504;AN=2;EAS_AF=0.7351;EUR_AF=0.6282;AFR_AF=0.3396;AMR_AF=0.6326;SAS_AF=0.7505	GT	1|1
1	207292405	BI_GS_DEL1_B1_P0208_321	A	<CN0>	100	PASS	SVTYPE=DEL;CIEND=0,0;CIPOS=0,0;END=207293149;CS=DEL_union;MC=EM_DL_DEL1073798,SI_BD_1108;AC=2;AF=0.598243;NS=2504;AN=2;EAS_AF=0.7361;EUR_AF=0.6332;AFR_AF=0.3351;AMR_AF=0.6326;SAS_AF=0.7515	GT	1|1
1	207542027	DUP_gs_CNV_1_207542027_207545525	A	<CN0>,<CN2>	.	PASS	SVTYPE=CNV;END=207545525;CS=DUP_gs;MC=UW_VH_3,UW_VH_18858,YL_CN_IBS_221,BI_GS_DEL1_B1_P0208_567,SI_BD_1109,UW_VH_25170,EM_DL_DEL07614;AC=1,0;AF=0.451877,0.00059904;NS=2504;AN=2;EAS_AF=0.4177,0.001;EUR_AF=0.506,0.001;AFR_AF=0.3759,0.0008;AMR_AF=0.4582,0;SAS_AF=0.5297,0;SITEPOST=1	GT	0|1
1	208691498	ALU_umary_ALU_758	T	<INS:ME:ALU>	.	.	TSD=CAGATTTTACTTTTATTT;SVTYPE=ALU;MEINFO=AluUndef,5,281,-;SVLEN=276;CS=ALU_umary;AC=1;AF=0.175319;NS=2504;AN=2;EAS_AF=0.3621;EUR_AF=0.0348;AFR_AF=0.2133;AMR_AF=0.0879;SAS_AF=0.138;SITEPOST=1	GT	1|0
1	211965009	BI_GS_DEL1_B2_P0212_692	A	<CN0>	100	PASS	SVTYPE=DEL;CIEND=0,1;CIPOS=0,1;END=211965782;CS=DEL_union;MC=UW_VH_4415,SI_BD_1132;AC=1;AF=0.0103834;NS=2504;AN=2;EAS_AF=0;EUR_AF=0.0288;AFR_AF=0.0015;AMR_AF=0.0202;SAS_AF=0.0072	GT	1|0
1	212471179	UW_VH_12590	T	<CN0>	100	PASS	SVTYPE=DEL;CIEND=0,444;CIPOS=-471,0;END=212472619;CS=DEL_union;MC=UW_VH_13671,UW_VH_1685;AC=1;AF=0.702476;NS=2504;AN=2;EAS_AF=0.5298;EUR_AF=0.6441;AFR_AF=0.9448;AMR_AF=0.6556;SAS_AF=0.6462	GT	0|1
1	213083966	YL_CN_PEL_289	A	<CN0>	100	PASS	SVTYPE=DEL;CIEND=-500,1000;CIPOS=-1000,500;END=213086597;CS=DEL_union;MC=YL_CN_IBS_225,YL_CN_GWD_390,YL_CN_CEU_354,YL_CN_ASW_298,UW_VH_135,YL_CN_GIH_210,YL_CN_CHS_296,YL_CN_CLM_230,YL_CN_PJL_325,YL_CN_BEB_233,YL_CN_STU_279,BI_GS_DEL1_B1_P0214_59,YL_CN_PUR_354,SI_BD_1136;AC=2;AF=0.709065;NS=2504;AN=2;EAS_AF=0.9087;EUR_AF=0.7813;AFR_AF=0.3192;AMR_AF=0.8559;SAS_AF=0.8517	GT	1|1
1	217269958	DEL_pindel_2004	TCACATGTTTAAAAAGCCATTTCCTTGATTAACTTCCTCCAGGATGACTCCTCCCACTGTCCTCCC	T	.	PASS	SVTYPE=DEL;END=217270023;CS=DEL_pindel;AC=1;AF=0.186302;NS=2504;AN=2;EAS_AF=0.1389;EUR_AF=0.1511;AFR_AF=0.2458;AMR_AF=0.1441;SAS_AF=0.2209;SITEPOST=1	GT	1|0
1	217754074	DEL_pindel_2024	TAGAAAGGCAGAATCTCCTGTAATCCCAGCACTTTGGGAGGCCGAGGCGGGTGGATCATGAGGTCAGGAGATCGAGACCATCCTGGCTAACAAGGTGAAACCCCGTCTCTACTAAAAATACAAAAAATTAGCCGGGCGCGGTGGCGGGCGCCTGTAGTCCCAGCTACTGGGGAGGCTGAGGCAGGAGAATGGCGTTGAACCCGGGAAGCGGAGCTTGCAGTGAGCCGAGATTGCGCCACTGCAGTCCGCAGTCCAGCCTGGGCGACAGAGCGAGACTCCGTCTCAAAAAAAAAAAAAAAAAAAA	T	.	PASS	SVTYPE=DEL_ALU;MEINFO=AluYb6_2,20,281,+;END=217754377;CS=DEL_pindel;AC=1;AF=0.455072;NS=2504;AN=2;EAS_AF=0.6399;EUR_AF=0.4364;AFR_AF=0.379;AMR_AF=0.4553;SAS_AF=0.3865;SITEPOST=0.9948	GT	0|1
1	218245628	DEL_pindel_2030	TAAAAAAAGAACAAACAACCCCATCAAAAAGTGGGCGAAGGACATGAACAGACACTTCTCAAAAGAAGACATTTATGCAGCCAAAAAGACATGAAGAAATGCTCATCATCACTGGCCATCAGAGAAATGCAAATCAAAACCACTATGAGATATCATCTCACACCAGTTAGAATGGCAATCATTAAAAAGTCAGGAAACAACAGGTGCTGGAGAGGATGCGGAGAAATAGGAACACTTTTACACTGTTGGTGGGACTGTAAACTAGTTCAACCATTGTGGAAGTCAGTGTGGCGATTCCTCAGGGATCTAGAACTAGAAATACCATTTGACCCAGCCATCCCATTACTGGGTATATACCCAAATGAGTATAAATCATGCTGCTATAAAGACACATGCACACGTATGTTTATTGCGGCACTATTCACAATAGCAAAGACTTGGAACCAACCCAAATGTCCAACAATGATAGACTGGATTAAGAAAATGTGGCACATATACACCATGGAATACTATGCAGCCATAAAAAATGATGAGTTCATATCCTTTGTAGGGACATGGATGAAATTGGAAACCATCATTCTCAGTAAACTATCGCAAGAACAAAAAACCAAACACCGCATATTCTCACTCATAGGTGGGAATTGAACAATGAGATCACATGGACACAGGAAGGGGAATATCACACTCTGGGGACTGTGGTGGGGTCGGGGGAGGGGGGAGGGATAGCATTGGGAGATATACCTAATGCTAGATGACACATTAGTGGGTGCAGCGCACCAGCATGGCACATGTATACATATGTAACTAACCTGCACAATGTGCACATGTACCCTAAAACTTAGAGTATAATAAAAAAAAAAAA	T	.	PASS	SVTYPE=DEL_LINE1;MEINFO=LINE1,5537,5600,+;END=218246489;CS=DEL_pindel;AC=1;AF=0.196286;NS=2504;AN=2;EAS_AF=0.119;EUR_AF=0.3529;AFR_AF=0.0522;AMR_AF=0.3401;SAS_AF=0.2076;SITEPOST=0.9905	GT	0|1
1	221827821	L1_umary_LINE1_226	T	<INS:ME:LINE1>	.	.	TSD=TCAAAGCAACCAATCCAATCTTTTT;SVTYPE=LINE1;MEINFO=LINE1,5602,6013,-;SVLEN=411;CS=L1_umary;AC=1;AF=0.205471;NS=2504;AN=2;EAS_AF=0.1915;EUR_AF=0.2207;AFR_AF=0.2595;AMR_AF=0.1873;SAS_AF=0.1442;SITEPOST=1	GT	0|1
1	221969171	ALU_umary_ALU_821	A	<INS:ME:ALU>	.	.	TSD=AAGAAATTCATTTTTA;SVTYPE=ALU;MEINFO=AluY,5,281,-;SVLEN=276;CS=ALU_umary;AC=1;AF=0.26258;NS=2504;AN=2;EAS_AF=0.3185;EUR_AF=0.3171;AFR_AF=0.1974;AMR_AF=0.1902;SAS_AF=0.2883;SITEPOST=1	GT	0|1
1	222374169	UW_VH_143	T	<CN0>	100	PASS	SVTYPE=DEL;CIEND=0,427;CIPOS=-562,0;END=222380531;CS=DEL_union;MC=EM_DL_DEL08275,BI_GS_DEL1_B4_P0223_95,BI_GS_DEL1_B2_P0223_307,YL_CN_BEB_239;AC=1;AF=0.251398;NS=2504;AN=2;EAS_AF=0.1389;EUR_AF=0.3181;AFR_AF=0.2375;AMR_AF=0.2738;SAS_AF=0.3016	GT	1|0
1	228024093	DEL_pindel_2084	TAATAAAAGCTTCCGGCCGGGCGCGGTGGCTCACGCCTGTAATCCCAGCACTTTGGGAGGCCGAGGCGGGCGGATCACGAGGTCAGGAGATCGAGACCATCCCGGCTAAAACGGTGAAACCCCGTCTCTACTAAAAATACAAAAAATTAGCCGGGCGTAGTGGCGGGCGCCTGTAGTCCCAGCTACTTGGGAGGCTGAGGCAGGAGAATGGCGTGAACCCGGGAGGCGGAGCTTGCAGTGAGCCGAGATCCCGCCACTGCACTCCAGCCTGGGCGACAGAGCGAGACTCCGTCTCAAAAAAAAAAAAAAATAA	T	.	PASS	SVTYPE=DEL_ALU;MEINFO=AluYa5,1,281,+;END=228024405;CS=DEL_pindel;AC=1;AF=0.713259;NS=2504;AN=2;EAS_AF=0.627;EUR_AF=0.7535;AFR_AF=0.6982;AMR_AF=0.6888;SAS_AF=0.7986;SITEPOST=0.9718	GT	0|1
1	229373395	BI_GS_DEL1_B4_P0230_96	G	<CN0>	100	PASS	SVTYPE=DEL;CIEND=0,0;CIPOS=0,0;END=229373771;CS=DEL_union;MC=UW_VH_148;AC=1;AF=0.241813;NS=2504;AN=2;EAS_AF=0.3155;EUR_AF=0.3101;AFR_AF=0.0643;AMR_AF=0.3242;SAS_AF=0.2771	GT	0|1
1	229812540	UW_VH_25144	C	<CN0>	100	PASS	SVTYPE=DEL;CIEND=0,332;CIPOS=-294,0;END=229820837;CS=DEL_union;MC=UW_VH_149,BI_GS_DEL1_B5_P0230_1016,UW_VH_6673,SI_BD_1221,UW_VH_18245,UW_VH_22066,UW_VH_18543,UW_VH_6980,EM_DL_DEL08476,UW_VH_5811,YL_CN_CEU_367;AC=2;AF=0.310903;NS=2504;AN=2;EAS_AF=0.3641;EUR_AF=0.2624;AFR_AF=0.2655;AMR_AF=0.2594;SAS_AF=0.4039	GT	1|1
1	231085161	ALU_umary_ALU_854	A	<INS:ME:ALU>	.	.	TSD=AAAAAAAAAAA;SVTYPE=ALU;MEINFO=AluUndef,1,277,-;SVLEN=276;CS=ALU_umary;AC=1;AF=0.239417;NS=2504;AN=2;EAS_AF=0.2282;EUR_AF=0.2505;AFR_AF=0.239;AMR_AF=0.2507;SAS_AF=0.2321;SITEPOST=1	GT	0|1
1	232587774	ALU_umary_ALU_865	T	<INS:ME:ALU>	.	.	TSD=AAAAATGTGGCATT;SVTYPE=ALU;MEINFO=AluUndef,6,281,+;SVLEN=275;CS=ALU_umary;AC=1;AF=0.305312;NS=2504;AN=2;EAS_AF=0.4415;EUR_AF=0.1909;AFR_AF=0.2655;AMR_AF=0.3545;SAS_AF=0.3016;SITEPOST=1	GT	0|1
1	232775529	DEL_pindel_2144	TGGCATGGCTTTTTTTTTTTTTTTTTTTTTTTTTTGAGACGGAGTCTCGCTCTGTCGCCCAGGCTGGAGTGCAGTGGCGGGATCTCGGCTCACTGCAAGCTCCGCCTCCCGGGTTCACGCCATTCTCCTGCCTCAGCCTCCCAAGTAGCTGGGACTACAGGCGCCCGCCACTACGCCCGGCTAATTTTTTGTATTTTTAGTAGAGACGGGGTTTCACCGTTTTAGCCGGGATGGTCTCGATCTCCTGACCTCGTGATCCGCCCGCCTCGGCCTCCCAAAGTGCTGGGATTACAGGCGTGAGCCACCGCGCCCGGC	T	.	PASS	SVTYPE=DEL_ALU;MEINFO=AluYa5,2,281,-;END=232775843;CS=DEL_pindel;AC=1;AF=0.349241;NS=2504;AN=2;EAS_AF=0.3571;EUR_AF=0.3986;AFR_AF=0.2534;AMR_AF=0.4063;SAS_AF=0.3793;SITEPOST=0.9983	GT	0|1
1	232836575	DEL_pindel_2145	CACGCCTGTAATCCCAGCACTTTGGGAGGCCGAGGCGGGCGGATCATTTGAGTTCAGGAGTTTGAAATCAGCCTGACCAACATGGTGAAACTCTGTCTCTAGTAAAAATACAAAAATAAGCCGGGCGTGGTGGTGGGCATCTGTAATCCCAGCTACTCGGGAGGCTGAGGCAAGAGAATTGCTTG	C	.	PASS	SVTYPE=DEL;END=232836759;CS=DEL_pindel;AC=1;AF=0.361821;NS=2504;AN=2;EAS_AF=0.4752;EUR_AF=0.3748;AFR_AF=0.1573;AMR_AF=0.4035;SAS_AF=0.4785;SITEPOST=0.9998	GT	1|0
1	232869263	ALU_umary_ALU_869	T	<INS:ME:ALU>	.	.	TSD=T;SVTYPE=ALU;MEINFO=AluUndef,145,281,-;SVLEN=136;CS=ALU_umary;AC=1;AF=0.432109;NS=2504;AN=2;EAS_AF=0.4732;EUR_AF=0.4463;AFR_AF=0.3888;AMR_AF=0.4193;SAS_AF=0.4427;SITEPOST=1	GT	0|1
1	233962115	SI_BD_1242	G	<CN0>	100	PASS	SVTYPE=DEL;CIEND=-50,212;CIPOS=-212,50;END=233963557;CS=DEL_union;MC=YL_CN_PEL_301,YL_CN_PJL_340,YL_CN_MXL_240,EM_DL_DEL1085517,YL_CN_KHV_343,YL_CN_ACB_336,YL_CN_CLM_245,YL_CN_STU_294,YL_CN_JPT_320,YL_CN_TSI_263,YL_CN_ESN_312,YL_CN_ASW_318,YL_CN_FIN_294,YL_CN_PUR_375,YL_CN_GBR_303;AC=2;AF=0.784744;NS=2504;AN=2;EAS_AF=0.7847;EUR_AF=0.7406;AFR_AF=0.9682;AMR_AF=0.6715;SAS_AF=0.6626	GT	1|1
1	234070564	ALU_umary_ALU_877	C	<INS:ME:ALU>	.	.	TSD=AAACAATGTTTC;SVTYPE=ALU;MEINFO=AluYa5,1,281,+;SVLEN=280;CS=ALU_umary;AC=1;AF=0.219449;NS=2504;AN=2;EAS_AF=0.2083;EUR_AF=0.3449;AFR_AF=0.1369;AMR_AF=0.1772;SAS_AF=0.2434;SITEPOST=1	GT	1|0
1	234318645	UW_VH_14400	A	<CN0>	100	PASS	SVTYPE=DEL;CIEND=0,449;CIPOS=-503,0;END=234319749;CS=DEL_union;MC=UW_VH_21167,UW_VH_3786,EM_DL_DEL1085650,YL_CN_KHV_345,BI_GS_DEL1_B5_P0235_448,YL_CN_STU_295,YL_CN_JPT_321,UW_VH_23137;AC=1;AF=0.312899;NS=2504;AN=2;EAS_AF=0.877;EUR_AF=0.1133;AFR_AF=0.0159;AMR_AF=0.3501;SAS_AF=0.3119	GT	0|1
1	235537077	UW_VH_154	C	<CN0>	100	PASS	SVTYPE=DEL;CIEND=0,473;CIPOS=-378,0;END=235538345;CS=DEL_union;MC=YL_CN_ITU_319,SI_BD_1257,BI_GS_DEL1_B3_P0236_17,YL_CN_YRI_410;AC=1;AF=0.120607;NS=2504;AN=2;EAS_AF=0.0218;EUR_AF=0.1054;AFR_AF=0.2511;AMR_AF=0.0778;SAS_AF=0.092	GT	0|1
1	236279278	BI_GS_DEL1_B4_P0237_54	C	<CN0>	100	PASS	SVTYPE=DEL;CIEND=0,0;CIPOS=0,0;END=236279832;CS=DEL_union;AC=1;AF=0.259385;NS=2504;AN=2;EAS_AF=0.375;EUR_AF=0.2187;AFR_AF=0.2012;AMR_AF=0.2954;SAS_AF=0.2352	GT	1|0
1	236538208	SVA_umary_SVA_79	T	<INS:ME:SVA>	.	.	TSD=TAGAGTGATTATT;SVTYPE=SVA;MEINFO=SVA,1259,1626,-;SVLEN=367;CS=SVA_umary;AC=1;AF=0.164137;NS=2504;AN=2;EAS_AF=0.2629;EUR_AF=0.1938;AFR_AF=0.1407;AMR_AF=0.1138;SAS_AF=0.0992;SITEPOST=1	GT	1|0
1	236548998	YL_CN_IBS_251	T	<CN0>	100	PASS	SVTYPE=DEL;CIEND=-500,1000;CIPOS=-1000,500;END=236551425;CS=DEL_union;MC=YL_CN_ITU_321;AC=1;AF=0.885383;NS=2504;AN=2;EAS_AF=0.9395;EUR_AF=0.8559;AFR_AF=0.8336;AMR_AF=0.9107;SAS_AF=0.9121	GT	0|1
1	236594925	DEL_pindel_2199	TAAGACCCCAGGCAGGGCCGGGCGCGGTGGCTCACGCCTGTAATCCCAGCACTTTGGGAGGCCGAGGCGGGTGGATCATGAGGTCAGGAGATCGAGACCATCCTGGCTAACAAGGTGAAACCCCGTCTCTACTAAAAATACAAAAAATTAGCCGGGCGCGGTGGCGGGCGCCTGTAGTCCCAGCTACTCGGGAGGCTGAGGCAGGAGAATGGCGTGAACCCGGGAAGCGGAGCTTGCAGTGAGCCGAGATTGCGCCACTGCAGTCCGCAGTCCGACCTGGGCGACAGAGCGAGACTCCGTCTCAAAAAAAAAAAAAAAAAAAAAAA	T	.	PASS	SVTYPE=DEL_ALU;MEINFO=AluYb6_2,1,281,+;END=236595250;CS=DEL_pindel;AC=2;AF=0.308107;NS=2504;AN=2;EAS_AF=0.25;EUR_AF=0.4632;AFR_AF=0.1271;AMR_AF=0.3963;SAS_AF=0.3906;SITEPOST=0.9992	GT	1|1
1	237569208	ALU_umary_ALU_889	T	<INS:ME:ALU>	.	.	TSD=GAAAAAACTTTCTT;SVTYPE=ALU;MEINFO=AluYa5,1,277,-;SVLEN=276;CS=ALU_umary;AC=1;AF=0.213858;NS=2504;AN=2;EAS_AF=0.2738;EUR_AF=0.2495;AFR_AF=0.0961;AMR_AF=0.2089;SAS_AF=0.2781;SITEPOST=1	GT	0|1
1	237967627	ALU_umary_ALU_890	T	<INS:ME:ALU>	.	.	TSD=CCTCAGTGTGCTTTTT;SVTYPE=ALU;MEINFO=AluUndef,1,281,-;SVLEN=280;CS=ALU_umary;AC=1;AF=0.194688;NS=2504;AN=2;EAS_AF=0.3403;EUR_AF=0.1412;AFR_AF=0.1354;AMR_AF=0.1758;SAS_AF=0.1933;SITEPOST=1	GT	0|1
1	240616990	DEL_pindel_2223	TAAAAATGGAAGGCATAGGGCCGGGCGCGGTGGCTCACGCCTGTAATCCCAGCACTTTGGGAGGCCGAGGCGGGTGGATCATGAGGTCAGGAGATCGAGACCATCCTGGCTAACAAGGTGAAACCCCGTCTCTACTAAAAAGACAAAAAATTAGCCGGGCGCGGTGGCGGGCGCCTGTAGTCCCAGCTACTCGGGAGGCTGAGGCAGGAGAATGGCGTGAACCCGGGAAGCGGAGCTTGCAGTGAGCCGAGATTGCGCCACTGCAGTCCGCAGTCCGGCCTGGGCGACAGAGCGAGACTCTGCCTCAAAAAAAAAAAAAAAAAAA	T	.	PASS	SVTYPE=DEL_ALU;MEINFO=AluYb6_2,1,281,+;END=240617314;CS=DEL_pindel;AC=1;AF=0.545327;NS=2504;AN=2;EAS_AF=0.5188;EUR_AF=0.5915;AFR_AF=0.5144;AMR_AF=0.5893;SAS_AF=0.5358;SITEPOST=0.9904	GT	1|0
1	240641200	BI_GS_DEL1_B5_P0241_751	G	<CN0>	100	PASS	SVTYPE=DEL;CIEND=0,1;CIPOS=0,1;END=240641602;CS=DEL_union;AC=2;AF=0.398562;NS=2504;AN=2;EAS_AF=0.4802;EUR_AF=0.3668;AFR_AF=0.3896;AMR_AF=0.4611;SAS_AF=0.3149	GT	1|1
1	241149856	DEL_pindel_2235	TTAAACACCACTATTATTTTTTTTTTTTTTTTTTTTTTTTTTTTTTGAGACGGAGTCTCGCTGTCGCCCAGGCTGGAGTGCAGTGGCGCAATCTCGGCTCACTGCAGGCTCCGCCCCCTGGGGTTCACGCCATTCTCCTGCCTCAGCCTCCGGAGTAGCTGGGACTACAGGCGCCCGCCACCTCGCCCGGCTAATTTTTTGTATTTTTAGTAGAGACAGGGTTTCACCGTGTTAGCCAGGATGGTCTCGATCTCCTGACCTCGTGATCCGCCCGCCTCGGCCTCCCAAAGTGCTGGGATTACAGGCGTGAGCCACCGCGCCCGGCC	T	.	PASS	SVTYPE=DEL_ALU;MEINFO=AluYe,1,281,-;END=241150181;CS=DEL_pindel;AC=2;AF=0.766973;NS=2504;AN=2;EAS_AF=0.7639;EUR_AF=0.7465;AFR_AF=0.77;AMR_AF=0.7666;SAS_AF=0.7873;SITEPOST=0.9753	GT	1|1
1	241360537	DEL_pindel_2240	ACTAATCAAAGTATCTTTTTTTTTTTTTTTTTTTTTGAGACGGAGTCTCGCTCTGTCGCCCAGGCTGGAGTGCAGTGGCGGGATCTCGGCTCACTGCAAGCTCCGCCTCCCGGGTTCACGCCATTCTCCTGCCTCAGCCTCCCAAGTAGCTGGGACTACAGGCGCCCGCCACTACGCCCGGCTAATTTTTTGTATTTTTAGTAGAGACGGGGTTTCACCGTTTTAGCCGGGATGGTCTCGATCTCCTGACCTCGTGATCCGCCCGCCTCGGCCTCCCAAAGTGCTGGGATTACAGGCGTGAGCCACCGCGCCCGGC	A	.	PASS	SVTYPE=DEL_ALU;MEINFO=AluYa5,2,281,-;END=241360852;CS=DEL_pindel;AC=1;AF=0.625399;NS=2504;AN=2;EAS_AF=0.6815;EUR_AF=0.6322;AFR_AF=0.6067;AMR_AF=0.6844;SAS_AF=0.544;SITEPOST=0.96105	GT	0|1
1	241586225	BI_GS_DEL1_B5_P0242_742	G	<CN0>	100	PASS	SVTYPE=DEL;CIEND=0,0;CIPOS=0,0;END=241586489;CS=DEL_union;AC=2;AF=0.491414;NS=2504;AN=2;EAS_AF=0.7639;EUR_AF=0.4085;AFR_AF=0.2905;AMR_AF=0.4971;SAS_AF=0.5634	GT	1|1
1	243127774	BI_GS_DEL1_B2_P0244_78	C	<CN0>	100	PASS	SVTYPE=DEL;CIEND=0,0;CIPOS=0,0;END=243129222;CS=DEL_union;MC=UW_VH_5575,YL_CN_GBR_311,YL_CN_CHB_346,YL_CN_CHS_334,UW_VH_4,YL_CN_FIN_304,SI_BD_1307,YL_CN_GWD_420,YL_CN_PEL_315,YL_CN_JPT_334,YL_CN_CDX_295,UW_VH_19306,YL_CN_CEU_383,YL_CN_TSI_276,YL_CN_ASW_329;AC=1;AF=0.306709;NS=2504;AN=2;EAS_AF=0.3889;EUR_AF=0.2972;AFR_AF=0.2315;AMR_AF=0.402;SAS_AF=0.2658	GT	1|0
1	243782747	BI_GS_DEL1_B1_P0244_512	A	<CN0>	100	PASS	SVTYPE=DEL;CIEND=0,0;CIPOS=0,0;END=243783759;CS=DEL_union;MC=YL_CN_IBS_254,YL_CN_KHV_355,YL_CN_JPT_335,SI_BD_1310,EM_DL_DEL1089702,YL_CN_STU_304,YL_CN_PUR_387,UW_VH_159;AC=2;AF=0.433107;NS=2504;AN=2;EAS_AF=0.5;EUR_AF=0.665;AFR_AF=0.1233;AMR_AF=0.5605;SAS_AF=0.454	GT	1|1
1	245989321	ALU_umary_ALU_930	T	<INS:ME:ALU>	.	.	TSD=CCTAGCATCTGCTTTCT;SVTYPE=ALU;MEINFO=AluYa4_3,1,281,-;SVLEN=280;CS=ALU_umary;AC=1;AF=0.481629;NS=2504;AN=2;EAS_AF=0.5298;EUR_AF=0.5547;AFR_AF=0.3767;AMR_AF=0.4769;SAS_AF=0.502;SITEPOST=1	GT	1|0
1	246125965	DEL_pindel_2306	ACAGAGACCAAAAATCTTGTGCCAAGGTTTGACCTCAACAACCGCAAAACCAATCATTGCTGTGTTGTTTCACTATGTTTCTAGAAACATCCATAGAGGAGAAACCAAAGTCGGCCTGAATACATGTTAATAGCTTTCACGGGCTTACTTCTGATATTTTAAACAGGCAACAAAAAAGAAAAACCAAGTTT	A	.	PASS	SVTYPE=DEL;END=246126155;CS=DEL_pindel;AC=1;AF=0.152157;NS=2504;AN=2;EAS_AF=0.3452;EUR_AF=0.0954;AFR_AF=0.0038;AMR_AF=0.1585;SAS_AF=0.2076;SITEPOST=0.9999	GT	1|0
1	246167282	DEL_pindel_2307	AGGGCATGGGAGCAAAACCACATGCTTTGGCTCAGACCTCGATTGGAATTCGGGCACCGCCACTTACTAAGGGGCCTTCTCAAGCCTGTCTCCTATCT	A	.	PASS	SVTYPE=DEL;END=246167379;CS=DEL_pindel;AC=1;AF=0.261781;NS=2504;AN=2;EAS_AF=0.0734;EUR_AF=0.5398;AFR_AF=0.062;AMR_AF=0.4438;SAS_AF=0.3108;SITEPOST=0.9991	GT	0|1
1	246406702	ALU_umary_ALU_937	A	<INS:ME:ALU>	.	.	TSD=null;SVTYPE=ALU;MEINFO=AluYb8,1,276,-;SVLEN=275;CS=ALU_umary;AC=1;AF=0.230232;NS=2504;AN=2;EAS_AF=0.4345;EUR_AF=0.1103;AFR_AF=0.1415;AMR_AF=0.2089;SAS_AF=0.2781;SITEPOST=1	GT	1|0
1	246565683	ALU_umary_ALU_939	T	<INS:ME:ALU>	.	.	TSD=AACAACGCCATCTT;SVTYPE=ALU;MEINFO=AluY,150,281,-;SVLEN=131;CS=ALU_umary;AC=1;AF=0.163139;NS=2504;AN=2;EAS_AF=0.1389;EUR_AF=0.2266;AFR_AF=0.0537;AMR_AF=0.2363;SAS_AF=0.2188;SITEPOST=1	GT	1|0
1	247959050	DEL_pindel_2348	ACAATGAGAAGAGGGATGCCTGCCACCAGAAGTGGGCCCTTACCAGAACCCAAC	A	.	PASS	SVTYPE=DEL;END=247959103;CS=DEL_pindel;AC=1;AF=0.0513179;NS=2504;AN=2;EAS_AF=0;EUR_AF=0.0656;AFR_AF=0.1067;AMR_AF=0.0562;SAS_AF=0.0112;SITEPOST=0.9992	GT	1|0
1	248619876	DUP_gs_CNV_1_248619876_248634579	A	<CN0>,<CN2>,<CN3>	.	PASS	SVTYPE=CNV;END=248634579;CS=DUP_gs;AC=0,2,0;AF=0.00379393,0.171526,0.00039936;NS=2504;AN=2;EAS_AF=0,0.12,0;EUR_AF=0,0.1252,0.001;AFR_AF=0.0136,0.3101,0.0008;AMR_AF=0.0014,0.1095,0;SAS_AF=0,0.1288,0;SITEPOST=1	GT	2|2
1	248755655	BI_GS_DEL1_B1_P0249_462	G	<CN0>	100	PASS	SVTYPE=DEL;CIEND=-3,3;CIPOS=-3,3;END=248758478;CS=DEL_union;MC=SI_BD_1373,UW_VH_9743;AC=2;AF=0.169728;NS=2504;AN=2;EAS_AF=0.1141;EUR_AF=0.1213;AFR_AF=0.3139;AMR_AF=0.1066;SAS_AF=0.1268	GT	1|1
1	248756741	DUP_gs_CNV_1_248756741_248797597	G	<CN0>,<CN2>	.	PASS	SVTYPE=CNV;END=248797597;CS=DUP_gs;AC=2,0;AF=0.173323,0.00519169;NS=2504;AN=2;EAS_AF=0.12,0;EUR_AF=0.1243,0.001;AFR_AF=0.3162,0.0166;AMR_AF=0.1124,0.0043;SAS_AF=0.1288,0;SITEPOST=1	GT	1|1
1	248839443	YL_CN_BEB_277	C	<CN0>	100	PASS	SVTYPE=DEL;CIEND=-500,1000;CIPOS=-1000,500;END=248841018;CS=DEL_union;AC=2;AF=0.805911;NS=2504;AN=2;EAS_AF=0.7837;EUR_AF=0.9175;AFR_AF=0.5696;AMR_AF=0.9063;SAS_AF=0.9622	GT	1|1
1	248849861	DEL_pindel_2354	AAACTGAATGCACTATTTTGTTTGCTTGTTTCATTGGAAAAAAATATGAAACATAATTACTAAGAGAACAATTAAATCACTTTAAGCAAACATGTCTTGATTTTTTTCTCATAAAAAATTTGAAATGATTGCTTACATAAATCTCATGTAGACAAATTCAATTTCCTTATTGGGTAAATATCTGAGAAATACAAGACCAGCAATACCTTGATTAAATAACATGTAGCTTCTCAATATGTATTCACTGTCTGGACCAATGATGATAAAGAAACAGTTCT	A	.	PASS	SVTYPE=DEL;END=248850138;CS=DEL_pindel;AC=1;AF=0.0982428;NS=2504;AN=2;EAS_AF=0.129;EUR_AF=0.0964;AFR_AF=0.0734;AMR_AF=0.0692;SAS_AF=0.1227;SITEPOST=0.9999	GT	1|0
2	1471731	ALU_umary_ALU_964	T	<INS:ME:ALU>	.	.	TSD=CCCTCTTTGTCTTTTTT;SVTYPE=ALU;MEINFO=AluYb7_4,1,281,-;SVLEN=280;CS=ALU_umary;AC=1;AF=0.232029;NS=2504;AN=2;EAS_AF=0.3085;EUR_AF=0.2684;AFR_AF=0.1868;AMR_AF=0.2565;SAS_AF=0.1595;SITEPOST=1	GT	1|0
2	1826537	DEL_pindel_2415	GGTGAAACCCTCCTCTCCTGTGAAGGAGCCACTGCCTCACCAGGGCTGCTGTGTCCACA	G	.	PASS	SVTYPE=DEL;END=1826595;CS=DEL_pindel;AC=1;AF=0.296126;NS=2504;AN=2;EAS_AF=0.4296;EUR_AF=0.2038;AFR_AF=0.3359;AMR_AF=0.2363;SAS_AF=0.2423;SITEPOST=0.9944	GT	1|0
2	2539950	ALU_umary_ALU_965	T	<INS:ME:ALU>	.	.	TSD=TCAGCGGGTATTTTTT;SVTYPE=ALU;MEINFO=AluUndef,1,281,-;SVLEN=280;CS=ALU_umary;AC=1;AF=0.371805;NS=2504;AN=2;EAS_AF=0.4534;EUR_AF=0.4364;AFR_AF=0.1362;AMR_AF=0.487;SAS_AF=0.4581;SITEPOST=1	GT	1|0
2	2798774	BI_GS_DEL1_B5_P0253_926	C	<CN0>	100	PASS	SVTYPE=DEL;CIEND=0,0;CIPOS=0,0;END=2799246;CS=DEL_union;MC=UW_VH_162,UW_VH_10421;AC=2;AF=0.400759;NS=2504;AN=2;EAS_AF=0.1796;EUR_AF=0.6093;AFR_AF=0.4584;AMR_AF=0.438;SAS_AF=0.3098	GT	1|1
2	3732802	BI_GS_DEL1_B4_P0254_152	C	<CN0>	100	PASS	SVTYPE=DEL;CIEND=0,1;CIPOS=0,1;END=3738024;CS=DEL_union;MC=UW_VH_3667,EM_DL_DEL49781,YL_CN_CHB_379;AC=1;AF=0.0441294;NS=2504;AN=2;EAS_AF=0.123;EUR_AF=0.0547;AFR_AF=0.0015;AMR_AF=0.0403;SAS_AF=0.0123	GT	0|1
2	4212110	YL_CN_GBR_340	T	<CN0>	100	PASS	SVTYPE=DEL;CIEND=-500,1000;CIPOS=-1000,500;END=4223633;CS=DEL_union;MC=YL_CN_PJL_377,EM_DL_DEL49850,BI_GS_DEL1_B2_P0255_169;AC=1;AF=0.0607029;NS=2504;AN=2;EAS_AF=0.004;EUR_AF=0.1521;AFR_AF=0.0045;AMR_AF=0.0908;SAS_AF=0.0798	GT	0|1
2	5487768	DEL_pindel_2507	TTCTTCTGAATTTCTTTTTTTTTTTTTTTTTTTTTTTTTTTTTTTTTTGAGACGGAGTCTCGCTCTGTCGCCCAGGCTGGAGTGCAGTGGCGCAATCTCGGCTCACTGCAAGCTCCGCCTCCCGGGTTCACGCCATTCTCCTGCCTCAGCCTCCCGAGTAGCTGGGACTACAGGCGCCCGCCACTACGCCCGGCTAATTTTTTGTATTTTTAGTAGAGACGGGGTTTCACCGTTTTAGCCGGGATGGTCTCGATCTCCTGACCTCGTG	T	.	PASS	SVTYPE=DEL_ALU;MEINFO=AluY,62,281,-;END=5488035;CS=DEL_pindel;AC=1;AF=0.516174;NS=2504;AN=2;EAS_AF=0.4692;EUR_AF=0.4523;AFR_AF=0.6346;AMR_AF=0.4986;SAS_AF=0.4826;SITEPOST=0.9795	GT	0|1
2	9888818	ALU_umary_ALU_997	T	<INS:ME:ALU>	.	.	TSD=CACGGGTGTGTTATTGTTTGCTTTTCTTT;SVTYPE=ALU;MEINFO=AluUndef,1,281,-;SVLEN=280;CS=ALU_umary;AC=1;AF=0.426318;NS=2504;AN=2;EAS_AF=0.2768;EUR_AF=0.5537;AFR_AF=0.3646;AMR_AF=0.5519;SAS_AF=0.4438;SITEPOST=1	GT	0|1
2	10825964	CINV_delly_INV00055399	G	<INV>	.	PASS	SVTYPE=INV;IMPRECISE;CIEND=-154,154;CIPOS=-154,154;END=10827217;CS=CINV_delly;AC=1;AF=0.14357;NS=2504;AN=2;EAS_AF=0.1587;EUR_AF=0.2376;AFR_AF=0.0295;AMR_AF=0.1556;SAS_AF=0.1769	GT	0|1
2	11353711	ALU_umary_ALU_1002	C	<INS:ME:ALU>	.	.	TSD=AAAATATTTATTACCATGCC;SVTYPE=ALU;MEINFO=AluYa4_4,1,281,+;SVLEN=280;CS=ALU_umary;AC=1;AF=0.303514;NS=2504;AN=2;EAS_AF=0.3194;EUR_AF=0.3598;AFR_AF=0.143;AMR_AF=0.4193;SAS_AF=0.364;SITEPOST=1	GT	1|0
2	11426375	ALU_umary_ALU_1003	T	<INS:ME:ALU>	.	.	TSD=TAAGCAGATGTTTTT;SVTYPE=ALU;MEINFO=AluYa5,1,281,-;SVLEN=280;CS=ALU_umary;AC=1;AF=0.403554;NS=2504;AN=2;EAS_AF=0.4891;EUR_AF=0.4513;AFR_AF=0.2481;AMR_AF=0.4409;SAS_AF=0.4499;SITEPOST=1	GT	1|0
2	14704165	UW_VH_2007	T	<CN0>	100	PASS	SVTYPE=DEL;CIEND=0,280;CIPOS=-348,0;END=14710160;CS=DEL_union;MC=BI_GS_DEL1_B5_P0265_792,EM_DL_DEL50152,YL_CN_BEB_291,YL_CN_TSI_315;AC=1;AF=0.0165735;NS=2504;AN=2;EAS_AF=0.001;EUR_AF=0.0457;AFR_AF=0.0038;AMR_AF=0.0187;SAS_AF=0.0184	GT	1|0
2	14706436	BI_GS_DEL1_B5_P0265_799	T	<CN0>	100	PASS	SVTYPE=DEL;CIEND=-3,4;CIPOS=-3,4;END=14709955;CS=DEL_union;MC=YL_CN_GWD_481,UW_VH_15165;AC=1;AF=0.0201677;NS=2504;AN=2;EAS_AF=0.001;EUR_AF=0.0457;AFR_AF=0.0174;AMR_AF=0.0187;SAS_AF=0.0184	GT	1|0
2	15163766	ALU_umary_ALU_1018	T	<INS:ME:ALU>	.	.	TSD=AAGATTATATCTT;SVTYPE=ALU;MEINFO=AluUndef,1,273,-;SVLEN=272;CS=ALU_umary;AC=1;AF=0.224042;NS=2504;AN=2;EAS_AF=0.1478;EUR_AF=0.2575;AFR_AF=0.2564;AMR_AF=0.1499;SAS_AF=0.2771;SITEPOST=1	GT	0|1
2	15166285	DEL_pindel_2717	TAAAAGTCTTTTCTGGCCGGGCACGGTGGCTCACGCCTGTAATCCCAGCACTTTGGGAGGCCGAGGCGGGTGGATCATGAGGTCAGGAGATCGAGACCATCCTGGCTAACAAGGTGAAACCCCGTCTCTACTAAAAATACAAAAAATTAGCCGGGCGCGGTGGCGGGCGCCTGTAGTCCCAGCTACTGGGGAGGCTGAGGCAGGAGAATGGCGTGAACCCGGGAAGCGGAGCTTGCAGTGAGCCGAGATTGCGCCACTGCAGTCCGCAGTCCGGCCTGGGCGACAGAGCGAGACTCCGTCTCAAAAAAAAAAAAAAAAAAAAAAAAA	T	.	PASS	SVTYPE=DEL_ALU;MEINFO=AluYb6_2,1,281,+;END=15166611;CS=DEL_pindel;AC=1;AF=0.457668;NS=2504;AN=2;EAS_AF=0.5248;EUR_AF=0.4185;AFR_AF=0.4531;AMR_AF=0.4914;SAS_AF=0.411;SITEPOST=0.9774	GT	0|1
2	15519553	ALU_umary_ALU_1019	A	<INS:ME:ALU>	.	.	TSD=AAGAAGCTGATGGA;SVTYPE=ALU;MEINFO=AluYc1,7,281,+;SVLEN=274;CS=ALU_umary;AC=2;AF=0.409944;NS=2504;AN=2;EAS_AF=0.1875;EUR_AF=0.5378;AFR_AF=0.4334;AMR_AF=0.4697;SAS_AF=0.4335;SITEPOST=1	GT	1|1
2	16271567	EM_DL_DEL50186	T	<CN0>	100	PASS	SVTYPE=DEL;CIEND=-150,150;CIPOS=-150,150;END=16273799;CS=DEL_union;MC=BI_GS_DEL1_B1_P0267_243,YL_CN_STU_339,UW_VH_15145,UW_VH_11076,YL_CN_KHV_395,UW_VH_2151,YL_CN_CHB_390,UW_VH_14722;AC=2;AF=0.532947;NS=2504;AN=2;EAS_AF=0.256;EUR_AF=0.7227;AFR_AF=0.6536;AMR_AF=0.598;SAS_AF=0.4141	GT	1|1
2	18906158	UW_VH_3734	G	<CN0>	100	PASS	SVTYPE=DEL;CIEND=0,241;CIPOS=-349,0;END=18907341;CS=DEL_union;MC=SI_BD_1553;AC=1;AF=0.0934505;NS=2504;AN=2;EAS_AF=0.0099;EUR_AF=0.1272;AFR_AF=0.1346;AMR_AF=0.1182;SAS_AF=0.0716	GT	0|1
2	21381180	ALU_umary_ALU_1048	T	<INS:ME:ALU>	.	.	TSD=AAAAATTACATGTAT;SVTYPE=ALU;MEINFO=AluYb7_3,1,261,+;SVLEN=260;CS=ALU_umary;AC=1;AF=0.292532;NS=2504;AN=2;EAS_AF=0.4623;EUR_AF=0.2833;AFR_AF=0.0507;AMR_AF=0.3084;SAS_AF=0.4427;SITEPOST=1	GT	1|0
2	21796827	ALU_umary_ALU_1054	T	<INS:ME:ALU>	.	.	TSD=AAAAGAATAGCATTCCT;SVTYPE=ALU;MEINFO=AluUndef,8,252,+;SVLEN=244;CS=ALU_umary;AC=2;AF=0.611222;NS=2504;AN=2;EAS_AF=0.5933;EUR_AF=0.6441;AFR_AF=0.5893;AMR_AF=0.6153;SAS_AF=0.6227;SITEPOST=1	GT	1|1
2	22688399	YL_CN_STU_345	G	<CN0>	100	PASS	SVTYPE=DEL;CIEND=-500,1000;CIPOS=-1000,500;END=22690107;CS=DEL_union;AC=1;AF=0.0577077;NS=2504;AN=2;EAS_AF=0.001;EUR_AF=0.0249;AFR_AF=0.0968;AMR_AF=0.0159;SAS_AF=0.1268	GT	1|0
2	22706339	L1_umary_LINE1_266	A	<INS:ME:LINE1>	.	.	TSD=AAGAAGTACTTAATAAA;SVTYPE=LINE1;MEINFO=LINE1,4908,6013,+;SVLEN=1105;CS=L1_umary;AC=1;AF=0.0505192;NS=2504;AN=2;EAS_AF=0.001;EUR_AF=0.0249;AFR_AF=0.0809;AMR_AF=0.0159;SAS_AF=0.1115;SITEPOST=1	GT	1|0
2	23191016	L1_umary_LINE1_267	T	<INS:ME:LINE1>	.	.	TSD=CCTGAGACTGGGTAATTTAT;SVTYPE=LINE1;MEINFO=LINE1,1,6018,-;SVLEN=6017;CS=L1_umary;AC=1;AF=0.454872;NS=2504;AN=2;EAS_AF=0.5853;EUR_AF=0.4573;AFR_AF=0.3139;AMR_AF=0.4308;SAS_AF=0.5256;SITEPOST=1	GT	0|1
2	26473946	ALU_umary_ALU_1070	T	<INS:ME:ALU>	.	.	TSD=CACTAAATTCTT;SVTYPE=ALU;MEINFO=AluUndef,1,260,-;SVLEN=259;CS=ALU_umary;AC=1;AF=0.0890575;NS=2504;AN=2;EAS_AF=0.0933;EUR_AF=0.1382;AFR_AF=0.0144;AMR_AF=0.0893;SAS_AF=0.135;SITEPOST=1	GT	0|1
2	28353920	DEL_pindel_2961	TTATTATTATTATTATTATTATTATTATTTTTTTTTTTTTTTTTTTTGAGACGGAGTCTCGCTCTGTCGCCCAGGCTGGAGTGCAGTGGCGCAATCTCGGCTCACTGCAAGCTCCGCCTCCCGGGTTCACGCCATTCTCCTGCCTCAGCCTCCCAAGTAGCTGGGACTACAGGCGCCCGCCACTACGCCCGGCTAATTTTTTGTATTTTTAGTAGAGACGGGGTTTCACCGTTTTAGCCGGGATGGTCTCGATCTCCTGACCTCGTGATCCGCCCGCCTCGGCCTCCCAAAGTGCTGGGATTACAGGCGTGAGCCACCGCGCCCGGCC	T	.	PASS	SVTYPE=DEL_ALU;MEINFO=AluYa4_5,1,281,-;END=28354247;CS=DEL_pindel;AC=1;AF=0.596046;NS=2504;AN=2;EAS_AF=0.4534;EUR_AF=0.6521;AFR_AF=0.6422;AMR_AF=0.4942;SAS_AF=0.6953;SITEPOST=0.9966	GT	0|1
2	28661665	DEL_pindel_2968	TCTAGCTCGAGTTCAGATCTCTTATGTGAGCCCCTGACGCTGCGGACCTGCCCC	T	.	PASS	SVTYPE=DEL;END=28661718;CS=DEL_pindel;AC=1;AF=0.310903;NS=2504;AN=2;EAS_AF=0.6488;EUR_AF=0.2386;AFR_AF=0.1914;AMR_AF=0.2464;SAS_AF=0.2444;SITEPOST=0.9994	GT	1|0
2	31559696	ALU_umary_ALU_1092	C	<INS:ME:ALU>	.	.	TSD=AAAAAGAGAAAGCCCC;SVTYPE=ALU;MEINFO=AluYa5,1,281,+;SVLEN=280;CS=ALU_umary;AC=2;AF=0.680911;NS=2504;AN=2;EAS_AF=0.6825;EUR_AF=0.672;AFR_AF=0.7012;AMR_AF=0.647;SAS_AF=0.6851;SITEPOST=0.9999	GT	1|1
2	31952210	ALU_umary_ALU_1094	G	<INS:ME:ALU>	.	.	TSD=AAAAAGTAGAATGG;SVTYPE=ALU;MEINFO=AluYa5,2,281,+;SVLEN=279;CS=ALU_umary;AC=2;AF=0.64357;NS=2504;AN=2;EAS_AF=0.6558;EUR_AF=0.6481;AFR_AF=0.6218;AMR_AF=0.6484;SAS_AF=0.6524;SITEPOST=1	GT	1|1
2	33224462	BI_GS_DEL1_B1_P0284_218	A	<CN0>	100	PASS	SVTYPE=DEL;CIEND=0,0;CIPOS=0,0;END=33227296;CS=DEL_union;MC=YL_CN_FIN_374,UW_VH_172,YL_CN_GBR_376,YL_CN_CHS_395,EM_DL_DEL50896;AC=1;AF=0.364217;NS=2504;AN=2;EAS_AF=0.6944;EUR_AF=0.3131;AFR_AF=0.174;AMR_AF=0.3069;SAS_AF=0.3742	GT	0|1
2	33892478	NUMT_umich_73	C	<INS:MT>	178	PASS	SVTYPE=INS;MSTART=14773;MLEN=254;MEND=15026;CIEND=-14,0;CIPOS=0,14;END=33892491;CS=NUMT_umich;AC=2;AF=0.172724;NS=2504;AN=2;EAS_AF=0.0784;EUR_AF=0.1879;AFR_AF=0.2345;AMR_AF=0.2046;SAS_AF=0.1483	GT	1|1
2	34255392	ALU_umary_ALU_1117	T	<INS:ME:ALU>	.	.	TSD=CCATTCACAGTTCT;SVTYPE=ALU;MEINFO=AluUndef,8,281,-;SVLEN=273;CS=ALU_umary;AC=1;AF=0.296725;NS=2504;AN=2;EAS_AF=0.2897;EUR_AF=0.2813;AFR_AF=0.4017;AMR_AF=0.2695;SAS_AF=0.1973;SITEPOST=1	GT	1|0
2	34523576	SI_BD_1647	T	<CN0>	100	PASS	SVTYPE=DEL;CIEND=-86,342;CIPOS=-342,131;END=34525669;CS=DEL_union;MC=UW_VH_1966,YL_CN_YRI_486,UW_VH_6136,EM_DL_DEL50926;AC=1;AF=0.534744;NS=2504;AN=2;EAS_AF=0.8244;EUR_AF=0.4622;AFR_AF=0.3918;AMR_AF=0.6326;SAS_AF=0.4346	GT	1|0
2	34643630	DEL_pindel_3116	TAACTCTCTTGGAATTTCTTTTTTTTTGAGACGGAGTCTCGCTCTGTCGCCCAGGCTGGAGCGCAGTGGCGCGATCTCGGCTCACTGCAAGCTCCGTCTCCCGGGTTCACGCCATTCTCCTGCCTCAGCCTCCCGAGTAGCTGGGACTACAGGCGCCCGCTACCACGCCCGGCTAATTTTTTGTATTTTTAGTAGAGACGGGGTTTCACCGTGTTAGCCAGGATGGTCTCGATCTCCTGACCTCGTGATCCGCCCGCCTCGGCCTCCCAAAGTGCTGGGATTACAGGCGTGAGCCACCGCGCCCGGCC	T	.	PASS	SVTYPE=DEL_ALU;MEINFO=AluYc1,1,281,-;END=34643937;CS=DEL_pindel;AC=1;AF=0.515775;NS=2504;AN=2;EAS_AF=0.4762;EUR_AF=0.4841;AFR_AF=0.5605;AMR_AF=0.4885;SAS_AF=0.5481;SITEPOST=0.9944	GT	1|0
2	34695856	DUP_gs_CNV_2_34695856_34736534	T	<CN0>,<CN2>	.	PASS	SVTYPE=CNV;END=34736534;CS=DUP_gs;MC=EM_DL_DEL50933,BI_GS_DEL1_B1_P0285_600,SI_BD_1649,UW_VH_4754,YL_CN_ACB_423;AC=1,0;AF=0.178714,0.00019968;NS=2504;AN=2;EAS_AF=0.0337,0;EUR_AF=0.3956,0;AFR_AF=0.0287,0;AMR_AF=0.3473,0;SAS_AF=0.1881,0.001;SITEPOST=1	GT	1|0
2	35772266	DEL_pindel_3154	ATGTGGCAATAACCTAAATTTGGTTTGGATCAAGGTGTTATGATGGAAGTAATG	A	.	PASS	SVTYPE=DEL;END=35772319;CS=DEL_pindel;AC=1;AF=0.223043;NS=2504;AN=2;EAS_AF=0.2163;EUR_AF=0.1372;AFR_AF=0.2943;AMR_AF=0.2464;SAS_AF=0.2055;SITEPOST=1	GT	0|1
2	35879354	L1_umary_LINE1_286	A	<INS:ME:LINE1>	.	.	TSD=AAAAAAAAAAAAAAAAAA;SVTYPE=LINE1;MEINFO=LINE1,26,6019,+;SVLEN=5993;CS=L1_umary;AC=1;AF=0.163139;NS=2504;AN=2;EAS_AF=0.1994;EUR_AF=0.0865;AFR_AF=0.2118;AMR_AF=0.1542;SAS_AF=0.1452;SITEPOST=1	GT	0|1
2	35975766	YL_CN_CLM_306	A	<CN0>	100	PASS	SVTYPE=DEL;CIEND=-500,1000;CIPOS=-1000,500;END=35997215;CS=DEL_union;MC=BI_GS_CNV_2_35975937_35996316,EM_DL_DEL50966,SI_BD_1663;AC=2;AF=0.459864;NS=2504;AN=2;EAS_AF=0.4345;EUR_AF=0.4642;AFR_AF=0.5855;AMR_AF=0.3602;SAS_AF=0.3824	GT	1|1
2	36955660	DEL_pindel_3170	TAAAGAAAAAATATTGGCCGGGCGCGGTGGCTCACGCCTGTAATCCCAGCACTTTGGGAGGCCGAGGCGGGCGGATCACGAGGTCAGGAGATCGAGACCATCCCGGCTAAAACGGTGAAACCCCGTCTCTACTAAAAATACAAAAAATTAGCCGGGCGTAGTGGCGGGCGCCTGTAGTCCCAGCTACTTGGGAGGCTGAGGCAGGAGAATGGCGTGAACCCGGGAGGCGGAGCTTGCAGTGAGCCGAGATCCCGCCACTGCACTCCAGCCTGGGCGACAGAGCAAGACTCCGTCTCAAAAAAAAAAAAAAAAAGAAA	T	.	PASS	SVTYPE=DEL_ALU;MEINFO=AluYa5,1,281,+;END=36955976;CS=DEL_pindel;AC=1;AF=0.452476;NS=2504;AN=2;EAS_AF=0.4673;EUR_AF=0.5427;AFR_AF=0.3608;AMR_AF=0.4611;SAS_AF=0.4622;SITEPOST=0.9889	GT	1|0
2	39071477	DEL_pindel_3202	TAAAGAAATGATTAGGCCGGGCGCGGTGGCTCACGCCTGTAATCCCAGCACTTTGGGAGGCCGAGGCGGGCGGATCACGAGGTCAGGAGATCGAGACCATCCCGGCTAAAACGGTGAAACCCCGTCTCTACTAAAAATACAAAAAATTAGCCGGGCGTAGTGGCGGGCGCCTGTAGTCCCAGCTACTTGGGAGGCTGAGGCAGGAGAATGGCGTGAACCCGGGAGGCGGAGCTTGCAGTGAGCCGAGATCGCGCCACTGCACTCCAGCCTGGGCGACAGAGCGAGACTCCGTCTCAAAAAAAAAAAAAAAAAAAAAAAAAAAAAAAAAAAAAAAAAAAAAAAA	T	.	PASS	SVTYPE=DEL_ALU;MEINFO=AluYa4_5,1,281,+;END=39071819;CS=DEL_pindel;AC=1;AF=0.675519;NS=2504;AN=2;EAS_AF=0.7113;EUR_AF=0.7336;AFR_AF=0.5068;AMR_AF=0.7046;SAS_AF=0.7863;SITEPOST=0.9546	GT	1|0
2	39315339	ALU_umary_ALU_1136	T	<INS:ME:ALU>	.	.	TSD=ATCAGTGGTTCTT;SVTYPE=ALU;MEINFO=AluUndef,1,281,-;SVLEN=280;CS=ALU_umary;AC=1;AF=0.477037;NS=2504;AN=2;EAS_AF=0.4673;EUR_AF=0.4891;AFR_AF=0.5023;AMR_AF=0.4697;SAS_AF=0.4458;SITEPOST=1	GT	0|1
2	40446946	DEL_pindel_3235	CTTTGTTTGCTATGCATGAGATTGCTTGAAAAATGTGATTTAGCTCCAACAGAGCCTCCCTACTATAGGATTTTTTTTTTTTTTTTTTTTTTTTTTTTAGAAAATCAATACATCTTTCTGTCAAAATT	C	.	PASS	SVTYPE=DEL;END=40447073;CS=DEL_pindel;AC=1;AF=0.527756;NS=2504;AN=2;EAS_AF=0.3502;EUR_AF=0.7068;AFR_AF=0.4743;AMR_AF=0.6859;SAS_AF=0.4867;SITEPOST=0.9998	GT	0|1
2	40613688	ALU_umary_ALU_1143	G	<INS:ME:ALU>	.	.	TSD=AAAAAAGAGATAATG;SVTYPE=ALU;MEINFO=AluUndef,1,243,+;SVLEN=242;CS=ALU_umary;AC=1;AF=0.219449;NS=2504;AN=2;EAS_AF=0.0962;EUR_AF=0.3976;AFR_AF=0.118;AMR_AF=0.2507;SAS_AF=0.2781;SITEPOST=1	GT	0|1
2	41973027	YL_CN_BEB_318	T	<CN0>	100	PASS	SVTYPE=DEL;CIEND=-500,1000;CIPOS=-1000,500;END=41976041;CS=DEL_union;AC=1;AF=0.783546;NS=2504;AN=2;EAS_AF=0.7431;EUR_AF=0.7575;AFR_AF=0.8109;AMR_AF=0.8458;SAS_AF=0.771	GT	1|0
2	42346265	BI_GS_DEL1_B5_P0293_450	G	<CN0>	100	PASS	SVTYPE=DEL;CIEND=0,0;CIPOS=0,0;END=42347320;CS=DEL_union;MC=UW_VH_6753,UW_VH_178,SI_BD_1688,EM_DL_DEL10528809;AC=1;AF=0.319688;NS=2504;AN=2;EAS_AF=0.3105;EUR_AF=0.4205;AFR_AF=0.2852;AMR_AF=0.2565;SAS_AF=0.317	GT	1|0
2	43024076	ALU_umary_ALU_1149	C	<INS:ME:ALU>	.	.	TSD=CATTTTTTC;SVTYPE=ALU;MEINFO=AluUndef,2,281,-;SVLEN=279;CS=ALU_umary;AC=1;AF=0.465855;NS=2504;AN=2;EAS_AF=0.498;EUR_AF=0.4056;AFR_AF=0.4932;AMR_AF=0.4553;SAS_AF=0.4652;SITEPOST=1	GT	0|1
2	44825850	ALU_umary_ALU_1163	T	<INS:ME:ALU>	.	.	TSD=AAAATCAGAAGTCCT;SVTYPE=ALU;MEINFO=AluYa4_5,1,280,+;SVLEN=279;CS=ALU_umary;AC=2;AF=0.378594;NS=2504;AN=2;EAS_AF=0.2321;EUR_AF=0.4254;AFR_AF=0.4062;AMR_AF=0.4683;SAS_AF=0.3804;SITEPOST=1	GT	1|1
2	46910132	DEL_pindel_3338	ATCAGCTGCCTTTTTTTTTTTTTTTTTTTTTTTGAGACGGAGTCTCGCTCTGTCGCCCAGGCTGGAGTGCAGTGGCGGGATCTCGGCTCACTGCAAGCTCCGCCTCCCGGGTTCACGCCATTCTCCTGCCTCAGCCTCCCAAGTAGCTGGGACTACAGGCGCCCGCCACTACGCCCGGCTAATTTTTTTGTATTTTTAGTAGAGACGGGGTTTCACCATTTTTTAGCCGGGATGGTCTCGATCTCCTGACCTCGTGATCCGCCCGCCTCGGCCTCCCAAAGTGCTGGGATTACAGGCGTGAGCCACCGCGCCCGGCC	A	.	PASS	SVTYPE=DEL_ALU;MEINFO=AluYa5,1,281,-;END=46910448;CS=DEL_pindel;AC=2;AF=0.540335;NS=2504;AN=2;EAS_AF=0.5119;EUR_AF=0.4881;AFR_AF=0.6014;AMR_AF=0.5735;SAS_AF=0.5174;SITEPOST=0.9968	GT	1|1
2	46928953	ALU_umary_ALU_1171	T	<INS:ME:ALU>	.	.	TSD=TTT;SVTYPE=ALU;MEINFO=AluYa5,1,281,-;SVLEN=280;CS=ALU_umary;AC=1;AF=0.453874;NS=2504;AN=2;EAS_AF=0.3829;EUR_AF=0.3966;AFR_AF=0.5348;AMR_AF=0.4683;SAS_AF=0.4663;SITEPOST=1	GT	0|1
2	48990526	BI_GS_DEL1_B5_P0299_1144	T	<CN0>	100	PASS	SVTYPE=DEL;CIEND=0,0;CIPOS=0,0;END=48991166;CS=DEL_union;AC=1;AF=0.138379;NS=2504;AN=2;EAS_AF=0.0129;EUR_AF=0.2525;AFR_AF=0.1846;AMR_AF=0.1455;SAS_AF=0.0828	GT	0|1
2	49561482	DEL_pindel_3409	TAGTTCAAATATGTCTGAGGCTCTTTTTTTCAGAATGACAAGTGCTCATGGTCTAAAATGCAGTCAGTCTGTGTCTCCCAGATGGTTTAGCAATCAGCAAGTTGCTGTGCTGCATTTTGAGGGTAAAATAAAGTCAGGTGGGGGC	T	.	PASS	SVTYPE=DEL;END=49561626;CS=DEL_pindel;AC=2;AF=0.329073;NS=2504;AN=2;EAS_AF=0.4464;EUR_AF=0.2127;AFR_AF=0.3411;AMR_AF=0.281;SAS_AF=0.3456;SITEPOST=1	GT	1|1
2	49612882	DEL_pindel_3413	ACAATATTTTTACTCTTTTTTTTTTTTTTTTTTTTTTTTTTTTTGAGACGGAGTCTCGCTCTGTCGCCCAGGCTGGAGTGCAGTGGCGGGATCTCGGCTCACTGCAAGCTCCGCCTCCCGGGTTCACGCCATTCTCCTGCCTCAGCCTCCCAAGTAGCTGGGACTACAGGCGCCTGCCACTACGCCCGGCTAATTTTTTGTATTTTTAGTAGAGACGGGGTTTCACCGTTTTAGCCGGGATGGTCTCGATCTCCTGACCTCGTGATCCGCCCGCCTCGGCCTCCCAAAGTGCTGGGATTACAGGCGTGAGCCACCGCGCCCGGC	A	.	PASS	SVTYPE=DEL_ALU;MEINFO=AluYa5,2,281,-;END=49613205;CS=DEL_pindel;AC=1;AF=0.708067;NS=2504;AN=2;EAS_AF=0.751;EUR_AF=0.7068;AFR_AF=0.6702;AMR_AF=0.7046;SAS_AF=0.7188;SITEPOST=0.9657	GT	1|0
2	49733500	ALU_umary_ALU_1184	T	<INS:ME:ALU>	.	.	TSD=TTTAATATTCTTTTATTCTT;SVTYPE=ALU;MEINFO=AluYb6_2,18,277,-;SVLEN=259;CS=ALU_umary;AC=1;AF=0.49381;NS=2504;AN=2;EAS_AF=0.5843;EUR_AF=0.498;AFR_AF=0.4546;AMR_AF=0.4568;SAS_AF=0.4755;SITEPOST=1	GT	1|0
2	50602644	ALU_umary_ALU_1192	T	<INS:ME:ALU>	.	.	TSD=AATTCTGAAGCTCTT;SVTYPE=ALU;MEINFO=AluUndef,1,278,-;SVLEN=277;CS=ALU_umary;AC=1;AF=0.502396;NS=2504;AN=2;EAS_AF=0.6796;EUR_AF=0.3598;AFR_AF=0.5983;AMR_AF=0.4568;SAS_AF=0.3691;SITEPOST=1	GT	0|1
2	51469239	ALU_umary_ALU_1198	T	<INS:ME:ALU>	.	.	TSD=AAAATCATAAATTTT;SVTYPE=ALU;MEINFO=AluYb8,34,280,+;SVLEN=246;CS=ALU_umary;AC=1;AF=0.0950479;NS=2504;AN=2;EAS_AF=0.1042;EUR_AF=0.0974;AFR_AF=0.0961;AMR_AF=0.0951;SAS_AF=0.0818;SITEPOST=1	GT	0|1
2	51926595	UW_VH_182	A	<CN0>	100	PASS	SVTYPE=DEL;CIEND=0,426;CIPOS=-547,0;END=51927817;CS=DEL_union;MC=BI_GS_DEL1_B5_P0302_1006,EM_DL_DEL10532247,SI_BD_1759;AC=1;AF=0.0676917;NS=2504;AN=2;EAS_AF=0.002;EUR_AF=0.1173;AFR_AF=0.0045;AMR_AF=0.1715;SAS_AF=0.0961	GT	1|0
2	51973822	UW_VH_2349	A	<CN0>	100	PASS	SVTYPE=DEL;CIEND=0,441;CIPOS=-511,0;END=51974238;CS=DEL_union;MC=BI_GS_DEL1_B5_P0302_1056;AC=1;AF=0.243411;NS=2504;AN=2;EAS_AF=0.2887;EUR_AF=0.1849;AFR_AF=0.1641;AMR_AF=0.3012;SAS_AF=0.3231	GT	0|1
2	52749687	BI_GS_DEL1_B1_P0303_584	C	<CN0>	100	PASS	SVTYPE=DEL;CIEND=0,0;CIPOS=0,0;END=52785269;CS=DEL_union;MC=UW_VH_3135,EM_DL_DEL51405,UW_VH_21074,YL_CN_ASW_427,UW_VH_6984,UW_VH_18672,UW_VH_4472,SI_BD_1762,UW_VH_11813;AC=2;AF=0.288538;NS=2504;AN=2;EAS_AF=0.5327;EUR_AF=0.325;AFR_AF=0.0492;AMR_AF=0.2104;SAS_AF=0.3783	GT	1|1
2	53460065	L1_umary_LINE1_309	T	<INS:ME:LINE1>	.	.	TSD=AAAACATTCATGCT;SVTYPE=LINE1;MEINFO=LINE1,174,6018,+;SVLEN=5844;CS=L1_umary;AC=1;AF=0.103435;NS=2504;AN=2;EAS_AF=0.0129;EUR_AF=0.1829;AFR_AF=0.1278;AMR_AF=0.1009;SAS_AF=0.0838;SITEPOST=1	GT	1|0
2	54565490	UW_VH_25165	T	<CN0>	100	PASS	SVTYPE=DEL;CIEND=0,367;CIPOS=-301,0;END=54567478;CS=DEL_union;MC=EM_DL_DEL51576,UW_VH_2716,UW_VH_17090,UW_VH_13896,UW_VH_3431,UW_VH_19272,UW_VH_1969,SI_BD_1782,YL_CN_GBR_402,YL_CN_GIH_301,UW_VH_22040,UW_VH_5162,UW_VH_21075,UW_VH_11631;AC=2;AF=0.572284;NS=2504;AN=2;EAS_AF=0.3849;EUR_AF=0.7465;AFR_AF=0.6271;AMR_AF=0.6484;SAS_AF=0.4581	GT	1|1
2	54693478	DEL_pindel_3545	TAAGTATGTTTATTCTTCGAGACCATCCTGGCTAACACGGTGAAACCCCGTCTCTACTAAAAATACAAAAAATTAGCCGGGCGTGGTAGCGGGCGCCTGTAGTCCCAGCTACTCGGGAGGCTGAGGCAGGAGAATGGCGTGAACCCGGGAGGCGAAGCTTGCAGTGAGCCGAGATCGCGCCACTGCACTCCAGCCTGGGCGACAGAGCGAGACTCCGTCTCAAAAAAAAAAAAAAAAAAAAAAAAAAAAAAAAAAAAAAAAAAAA	T	.	PASS	SVTYPE=DEL_ALU;MEINFO=AluYc1,77,281,+;END=54693742;CS=DEL_pindel;AC=1;AF=0.482827;NS=2504;AN=2;EAS_AF=0.4861;EUR_AF=0.4175;AFR_AF=0.584;AMR_AF=0.464;SAS_AF=0.4233;SITEPOST=0.9947	GT	0|1
2	59623256	BI_GS_DEL1_B2_P0310_486	T	<CN0>	100	PASS	SVTYPE=DEL;CIEND=0,1;CIPOS=0,1;END=59631071;CS=DEL_union;MC=EM_DL_DEL51849,YL_CN_BEB_337,UW_VH_1363;AC=1;AF=0.0495208;NS=2504;AN=2;EAS_AF=0.1081;EUR_AF=0.0298;AFR_AF=0.003;AMR_AF=0.1066;SAS_AF=0.0317	GT	1|0
2	59644944	DEL_pindel_3661	ATATATATATATATATATATATATATATATATATATATATATATACACTTC	A	.	PASS	SVTYPE=DEL;END=59644994;CS=DEL_pindel;AC=1;AF=0.533347;NS=2504;AN=2;EAS_AF=0.6359;EUR_AF=0.5398;AFR_AF=0.382;AMR_AF=0.6484;SAS_AF=0.544;SITEPOST=0.9966	GT	0|1
2	63779236	ALU_umary_ALU_1248	T	<INS:ME:ALU>	.	.	TSD=GGCCCTGCTTTCTTT;SVTYPE=ALU;MEINFO=AluUndef,2,281,-;SVLEN=279;CS=ALU_umary;AC=1;AF=0.463858;NS=2504;AN=2;EAS_AF=0.5188;EUR_AF=0.4205;AFR_AF=0.4856;AMR_AF=0.4481;SAS_AF=0.4335;SITEPOST=1	GT	0|1
2	65163783	ALU_umary_ALU_1256	T	<INS:ME:ALU>	.	.	TSD=CCATGGATATACTTTT;SVTYPE=ALU;MEINFO=AluUndef,3,281,-;SVLEN=278;CS=ALU_umary;AC=1;AF=0.231629;NS=2504;AN=2;EAS_AF=0.4177;EUR_AF=0.2316;AFR_AF=0.1029;AMR_AF=0.2695;SAS_AF=0.1871;SITEPOST=1	GT	1|0
2	65333803	ALU_umary_ALU_1258	G	<INS:ME:ALU>	.	.	TSD=AAACAAAAATCTTCTAAACAAG;SVTYPE=ALU;MEINFO=AluUndef,1,281,+;SVLEN=280;CS=ALU_umary;AC=1;AF=0.247404;NS=2504;AN=2;EAS_AF=0.2768;EUR_AF=0.3012;AFR_AF=0.1838;AMR_AF=0.2378;SAS_AF=0.2546;SITEPOST=1	GT	0|1
2	65807507	DEL_pindel_3759	TCATGTTACTTTTTTTTTTTTTTTTTTTTTTGAGACGGAGTCTCGCTGTCGCCCAGGCTGGAGTGCAGTGGCGCAATCTCGGCTCACTGCAGGCTCCGCCCCCTGGGGTTCACGCCATTCTCCTGCCTCAGCCTCCCGAGTAGCTGGGACTACAGGCGCCTGCCACCTCGCCCGGCTAATTTTTTGTATTTTTAGTAGAGACAGGGTTTCACCGTGTTAGCCAGGATGGTCTCGATCTCCTGACCTCGTGATCCGCCCGCCTCGGCCTCCCAAAGTGCTGGGATTACAGGCGTGAGCCACCGCGCCCGGCC	T	.	PASS	SVTYPE=DEL_ALU;MEINFO=AluYe,1,281,-;END=65807817;CS=DEL_pindel;AC=2;AF=0.690495;NS=2504;AN=2;EAS_AF=0.6567;EUR_AF=0.7127;AFR_AF=0.7368;AMR_AF=0.5836;SAS_AF=0.7157;SITEPOST=0.9949	GT	1|1
2	66505568	BI_GS_DEL1_B1_P0317_504	A	<CN0>	100	PASS	SVTYPE=DEL;CIEND=-1,1;CIPOS=-1,1;END=66507543;CS=DEL_union;MC=UW_VH_4845,UW_VH_1971,UW_VH_6004,UW_VH_1697,UW_VH_14367,YL_CN_GBR_412,UW_VH_7321,UW_VH_25166,UW_VH_18414,EM_DL_DEL10537604,UW_VH_4725;AC=1;AF=0.171725;NS=2504;AN=2;EAS_AF=0.2302;EUR_AF=0.1859;AFR_AF=0.0711;AMR_AF=0.147;SAS_AF=0.2505	GT	1|0
2	66658991	ALU_umary_ALU_1261	A	<INS:ME:ALU>	.	.	TSD=AGAAAACAAAAGAA;SVTYPE=ALU;MEINFO=AluUndef,1,279,+;SVLEN=278;CS=ALU_umary;AC=1;AF=0.441893;NS=2504;AN=2;EAS_AF=0.3333;EUR_AF=0.5388;AFR_AF=0.3555;AMR_AF=0.4049;SAS_AF=0.5971;SITEPOST=1	GT	0|1
2	70125033	BI_GS_DEL1_B3_P0321_5	T	<CN0>	100	PASS	SVTYPE=DEL;CIEND=0,1;CIPOS=0,1;END=70125561;CS=DEL_union;MC=DEL_pindel_3833,UW_VH_186;AC=2;AF=0.576078;NS=2504;AN=2;EAS_AF=0.5417;EUR_AF=0.4423;AFR_AF=0.823;AMR_AF=0.4006;SAS_AF=0.5399	GT	1|1
2	71706303	ALU_umary_ALU_1289	A	<INS:ME:ALU>	.	.	TSD=AAGAGCCGACCCAAATA;SVTYPE=ALU;MEINFO=AluYc1,114,281,+;SVLEN=167;CS=ALU_umary;AC=1;AF=0.178514;NS=2504;AN=2;EAS_AF=0.1131;EUR_AF=0.2485;AFR_AF=0.1218;AMR_AF=0.2435;SAS_AF=0.2045;SITEPOST=1	GT	1|0
2	74511276	DEL_pindel_3944	TTATTCCTTATTTCTTTTTTTTTTTTTTTTTTTTTTTTTGAGACGGAGTCTCGCTCTGTCGCCCAGGTCGGACTGCGGACTGCAGTGGCGCAATCTCGGCTCACTGCAAGCTCCGCTTCCCGGGTTCACGCCATTCTCCTGCCTCAGCCTCCCGAGTAGCTGGGACTACAGGCGCCCGCCACCGCGCCCGGCTAATTTTTTTTTTGTATTTTTAGTAGAGACGGGGTTTCACCTTGTTAGCCAGGATGGTCTCGATCTCCTGACCTCATGATCCACCCGCCTCGGCCTCCCAAAGTGCTGGGATTACAGGCGTGAGCCACCGCGCCCGGCC	T	.	PASS	SVTYPE=DEL_ALU;MEINFO=AluYb6_2,1,281,-;END=74511606;CS=DEL_pindel;AC=1;AF=0.382987;NS=2504;AN=2;EAS_AF=0.5774;EUR_AF=0.159;AFR_AF=0.5408;AMR_AF=0.3213;SAS_AF=0.2434;SITEPOST=0.9945	GT	0|1
2	75387903	ALU_umary_ALU_1307	A	<INS:ME:ALU>	.	.	TSD=AAGACATAACCGA;SVTYPE=ALU;MEINFO=AluYc1,3,278,+;SVLEN=275;CS=ALU_umary;AC=1;AF=0.387181;NS=2504;AN=2;EAS_AF=0.38;EUR_AF=0.4493;AFR_AF=0.2973;AMR_AF=0.4409;SAS_AF=0.4141;SITEPOST=1	GT	1|0
2	76557061	UW_VH_1365	T	<CN0>	100	PASS	SVTYPE=DEL;CIEND=0,499;CIPOS=-539,0;END=76557292;CS=DEL_union;MC=BI_GS_DEL1_B1_P0327_444,DEL_pindel_3994;AC=2;AF=0.514177;NS=2504;AN=2;EAS_AF=0.501;EUR_AF=0.6879;AFR_AF=0.2821;AMR_AF=0.5634;SAS_AF=0.6278	GT	1|1
2	76773559	UW_VH_11713	T	<CN0>	100	PASS	SVTYPE=DEL;CIEND=0,407;CIPOS=-387,0;END=76775450;CS=DEL_union;MC=YL_CN_FIN_425,BI_GS_DEL1_B2_P0327_543,UW_VH_3793,EM_DL_DEL10541375,UW_VH_3791,UW_VH_11743,YL_CN_ACB_478,YL_CN_CHS_450,SI_BD_1921,YL_CN_BEB_349,YL_CN_CDX_388;AC=2;AF=0.786741;NS=2504;AN=2;EAS_AF=0.8125;EUR_AF=0.7535;AFR_AF=0.8222;AMR_AF=0.8184;SAS_AF=0.7239	GT	1|1
2	78117886	BI_GS_DEL1_B3_P0329_7	A	<CN0>	100	PASS	SVTYPE=DEL;CIEND=0,0;CIPOS=0,0;END=78118362;CS=DEL_union;MC=UW_VH_1698,DEL_pindel_4030;AC=1;AF=0.554912;NS=2504;AN=2;EAS_AF=0.8522;EUR_AF=0.4692;AFR_AF=0.2821;AMR_AF=0.5519;SAS_AF=0.7076	GT	1|0
2	78748487	DEL_pindel_4042	TCAGCTTTGAGTCTTTTTTTTTTTTTTTTTTTTTTTTTTTTTGAGACGGAGTCTCGCTCTGTCGCCCAGGCTGGAGTGCAGTGGCGCGATCTCGGCTCACTGCAAGCTCCGCCTCCCGGGTTCACGCCATTCTCCTGCCTCAGC	T	.	PASS	SVTYPE=DEL_ALU;MEINFO=AluY,180,281,-;END=78748630;CS=DEL_pindel;AC=1;AF=0.11881;NS=2504;AN=2;EAS_AF=0.0972;EUR_AF=0.0835;AFR_AF=0.211;AMR_AF=0.0375;SAS_AF=0.1104;SITEPOST=0.9999	GT	1|0
2	78785986	DEL_pindel_4044	CCACAGTAATAATTTTTTTTTTTTTTTTTTTTTTTTTTTTTTTTTGAGACGGAGTCTCGCTCTGTCGCCCAGGCTGGAGTGCAGTGGCGCGATCTCGGCTCACTGCAAGCTCCGCCTCCCGGGTTCACGCCATT	C	.	PASS	SVTYPE=DEL_ALU;MEINFO=AluY,193,281,-;END=78786119;CS=DEL_pindel;AC=2;AF=0.393171;NS=2504;AN=2;EAS_AF=0.4177;EUR_AF=0.2972;AFR_AF=0.4773;AMR_AF=0.4467;SAS_AF=0.3149;SITEPOST=0.9986	GT	1|1
2	78965426	ALU_umary_ALU_1327	A	<INS:ME:ALU>	.	.	TSD=AAAACAATGTTTTACA;SVTYPE=ALU;MEINFO=AluYa4_5,2,280,+;SVLEN=278;CS=ALU_umary;AC=1;AF=0.216853;NS=2504;AN=2;EAS_AF=0.2054;EUR_AF=0.3201;AFR_AF=0.0734;AMR_AF=0.2954;SAS_AF=0.2607;SITEPOST=1	GT	1|0
2	79057647	DEL_pindel_4049	TATGAGTTTCTTTTTTTTTTTTTTTTTTTTTTTTTTTTTTTTTTTTTTTTTTTGAGACGGAGTCTCGCTCTGTCGCCCAGGCTGGAGTGCAGTGGCGGGATCTCGGCTCACTGCAAGCTCCGCCTCCCGGGTTCACGCCATTCTCCTGCCTCAGCCTCCCAAGTAGCTGGGACTACAGGCGCCCGCCACTACGCCCGGCTAATTTTTTTGTATTTTTAGTAGAGACGGGGTTTCACCATTTTTTAGCCGGGATGGTCTCGATCTCCTGACCTCGTGATCCGCCCGCCTCGGCCTCCCAAAGTGCTGGGATTACAGGCGTGAGCCACCGCGCCCGGCC	T	.	PASS	SVTYPE=DEL_ALU;MEINFO=AluYa5,1,281,-;END=79057983;CS=DEL_pindel;AC=2;AF=0.417532;NS=2504;AN=2;EAS_AF=0.3591;EUR_AF=0.3867;AFR_AF=0.4887;AMR_AF=0.4063;SAS_AF=0.4213;SITEPOST=0.9998	GT	1|1
2	79076573	BI_GS_DEL1_B4_P0330_23	A	<CN0>	100	PASS	SVTYPE=DEL;CIEND=0,0;CIPOS=0,0;END=79081208;CS=DEL_union;MC=UW_VH_8381,UW_VH_188,UW_VH_4937,YL_CN_IBS_355,SI_BD_1935,UW_VH_25251;AC=2;AF=0.191693;NS=2504;AN=2;EAS_AF=0.2014;EUR_AF=0.2117;AFR_AF=0.1127;AMR_AF=0.1816;SAS_AF=0.2751	GT	1|1
2	80769024	ALU_umary_ALU_1331	T	<INS:ME:ALU>	.	.	TSD=TCTAAATGTTTTTT;SVTYPE=ALU;MEINFO=AluUndef,26,281,-;SVLEN=255;CS=ALU_umary;AC=1;AF=0.326278;NS=2504;AN=2;EAS_AF=0.2609;EUR_AF=0.3231;AFR_AF=0.3283;AMR_AF=0.2853;SAS_AF=0.4233;SITEPOST=1	GT	0|1
2	82098043	L1_umary_LINE1_346	C	<INS:ME:LINE1>	.	.	TSD=AAATAAATTCATATTC;SVTYPE=LINE1;MEINFO=LINE1,33,5993,+;SVLEN=5960;CS=L1_umary;AC=1;AF=0.344649;NS=2504;AN=2;EAS_AF=0.5317;EUR_AF=0.329;AFR_AF=0.1422;AMR_AF=0.4193;SAS_AF=0.3885;SITEPOST=1	GT	1|0
2	82340445	DEL_pindel_4092	ATATTTTAACAGTTTTTTTTTTTTTTTTTTTTTTTTTTTTTTTTTTTTTTTGAGACGGAGTCTCGCTCTGTCGCCCAGGCTGGAGTGCAGTGGCGGGATCTCGGCTCACTGCAAGCTCCGCCTCCCGGGTTCACGCCATTCTCCTGCCTCAGCCTCCCAAGTAGCTGGGACTACAGGCGCCCGCCACTACGCCCGGCTAATTTTTTGTATTTTTAGTAGAGACGGGGTTTCACCGTTTTAGCCAGGATGGTCTCGATCTCCTGACCTCGTGATCCGCCCGCCTCGGCCTCCCAAAGTGCTGGGATTACAGGCGTGAGCCAC	A	.	PASS	SVTYPE=DEL_ALU;MEINFO=AluYa4_4,12,281,-;END=82340765;CS=DEL_pindel;AC=2;AF=0.60643;NS=2504;AN=2;EAS_AF=0.6448;EUR_AF=0.6342;AFR_AF=0.6029;AMR_AF=0.634;SAS_AF=0.5235;SITEPOST=0.9885	GT	1|1
2	84728755	ALU_umary_ALU_1354	A	<INS:ME:ALU>	.	.	TSD=AAAAGTTTGGTAAA;SVTYPE=ALU;MEINFO=AluUndef,1,281,+;SVLEN=280;CS=ALU_umary;AC=2;AF=0.702077;NS=2504;AN=2;EAS_AF=0.7341;EUR_AF=0.6928;AFR_AF=0.6868;AMR_AF=0.7075;SAS_AF=0.6953;SITEPOST=1	GT	1|1
2	84758440	DEL_pindel_4137	TTTATTTTCCTTTTTTTTTTTATTTTTTATTTTTTTTTATTTTTTTTTTTTTTGAGACGGAGTCTCGCTCTGTCGCCCAGGCTGGAGTGCAGTGGCGCGATCTCGGCTCACTGCAAGCTCCGCCTCCCGGGTTCACGCCATTCTCCTGCCTCAGCCTCCCGAGTAGCTGGGACTACAGGCGCCCGCTACCACGCCCGGCTAATTTTTTGTATTTTTAGTAGAGACGGGGTTTCACCGTGTTAGCCAGGATGGTCTCGATCTCCTGACCTCGTGATCCGCCCGCCTCGGCCTCCC	T	.	PASS	SVTYPE=DEL_ALU;MEINFO=AluYc1,41,281,-;END=84758733;CS=DEL_pindel;AC=2;AF=0.796126;NS=2504;AN=2;EAS_AF=0.8194;EUR_AF=0.8201;AFR_AF=0.7262;AMR_AF=0.8242;SAS_AF=0.8221;SITEPOST=0.98055	GT	1|1
2	87407707	L1_umary_LINE1_353	G	<INS:ME:LINE1>	.	.	TSD=ATTG;SVTYPE=LINE1;MEINFO=LINE1,5577,5892,+;SVLEN=315;CS=L1_umary;AC=1;AF=0.280152;NS=2504;AN=2;EAS_AF=0.3532;EUR_AF=0.2256;AFR_AF=0.3797;AMR_AF=0.1657;SAS_AF=0.2076;SITEPOST=0.9317	GT	0|1
2	88320968	DEL_pindel_4162	TAAGGAGATCGAGACCATCCCGGCTATAGCGGTGAAACCCCGTCTCTACTAAAAATACAAAAAATTAGCCGGGCGTAGTGGCGGGCGCCTGTAGTCCCAGCTACTTGGGAGGCTGAGGCAGGAGAATGGCGTGAACCCGGGAGGCGGAGCTTGCAGTGAGCCGAGATCCCGCCACTGCACTCCAGCCTGGGCGACAGAGCGAGACTCCGTCTCAAAAAAAAAAAAAAAAAAAAAAAAAAAAAAAAAAA	T	.	PASS	SVTYPE=DEL_ALU;MEINFO=AluY,69,281,+;END=88321215;CS=DEL_pindel;AC=2;AF=0.915335;NS=2504;AN=2;EAS_AF=0.995;EUR_AF=0.9374;AFR_AF=0.7837;AMR_AF=0.9409;SAS_AF=0.9703;SITEPOST=1	GT	1|1
2	88429838	DEL_pindel_4166	GCAGAAAGGAGAGAGAGGAATGTGGCAGGCAGGCAGGAGAGAGGCCACCAAGAGGGCATGGGGTGATGGGTCACTGAGATACCCCCAGTGACCGCAAGGCAAGAAGAGCTCCAGGATGGCATTGGCTTTGAAGCTGCTCATTTGCTGCAGTGAATCCCCATCCATCTTTCTTTAATTTCCACCCCAACTATTTCAAAAGCTTCAGTAAAATATAGTGCCTGAATCAATATGTGAGCAAGTGGAAAATGATGCAAGGCTGAGCTTTATTTCTGGATGGATGTGATGAGGCTGAGATGGCACATGCAGAAGCAGTAC	G	.	PASS	SVTYPE=DEL;END=88430152;CS=DEL_pindel;AC=1;AF=0.120607;NS=2504;AN=2;EAS_AF=0.0962;EUR_AF=0.2326;AFR_AF=0.0454;AMR_AF=0.1282;SAS_AF=0.1268;SITEPOST=0.996	GT	0|1
2	88600816	DEL_pindel_4170	TGAGACCTACTTTCTTTTTTTTTTTTTTTTTTTTTTTTTTTTTTTGAGACGGAGTCTCGCTCTGTCGCCCAGGCTGGAGTGCAGTGGCGGGATCTCGGCTCACTGCAAGCTCCGCCTCCCGGGTTCACGCCATTCTCCTGCCTCAGCCTCCCAAGTAGCTGGGACTACAGGCGCCCGCCACTACGCCCGGCTAATTTTTTTGTATTTTTAGTAGAGACGGGGTTTCACCGTTTTAGCCGGGATGGTCTCGATCTCCTGACCTCGTGATCCGCCCGCCTCGGCCTCCCAAAGTGCTGGGATTACAGGCGTGAGCCACCGCGCCCGGCC	T	.	PASS	SVTYPE=DEL_ALU;MEINFO=AluYa5,1,281,-;END=88601142;CS=DEL_pindel;AC=1;AF=0.216054;NS=2504;AN=2;EAS_AF=0.0972;EUR_AF=0.164;AFR_AF=0.4153;AMR_AF=0.147;SAS_AF=0.1718;SITEPOST=1	GT	1|0
2	89132270	UW_VH_20227	C	<CN0>	100	PASS	SVTYPE=DEL;CIEND=0,68;CIPOS=-56,0;END=89155860;CS=DEL_union;MC=YL_CN_YRI_569,UW_VH_20057,YL_CN_CLM_370,UW_VH_25211,UW_VH_14563;AC=2;AF=0.24361;NS=2504;AN=2;EAS_AF=0.3065;EUR_AF=0.3419;AFR_AF=0.2549;AMR_AF=0.1931;SAS_AF=0.0982	GT	1|1
2	91865750	DUP_gs_CNV_2_91865750_91925129	C	<CN2>,<CN3>	.	PASS	SVTYPE=CNV;END=91925129;CS=DUP_gs;AC=2,0;AF=0.991014,0.00079872;NS=2504;AN=2;EAS_AF=0.9881,0;EUR_AF=0.995,0.001;AFR_AF=0.9826,0.0008;AMR_AF=0.9986,0;SAS_AF=0.9959,0.002;SITEPOST=1	GT	1|1
2	97854287	UW_VH_3901	A	<CN0>	100	PASS	SVTYPE=DEL;CIEND=0,494;CIPOS=-298,0;END=97856138;CS=DEL_union;MC=YL_CN_CEU_603,SI_BD_2028,YL_CN_PUR_565;AC=2;AF=0.358227;NS=2504;AN=2;EAS_AF=0.2391;EUR_AF=0.7922;AFR_AF=0.0968;AMR_AF=0.4914;SAS_AF=0.2935	GT	1|1
2	98136216	DUP_gs_CNV_2_98136216_98156567	A	<CN0>,<CN2>	.	PASS	SVTYPE=CNV;END=98156567;CS=DUP_gs;AC=2,0;AF=0.381989,0.00039936;NS=2504;AN=2;EAS_AF=0.3036,0;EUR_AF=0.6491,0.001;AFR_AF=0.3411,0.0008;AMR_AF=0.4366,0;SAS_AF=0.2045,0;SITEPOST=1	GT	1|1
2	99752964	DEL_pindel_4252	CAAAAAAAGTATTTCTGCCGGGCGCGGTGGCTCACGCCTGTAATCCCAGCACTTTGGGAGGCCGAGGCGGGCGGATCACGAGGTCAGGAGATCGAGACCATCCCGGCTAAAACGGTGAAACCCCGTCTCTACTAAAAATACAAAAAAAATTAGCCGGGCGTAGTGGCGGGCGCCTGTAGTCCCAGCTACTCGGGAGGCTGAGGCAGGAGAATGGCGTGAACCCGGGAGGCGGAGCTTGCAGTGAGCCGAGATCCCGCCACTGCACTCCAGCCTGGGCGACAGAGCGAGACTCCATCTCAAAAAAAAAAAAAAAAAAAAAAAAAAAAAAAAAAAAAAA	C	.	PASS	SVTYPE=DEL_ALU;MEINFO=AluYa4b,2,281,+;END=99753300;CS=DEL_pindel;AC=1;AF=0.466853;NS=2504;AN=2;EAS_AF=0.5873;EUR_AF=0.494;AFR_AF=0.3351;AMR_AF=0.4957;SAS_AF=0.4724;SITEPOST=0.9949	GT	0|1
2	100437236	ALU_umary_ALU_1388	T	<INS:ME:ALU>	.	.	TSD=GGTTTTTAAATTTTTTTCTTACTTTT;SVTYPE=ALU;MEINFO=AluUndef,5,276,-;SVLEN=271;CS=ALU_umary;AC=1;AF=0.292532;NS=2504;AN=2;EAS_AF=0.3125;EUR_AF=0.3757;AFR_AF=0.1611;AMR_AF=0.2709;SAS_AF=0.3793;SITEPOST=1	GT	1|0
2	101975203	DEL_pindel_4291	TGAGAACTGAGGTGGCCGGGCGCGGTGGCTCACGCCTGTAATCCCAGCACTTTGGGAGGCCGAGGCGGGCGGATCACGAGGTCAGGAGATCGAGACCATCCCGGCTAAAACGGTGAAACCCCGTCTCTACTAAAAATACAAAAAATTAGCCGGGCGTAGTGGCGGGCGCCTGTAGTCCCAGCTACTTGGGAGGCTGAGGCAGGAGAATGGCGTGAACCCGGGAGGCGGAGCTTGCAGTGAGCCGAGATCCCGCCACTGCACTCCAGCCTGGGCGACAGAGCGAGACTCCGTCTCAAAAAAAAAAAAAAAAAAAAAAAAAAAAAAAAAAAAAAGA	T	.	PASS	SVTYPE=DEL_ALU;MEINFO=AluYa5,1,281,+;END=101975536;CS=DEL_pindel;AC=2;AF=0.561701;NS=2504;AN=2;EAS_AF=0.629;EUR_AF=0.671;AFR_AF=0.3714;AMR_AF=0.5562;SAS_AF=0.6411;SITEPOST=0.9886	GT	1|1
2	102097838	DEL_pindel_4295	ACCTGCTTAAGATCTTTTTTTTTTTTTTTTTTTTTTTTTTTTTTTTTGAGACGGAGTCTCGCTCTGTCGCCCAGGCTGGAGTGCAGTGGCGCGATCTCGGCTCACTGCAAGCTCCGCCTCCCGGGTTCACGCCATTCTCCTGCCTCAGCCTCCCGAGTAGCTGGGACTACAGGCGCCCGCTACCACGCCCGGCTAATTTTTTGTATTTTTAGTAGAGACGGGGTTTCACCGTGTTAGCCAGGATGGTCTCGATCTCCTGACCTCGTGATCCGCCCGCCTCGGCCTCCCAAAGTGCTGGGATTACAGGCGTGAGCCACCGCGCCCGGCC	A	.	PASS	SVTYPE=DEL_ALU;MEINFO=AluYc1,1,281,-;END=102098165;CS=DEL_pindel;AC=1;AF=0.569489;NS=2504;AN=2;EAS_AF=0.5764;EUR_AF=0.5994;AFR_AF=0.6059;AMR_AF=0.4236;SAS_AF=0.5859;SITEPOST=0.9942	GT	1|0
2	102232538	BI_GS_DEL1_B2_P0353_161	T	<CN0>	100	PASS	SVTYPE=DEL;CIEND=-5,6;CIPOS=-5,6;END=102233564;CS=DEL_union;MC=UW_VH_11834,UW_VH_13773,UW_VH_2571,EM_DL_DEL10550130;AC=1;AF=0.105032;NS=2504;AN=2;EAS_AF=0.0675;EUR_AF=0.1362;AFR_AF=0.0938;AMR_AF=0.1974;SAS_AF=0.0613	GT	0|1
2	106585627	ALU_umary_ALU_1407	G	<INS:ME:ALU>	.	.	TSD=AAATCCTCCTAAATTAG;SVTYPE=ALU;MEINFO=AluYa5,1,281,+;SVLEN=280;CS=ALU_umary;AC=1;AF=0.199081;NS=2504;AN=2;EAS_AF=0.1677;EUR_AF=0.2247;AFR_AF=0.1936;AMR_AF=0.2478;SAS_AF=0.1779;SITEPOST=1	GT	0|1
2	106694799	YL_CN_YRI_643	A	<CN0>	100	PASS	SVTYPE=DEL;CIEND=-500,1000;CIPOS=-1000,500;END=106696035;CS=DEL_union;AC=1;AF=0.455272;NS=2504;AN=2;EAS_AF=0.4821;EUR_AF=0.4414;AFR_AF=0.4236;AMR_AF=0.3372;SAS_AF=0.5685	GT	0|1
2	106695055	BI_GS_DEL1_B5_P0357_929	A	<CN0>	100	PASS	SVTYPE=DEL;CIEND=0,1;CIPOS=0,1;END=106695893;CS=DEL_union;MC=SI_BD_2065,UW_VH_4964,UW_VH_11654,UW_VH_8771,UW_VH_18973,EM_DL_DEL10551696,UW_VH_197,UW_VH_7782;AC=1;AF=0.455272;NS=2504;AN=2;EAS_AF=0.4821;EUR_AF=0.4414;AFR_AF=0.4236;AMR_AF=0.3372;SAS_AF=0.5685	GT	0|1
2	106695492	BI_GS_DEL1_B2_P0357_583	A	<CN0>	100	PASS	SVTYPE=DEL;CIEND=-21,22;CIPOS=-21,22;END=106695752;CS=DEL_union;AC=1;AF=0.454872;NS=2504;AN=2;EAS_AF=0.4821;EUR_AF=0.4404;AFR_AF=0.4228;AMR_AF=0.3386;SAS_AF=0.5675	GT	0|1
2	108855423	BI_GS_DEL1_B1_P0359_685	C	<CN0>	100	PASS	SVTYPE=DEL;CIEND=0,0;CIPOS=0,0;END=108856274;CS=DEL_union;MC=EM_DL_DEL10552510;AC=2;AF=0.332867;NS=2504;AN=2;EAS_AF=0.1091;EUR_AF=0.4394;AFR_AF=0.2852;AMR_AF=0.3329;SAS_AF=0.5184	GT	1|1
2	109310556	BI_GS_DEL1_B5_P0360_299	A	<CN0>	100	PASS	SVTYPE=DEL;CIEND=0,0;CIPOS=0,0;END=109312112;CS=DEL_union;MC=EM_DL_DEL10552668,YL_CN_GIH_375,SI_BD_2084,YL_CN_CEU_628,UW_VH_2441;AC=1;AF=0.258586;NS=2504;AN=2;EAS_AF=0.0238;EUR_AF=0.4036;AFR_AF=0.2345;AMR_AF=0.2824;SAS_AF=0.3671	GT	1|0
2	109689981	SI_BD_2086	T	<CN0>	100	PASS	SVTYPE=DEL;CIEND=-182,206;CIPOS=-206,50;END=109695337;CS=DEL_union;MC=BI_GS_DEL1_B4_P0360_103,UW_VH_2291,EM_DL_DEL53937,YL_CN_FIN_491;AC=1;AF=0.0247604;NS=2504;AN=2;EAS_AF=0;EUR_AF=0.0656;AFR_AF=0.0015;AMR_AF=0.0216;SAS_AF=0.0419	GT	1|0
2	111576391	BI_GS_DEL1_B5_P0362_229	A	<CN0>	100	PASS	SVTYPE=DEL;CIEND=-1,1;CIPOS=-1,1;END=111576633;CS=DEL_union;MC=DEL_pindel_4403;AC=1;AF=0.326877;NS=2504;AN=2;EAS_AF=0.3958;EUR_AF=0.4573;AFR_AF=0.09;AMR_AF=0.3213;SAS_AF=0.4458	GT	0|1
2	114106446	ALU_umary_ALU_1441	A	<INS:ME:ALU>	.	.	TSD=AAGAAATCAGAAAA;SVTYPE=ALU;MEINFO=AluUndef,1,281,+;SVLEN=280;CS=ALU_umary;AC=1;AF=0.249201;NS=2504;AN=2;EAS_AF=0.381;EUR_AF=0.2614;AFR_AF=0.087;AMR_AF=0.232;SAS_AF=0.3323;SITEPOST=1	GT	0|1
2	114151313	SI_BD_2100	A	<CN0>	100	PASS	SVTYPE=DEL;CIEND=-50,296;CIPOS=-296,50;END=114153614;CS=DEL_union;AC=2;AF=0.726837;NS=2504;AN=2;EAS_AF=0.6577;EUR_AF=0.7445;AFR_AF=0.8056;AMR_AF=0.7046;SAS_AF=0.6892	GT	1|1
2	116662058	BI_GS_DEL1_B4_P0367_141	A	<CN0>	100	PASS	SVTYPE=DEL;CIEND=-1,1;CIPOS=-1,1;END=116662652;CS=DEL_union;MC=UW_VH_2292;AC=1;AF=0.105431;NS=2504;AN=2;EAS_AF=0.1052;EUR_AF=0.1074;AFR_AF=0.1074;AMR_AF=0.0879;SAS_AF=0.1135	GT	1|0
2	117893050	DEL_pindel_4509	TAAGAAATACATCCGGCCGGGCGCGGTGGCTCACGCCTGTAATCCCAGCACTTTGGGAGGCCGAGGCGGGTGGATCATGAGGTCAAGAGATCGAGACCATCCTGGCTAACAAGGTGAAACCCCGTCTCTACTAAAAATACAAAAAATTAGCCGGGCGCGGTGGCGGGCGCCTGTAGTCCCAGCTACTCAGGAGGCTGAGGCAGGAGAATGGCGTGAACCCGGGAAGCGGAGCTTGCAGTGAGCCGAGATTGCGCCACTGCAGTCCGCAGTCCGGCCTGGGCGACAGAGCGAGACTCCGTCTCAAAAAAAAAAAAAAATAAAATAAAAAAAAAAAAAAAAA	T	.	PASS	SVTYPE=DEL_ALU;MEINFO=AluYb6_2,1,281,+;END=117893389;CS=DEL_pindel;AC=1;AF=0.713458;NS=2504;AN=2;EAS_AF=0.7054;EUR_AF=0.675;AFR_AF=0.6906;AMR_AF=0.755;SAS_AF=0.7628;SITEPOST=0.9881	GT	0|1
2	118906129	DEL_pindel_4536	TAAAAAGGCTTCTACTTGGGAGGCTGAGGCGGGAGAATGGCGTGAACCCGGGAGGCGGAGCTTGCAGTGAGCCGAGATCCCGCCACTGCACTCCAGCCTGGGCGACAGAGCGAGACTCCGTCTCAAAAAAAAAAAAAAAAAAAAAAAAAAAAA	T	.	PASS	SVTYPE=DEL_ALU;MEINFO=AluYa,169,281,+;END=118906281;CS=DEL_pindel;AC=1;AF=0.470447;NS=2504;AN=2;EAS_AF=0.3819;EUR_AF=0.4901;AFR_AF=0.6036;AMR_AF=0.402;SAS_AF=0.41;SITEPOST=0.9987	GT	1|0
2	119155729	ALU_umary_ALU_1469	A	<INS:ME:ALU>	.	.	TSD=AAAAGAAACACTCA;SVTYPE=ALU;MEINFO=AluYb8,1,276,+;SVLEN=275;CS=ALU_umary;AC=1;AF=0.0658946;NS=2504;AN=2;EAS_AF=0.0377;EUR_AF=0.1372;AFR_AF=0.0083;AMR_AF=0.1484;SAS_AF=0.0409;SITEPOST=1	GT	0|1
2	119713987	DEL_pindel_4550	ATGGTAAAAGTCCTTGTCCAACAGGAAGATATCACAATCCCAAACATTTATGCACCTAACACTGGAGCTCTCAAATTTATAAAACAATTACTAATAGACCTAAGAAATGAGATAGACAGCAACACAATAATAGTGAGG	A	.	PASS	SVTYPE=DEL;END=119714124;CS=DEL_pindel;AC=1;AF=0.239417;NS=2504;AN=2;EAS_AF=0.2192;EUR_AF=0.1113;AFR_AF=0.357;AMR_AF=0.0865;SAS_AF=0.3415;SITEPOST=1	GT	0|1
2	121797802	BI_GS_DEL1_B2_P0372_743	T	<CN0>	100	PASS	SVTYPE=DEL;CIEND=0,0;CIPOS=0,0;END=121798397;CS=DEL_union;MC=DEL_pindel_4580,UW_VH_201;AC=2;AF=0.499601;NS=2504;AN=2;EAS_AF=0.5089;EUR_AF=0.6909;AFR_AF=0.3245;AMR_AF=0.5793;SAS_AF=0.4734	GT	1|1
2	122085247	ALU_umary_ALU_1478	A	<INS:ME:ALU>	.	.	TSD=null;SVTYPE=ALU;MEINFO=AluUndef,1,281,-;SVLEN=280;CS=ALU_umary;AC=1;AF=0.118211;NS=2504;AN=2;EAS_AF=0.0397;EUR_AF=0.1133;AFR_AF=0.1649;AMR_AF=0.0908;SAS_AF=0.1605;SITEPOST=1	GT	0|1
2	123330661	ALU_umary_ALU_1484	A	<INS:ME:ALU>	.	.	TSD=AAGAAAAATCCACTGA;SVTYPE=ALU;MEINFO=AluYa5,1,281,+;SVLEN=280;CS=ALU_umary;AC=1;AF=0.445487;NS=2504;AN=2;EAS_AF=0.4921;EUR_AF=0.502;AFR_AF=0.4834;AMR_AF=0.4006;SAS_AF=0.32;SITEPOST=1	GT	1|0
2	123364885	UW_VH_202	A	<CN0>	100	PASS	SVTYPE=DEL;CIEND=0,483;CIPOS=-548,0;END=123365367;CS=DEL_union;MC=BI_GS_DEL1_B3_P0374_13,SI_BD_2157;AC=1;AF=0.414736;NS=2504;AN=2;EAS_AF=0.6389;EUR_AF=0.6203;AFR_AF=0.1256;AMR_AF=0.4092;SAS_AF=0.3671	GT	1|0
2	123476599	CINV_delly_INV00060053	G	<INV>	.	PASS	SVTYPE=INV;IMPRECISE;CIEND=-56,56;CIPOS=-56,56;END=123482503;CS=CINV_delly;AC=1;AF=0.166534;NS=2504;AN=2;EAS_AF=0.3562;EUR_AF=0.1173;AFR_AF=0.0598;AMR_AF=0.1124;SAS_AF=0.2045	GT	1|0
2	123477289	BI_GS_CNV_2_123477289_123482545	A	<CN0>	100	PASS	SVTYPE=DEL;CIEND=0,500;CIPOS=-500,0;END=123482545;CS=DEL_union;AC=1;AF=0.166134;NS=2504;AN=2;EAS_AF=0.3552;EUR_AF=0.1173;AFR_AF=0.059;AMR_AF=0.1124;SAS_AF=0.2045	GT	1|0
2	125051701	CINV_delly_INV00060081	T	<INV>	.	PASS	SVTYPE=INV;IMPRECISE;CIEND=-155,155;CIPOS=-155,155;END=125053265;CS=CINV_delly;AC=1;AF=0.310703;NS=2504;AN=2;EAS_AF=0.3532;EUR_AF=0.2584;AFR_AF=0.2897;AMR_AF=0.2464;SAS_AF=0.3947	GT	0|1
2	126443247	EM_DL_DEL54293	G	<CN0>	100	PASS	SVTYPE=DEL;CIEND=-150,150;CIPOS=-150,150;END=126451831;CS=DEL_union;MC=BI_GS_DEL1_B1_P0377_340,YL_CN_MXL_432,UW_VH_10951,UW_VH_2653,UW_VH_22041,UW_VH_18622,SI_BD_2176;AC=1;AF=0.737021;NS=2504;AN=2;EAS_AF=0.8631;EUR_AF=0.6412;AFR_AF=0.6241;AMR_AF=0.7695;SAS_AF=0.8354	GT	0|1
2	126509711	DEL_pindel_4666	TAAGAAATGGTCCTGAATGGTAATGCCTAGGTTTTCTTCTAGGGTTTTTATGGTTTTAGGTTTAACGTTTAAATCTTTAATCCATCTTGAATTGATTTTTGTATAAGGTGTAAGGAAGGGATCCAGTTTCAGCTTTCTACATATGGCTAGCCAGTTTTCCCAGCACCATTTATTAAATAGGGAATCCTTTCCCCATTGCTTGTTTTTCTCAGGTTTGTCAAAGATCAGATAGTTGTAGATATGCGGCATTATTTCTGAGGGCTCTGTTCTGTTCCATTGATCTATGTCTCTGTTTTGGTACCAGTACCATGCTGTTTTGGTTACTGTAGCCTTGTAGTATAGTTTGAAGTCAGGTAGTGTGATGCCTCCAGCTTTGTTCTTTTGGCTTAGGATTGACACATGCACACGTATGTTTATTGCGGCACTATTCACAATAGCAAAGACTTGGAACCAACCCAAATGTCCAACAATGATAGACTGGATTAAGAAAATGTGGCACATATACACCATGGAATACTATGCAGCCATAAAAAATGATGAGTTCATATCCTTTGTAGGGACATGGATGAAATTGGAAACCATCATTCTCAGTAAACTATCGCAAGAACAAAAAACCAAACACCGCATATTCTCACTCATAGGTGGGAATTGAACAATGAGATCACATGGACACAGGAAGGGGAATATCACACTCTGGGGACTGTGGTGGGGTCGGGGGAGGGGGGAGGGATAGCATTGGGAGATATACCTAATGCTAGATGACACATTAGTGGGTGCAGCGCACCAGCATGGCACATGTATACATATGTAACTAACCTGCACAATGTGCACATGTACCCTAAAACTTAGAGTATAATAAAAAAAAAAAAAAAAAAAAAAAAAAAAAAA	T	.	PASS	SVTYPE=DEL;END=126510598;CS=DEL_pindel;AC=1;AF=0.15635;NS=2504;AN=2;EAS_AF=0.0873;EUR_AF=0.1988;AFR_AF=0.1906;AMR_AF=0.1441;SAS_AF=0.1462;SITEPOST=0.9999	GT	1|0
2	126641642	ALU_umary_ALU_1502	T	<INS:ME:ALU>	.	.	TSD=AAGAAACTATT;SVTYPE=ALU;MEINFO=AluYb8,8,277,+;SVLEN=269;CS=ALU_umary;AC=1;AF=0.0439297;NS=2504;AN=2;EAS_AF=0.002;EUR_AF=0.1362;AFR_AF=0.003;AMR_AF=0.0562;SAS_AF=0.0389;SITEPOST=1	GT	1|0
2	127674757	UW_VH_5962	T	<CN0>	100	PASS	SVTYPE=DEL;CIEND=0,460;CIPOS=-434,0;END=127677270;CS=DEL_union;MC=EM_DL_DEL54330,YL_CN_LWK_480,YL_CN_FIN_514,SI_BD_2187;AC=2;AF=0.675919;NS=2504;AN=2;EAS_AF=0.8651;EUR_AF=0.835;AFR_AF=0.2799;AMR_AF=0.8271;SAS_AF=0.7454	GT	1|1
2	128638904	ALU_umary_ALU_1516	T	<INS:ME:ALU>	.	.	TSD=GAGACTGCTATT;SVTYPE=ALU;MEINFO=AluY,1,281,-;SVLEN=280;CS=ALU_umary;AC=1;AF=0.19389;NS=2504;AN=2;EAS_AF=0.1607;EUR_AF=0.2545;AFR_AF=0.0174;AMR_AF=0.2032;SAS_AF=0.3978;SITEPOST=1	GT	0|1
2	129638388	SI_BD_2208	A	<CN0>	100	PASS	SVTYPE=DEL;CIEND=-65,298;CIPOS=-298,226;END=129646200;CS=DEL_union;MC=BI_GS_DEL1_B5_P0380_681,UW_VH_2499,YL_CN_TSI_486;AC=1;AF=0.155551;NS=2504;AN=2;EAS_AF=0.2748;EUR_AF=0.1571;AFR_AF=0.0023;AMR_AF=0.1225;SAS_AF=0.2618	GT	1|0
2	129685049	CINV_delly_INV00060207	T	<INV>	.	PASS	SVTYPE=INV;IMPRECISE;CIEND=-235,235;CIPOS=-235,235;END=129686125;CS=CINV_delly;AC=1;AF=0.135583;NS=2504;AN=2;EAS_AF=0.1756;EUR_AF=0.1173;AFR_AF=0.1551;AMR_AF=0.1772;SAS_AF=0.0573	GT	0|1
2	130242119	YL_CN_CEU_664	T	<CN0>	100	PASS	SVTYPE=DEL;CIEND=-500,1000;CIPOS=-1000,500;END=130251575;CS=DEL_union;MC=BI_GS_DEL1_B2_P0381_202,UW_VH_13749;AC=1;AF=0.014976;NS=2504;AN=2;EAS_AF=0;EUR_AF=0.006;AFR_AF=0.0439;AMR_AF=0.0072;SAS_AF=0.0061	GT	1|0
2	130243468	UW_VH_8275	G	<CN0>	100	PASS	SVTYPE=DEL;CIEND=0,335;CIPOS=-384,0;END=130249517;CS=DEL_union;MC=EM_DL_DEL54410,BI_GS_DEL1_B5_P0381_304,YL_CN_ESN_562;AC=1;AF=0.0151757;NS=2504;AN=2;EAS_AF=0;EUR_AF=0.006;AFR_AF=0.0446;AMR_AF=0.0072;SAS_AF=0.0061	GT	1|0
2	130954939	UW_VH_1370	A	<CN0>	100	PASS	SVTYPE=DEL;CIEND=0,466;CIPOS=-601,0;END=130957401;CS=DEL_union;MC=SI_BD_2224,EM_DL_DEL54502,YL_CN_FIN_518,BI_GS_DEL1_B2_P0381_660;AC=2;AF=0.397564;NS=2504;AN=2;EAS_AF=0.4425;EUR_AF=0.3698;AFR_AF=0.3079;AMR_AF=0.4769;SAS_AF=0.4448	GT	1|1
2	130968489	SVA_umary_SVA_127	T	<INS:ME:SVA>	.	.	TSD=TATAACATGTGTT;SVTYPE=SVA;MEINFO=SVA,304,1627,-;SVLEN=1323;CS=SVA_umary;AC=1;AF=0.210264;NS=2504;AN=2;EAS_AF=0.1994;EUR_AF=0.2475;AFR_AF=0.1573;AMR_AF=0.2536;SAS_AF=0.2239;SITEPOST=1	GT	0|1
2	132335225	DEL_pindel_4748	AGCGCTTCTTTTTTTTTTTTTTTTTTTTTTGAGACGGAGTCTCGCTCTGTCGCCCAGGTCGGACTGCGGACTGCAGTGGCGCAATCTCGGCTCACTGCAAGCTCCGT	A	.	PASS	SVTYPE=DEL_ALU;MEINFO=AluYb,213,281,-;END=132335331;CS=DEL_pindel;AC=2;AF=0.706869;NS=2504;AN=2;EAS_AF=0.7788;EUR_AF=0.7147;AFR_AF=0.6218;AMR_AF=0.7378;SAS_AF=0.7178;SITEPOST=0.9008	GT	1|1
2	132534284	SI_BD_2243	T	<CN0>	100	PASS	SVTYPE=DEL;CIEND=-50,161;CIPOS=-161,50;END=132534838;CS=DEL_union;MC=BI_GS_DEL1_B1_P0383_291;AC=2;AF=0.60004;NS=2504;AN=2;EAS_AF=0.7252;EUR_AF=0.6103;AFR_AF=0.4962;AMR_AF=0.6455;SAS_AF=0.5685	GT	1|1
2	132534497	UW_VH_207	T	<CN0>	100	PASS	SVTYPE=DEL;CIEND=0,430;CIPOS=-499,0;END=132534923;CS=DEL_union;MC=UW_VH_3120,UW_VH_4072;AC=2;AF=0.60024;NS=2504;AN=2;EAS_AF=0.7252;EUR_AF=0.6103;AFR_AF=0.497;AMR_AF=0.6455;SAS_AF=0.5685	GT	1|1
2	133671912	UW_VH_3869	T	<CN0>	100	PASS	SVTYPE=DEL;CIEND=0,180;CIPOS=-348,0;END=133674536;CS=DEL_union;MC=EM_DL_DEL54651,BI_GS_DEL1_B1_P0384_604;AC=1;AF=0.00359425;NS=2504;AN=2;EAS_AF=0;EUR_AF=0.0109;AFR_AF=0;AMR_AF=0.0058;SAS_AF=0.0031	GT	1|0
2	138259798	ALU_umary_ALU_1557	T	<INS:ME:ALU>	.	.	TSD=TATCTT;SVTYPE=ALU;MEINFO=AluYc1,1,276,-;SVLEN=275;CS=ALU_umary;AC=1;AF=0.149561;NS=2504;AN=2;EAS_AF=0.0923;EUR_AF=0.2008;AFR_AF=0.1089;AMR_AF=0.1427;SAS_AF=0.2157;SITEPOST=1	GT	0|1
2	138490123	BI_GS_DEL1_B2_P0389_354	T	<CN0>	100	PASS	SVTYPE=DEL;CIEND=0,0;CIPOS=0,0;END=138490496;CS=DEL_union;MC=UW_VH_212;AC=1;AF=0.202077;NS=2504;AN=2;EAS_AF=0.1141;EUR_AF=0.2068;AFR_AF=0.348;AMR_AF=0.1441;SAS_AF=0.1319	GT	0|1
2	139942337	DEL_pindel_4893	TTATATATATATATATATATATATATATATATATATATATATATATATATA	T	.	PASS	SVTYPE=DEL;END=139942387;CS=DEL_pindel;AC=1;AF=0.413339;NS=2504;AN=2;EAS_AF=0.5526;EUR_AF=0.3529;AFR_AF=0.32;AMR_AF=0.3314;SAS_AF=0.5164;SITEPOST=0.9831	GT	1|0
2	141534074	ALU_umary_ALU_1585	T	<INS:ME:ALU>	.	.	TSD=TATAATATTCTTATATTTT;SVTYPE=ALU;MEINFO=AluYb7_4,1,265,-;SVLEN=264;CS=ALU_umary;AC=1;AF=0.316893;NS=2504;AN=2;EAS_AF=0.4484;EUR_AF=0.4155;AFR_AF=0.1157;AMR_AF=0.2939;SAS_AF=0.3681;SITEPOST=1	GT	1|0
2	145346767	ALU_umary_ALU_1610	A	<INS:ME:ALU>	.	.	TSD=AATAAATATTTACAA;SVTYPE=ALU;MEINFO=AluUndef,2,276,+;SVLEN=274;CS=ALU_umary;AC=1;AF=0.329073;NS=2504;AN=2;EAS_AF=0.3393;EUR_AF=0.3141;AFR_AF=0.3805;AMR_AF=0.3127;SAS_AF=0.2761;SITEPOST=1	GT	0|1
2	146842402	DEL_pindel_5051	CGATTCCTCAAGGATCTAGAACCAGAAAAACCATTTGACTCAGCAATCCCATTTCTGGGTATGTACCCAAAGGATTATAAATCATGCTACTATAAAGACACATGAATATGTATGTTTATTGTGGCACTATTCACAACAGCAAAGACTT	C	.	PASS	SVTYPE=DEL;END=146842549;CS=DEL_pindel;AC=2;AF=0.359625;NS=2504;AN=2;EAS_AF=0.626;EUR_AF=0.4245;AFR_AF=0.0968;AMR_AF=0.3847;SAS_AF=0.3558;SITEPOST=0.9999	GT	1|1
2	146862622	BI_GS_DEL1_B1_P0397_730	A	<CN0>	100	PASS	SVTYPE=DEL;CIEND=0,0;CIPOS=0,0;END=146876866;CS=DEL_union;MC=EM_DL_DEL54907,YL_CN_CEU_683,UW_VH_7319;AC=2;AF=0.363818;NS=2504;AN=2;EAS_AF=0.6488;EUR_AF=0.4245;AFR_AF=0.0862;AMR_AF=0.3948;SAS_AF=0.3609	GT	1|1
2	146868295	UW_VH_12564	T	<CN0>	100	PASS	SVTYPE=DEL;CIEND=0,87;CIPOS=-74,0;END=146876318;CS=DEL_union;MC=BI_GS_DEL1_B2_P0397_573;AC=2;AF=0.364018;NS=2504;AN=2;EAS_AF=0.6488;EUR_AF=0.4245;AFR_AF=0.0862;AMR_AF=0.3963;SAS_AF=0.3609	GT	1|1
2	147020933	L1_umary_LINE1_411	T	<INS:ME:LINE1>	.	.	TSD=AGAAATACT;SVTYPE=LINE1;MEINFO=LINE1,4568,6016,+;SVLEN=1448;CS=L1_umary;AC=2;AF=0.691693;NS=2504;AN=2;EAS_AF=0.8373;EUR_AF=0.8082;AFR_AF=0.3835;AMR_AF=0.7579;SAS_AF=0.7914;SITEPOST=1	GT	1|1
2	150626970	DEL_pindel_5129	ACAATGTCTGCTTCTTTTTTTTTTTTTTTTTTTTTTTTTTGAGACGGAGTCTCGCTCTGTCGCCCAGGCTGGAGTGCAGTGGCGGGATCTCGGCTCACTGCAAGCTCCGCCTCCCGGGTTCACGCCATTCTCCTGCCTCAGCCTCCCAAGTAGCTGGGACTACAGGCGCCCGCCACTACGCCCGGCTAATTTTTTGTATTTTTAGTAGAGACGGGGTTTCACCGTTTTAGCCGGGATGGTCTCGATCTCCTGACCTCGTGATCCGCCCGCCTCGGCCTCCCAAAGTGCTGGGATTACAGGCGTGAGCCACCGCGCCCGGCCC	A	.	PASS	SVTYPE=DEL_ALU;MEINFO=AluYa5,1,281,-;END=150627291;CS=DEL_pindel;AC=1;AF=0.351238;NS=2504;AN=2;EAS_AF=0.4613;EUR_AF=0.3648;AFR_AF=0.2708;AMR_AF=0.2911;SAS_AF=0.3753;SITEPOST=0.9998	GT	0|1
2	150759300	DEL_pindel_5133	CAAACAAGCAGGCCGGGCGCGGTGGCTCACGCCTGTAATCCCAGCACTTTGGGAGGCCGAGGCGGGCGGATCACGAGGTCAGGAGATCGAGACCATCCTGGCTAACACGGTGAAACCCCGTCTCTACTAAAAATACAAAAAAATTAGCCGGGCGTGGTAGCGGGCGCCTGTAGTCCCAGCTACTCGGGAGGCTGAGGCAGGAGAATGGCGTGAACCCGGGAGGCGGAGCTTGCAGTGAGCCGAGATCGCGCCACTGCACTCCAGCCTGGGCGACAGAGCGAGACTCCGTCTCAAAAAAAAAAAAAAAAAAAAAAAAAAAAAA	C	.	PASS	SVTYPE=DEL_ALU;MEINFO=AluYc1,1,281,+;END=150759621;CS=DEL_pindel;AC=1;AF=0.519569;NS=2504;AN=2;EAS_AF=0.6677;EUR_AF=0.5388;AFR_AF=0.3684;AMR_AF=0.5605;SAS_AF=0.5225;SITEPOST=0.9917	GT	0|1
2	151031127	UW_VH_1707	A	<CN0>	100	PASS	SVTYPE=DEL;CIEND=0,348;CIPOS=-331,0;END=151038285;CS=DEL_union;MC=YL_CN_PJL_598,BI_GS_DEL1_B2_P0402_23,EM_DL_DEL55002;AC=1;AF=0.0151757;NS=2504;AN=2;EAS_AF=0;EUR_AF=0.0447;AFR_AF=0.0038;AMR_AF=0.0245;SAS_AF=0.0092	GT	0|1
2	151903083	DEL_pindel_5163	TAAACAATTGGGAGGCCGAGGCGGGCGGATCACGAGGTCAGGAGATCGAGACCACCCCGGCTAAAATGGTGAAACCCCGTCTCTACTAAAAATACAAAAAATTAGCCGGGCGTAGTGGCGGGCGCCTGTAGTCCCAGCTACTTGGGAGGCTGAGGCAGGAGAATGGCGTGAACCCGGGAGGCGGAGCTTGCAGTGAGCCGAGATCCCGCCACTGCACTCCAGCCTGGGCGACAGAGCGAGACTCCGTCTCAAAAAAAAAAAAAAAAAAAAAAAAAAA	T	.	PASS	SVTYPE=DEL_ALU;MEINFO=AluY,39,281,+;END=151903359;CS=DEL_pindel;AC=2;AF=0.911542;NS=2504;AN=2;EAS_AF=0.9762;EUR_AF=0.9881;AFR_AF=0.733;AMR_AF=0.9553;SAS_AF=0.9765;SITEPOST=1	GT	1|1
2	152041204	DEL_pindel_5164	TTAAGCATAATATTGGCAAAGCATGATTTTTTCCTTGACAAGGATGAATTGCTCAATATAAACCCTGGGAAGAACTAATATGAACAAAGAAAAAAAATAAAGAGAATCCAGAATAAGGTAGTTTCTGAATATCAGATATTACAGAGCAAAGGAAAAATACCATAAAATATTTCGTGCATGATAAAACCTTGCTTATTCAAATTTTTGGTACATAAGAATGGCACATATACCGCAAAATAGAAGGTGATTAAGAAATAAGTTATTTCATTTTAGAGGGTAGTCACACATA	T	.	PASS	SVTYPE=DEL;END=152041492;CS=DEL_pindel;AC=1;AF=0.27516;NS=2504;AN=2;EAS_AF=0.3581;EUR_AF=0.3976;AFR_AF=0.0461;AMR_AF=0.4193;SAS_AF=0.271;SITEPOST=0.998	GT	0|1
2	153248280	ALU_umary_ALU_1645	C	<INS:ME:ALU>	.	.	TSD=TAATAATAATGTTGC;SVTYPE=ALU;MEINFO=AluYg6,1,281,+;SVLEN=280;CS=ALU_umary;AC=2;AF=0.377995;NS=2504;AN=2;EAS_AF=0.4375;EUR_AF=0.4742;AFR_AF=0.1884;AMR_AF=0.3876;SAS_AF=0.4673;SITEPOST=1	GT	1|1
2	154064575	DEL_pindel_5203	ATTTTTTTTTTTTTTTTTTTAAAAGGACATGAGGATGATTTATTTGGCAGTCAGATCTTAAGAGGGCAGCAGAACTAGCAAATGGCCAACCCTGAGCCCAAATG	A	.	PASS	SVTYPE=DEL;END=154064678;CS=DEL_pindel;AC=1;AF=0.611422;NS=2504;AN=2;EAS_AF=0.3462;EUR_AF=0.7276;AFR_AF=0.7784;AMR_AF=0.5893;SAS_AF=0.5552;SITEPOST=0.986	GT	1|0
2	154160685	ALU_umary_ALU_1647	T	<INS:ME:ALU>	.	.	TSD=CACTGTTCTGTTTTT;SVTYPE=ALU;MEINFO=AluYa5,2,281,-;SVLEN=279;CS=ALU_umary;AC=1;AF=0.195487;NS=2504;AN=2;EAS_AF=0.1171;EUR_AF=0.2435;AFR_AF=0.2496;AMR_AF=0.1556;SAS_AF=0.182;SITEPOST=1	GT	0|1
2	154494940	BI_GS_DEL1_B4_P0405_123	C	<CN0>	100	PASS	SVTYPE=DEL;CIEND=0,0;CIPOS=0,0;END=154495150;CS=DEL_union;AC=2;AF=0.705272;NS=2504;AN=2;EAS_AF=0.9315;EUR_AF=0.7207;AFR_AF=0.4992;AMR_AF=0.7334;SAS_AF=0.7147	GT	1|1
2	155818938	DUP_gs_CNV_2_155818938_155833162	A	<CN0>,<CN2>	.	PASS	SVTYPE=DEL;END=155833162;CS=DUP_gs;AC=1,0;AF=0.00019968,0;NS=2504;AN=2;EAS_AF=0,0;EUR_AF=0.001,0;AFR_AF=0,0;AMR_AF=0,0;SAS_AF=0,0;SITEPOST=1	GT	1|0
2	156527848	L1_umary_LINE1_426	A	<INS:ME:LINE1>	.	.	TSD=null;SVTYPE=LINE1;MEINFO=LINE1,1,6015,-;SVLEN=6014;CS=L1_umary;AC=1;AF=0.1873;NS=2504;AN=2;EAS_AF=0.1786;EUR_AF=0.2654;AFR_AF=0.0219;AMR_AF=0.3084;SAS_AF=0.2536;SITEPOST=1	GT	0|1
2	157077111	DEL_pindel_5261	TGGCATGAAATATTTTTTTTTTTTTTTTTTTTTTTTTTTTTGAGACGGAGTCTCGCTCTGTCGCCCAGGCTGGAGTGCAGTGGCGGGATCTCGGCTCACTGCAAGCTCCGCCTCCCGGGTTCACGCCATTCTCCTGCCTCAGCCTCCCAAGTAGCTGGGACTACAGGCGCCCGCCACTACGCCCGGCTAATTTTTTGTATTTTTAGTAGAGACGGGGTTTCACC	T	.	PASS	SVTYPE=DEL_ALU;MEINFO=AluY,99,281,-;END=157077334;CS=DEL_pindel;AC=1;AF=0.215855;NS=2504;AN=2;EAS_AF=0.0933;EUR_AF=0.4423;AFR_AF=0.0688;AMR_AF=0.2349;SAS_AF=0.2945;SITEPOST=0.9997	GT	0|1
2	158279991	ALU_umary_ALU_1674	A	<INS:ME:ALU>	.	.	TSD=AAAAAAAACCAGA;SVTYPE=ALU;MEINFO=AluY,1,281,+;SVLEN=280;CS=ALU_umary;AC=1;AF=0.13119;NS=2504;AN=2;EAS_AF=0.3254;EUR_AF=0.1064;AFR_AF=0.0212;AMR_AF=0.0634;SAS_AF=0.1534;SITEPOST=1	GT	1|0
2	158433337	DEL_pindel_5271	TTGAAATTTTCTTTTTTTTTTTTTTTTTTTTTTTTTTTTTTGAGACGGAGTCTCGCTCTGTCGCCCAGGCCGGACTGCGGACTGCAGTGGCACAATCTCGGCTCACTGCAAGCTCCGCTTCCCGGGTTCACGCCATTCTCCTGCCTCAGCCTCCCCAGTAGCTGGGACTACAGGCGCCCGCCACCGCGCCCGGCTAATTTTTTGTATTTTTTAGTAGAGACGGGGTTTCACCTTGTTAGCCAGGATGGTCTCGATCTCCTGACCTCATGATCCACCCGCCTCGGCCTCCCAAAGTGCTGGGATTACAGGCGTGAGCCACCGCGCCCGGCC	T	.	PASS	SVTYPE=DEL_ALU;MEINFO=AluYb6_2,1,281,-;END=158433666;CS=DEL_pindel;AC=1;AF=0.372204;NS=2504;AN=2;EAS_AF=0.2817;EUR_AF=0.4026;AFR_AF=0.4758;AMR_AF=0.3991;SAS_AF=0.2751;SITEPOST=0.9988	GT	0|1
2	158510372	ALU_umary_ALU_1677	G	<INS:ME:ALU>	.	.	TSD=AAGAAAGTAAGAGAGAG;SVTYPE=ALU;MEINFO=AluUndef,2,276,+;SVLEN=274;CS=ALU_umary;AC=1;AF=0.486422;NS=2504;AN=2;EAS_AF=0.5893;EUR_AF=0.5775;AFR_AF=0.2126;AMR_AF=0.5259;SAS_AF=0.6288;SITEPOST=1	GT	1|0
2	158719085	DEL_pindel_5275	TGAAAAGGTAACTACTGGCCGGGCGCGGTGGCTCACGCCTGTAATCCCAGCACTTTGGGAGGCCGAGGCGGGCGGATCACGAGGTCAGGAGATCGAGACCATCCCAGCTAAAACGGTGAAACCCCGTCTCTACTAAAAATACAAAAAATTAGCCGGGCGTAGTGGCGGGCGCCTGTAGTCCCAGCTACTTGGGAGGCTGAGGCAGGAGAATGGCGTGAACCCGGGAGGCGGAGCTTGCAGTGAGCCGAGATCCCGCCACTGCACTCCAGCCTGGGCGACAGAGCGAGACTCCGTCTCAAAAAAAAAAAAAAA	T	.	PASS	SVTYPE=DEL_ALU;MEINFO=AluYa5,1,281,+;END=158719396;CS=DEL_pindel;AC=1;AF=0.738419;NS=2504;AN=2;EAS_AF=0.7609;EUR_AF=0.7694;AFR_AF=0.6725;AMR_AF=0.7334;SAS_AF=0.7761;SITEPOST=0.9381	GT	0|1
2	159958908	YL_CN_MXL_460	C	<CN0>	100	PASS	SVTYPE=DEL;CIEND=-500,1000;CIPOS=-1000,500;END=159961502;CS=DEL_union;MC=EM_DL_DEL55175,UW_VH_23902;AC=2;AF=0.46226;NS=2504;AN=2;EAS_AF=0.3621;EUR_AF=0.663;AFR_AF=0.2663;AMR_AF=0.5519;SAS_AF=0.5603	GT	1|1
2	160159011	ALU_umary_ALU_1684	C	<INS:ME:ALU>	.	.	TSD=AAGATCTACTCTC;SVTYPE=ALU;MEINFO=AluUndef,1,281,+;SVLEN=280;CS=ALU_umary;AC=2;AF=0.143171;NS=2504;AN=2;EAS_AF=0.0407;EUR_AF=0.3767;AFR_AF=0.0461;AMR_AF=0.1974;SAS_AF=0.1012;SITEPOST=1	GT	1|1
2	160376322	ALU_umary_ALU_1685	T	<INS:ME:ALU>	.	.	TSD=CT;SVTYPE=ALU;MEINFO=AluUndef,1,251,-;SVLEN=250;CS=ALU_umary;AC=1;AF=0.219848;NS=2504;AN=2;EAS_AF=0.1984;EUR_AF=0.2664;AFR_AF=0.2179;AMR_AF=0.2032;SAS_AF=0.2086;SITEPOST=1	GT	0|1
2	160855851	DEL_pindel_5321	TTACGTAATTTTTTTTTTTTTTTTTTTTTTTTTTTTTTTTTTTGAGACGGAGTCTCGCTCTGTCGCCCAGGCTGGAGTGCAGTGGCGGGATCTCGGCTCACTGCAAGCTCCGCCTCCCGGGTTCACGCCATTCTCCTGCCTCAGCCTCCCAAGTAGCTGGGACTACAGGCGCCCGCCACTACGCCCGGCTAATTTTTTGTATTTTTAGTAGAGACGGGGTTTCACCGTTCTAGCCGGGATGGTCTCGATCTCCTGACCTCGTGATCCGCCCGCCTCGGCCTCCCAAAGTGCTGGGATTACAGGCGTGAGCCACCACGCCCGGCC	T	.	PASS	SVTYPE=DEL_ALU;MEINFO=AluYa5,1,281,-;END=160856174;CS=DEL_pindel;AC=1;AF=0.711661;NS=2504;AN=2;EAS_AF=0.7312;EUR_AF=0.7137;AFR_AF=0.7791;AMR_AF=0.7305;SAS_AF=0.5849;SITEPOST=0.98995	GT	1|0
2	161795600	DEL_pindel_5339	AGAAGATTCTTTTTTTTTTTTTTTTTTTTTTTTTTTTTTTTTTTGAGACGGAGTCTCGCTCTGTCGCCCAGGCTGGAGTGCAGTGGCGGGATCTCGGCTCACTGCAAGCTCCGCCTCCCGGGTTCACGCCATTCTCCTGCCTCAGCCTCCCGAGTAGCTGGGACTACAGGCGCCCGCCACTACGCCCGGCTAATTTTTTGTATTTTTAGTAGAGACGGGGTTTCACCGTTTTAGCCGGGATGGTCTCGATCTCCTGACCTCGTGATCCGCCCGCCTCGGCCTCCCAAAGTGCTGGGATTACAGGCGTGAGCCACCGCGCCCGGCC	A	.	PASS	SVTYPE=DEL_ALU;MEINFO=AluYa4b,1,281,-;END=161795924;CS=DEL_pindel;AC=2;AF=0.940096;NS=2504;AN=2;EAS_AF=0.9286;EUR_AF=0.9463;AFR_AF=0.9349;AMR_AF=0.9524;SAS_AF=0.9438;SITEPOST=1	GT	1|1
2	161952337	ALU_umary_ALU_1695	C	<INS:ME:ALU>	.	.	TSD=AAAAAAAAAAAAAAAATAGGC;SVTYPE=ALU;MEINFO=AluUndef,2,211,-;SVLEN=209;CS=ALU_umary;AC=1;AF=0.510383;NS=2504;AN=2;EAS_AF=0.5198;EUR_AF=0.5159;AFR_AF=0.5197;AMR_AF=0.5014;SAS_AF=0.4888;SITEPOST=1	GT	0|1
2	163666408	DEL_pindel_5363	TCTCACCTATTCTTTTTTTTTTTTTTTTTTTTTTTTGAGACGGAGTCTCGCTCTGTCGCCCAGGCTGGAGTGCAGTGGCGCAATCTCAGCTCACTGCAAGCTCCGCCTCCCGGGTTCACGCCATTCTCCTGCCTCAGCCTCCCGAGTAGCTGGGACTACAGGCGCCCGCCACCACGCCCAGCTAATTTTTTGTATTTTTAGTAGAGACAGGGTTTCACCATGTTAGCCAGGATGGTCTGGATCTCCTGACCTCGTGATCCGCCCGCCTCGGCCTCCCAAAGTGCTGGGATTACAGGCGTGAGCCACCGCGCCCGGC	T	.	PASS	SVTYPE=DEL_ALU;MEINFO=AluY,2,281,-;END=163666723;CS=DEL_pindel;AC=2;AF=0.555112;NS=2504;AN=2;EAS_AF=0.5288;EUR_AF=0.5437;AFR_AF=0.4667;AMR_AF=0.5692;SAS_AF=0.7035;SITEPOST=0.98975	GT	1|1
2	167494545	DUP_gs_CNV_2_167494545_167500589	A	<CN2>	.	PASS	SVTYPE=DUP;END=167500589;CS=DUP_gs;AC=1;AF=0.0009984;NS=2504;AN=2;EAS_AF=0.001;EUR_AF=0.004;AFR_AF=0;AMR_AF=0;SAS_AF=0;SITEPOST=0.9901	GT	0|1
2	167545980	BI_GS_DEL1_B1_P0418_424	A	<CN0>	100	PASS	SVTYPE=DEL;CIEND=0,0;CIPOS=0,0;END=167547056;CS=DEL_union;MC=SI_BD_2389;AC=2;AF=0.461661;NS=2504;AN=2;EAS_AF=0.5367;EUR_AF=0.6412;AFR_AF=0.1884;AMR_AF=0.6844;SAS_AF=0.411	GT	1|1
2	167550210	DEL_pindel_5420	CCAGGGTGGGTGTACACCTCCGGCTATATGGGGAGTAATATCATCCTCTCCCTTCCTGGATATTAGAAACAATTTCA	C	.	PASS	SVTYPE=DEL;END=167550286;CS=DEL_pindel;AC=1;AF=0.443091;NS=2504;AN=2;EAS_AF=0.5437;EUR_AF=0.5596;AFR_AF=0.1929;AMR_AF=0.6225;SAS_AF=0.4305;SITEPOST=0.92225	GT	0|1
2	169144328	ALU_umary_ALU_1736	A	<INS:ME:ALU>	.	.	TSD=AAAATAAAAGCAACAGAA;SVTYPE=ALU;MEINFO=AluYa5c1,7,281,-;SVLEN=274;CS=ALU_umary;AC=1;AF=0.167133;NS=2504;AN=2;EAS_AF=0.1706;EUR_AF=0.2147;AFR_AF=0.1354;AMR_AF=0.17;SAS_AF=0.1554;SITEPOST=1	GT	1|0
2	169395462	DEL_pindel_5443	GGAAAATATTGTTTTTTTTTTTTTTTTTTTTTGAGACGGAGTCTCGCTCTGTCGCCCAGGCTGGAGTGCAGTGGCGGGATCTCGGCTCACTGCAAGCTCCGCCTCCCGGGTTCACGCCATTCTCCTGCCTCAGCCTCCCAAGTAGCTGGGACTACAGGCGCCCGCCACTACGCCCGGCTAATTTTTTGTATTTTTAGTAGAGACGGGGTCTCACCGTTTTAGCCGGGATGGTCTCGATCTCCTGACCTCGTGATCCGCCCGCCTCGGCCTCCCAAAGTGCTGGGATTACAGGCGTGAGCCACCGCGCCCGGCC	G	.	PASS	SVTYPE=DEL_ALU;MEINFO=AluYa5,1,281,-;END=169395774;CS=DEL_pindel;AC=2;AF=0.66873;NS=2504;AN=2;EAS_AF=0.6885;EUR_AF=0.7038;AFR_AF=0.5923;AMR_AF=0.6988;SAS_AF=0.6943;SITEPOST=0.9594	GT	1|1
2	169606131	DEL_pindel_5451	AGAATATGGTAGCGTGCGCTACCATGCCTAGCTAATTTTTTATTTTTTGTAGAGACGGGGTCTTGCTGTGATACCTC	A	.	PASS	SVTYPE=DEL;END=169606207;CS=DEL_pindel;AC=2;AF=0.680112;NS=2504;AN=2;EAS_AF=0.4921;EUR_AF=0.6809;AFR_AF=0.848;AMR_AF=0.7853;SAS_AF=0.5716;SITEPOST=0.9999	GT	1|1
2	170036335	ALU_umary_ALU_1740	C	<INS:ME:ALU>	.	.	TSD=AAAAATCTATTGC;SVTYPE=ALU;MEINFO=AluYc1,15,281,+;SVLEN=266;CS=ALU_umary;AC=1;AF=0.126597;NS=2504;AN=2;EAS_AF=0.2292;EUR_AF=0.1272;AFR_AF=0.0477;AMR_AF=0.0533;SAS_AF=0.1789;SITEPOST=1	GT	1|0
2	173316737	ALU_umary_ALU_1754	T	<INS:ME:ALU>	.	.	TSD=CCTCCCTTCATTTTT;SVTYPE=ALU;MEINFO=AluYa5,1,281,-;SVLEN=280;CS=ALU_umary;AC=1;AF=0.0924521;NS=2504;AN=2;EAS_AF=0.0238;EUR_AF=0.1233;AFR_AF=0.1309;AMR_AF=0.0576;SAS_AF=0.1043;SITEPOST=1	GT	0|1
2	173522171	ALU_umary_ALU_1756	T	<INS:ME:ALU>	.	.	TSD=TCGATACTGCTTTT;SVTYPE=ALU;MEINFO=AluUndef,172,281,-;SVLEN=109;CS=ALU_umary;AC=1;AF=0.241613;NS=2504;AN=2;EAS_AF=0.1319;EUR_AF=0.3787;AFR_AF=0.2118;AMR_AF=0.2709;SAS_AF=0.2331;SITEPOST=1	GT	0|1
2	175735945	ALU_umary_ALU_1770	C	<INS:ME:ALU>	.	.	TSD=AAAGAGGAGCATC;SVTYPE=ALU;MEINFO=AluUndef,1,281,+;SVLEN=280;CS=ALU_umary;AC=1;AF=0.196885;NS=2504;AN=2;EAS_AF=0.2222;EUR_AF=0.3002;AFR_AF=0.0582;AMR_AF=0.3213;SAS_AF=0.1636;SITEPOST=1	GT	0|1
2	176728297	ALU_umary_ALU_1778	G	<INS:ME:ALU>	.	.	TSD=null;SVTYPE=ALU;MEINFO=AluUndef,1,281,-;SVLEN=280;CS=ALU_umary;AC=1;AF=0.296925;NS=2504;AN=2;EAS_AF=0.3165;EUR_AF=0.2535;AFR_AF=0.3351;AMR_AF=0.2003;SAS_AF=0.3384;SITEPOST=1	GT	0|1
2	177265639	UW_VH_21077	A	<CN0>	100	PASS	SVTYPE=DEL;CIEND=0,408;CIPOS=-475,0;END=177272040;CS=DEL_union;MC=UW_VH_22300,UW_VH_11200,UW_VH_5386,UW_VH_1970,UW_VH_10973,UW_VH_3870,UW_VH_22780,UW_VH_5963,UW_VH_20495,UW_VH_2654,UW_VH_12492,SI_BD_2429,UW_VH_24782,YL_CN_ESN_630,EM_DL_DEL55532;AC=1;AF=0.672324;NS=2504;AN=2;EAS_AF=0.6528;EUR_AF=0.828;AFR_AF=0.4917;AMR_AF=0.8674;SAS_AF=0.638	GT	0|1
2	178287642	BI_GS_DEL1_B3_P0429_15	G	<CN0>	100	PASS	SVTYPE=DEL;CIEND=0,0;CIPOS=0,0;END=178288052;CS=DEL_union;MC=UW_VH_230,SI_BD_2437;AC=2;AF=0.663738;NS=2504;AN=2;EAS_AF=0.6399;EUR_AF=0.7525;AFR_AF=0.5151;AMR_AF=0.7896;SAS_AF=0.7086	GT	1|1
2	178318730	ALU_umary_ALU_1784	T	<INS:ME:ALU>	.	.	TSD=CCTCTGGCTACTTTT;SVTYPE=ALU;MEINFO=AluYb6_2,1,275,-;SVLEN=274;CS=ALU_umary;AC=1;AF=0.164537;NS=2504;AN=2;EAS_AF=0.2163;EUR_AF=0.2515;AFR_AF=0.0537;AMR_AF=0.1801;SAS_AF=0.1605;SITEPOST=1	GT	0|1
2	178351472	ALU_umary_ALU_1785	T	<INS:ME:ALU>	.	.	TSD=CTATATGTATATTTTTAT;SVTYPE=ALU;MEINFO=AluYb6_2,2,281,-;SVLEN=279;CS=ALU_umary;AC=1;AF=0.425519;NS=2504;AN=2;EAS_AF=0.4732;EUR_AF=0.5258;AFR_AF=0.2186;AMR_AF=0.5245;SAS_AF=0.4826;SITEPOST=1	GT	0|1
2	180065283	YL_CN_ITU_577	A	<CN0>	100	PASS	SVTYPE=DEL;CIEND=-500,1000;CIPOS=-1000,500;END=180082019;CS=DEL_union;MC=SI_BD_2442,EM_DL_DEL55814,BI_GS_CNV_2_180065533_180081428;AC=1;AF=0.298922;NS=2504;AN=2;EAS_AF=0.126;EUR_AF=0.2694;AFR_AF=0.3911;AMR_AF=0.2104;SAS_AF=0.4458	GT	1|0
2	181000555	L1_umary_LINE1_457	C	<INS:ME:LINE1>	.	.	TSD=AGAAAATATAGGTCTC;SVTYPE=LINE1;MEINFO=LINE1,4479,5965,+;SVLEN=1486;CS=L1_umary;AC=1;AF=0.183706;NS=2504;AN=2;EAS_AF=0.1448;EUR_AF=0.169;AFR_AF=0.1717;AMR_AF=0.2795;SAS_AF=0.1871;SITEPOST=1	GT	0|1
2	182355971	DEL_pindel_5673	TAAGAATTACATCGCCGGGCGCGGTGGCTCACGCCTGTAATCCCAGCACTTTGGGAGGCCGAGACGGGCGGATCACGAGGTCAGGAGATCGAGACCATCCTGGCTAACACGGTGAAACCCCGTCTCTACTAAAAATACAAAAATTAGCCGGGCATGGTGGCGCGCGCCTGTAGTCCCAGCTACAAGGGAGGCTGAGGCAGGAGAATGGCGTGAACCCGGGAGGCGGAGCTTGCAGTGAGTCGAGATCGCGCCACTGCACTCCAGCCTGGGCGACAGAGCTAAACTCCGTCTCAAAAAAAAAAAAAAAAAAAAAAAA	T	.	PASS	SVTYPE=DEL_ALU;MEINFO=AluYg6,2,281,+;END=182356286;CS=DEL_pindel;AC=2;AF=0.855232;NS=2504;AN=2;EAS_AF=0.8681;EUR_AF=0.8748;AFR_AF=0.8238;AMR_AF=0.866;SAS_AF=0.8569;SITEPOST=0.9852	GT	1|1
2	182856891	BI_GS_DEL1_B2_P0433_642	G	<CN0>	100	PASS	SVTYPE=DEL;CIEND=-1,2;CIPOS=-1,2;END=182857589;CS=DEL_union;MC=UW_VH_232,DEL_pindel_5676;AC=1;AF=0.25639;NS=2504;AN=2;EAS_AF=0.1766;EUR_AF=0.2803;AFR_AF=0.2814;AMR_AF=0.1988;SAS_AF=0.3211	GT	1|0
2	183354710	DEL_pindel_5686	TGTGTAAAAATAAGGAGAAATCATCAAAGAAAACTGAGAAGGAGTAGCCAATGAAATAGATGGAGAACCAATAAA	T	.	PASS	SVTYPE=DEL;END=183354784;CS=DEL_pindel;AC=2;AF=0.412141;NS=2504;AN=2;EAS_AF=0.3423;EUR_AF=0.3926;AFR_AF=0.5257;AMR_AF=0.3055;SAS_AF=0.4264;SITEPOST=0.9998	GT	1|1
2	184085515	UW_VH_2195	G	<CN0>	100	PASS	SVTYPE=DEL;CIEND=0,289;CIPOS=-319,0;END=184090985;CS=DEL_union;MC=UW_VH_3689,YL_CN_TSI_540,BI_GS_DEL1_B4_P0435_21,UW_VH_24765;AC=1;AF=0.0163738;NS=2504;AN=2;EAS_AF=0;EUR_AF=0.0507;AFR_AF=0.0023;AMR_AF=0.036;SAS_AF=0.0031	GT	1|0
2	185761573	ALU_umary_ALU_1823	T	<INS:ME:ALU>	.	.	TSD=TGGGTTTGATATTCTTT;SVTYPE=ALU;MEINFO=AluYa4_2,1,281,-;SVLEN=280;CS=ALU_umary;AC=1;AF=0.023762;NS=2504;AN=2;EAS_AF=0.0089;EUR_AF=0.0586;AFR_AF=0.0008;AMR_AF=0.0187;SAS_AF=0.0378;SITEPOST=1	GT	1|0
2	188215718	DEL_pindel_5748	TAAGAAATATGTTGGCTGGGCGCGGTGGCTCACGCCTGTAATCCCAGCACTTTGGGAGGCCGAGGCGGGCGGATCACAAGGTCAGGAGATCGAGACCATCTTGGCTAACACGGTGAAACCCCGTCTCTACTAAAAATACAAAAAATTAGCCGGGCGCGGTGGCGGGCGCCTGTAGTCCCAGCTACTCGGGAGGCTGAGGCAGGAGAATGGCGTGAACCTGGGAGGCGGAGCTTGCAGTGAGCCGAGATTGCGCCACTGCAATCCGGCCTGGGCTAAACAGCGGGACTCCGTCTCAAAAAAAAAAAAAA	T	.	PASS	SVTYPE=DEL_ALU;MEINFO=AluYb,1,281,+;END=188216025;CS=DEL_pindel;AC=2;AF=0.684105;NS=2504;AN=2;EAS_AF=0.6369;EUR_AF=0.7127;AFR_AF=0.7421;AMR_AF=0.6542;SAS_AF=0.6462;SITEPOST=0.9809	GT	1|1
2	189163017	ALU_umary_ALU_1838	T	<INS:ME:ALU>	.	.	TSD=null;SVTYPE=ALU;MEINFO=AluUndef,15,278,+;SVLEN=263;CS=ALU_umary;AC=2;AF=0.0986422;NS=2504;AN=2;EAS_AF=0.0278;EUR_AF=0.1769;AFR_AF=0.0061;AMR_AF=0.0692;SAS_AF=0.2372;SITEPOST=1	GT	1|1
2	189853875	ALU_umary_ALU_1846	A	<INS:ME:ALU>	.	.	TSD=AATATTCCTA;SVTYPE=ALU;MEINFO=AluUndef,2,281,+;SVLEN=279;CS=ALU_umary;AC=1;AF=0.114617;NS=2504;AN=2;EAS_AF=0.0833;EUR_AF=0.0219;AFR_AF=0.3056;AMR_AF=0.0317;SAS_AF=0.0429;SITEPOST=1	GT	0|1
2	189959434	ALU_umary_ALU_1847	A	<INS:ME:ALU>	.	.	TSD=AAGAAACATACCA;SVTYPE=ALU;MEINFO=AluUndef,1,281,+;SVLEN=280;CS=ALU_umary;AC=1;AF=0.474042;NS=2504;AN=2;EAS_AF=0.4821;EUR_AF=0.6004;AFR_AF=0.3744;AMR_AF=0.4193;SAS_AF=0.5092;SITEPOST=1	GT	0|1
2	191680779	DEL_pindel_5817	AGGAACTCTCTTCTTTTTTTTTTTTTTTTTTTTTTTTTTTTTTTTTTTTTTTTGAGACGGAGTCTCGCTCTGTCGCCCAGGCTGGAGTGCAGTGGC	A	.	PASS	SVTYPE=DEL;END=191680874;CS=DEL_pindel;AC=2;AF=0.824481;NS=2504;AN=2;EAS_AF=0.8482;EUR_AF=0.8231;AFR_AF=0.7874;AMR_AF=0.879;SAS_AF=0.8129;SITEPOST=0.9803	GT	1|1
2	192840053	ALU_umary_ALU_1860	C	<INS:ME:ALU>	.	.	TSD=AAGATTTTATTCTC;SVTYPE=ALU;MEINFO=AluUndef,1,246,+;SVLEN=245;CS=ALU_umary;AC=1;AF=0.281749;NS=2504;AN=2;EAS_AF=0.4821;EUR_AF=0.3787;AFR_AF=0.0204;AMR_AF=0.2637;SAS_AF=0.3415;SITEPOST=1	GT	1|0
2	193355404	DEL_pindel_5850	ACAAATCTTGATGGCTCACGCCTGTAATCCCAGCACTTTGGGAGGCCGAGGCGGGCGGATCACGAGGTCAGGAGATCGAGACCATCCCGGCTAAAACGGTGAAACCCCGTCTCTACTAAAAATACAAAAAATTAGCCGGGCGTAGTGGCGGGCGCCTGTAGTCCCAGCTACTTGGGAGGCTGAGGCAGGAGAATGGCGTGAACCCGGGAGGCGGAGCTTGCAGTGAGCCGAGATTGCGCCACTGCACTCCAGCCTGGGCGACAGAGCAAGACTCCGTCTCAAAAAAAAAAAAAAAAAAAAAAAAG	A	.	PASS	SVTYPE=DEL_ALU;MEINFO=AluYa4_5,11,281,+;END=193355708;CS=DEL_pindel;AC=2;AF=0.820687;NS=2504;AN=2;EAS_AF=0.8423;EUR_AF=0.836;AFR_AF=0.7723;AMR_AF=0.8516;SAS_AF=0.8262;SITEPOST=0.9726	GT	1|1
2	194689469	SI_BD_2516	T	<CN0>	100	PASS	SVTYPE=DEL;CIEND=-50,266;CIPOS=-266,50;END=194698782;CS=DEL_union;MC=EM_DL_DEL56116,YL_CN_ASW_636;AC=2;AF=0.842252;NS=2504;AN=2;EAS_AF=0.9147;EUR_AF=0.9056;AFR_AF=0.6573;AMR_AF=0.915;SAS_AF=0.9008	GT	1|1
2	195477627	DEL_pindel_5902	TTGGATGTTTTTTTTTTTTTTTTTTTTTTTTGAGACGGAGTCTCTCTCTGTCGCCCAGGCCGGACTGCGGACTGCAGTGGCGCAATCTCGGCTCACTGCAAGCTCCAC	T	.	PASS	SVTYPE=DEL_ALU;MEINFO=AluYb,212,281,-;END=195477734;CS=DEL_pindel;AC=1;AF=0.23742;NS=2504;AN=2;EAS_AF=0.1567;EUR_AF=0.2167;AFR_AF=0.1899;AMR_AF=0.3386;SAS_AF=0.3344;SITEPOST=0.9997	GT	1|0
2	196031309	DEL_pindel_5915	GGAAAAGTTTTTTTTTTTTTTTTTTTGAGACGGAGTCTCGCTGTCGCCCAGGCTGGAGTGCAGTGGCGCAATCTCGGCTCACTGCAGGCTCCGCCCCCTGGGGTTCACGCCATTCTCCTGCCTCAGCCTCCCGAGTAGCTGGGACTACAGGCGCCCGCCACCTCGCCCGGCTAATTTTTTGTATTTTTAGTAGAGACGGGGTTTCACCGTGTTAGCCAGGATGGTCTCGATCTCCTGACCTCGTGATCCGCCCGCCTCGGCCTCCCAAAGTGCTGGGATTACAGGCGTGAGCCACCGCGCCCGGCC	G	.	PASS	SVTYPE=DEL_ALU;MEINFO=AluYe,1,281,-;END=196031614;CS=DEL_pindel;AC=2;AF=0.811701;NS=2504;AN=2;EAS_AF=0.8284;EUR_AF=0.841;AFR_AF=0.7557;AMR_AF=0.8271;SAS_AF=0.8292;SITEPOST=0.9883	GT	1|1
2	196051814	DEL_pindel_5916	TAAAAAATAGGTTGGCTGCGCATATTCTCACTCATAGGTGGGAATTGAACAATGAGATCACATGGACACAGCAAGGGGAATATCACACTCGGGGGACTGTGGTGGGGTCGGGGGAGGGGGGAGGGATAGCATTGGGAGATATACCTAATGCTAGATGACACGTTAGTGGGTGCAGCGCACCAGCATGGCACATGTATACTTATGTAACTAGCCTGCACAATGTGCACATGTACCCTAAAACTTAGAGTATAATAAAAAAAAAAACATTAAA	T	.	PASS	SVTYPE=DEL_LINE1;MEINFO=LINE1,5094,5124,+;END=196052084;CS=DEL_pindel;AC=1;AF=0.646166;NS=2504;AN=2;EAS_AF=0.628;EUR_AF=0.671;AFR_AF=0.6467;AMR_AF=0.6441;SAS_AF=0.6401;SITEPOST=0.9698	GT	1|0
2	196214818	BI_GS_DEL1_B1_P0447_186	T	<CN0>	100	PASS	SVTYPE=DEL;CIEND=0,0;CIPOS=0,0;END=196215228;CS=DEL_union;MC=DEL_pindel_5925;AC=2;AF=0.71246;NS=2504;AN=2;EAS_AF=0.5952;EUR_AF=0.8718;AFR_AF=0.6573;AMR_AF=0.696;SAS_AF=0.7556	GT	1|1
2	197614616	DEL_pindel_5954	TAAAAGTATTAAATTTCTTTTTTTTTTTTTTTTTTTTTTTTTTTTGAGACGGAGTCTCGCTCTGTCGCCCAGGTCGGACTGCGGACTGCAGTGGCGCAATCTCGGCTCACTGCAAGCTCCGCTTCCCGGGTTCACGCCATTCTCCTGCCTCAGCCTCCCGAGTAGCTGGGACTACAGGCGCCCGCCACCGCGCCCGGCTAATTTTTTGTATTTTTAGTAGAGACGGGGTTTCACCTTGTTAGCCAGGATGGTCTCGATCTCCTGACCTCATGATCCACCCGCCTCGGCCTCCCAAAGTGCTGGGATTACAGGCGTGAGCCACCGCGCCCGGCC	T	.	PASS	SVTYPE=DEL_ALU;MEINFO=AluYb6_2,1,281,-;END=197614948;CS=DEL_pindel;AC=1;AF=0.272764;NS=2504;AN=2;EAS_AF=0.0992;EUR_AF=0.2565;AFR_AF=0.4228;AMR_AF=0.2896;SAS_AF=0.2536;SITEPOST=0.9998	GT	0|1
2	198763462	ALU_umary_ALU_1894	T	<INS:ME:ALU>	.	.	TSD=TATTTCCTAGTTTCTTT;SVTYPE=ALU;MEINFO=AluUndef,18,281,-;SVLEN=263;CS=ALU_umary;AC=1;AF=0.401358;NS=2504;AN=2;EAS_AF=0.2014;EUR_AF=0.4463;AFR_AF=0.5363;AMR_AF=0.3588;SAS_AF=0.409;SITEPOST=1	GT	0|1
2	200312454	BI_GS_DEL1_B2_P0451_222	A	<CN0>	100	PASS	SVTYPE=DEL;CIEND=0,0;CIPOS=0,0;END=200312679;CS=DEL_union;AC=2;AF=0.419329;NS=2504;AN=2;EAS_AF=0.3532;EUR_AF=0.6789;AFR_AF=0.1838;AMR_AF=0.5418;SAS_AF=0.4519	GT	1|1
2	202549931	DEL_pindel_6022	CTCAATCAATGCAGCTCTGGTCTTTCAATCAATGCAGCTCTGGTCTTTCAATCAATGCAGCTCTGGTCTT	C	.	PASS	SVTYPE=DEL;END=202550000;CS=DEL_pindel;AC=1;AF=0.330471;NS=2504;AN=2;EAS_AF=0.3105;EUR_AF=0.2893;AFR_AF=0.3699;AMR_AF=0.2608;SAS_AF=0.3896;SITEPOST=0.9977	GT	0|1
2	202631460	ALU_umary_ALU_1912	A	<INS:ME:ALU>	.	.	TSD=AAGAAAATGTGGCACATA;SVTYPE=ALU;MEINFO=AluUndef,2,281,+;SVLEN=279;CS=ALU_umary;AC=1;AF=0.238818;NS=2504;AN=2;EAS_AF=0.2788;EUR_AF=0.326;AFR_AF=0.118;AMR_AF=0.2882;SAS_AF=0.2362;SITEPOST=1	GT	0|1
2	204181530	BI_GS_DEL1_B5_P0455_139	G	<CN0>	100	PASS	SVTYPE=DEL;CIEND=-47,47;CIPOS=-47,47;END=204191631;CS=DEL_union;MC=EM_DL_DEL56367,UW_VH_5330,SI_BD_2557,YL_CN_FIN_587;AC=1;AF=0.00379393;NS=2504;AN=2;EAS_AF=0;EUR_AF=0.0159;AFR_AF=0.0015;AMR_AF=0;SAS_AF=0.001	GT	0|1
2	206731182	DEL_pindel_6101	CAAAAGAGACATTTCCTGGCCGGGCGCGGTGGCTCACGCCTGTAATCCCAGCACTTTGGGAGGCCGAGGCGGGCGGATCACGAGGTCAGGAGATCGAGACCATCCCGGCTAAAACGGTGAAACCCCGTCTCTACTAAAAATACAAAAAATTAGCCGGGCGTAGTGGCGGGCGCCTGTAGTCCCAGCTACTTGGGAGGCTGAGGCAGGAGAATGGCGTGAACCCGGGAGGCGGAGCTTGCAGTGAGCCGAGATCGCGCCACTGCACTCCAGCCTGGGCGACAGAGCGAGACTCCGTCTCAAAAAAAAAAAAAAAAAAAAAAAAAA	C	.	PASS	SVTYPE=DEL_ALU;MEINFO=AluYa4_5,1,281,+;END=206731505;CS=DEL_pindel;AC=2;AF=0.722444;NS=2504;AN=2;EAS_AF=0.744;EUR_AF=0.7714;AFR_AF=0.6543;AMR_AF=0.745;SAS_AF=0.726;SITEPOST=0.9705	GT	1|1
2	207976902	ALU_umary_ALU_1932	T	<INS:ME:ALU>	.	.	TSD=GGGCAAATGCTTTT;SVTYPE=ALU;MEINFO=AluYb6_2,1,276,-;SVLEN=275;CS=ALU_umary;AC=1;AF=0.334465;NS=2504;AN=2;EAS_AF=0.3879;EUR_AF=0.3022;AFR_AF=0.4236;AMR_AF=0.1859;SAS_AF=0.2975;SITEPOST=1	GT	1|0
2	208351101	SI_BD_2582	C	<CN0>	100	PASS	SVTYPE=DEL;CIEND=-50,296;CIPOS=-296,192;END=208359313;CS=DEL_union;MC=YL_CN_PUR_724,UW_VH_2442,BI_GS_DEL1_B2_P0459_305,EM_DL_DEL56547,UW_VH_4137;AC=1;AF=0.0595048;NS=2504;AN=2;EAS_AF=0;EUR_AF=0.163;AFR_AF=0.0113;AMR_AF=0.1124;SAS_AF=0.0419	GT	0|1
2	208472417	ALU_umary_ALU_1934	T	<INS:ME:ALU>	.	.	TSD=ATCATACATACATTTT;SVTYPE=ALU;MEINFO=AluY,1,281,-;SVLEN=280;CS=ALU_umary;AC=1;AF=0.431909;NS=2504;AN=2;EAS_AF=0.4911;EUR_AF=0.4354;AFR_AF=0.388;AMR_AF=0.4078;SAS_AF=0.4438;SITEPOST=1	GT	1|0
2	208910336	DEL_pindel_6133	AATTTCCTTTATTTTTATTTTTATTTTTTTTTTTTGAGACGGAGTCTCGCTCTGTCGCCCAGGCTGGAGTGCAGTGGCAGGATCTCGGCTCACTGCAAGCTCCGCCTCCCGGGTTCACGCCATTCTCCTGCCTCAGCCTCCCAAGTAGCTGGGACTACAGGCGCCCGCCACTACGCCCGGCTAATTTTTTGTATTTTTAGTAGAGACGGGGTTTCACCGTTTTAGCCGGGATGGTCTCGATCTCCTGACCTCGTGATCCGCCCGCCTCGGCCTCCCAAAGTGCTGGGATTACAGGCGTGAGCCACCGCGCCCGGCC	A	.	PASS	SVTYPE=DEL_ALU;MEINFO=AluYa5,1,281,-;END=208910651;CS=DEL_pindel;AC=1;AF=0.3752;NS=2504;AN=2;EAS_AF=0.3919;EUR_AF=0.2356;AFR_AF=0.4357;AMR_AF=0.3141;SAS_AF=0.4632;SITEPOST=0.99835	GT	1|0
2	208959107	DEL_pindel_6136	CGCCCAGTTAACTTTTTTTTTTTTTTTTTTTTTTTTTTTTTTTTTTTTTTTTTTTTTTTGAGGCGGAGTCTCGCTCTGTCGCCCAGGCCGGACTGCGGACTGCAGTGGCGCAATCTCGGCTCACTGCAAGCTCTGCTTCCCGGGTTCACGCCATTCTCCTGCCTCAGCCTCCCGAGTAGCTGGGACTACAGGCGCCCGCCACCGCGCCCGGCTAATTTTTTGTATTTTTAGTAGAGACGGGGTTTCACCTTGTTAGCCAGGATGGTCTCGATCTCCTGACCTCGTGATCCACCCGCCTCGGCCTCCCAAAGTGCTGGGATTACAGGCGTGAGCCACCGCGCCCG	C	.	PASS	SVTYPE=DEL_ALU;MEINFO=AluYb3a1,4,281,-;END=208959450;CS=DEL_pindel;AC=1;AF=0.707867;NS=2504;AN=2;EAS_AF=0.744;EUR_AF=0.6968;AFR_AF=0.6838;AMR_AF=0.745;SAS_AF=0.6881;SITEPOST=0.9383	GT	0|1
2	209061157	DEL_pindel_6142	TAGGAATTTTTCTTTTTTTTTTTTTTTTTTTTTTTTTTTTGAGACGGAGTCTCGCTCTGTCGCCCAGGCTGGAGTGCAGTGGCGGGATCTCGGCTCACTGCAAGCTCCGCCTCCCGGGTTCACGCCATTCTCCTGCCTCAGCCTCCCAAGTAGCTGGGACTACAGGCGCCCGCCACTACGCCCGGCTAATTTTTTGTATTTTTAGTAGAGACGGGGTTTCACCGTTTTAGCCGGGATGGTCTCGATCTCCTGACCTCGTGATCCGCCCGCCTCGGCCTCCCAAAGTGCTGGGATTACAGGCGTGAGCCACCGCGCCCGGCC	T	.	PASS	SVTYPE=DEL_ALU;MEINFO=AluYa5,1,281,-;END=209061477;CS=DEL_pindel;AC=2;AF=0.67512;NS=2504;AN=2;EAS_AF=0.7867;EUR_AF=0.7286;AFR_AF=0.4803;AMR_AF=0.7017;SAS_AF=0.7495;SITEPOST=0.9779	GT	1|1
2	209451717	DEL_pindel_6154	TGTTTGTTGATTTTTTTTTTTTTTTTTTTTTTTTTTTTTGAGACGGAGTCTCGCTCTGTCGCCCAGGCTGGACTGCGGACTGCAGTGGCGCAATCTCGGCTCACTGCAAGCTCCGCTTCCCGGGTTCAACGCCATTCTCCTGCCTCAGCCTCCCCAGTAGCTGGGACTACAGGCGCCCGCCACCGCGCCCGGCTAATTTTTTGTATTTTTAGTAGAGACGGGGTTTCACCTTGTTAGCCAGGATGGTCTCGATCTCCTGACCTCATGATCCACCCGCCTCGGCCTCCCAAAGTGCTGGGATTACAGGCGTGAGCCACCGCGCCCGGCC	T	.	PASS	SVTYPE=DEL_ALU;MEINFO=AluYb6_2,1,281,-;END=209452044;CS=DEL_pindel;AC=1;AF=0.613618;NS=2504;AN=2;EAS_AF=0.4673;EUR_AF=0.6193;AFR_AF=0.7035;AMR_AF=0.6744;SAS_AF=0.5941;SITEPOST=0.9868	GT	0|1
2	209942971	SI_BD_2592	C	<CN0>	100	PASS	SVTYPE=DEL;CIEND=-50,144;CIPOS=-144,50;END=209948927;CS=DEL_union;MC=UW_VH_16969,YL_CN_TSI_559,UW_VH_3925;AC=1;AF=0.244808;NS=2504;AN=2;EAS_AF=0.0556;EUR_AF=0.2843;AFR_AF=0.2723;AMR_AF=0.3156;SAS_AF=0.3119	GT	0|1
2	210260754	ALU_umary_ALU_1947	A	<INS:ME:ALU>	.	.	TSD=AAAACATTATAACTA;SVTYPE=ALU;MEINFO=AluUndef,2,273,+;SVLEN=271;CS=ALU_umary;AC=1;AF=0.133786;NS=2504;AN=2;EAS_AF=0.0079;EUR_AF=0.2306;AFR_AF=0.0499;AMR_AF=0.1744;SAS_AF=0.2485;SITEPOST=1	GT	0|1
2	212161556	DEL_pindel_6216	ATACATATGTATGTATGTATATACATACATATGTATGTATGTATATACATACATATGTATGTATG	A	.	PASS	SVTYPE=DEL;END=212161620;CS=DEL_pindel;AC=1;AF=0.295327;NS=2504;AN=2;EAS_AF=0.3284;EUR_AF=0.4165;AFR_AF=0.053;AMR_AF=0.2594;SAS_AF=0.4898;SITEPOST=0.9986	GT	0|1
2	212551245	DEL_pindel_6224	TGCCTCTAGATTCTTTTTTTTTTTTTTTTTTTTTTTTTTTTTTTTGAGATGGAGTCTCGCTCTGTCGCCCAGGTCGGACTGCGGACTGCAGTGGCGCAATCTCGGCTCACTGCAAGCTCCGCTTCCCGGGTTCACGCCATTCTCCTGCCTCAGCCTCCCGAGTAGCTGGGACTACAGGCGCCCGCCACCGCGCCCGGCTAATTTTTTTTGTATTTTTAGTAGAGACGGGGTTTCACCTTGTTAGCCAGGATGGTCTCGATCTCCTGACCTCATGATCCACCCGCCTCGGCCTCCCAAA	T	.	PASS	SVTYPE=DEL_ALU;MEINFO=AluYb6_2,38,281,-;END=212551542;CS=DEL_pindel;AC=2;AF=0.800719;NS=2504;AN=2;EAS_AF=0.8304;EUR_AF=0.7982;AFR_AF=0.7791;AMR_AF=0.7925;SAS_AF=0.8078;SITEPOST=0.9598	GT	1|1
2	212700043	DEL_pindel_6228	TGGTTCTCTACCATGCCATTTTTCTGCCTCCAGTATGAGTTAGCCACAAGGACTCTCTACATAAAACCACTCTG	T	.	PASS	SVTYPE=DEL;END=212700116;CS=DEL_pindel;AC=1;AF=0.223642;NS=2504;AN=2;EAS_AF=0.253;EUR_AF=0.1819;AFR_AF=0.1974;AMR_AF=0.1499;SAS_AF=0.3241;SITEPOST=0.9999	GT	1|0
2	212707197	L1_umary_LINE1_504	T	<INS:ME:LINE1>	.	.	TSD=AAGAAATAGATTATTTT;SVTYPE=LINE1;MEINFO=LINE1,4572,6014,-;SVLEN=1442;CS=L1_umary;AC=1;AF=0.0483227;NS=2504;AN=2;EAS_AF=0.003;EUR_AF=0.1163;AFR_AF=0.0204;AMR_AF=0.0504;SAS_AF=0.0613;SITEPOST=1	GT	1|0
2	212708356	ALU_umary_ALU_1959	T	<INS:ME:ALU>	.	.	TSD=AAAAATGTTTTTCTAGACATCCTT;SVTYPE=ALU;MEINFO=AluYa5,3,276,+;SVLEN=273;CS=ALU_umary;AC=1;AF=0.180312;NS=2504;AN=2;EAS_AF=0.1974;EUR_AF=0.1501;AFR_AF=0.1649;AMR_AF=0.1268;SAS_AF=0.2526;SITEPOST=1	GT	1|0
2	212925324	ALU_umary_ALU_1961	G	<INS:ME:ALU>	.	.	TSD=AAGAGTATGTGG;SVTYPE=ALU;MEINFO=AluYa5,1,281,-;SVLEN=280;CS=ALU_umary;AC=1;AF=0.223642;NS=2504;AN=2;EAS_AF=0.4018;EUR_AF=0.2763;AFR_AF=0.0356;AMR_AF=0.219;SAS_AF=0.2434;SITEPOST=1	GT	0|1
2	214507330	DEL_pindel_6253	GAAAAGAGAGACTGGTCTACCCCGGCTAAAATGGTGAAACCCCGTCTCTACTAAAAATACAAAAAATTAGCCGGGCGTAGTGGCGGGCGCCTGTAGTCCCAGCTACTTGGGAGGCTGAGGCAGGAGAATGGCGTGAACCCGGGAGGCGGAGCTTGCAGTGAGCCGAGATCCCGCCACTGCACTCCAGCCTGGGCGACAGAGCGAGACTCTGTCTCAAAAAAAAAAAAAAAAAAAAAAAAA	G	.	PASS	SVTYPE=DEL_ALU;MEINFO=AluY,81,281,+;END=214507569;CS=DEL_pindel;AC=1;AF=0.29393;NS=2504;AN=2;EAS_AF=0.2599;EUR_AF=0.2704;AFR_AF=0.4002;AMR_AF=0.281;SAS_AF=0.2188;SITEPOST=0.994	GT	0|1
2	214775204	DEL_pindel_6267	TAAGAATTCTTTTTTTTTTTTTTTTTTGAGACGGAGTCTCGCTCTGTCGCCCAGGCTGGAGTGCAGTGGCGCGATCTCGGCTCACTGCAAGCTCCGCCTCCCGGGTTCACGCCATTCTCCTGCCTCAGCCTCCCGAGTAGCTGGGACTACAGGCGCCCGCTACCACGCCCGGCTAATTTTTTGTAGTTTTAGTAGAGACAGGGTTTCACCGTGTTAGCCAGAATGGTCTCGATCTCCTGACCTCGTGATCCGCCCGCCTCGGCCTCCCAAAGTGCTGGGATTACAGGCGTGAGCCACCACGCCCGGCC	T	.	PASS	SVTYPE=DEL_ALU;MEINFO=AluYc1,1,281,-;END=214775511;CS=DEL_pindel;AC=1;AF=0.502995;NS=2504;AN=2;EAS_AF=0.5268;EUR_AF=0.5417;AFR_AF=0.2761;AMR_AF=0.5432;SAS_AF=0.7168;SITEPOST=0.9957	GT	1|0
2	214778297	DEL_pindel_6268	ATATATGTACATGTACATATATGTATATGTACATGTACATATATGTATATGTACATGTACATATATG	A	.	PASS	SVTYPE=DEL;END=214778363;CS=DEL_pindel;AC=1;AF=0.496805;NS=2504;AN=2;EAS_AF=0.5397;EUR_AF=0.5139;AFR_AF=0.4183;AMR_AF=0.5202;SAS_AF=0.5245;SITEPOST=0.99945	GT	0|1
2	215201641	ALU_umary_ALU_1973	G	<INS:ME:ALU>	.	.	TSD=AAAGACTAAG;SVTYPE=ALU;MEINFO=AluUndef,2,268,+;SVLEN=266;CS=ALU_umary;AC=1;AF=0.39976;NS=2504;AN=2;EAS_AF=0.4603;EUR_AF=0.5368;AFR_AF=0.112;AMR_AF=0.428;SAS_AF=0.5654;SITEPOST=1	GT	1|0
2	215728762	BI_GS_DEL1_B1_P0466_668	T	<CN0>	100	PASS	SVTYPE=DEL;CIEND=0,0;CIPOS=0,0;END=215730832;CS=DEL_union;MC=EM_DL_DEL56743,SI_BD_2624,YL_CN_ESN_659,UW_VH_252;AC=1;AF=0.32528;NS=2504;AN=2;EAS_AF=0.3373;EUR_AF=0.3936;AFR_AF=0.1853;AMR_AF=0.389;SAS_AF=0.3865	GT	0|1
2	215749625	DEL_pindel_6291	TGAACAAAGAATTTTTTTTTTTTTTTTTTTTTTTTTTTTTTTTTTTTTTTGAGACGGAGTCTCGCTCTGTCGCCCAGGCCGGACTGCGGACTGCAGTGGCACAATCTCGGCTCACTGCAAGCTCCGCTTCCCGGGTTCACGCCATTCTCCTGCCTCAGCCTCCCCAGTAGCTGGGACTACAGG	T	.	PASS	SVTYPE=DEL_ALU;MEINFO=AluYb,156,281,-;END=215749807;CS=DEL_pindel;AC=1;AF=0.269968;NS=2504;AN=2;EAS_AF=0.3968;EUR_AF=0.2336;AFR_AF=0.2769;AMR_AF=0.2406;SAS_AF=0.1881;SITEPOST=0.9995	GT	1|0
2	216548435	ALU_umary_ALU_1978	C	<INS:ME:ALU>	.	.	TSD=AAAAAATCAGTAAATTC;SVTYPE=ALU;MEINFO=AluYb8,1,274,+;SVLEN=273;CS=ALU_umary;AC=1;AF=0.183906;NS=2504;AN=2;EAS_AF=0.001;EUR_AF=0.2366;AFR_AF=0.3109;AMR_AF=0.1628;SAS_AF=0.1616;SITEPOST=1	GT	0|1
2	217158346	DEL_pindel_6321	AAGCCAAACCCTCCAAACTATGTTTTTCATTTTCACAATAATTATTTTGTTCCTACAGTGCTTTTCTCCCTATAATTTTACTGGTATAAGACAAATGTACCTATTTCCTCTAACTGCCTCTAAATTTACTCAACCAGTACTAGAAAGAAGAACTTAGCCTCACAATAATTGAATTTAAATAACATCCAATTCTATGAAGTCAAACATGATCTGCATAATAAACAAACCAAGCTATATGGGGTCTGGCGGAAAAAAAGGTCACGTTTAATGTGTACATTTATAATCATATCTGTATTTCTAATGACCTAAATGTGTAATATACTGTCCGTTTGTCTTTCTGCATAACTCATCATTACCATCACCATTGTTACCAAACAGCTAC	A	.	PASS	SVTYPE=DEL;END=217158727;CS=DEL_pindel;AC=1;AF=0.171126;NS=2504;AN=2;EAS_AF=0.1776;EUR_AF=0.3022;AFR_AF=0.0348;AMR_AF=0.2349;SAS_AF=0.1687;SITEPOST=0.9984	GT	0|1
2	217955891	BI_GS_DEL1_B5_P0468_1305	T	<CN0>	100	PASS	SVTYPE=DEL;CIEND=0,0;CIPOS=0,0;END=217957273;CS=DEL_union;MC=UW_VH_2353,YL_CN_GWD_851,UW_VH_15615,SI_BD_2630;AC=2;AF=0.0551118;NS=2504;AN=2;EAS_AF=0;EUR_AF=0.0368;AFR_AF=0.1558;AMR_AF=0.0231;SAS_AF=0.0174	GT	1|1
2	218180772	ALU_umary_ALU_1985	T	<INS:ME:ALU>	.	.	TSD=AAAAGAAAGAGCCTT;SVTYPE=ALU;MEINFO=AluUndef,13,281,+;SVLEN=268;CS=ALU_umary;AC=1;AF=0.454273;NS=2504;AN=2;EAS_AF=0.5417;EUR_AF=0.5606;AFR_AF=0.2814;AMR_AF=0.5115;SAS_AF=0.4479;SITEPOST=1	GT	1|0
2	219576609	ALU_umary_ALU_1992	T	<INS:ME:ALU>	.	.	TSD=AAATCACCTATTCTTT;SVTYPE=ALU;MEINFO=AluYa4_5,1,281,-;SVLEN=280;CS=ALU_umary;AC=1;AF=0.144968;NS=2504;AN=2;EAS_AF=0.0456;EUR_AF=0.2475;AFR_AF=0.0908;AMR_AF=0.2046;SAS_AF=0.1728;SITEPOST=1	GT	0|1
2	220052322	BI_GS_DEL1_B5_P0471_61	G	<CN0>	100	PASS	SVTYPE=DEL;CIEND=0,1;CIPOS=0,1;END=220052915;CS=DEL_union;MC=SI_BD_2642,UW_VH_254,UW_VH_24714;AC=2;AF=0.403554;NS=2504;AN=2;EAS_AF=0.2351;EUR_AF=0.6362;AFR_AF=0.2315;AMR_AF=0.4035;SAS_AF=0.5706	GT	1|1
2	220052751	YL_CN_ITU_607	T	<CN0>	100	PASS	SVTYPE=DEL;CIEND=-500,1000;CIPOS=-1000,500;END=220056378;CS=DEL_union;MC=UW_VH_2864,UW_VH_13801,BI_GS_DEL1_B1_P0471_47,UW_VH_9092,UW_VH_253,UW_VH_25240,EM_DL_DEL56842,UW_VH_3295;AC=2;AF=0.403954;NS=2504;AN=2;EAS_AF=0.2361;EUR_AF=0.6372;AFR_AF=0.2315;AMR_AF=0.4035;SAS_AF=0.5706	GT	1|1
2	220937928	ALU_umary_ALU_1997	T	<INS:ME:ALU>	.	.	TSD=AAATTACATCCTCTT;SVTYPE=ALU;MEINFO=AluUndef,1,281,+;SVLEN=280;CS=ALU_umary;AC=1;AF=0.128794;NS=2504;AN=2;EAS_AF=0.1558;EUR_AF=0.1531;AFR_AF=0.0885;AMR_AF=0.1052;SAS_AF=0.1472;SITEPOST=1	GT	1|0
2	221882974	DEL_pindel_6440	CAGTGTTCATGGCAGACAGCCTGTCTCAGTCTGGCTATCTGACCACCAGTGTTTCTGTGCCACCTGGCCAAGTGCTAATGAGAAAGTTGTATAGACGTTTGTTGCTTCACACAATAGGTAGAATAAAGGAGTTCACAGTTCCTCAAGAAGATTGAAAGGGACTCTGATATCTGGTGTGGACCAAATGCCAGCCAGGG	C	.	PASS	SVTYPE=DEL;END=221883170;CS=DEL_pindel;AC=1;AF=0.172724;NS=2504;AN=2;EAS_AF=0.3859;EUR_AF=0.0954;AFR_AF=0.0197;AMR_AF=0.1859;SAS_AF=0.2301;SITEPOST=0.9999	GT	0|1
2	223481690	DEL_pindel_6469	CAGAAAGATTGATTCTTTTTTTTTTTTTTTTTTTTTTTTTTGAGACGGAGTCTCGCTCTGTCGCCCAGGTCGGACTGCGGACTGCAGTGGCGCAATCTCGGCTCACTGCAAGCTCCGCTTCCCGGGTTCACGCCATTCTCCTGCCTCAGCCTCCCGAGTAGCTGGGACTACAGGCGCCCGCCACCGCGCCCGGCTAATTTTTTGTATTTTTAGTAGAGACGGGGTTTCACCTTGTTAGCCAGGATGGTCTCGATCTCCTGACCTCATGATCCACCCGCCTCGGCCTCCCA	C	.	PASS	SVTYPE=DEL_ALU;MEINFO=AluYb6_2,40,281,-;END=223481979;CS=DEL_pindel;AC=1;AF=0.637979;NS=2504;AN=2;EAS_AF=0.4206;EUR_AF=0.7028;AFR_AF=0.7587;AMR_AF=0.6297;SAS_AF=0.638;SITEPOST=0.98835	GT	0|1
2	223797358	DEL_pindel_6482	TAAAAGCATGGGCCGGGCGCGGTGGCTCACGCCTGTAATCCCAGCACTTTGGGAGGCCGAGGCGGGTGGATCATGAGGTCAGGAGATCGAGACCATCCTGGCTAACAAGGTGAAACCCCGTCTCTACTAAAAATACAAAAAATTAGCCGGGCGCGGTGGCGGGCGCCTGTAGTCCCAGCTACTCGGGAGGCTGAGGCAGGAGAATGGCGTGAACCCGGGAAGCGGAGCTTGCAGTGAGCCGAGATTGCGCCACTGCAGTCCGCAGTCCAGCCTGGGCGACAGAGCGAGACTCCGTCTCAAAAAAAAAAAAAAAAAAAA	T	.	PASS	SVTYPE=DEL_ALU;MEINFO=AluYb6_2,1,281,+;END=223797675;CS=DEL_pindel;AC=2;AF=0.879992;NS=2504;AN=2;EAS_AF=0.9563;EUR_AF=0.7922;AFR_AF=0.8918;AMR_AF=0.8689;SAS_AF=0.8834;SITEPOST=1	GT	1|1
2	223882884	ALU_umary_ALU_2011	G	<INS:ME:ALU>	.	.	TSD=AAGAGTTCCTCAGGTG;SVTYPE=ALU;MEINFO=AluYc5,10,277,+;SVLEN=267;CS=ALU_umary;AC=2;AF=0.428115;NS=2504;AN=2;EAS_AF=0.4335;EUR_AF=0.4453;AFR_AF=0.3162;AMR_AF=0.4539;SAS_AF=0.5378;SITEPOST=1	GT	1|1
2	226403489	DEL_pindel_6552	TTTTCTTTTCTTTCTTTCTTTCTTTCTTTCTTTCTTTCTTTCTTTCTTTCTTTCTTTC	T	.	PASS	SVTYPE=DEL;END=226403546;CS=DEL_pindel;AC=1;AF=0.109026;NS=2504;AN=2;EAS_AF=0.1696;EUR_AF=0.1421;AFR_AF=0.0537;AMR_AF=0.1657;SAS_AF=0.047;SITEPOST=0.9881	GT	0|1
2	226753690	ALU_umary_ALU_2026	T	<INS:ME:ALU>	.	.	TSD=TATTGTTGCTTTTT;SVTYPE=ALU;MEINFO=AluUndef,1,276,-;SVLEN=275;CS=ALU_umary;AC=1;AF=0.183506;NS=2504;AN=2;EAS_AF=0.1696;EUR_AF=0.1272;AFR_AF=0.2375;AMR_AF=0.0807;SAS_AF=0.2556;SITEPOST=1	GT	1|0
2	231996176	DEL_pindel_6669	TAGAAAGTTTTTTTGCCCTTGCCGGGCGCGGTGGCTCACGCCTGTAATCCCAGCACTTTGGGAGGCCGAGGCGGGCGGATCACGAGGTCAGGAGATCGAGACCATCCCGGCTAAAACGGTGAAACCCCGTCTCTACTAAAAATACAAAAAATTAGCCGGGCGTAGTGGCGGGCGCCTGTAGTCCCAGCTACTTGGGAGGCTGAGGCAGGAGAATGGCGTGAACCCGGGAGGCGGAGCTTGCAGTGAGCCGAGGTCCCGCCACTGCACTCCAGCCTGGGCGACAGAGCGAGACTCCGTCTCAAAAAAAAAAAAAAAAAAAAAAAAA	T	.	PASS	SVTYPE=DEL_ALU;MEINFO=AluYa5c1,2,281,+;END=231996500;CS=DEL_pindel;AC=1;AF=0.459665;NS=2504;AN=2;EAS_AF=0.502;EUR_AF=0.328;AFR_AF=0.6241;AMR_AF=0.3415;SAS_AF=0.4131;SITEPOST=0.99405	GT	1|0
2	232279814	ALU_umary_ALU_2046	T	<INS:ME:ALU>	.	.	TSD=AAAAGCAGAGAGCTT;SVTYPE=ALU;MEINFO=AluUndef,9,279,-;SVLEN=270;CS=ALU_umary;AC=1;AF=0.0878594;NS=2504;AN=2;EAS_AF=0.1062;EUR_AF=0.1014;AFR_AF=0.0779;AMR_AF=0.0749;SAS_AF=0.0777;SITEPOST=1	GT	1|0
2	233332725	BI_GS_DEL1_B4_P0484_67	T	<CN0>	100	PASS	SVTYPE=DEL;CIEND=0,0;CIPOS=0,0;END=233333474;CS=DEL_union;MC=UW_VH_262;AC=1;AF=0.158147;NS=2504;AN=2;EAS_AF=0.0377;EUR_AF=0.2406;AFR_AF=0.1762;AMR_AF=0.1311;SAS_AF=0.1922	GT	1|0
2	233845893	ALU_umary_ALU_2051	G	<INS:ME:ALU>	.	.	TSD=AAAAAGTATAACTGAGG;SVTYPE=ALU;MEINFO=AluYa4_5,2,276,+;SVLEN=274;CS=ALU_umary;AC=1;AF=0.343251;NS=2504;AN=2;EAS_AF=0.2361;EUR_AF=0.3569;AFR_AF=0.441;AMR_AF=0.2853;SAS_AF=0.3487;SITEPOST=1	GT	0|1
2	235519810	L1_umary_LINE1_530	T	<INS:ME:LINE1>	.	.	TSD=ATAAAATGTGCCAGGAT;SVTYPE=LINE1;MEINFO=LINE1,4952,6018,+;SVLEN=1066;CS=L1_umary;AC=2;AF=0.176118;NS=2504;AN=2;EAS_AF=0.0794;EUR_AF=0.2366;AFR_AF=0.264;AMR_AF=0.1398;SAS_AF=0.1207;SITEPOST=1	GT	1|1
2	237701915	DEL_pindel_6781	GCAGCTCCAGGTCGTGAGCCCAGACAGGGCCTCAGCTCCAGGTCGTGAGCCCAGACAGGGCCT	G	.	PASS	SVTYPE=DEL;END=237701977;CS=DEL_pindel;AC=1;AF=0.517572;NS=2504;AN=2;EAS_AF=0.7044;EUR_AF=0.5636;AFR_AF=0.23;AMR_AF=0.611;SAS_AF=0.6002;SITEPOST=0.97835	GT	0|1
2	237757893	ALU_umary_ALU_2063	T	<INS:ME:ALU>	.	.	TSD=TCTATTATTTATTTT;SVTYPE=ALU;MEINFO=AluUndef,97,281,-;SVLEN=184;CS=ALU_umary;AC=1;AF=0.273962;NS=2504;AN=2;EAS_AF=0.2867;EUR_AF=0.2634;AFR_AF=0.2632;AMR_AF=0.2176;SAS_AF=0.3262;SITEPOST=1	GT	1|0
2	240958939	DEL_pindel_6861	TAAAAAGAACGTGGAGGCCGGGCGCGGTGGCTCACGCCTGTAATCCCAGCACTTTGGGAGGCCGAGGCGGGCGGATCACGAGGTCAGGAGATCGAGACCATCCCGGCTAAAACGGTGAAACCCCGTCTCTACTAAAAATACAAAAAAATTAGCCGGGCGTAGTGGCGGGCGCCTGTAGTCCCAGCTACTTGGGAGGCTGAGGCAGGAGAATGGCATGAACCCGGGAGGCGGAGCTTGCAGTGAGCCGAGATCCCGCCACTGCACTCCAGCCTGGGCGACAGAGCGAGACTCCGTCTCAAAAAAAAAAAAAAAAAAAAAAAAAA	T	.	PASS	SVTYPE=DEL_ALU;MEINFO=AluYa5,1,281,+;END=240959261;CS=DEL_pindel;AC=1;AF=0.453275;NS=2504;AN=2;EAS_AF=0.4454;EUR_AF=0.4742;AFR_AF=0.4909;AMR_AF=0.4885;SAS_AF=0.364;SITEPOST=0.9978	GT	1|0
2	242608433	DEL_pindel_6929	CACACGGGCGGCCCCTCCACCCACCCCTGCACCACCTTCGTCACACCCACATTTAA	C	.	PASS	SVTYPE=DEL;END=242608488;CS=DEL_pindel;AC=1;AF=0.153155;NS=2504;AN=2;EAS_AF=0.2143;EUR_AF=0.175;AFR_AF=0.0567;AMR_AF=0.1686;SAS_AF=0.1871;SITEPOST=0.9984	GT	1|0
3	228934	DUP_gs_CNV_3_228934_234185	G	<CN0>,<CN2>	.	PASS	SVTYPE=CNV;END=234185;CS=DUP_gs;MC=SI_BD_2836,YL_CN_PEL_599,UW_VH_11400,EM_DL_DEL62309,UW_VH_1719,BI_GS_DEL1_B2_P0495_150;AC=2,0;AF=0.282748,0.00039936;NS=2504;AN=2;EAS_AF=0.3492,0.001;EUR_AF=0.2187,0;AFR_AF=0.2542,0;AMR_AF=0.2147,0.0014;SAS_AF=0.3671,0;SITEPOST=1	GT	1|1
3	1629482	DEL_pindel_6997	CTATAAGTACAATATAGGTACAATCCCTGTTGTACCTATAAGTACAATATACGTACAGTA	C	.	PASS	SVTYPE=DEL;END=1629541;CS=DEL_pindel;AC=2;AF=0.991613;NS=2504;AN=2;EAS_AF=0.9931;EUR_AF=0.9891;AFR_AF=0.9932;AMR_AF=0.9957;SAS_AF=0.9877;SITEPOST=1	GT	1|1
3	2311586	DEL_pindel_7030	GTTTGTTTGTTTGTTTATTTATTTATTTATTTATTTATTTATTTATTTATTTATTTTTTGAGACGGAGTCTCGCTCTGTCGCCCAGGCCGGACTGCGGACTGCAGTGGCGCAATCTCGGCTCACTGCAAGCTCCGCTTCCCGGGTTCACGCCATTCTCCTGCCTCAGCCTCCCCAGTAGCTGGGACTACAGGCGCCCGCCACCGCGCCCGGCTAATTTTTTGTATTTTTAGTAGAGACGGGGTTTCACCTTGTTAGCCAGGATGGTCTCGATCTCCTGACCTCATGATCCACCCGCCTCGGCCTCCCAAAGTGCTGGGATTACAGGCGTGAGCCACCGCGCCCGGCCTA	G	.	PASS	SVTYPE=DEL_ALU;MEINFO=AluYb6_2,1,281,-;END=2311934;CS=DEL_pindel;AC=2;AF=0.490216;NS=2504;AN=2;EAS_AF=0.502;EUR_AF=0.5189;AFR_AF=0.3116;AMR_AF=0.5893;SAS_AF=0.6196;SITEPOST=0.999	GT	1|1
3	2633026	DEL_pindel_7041	AGATTTGTGACTTTTTTTTTTTTTTTTTTTTTTTTTTTTTTGAGACGGAGTCTCGCTCTGTCGCCCAGGCTGGAGTGCAGTGGCGGGATCTCGGCTCACTGCAAGCTCCGCCTCCCGGGTTCACGCCATTCTCCGGCCTCAGCCTCCCAAGTAGCTGGGACTACAGGCGCCCGCCACTACGCCCGGCTAATTTTTTGTATTTTTAGTAGAGACGGGGTTTCACCGTTTTAGCCAGGATGGTCTCGATCTCCTGACCTCGTGATCCGCCCGCCTCGGCCTCCCAAAGTGCTGGGATTACAGGCGTGAGCCACCGCGCCCGGCC	A	.	PASS	SVTYPE=DEL_ALU;MEINFO=AluYa4_4,1,281,-;END=2633347;CS=DEL_pindel;AC=1;AF=0.340455;NS=2504;AN=2;EAS_AF=0.2708;EUR_AF=0.3698;AFR_AF=0.3381;AMR_AF=0.2608;SAS_AF=0.4417;SITEPOST=0.9989	GT	0|1
3	2962004	ALU_umary_ALU_2103	T	<INS:ME:ALU>	.	.	TSD=AGAAGGAGGCTGGAT;SVTYPE=ALU;MEINFO=AluUndef,1,281,+;SVLEN=280;CS=ALU_umary;AC=2;AF=0.428514;NS=2504;AN=2;EAS_AF=0.5079;EUR_AF=0.4235;AFR_AF=0.4024;AMR_AF=0.3775;SAS_AF=0.4233;SITEPOST=1	GT	1|1
3	3723307	DEL_pindel_7060	ATGTGCATGCGGTGATGGAAATATACTAAAACTAGACTGTGGGGACAGTTGAACAATTCTGGAAATACACATAAG	A	.	PASS	SVTYPE=DEL;END=3723381;CS=DEL_pindel;AC=1;AF=0.118011;NS=2504;AN=2;EAS_AF=0.1389;EUR_AF=0.1054;AFR_AF=0.1286;AMR_AF=0.17;SAS_AF=0.0583;SITEPOST=0.9995	GT	0|1
3	4205161	ALU_umary_ALU_2109	C	<INS:ME:ALU>	.	.	TSD=AAGAAAATCTC;SVTYPE=ALU;MEINFO=AluUndef,1,281,+;SVLEN=280;CS=ALU_umary;AC=1;AF=0.375799;NS=2504;AN=2;EAS_AF=0.3046;EUR_AF=0.4722;AFR_AF=0.3253;AMR_AF=0.3689;SAS_AF=0.4233;SITEPOST=0.9997	GT	1|0
3	6525411	ALU_umary_ALU_2124	T	<INS:ME:ALU>	.	.	TSD=TGGCCTTCTTTTTT;SVTYPE=ALU;MEINFO=AluYa5,38,281,-;SVLEN=243;CS=ALU_umary;AC=1;AF=0.0800719;NS=2504;AN=2;EAS_AF=0.0893;EUR_AF=0.1034;AFR_AF=0.0461;AMR_AF=0.0908;SAS_AF=0.0849;SITEPOST=1	GT	1|0
3	6650202	UW_VH_1720	G	<CN0>	100	PASS	SVTYPE=DEL;CIEND=0,397;CIPOS=-394,0;END=6654630;CS=DEL_union;MC=EM_DL_DEL62559,BI_GS_DEL1_B3_P0501_20,SI_BD_2893,YL_CN_BEB_545;AC=1;AF=0.0593051;NS=2504;AN=2;EAS_AF=0.002;EUR_AF=0.165;AFR_AF=0.0053;AMR_AF=0.098;SAS_AF=0.0552	GT	1|0
3	6700872	BI_GS_DEL1_B4_P0501_172	C	<CN0>	100	PASS	SVTYPE=DEL;CIEND=0,0;CIPOS=0,0;END=6701254;CS=DEL_union;MC=UW_VH_267;AC=1;AF=0.317492;NS=2504;AN=2;EAS_AF=0.4236;EUR_AF=0.3588;AFR_AF=0.1392;AMR_AF=0.3573;SAS_AF=0.3783	GT	0|1
3	7130385	ALU_umary_ALU_2129	T	<INS:ME:ALU>	.	.	TSD=CACTGATTTCTTATT;SVTYPE=ALU;MEINFO=AluYb6_2,26,263,-;SVLEN=237;CS=ALU_umary;AC=2;AF=0.459465;NS=2504;AN=2;EAS_AF=0.3681;EUR_AF=0.3966;AFR_AF=0.6316;AMR_AF=0.4006;SAS_AF=0.4274;SITEPOST=1	GT	1|1
3	7133401	ALU_umary_ALU_2130	T	<INS:ME:ALU>	.	.	TSD=AAATAACTTAATT;SVTYPE=ALU;MEINFO=AluYb8,1,274,+;SVLEN=273;CS=ALU_umary;AC=1;AF=0.352236;NS=2504;AN=2;EAS_AF=0.3214;EUR_AF=0.2972;AFR_AF=0.4516;AMR_AF=0.3055;SAS_AF=0.3395;SITEPOST=1	GT	0|1
3	8325606	BI_GS_DEL1_B5_P0503_440	A	<CN0>	100	PASS	SVTYPE=DEL;CIEND=-1,1;CIPOS=-1,1;END=8326807;CS=DEL_union;MC=UW_VH_11202,YL_CN_PUR_802,UW_VH_11773,UW_VH_13315,EM_DL_DEL10675403,UW_VH_14442,SI_BD_2903,UW_VH_25241,YL_CN_ITU_660,UW_VH_268;AC=1;AF=0.144968;NS=2504;AN=2;EAS_AF=0.2183;EUR_AF=0.2475;AFR_AF=0.0287;AMR_AF=0.1383;SAS_AF=0.1258	GT	0|1
3	10397456	DEL_pindel_7199	TAGAACTACTTGTCCTTTCCGGCCGGGCGCGGTGGCTCACGCCTGTAATCCCAGCACTTTGGGAGGCCGAGGCGGGCGGATCACGAGGTCAGGAGATCGAGACCATCCTGGCTAACACGGTGAAACCCCGTCTCTACTAAAAAAATACAAAAAATTAGCCGGGCGTGGTAGCGGGCGCCTGTAGTCCCAGCTACTCGGGAGGCTGAGGCAGGGGAATGGCGTGAACCCGGGAGGCGGAGCTTGCAGTGAGCCGAGATCGCGCCACTGCACTCCAGCCTGGGCGACAGAGCGAGACTCCGTCTCAAAAAAAAAAAAAAAAAAAAAAAAAAAAAAAAAAAAAAAAAAAAAAA	T	.	PASS	SVTYPE=DEL_ALU;MEINFO=AluYc1,1,281,+;END=10397805;CS=DEL_pindel;AC=1;AF=0.477636;NS=2504;AN=2;EAS_AF=0.5942;EUR_AF=0.4105;AFR_AF=0.416;AMR_AF=0.4597;SAS_AF=0.5225;SITEPOST=0.9876	GT	0|1
3	11108255	BI_GS_DEL1_B3_P0506_3	C	<CN0>	100	PASS	SVTYPE=DEL;CIEND=-2,3;CIPOS=-2,3;END=11111870;CS=DEL_union;MC=EM_DL_DEL62816,SI_BD_2927,YL_CN_CHB_696,UW_VH_2877,YL_CN_GWD_920;AC=1;AF=0.116813;NS=2504;AN=2;EAS_AF=0.2887;EUR_AF=0.0517;AFR_AF=0.1256;AMR_AF=0.0706;SAS_AF=0.0276	GT	1|0
3	12137073	ALU_umary_ALU_2157	A	<INS:ME:ALU>	.	.	TSD=null;SVTYPE=ALU;MEINFO=AluUndef,1,269,-;SVLEN=268;CS=ALU_umary;AC=1;AF=0.302117;NS=2504;AN=2;EAS_AF=0.3363;EUR_AF=0.3221;AFR_AF=0.2874;AMR_AF=0.2968;SAS_AF=0.2699;SITEPOST=1	GT	0|1
3	12196517	DEL_pindel_7229	CTCCTTTTCACCTTTCAGACGAGATCGGGCGCGTTCAGGGTGGTATGGCCGTAGAT	C	.	PASS	SVTYPE=DEL;END=12196572;CS=DEL_pindel;AC=1;AF=0.621805;NS=2504;AN=2;EAS_AF=0.63;EUR_AF=0.67;AFR_AF=0.5371;AMR_AF=0.647;SAS_AF=0.6605;SITEPOST=0.9852	GT	0|1
3	12818468	ALU_umary_ALU_2160	T	<INS:ME:ALU>	.	.	TSD=GGGGCTGTTGTTTATT;SVTYPE=ALU;MEINFO=AluUndef,7,280,-;SVLEN=273;CS=ALU_umary;AC=1;AF=0.260184;NS=2504;AN=2;EAS_AF=0.1379;EUR_AF=0.4105;AFR_AF=0.3177;AMR_AF=0.2723;SAS_AF=0.1452;SITEPOST=1	GT	0|1
3	13141433	BI_GS_DEL1_B5_P0508_155	C	<CN0>	100	PASS	SVTYPE=DEL;CIEND=0,0;CIPOS=0,0;END=13142591;CS=DEL_union;MC=UW_VH_2575,SI_BD_2951;AC=2;AF=0.0830671;NS=2504;AN=2;EAS_AF=0;EUR_AF=0.0954;AFR_AF=0.1717;AMR_AF=0.0634;SAS_AF=0.0501	GT	1|1
3	16239410	BI_GS_DEL1_B1_P0511_275	C	<CN0>	100	PASS	SVTYPE=DEL;CIEND=0,0;CIPOS=0,0;END=16241213;CS=DEL_union;MC=SI_BD_2973,YL_CN_CHB_698,YL_CN_CEU_826,UW_VH_8196,EM_DL_DEL10678764,UW_VH_4780;AC=1;AF=0.212061;NS=2504;AN=2;EAS_AF=0.2421;EUR_AF=0.2008;AFR_AF=0.2231;AMR_AF=0.2219;SAS_AF=0.1708	GT	0|1
3	18729954	BI_GS_DEL1_B4_P0513_169	T	<CN0>	100	PASS	SVTYPE=DEL;CIEND=0,0;CIPOS=0,0;END=18730777;CS=DEL_union;MC=DEL_pindel_7387,UW_VH_1721;AC=1;AF=0.0954473;NS=2504;AN=2;EAS_AF=0.124;EUR_AF=0.0994;AFR_AF=0.0545;AMR_AF=0.085;SAS_AF=0.1247	GT	0|1
3	18995917	ALU_umary_ALU_2187	T	<INS:ME:ALU>	.	.	TSD=GAGATTTTGTTT;SVTYPE=ALU;MEINFO=AluYa5,1,279,-;SVLEN=278;CS=ALU_umary;AC=1;AF=0.0511182;NS=2504;AN=2;EAS_AF=0.0258;EUR_AF=0.1153;AFR_AF=0.0136;AMR_AF=0.0274;SAS_AF=0.0787;SITEPOST=1	GT	0|1
3	19035452	ALU_umary_ALU_2188	T	<INS:ME:ALU>	.	.	TSD=AAAACCAAGGTCAT;SVTYPE=ALU;MEINFO=AluUndef,1,272,+;SVLEN=271;CS=ALU_umary;AC=1;AF=0.396166;NS=2504;AN=2;EAS_AF=0.4722;EUR_AF=0.4493;AFR_AF=0.2791;AMR_AF=0.4078;SAS_AF=0.4131;SITEPOST=1	GT	1|0
3	21457497	DEL_pindel_7440	GCATGAACTTCTTTTTTTTTTTTTTTTTTTTTTTTTTGAGACGGAGTCTCGCTCTGTCGCCCAGGTCGGACTGCGGACTGCAGTGGCGCAATCTCGGCTCACTGCAAGCTCCGCTTCCCGGGTTCACGCCATTCTCCTGCCTCAGCCTCCCGAGTAGCTGGGACTACAGGCGCCCGCCACCGCGCCCGGCTAATTTTTTGTATTTTTAGTAGAGACGGGGTTTCACCTTGTTAGCCAGGATGGTCTCGATCTCCTGACCTCATGATCCACCCGCCTCGGCCTCCCAAAGTGCTGGGATTACAGGCGTGAGCCACCGCGCCCGGC	G	.	PASS	SVTYPE=DEL_ALU;MEINFO=AluYb6_2,2,281,-;END=21457820;CS=DEL_pindel;AC=1;AF=0.639177;NS=2504;AN=2;EAS_AF=0.6062;EUR_AF=0.6322;AFR_AF=0.7511;AMR_AF=0.5605;SAS_AF=0.5849;SITEPOST=0.9909	GT	1|0
3	21723722	BI_GS_DEL1_B2_P0516_489	A	<CN0>	100	PASS	SVTYPE=DEL;CIEND=0,0;CIPOS=0,0;END=21725954;CS=DEL_union;MC=UW_VH_2356,EM_DL_DEL63091,UW_VH_21237,SI_BD_2994,YL_CN_CEU_833;AC=1;AF=0.0734824;NS=2504;AN=2;EAS_AF=0.1111;EUR_AF=0.0666;AFR_AF=0.0719;AMR_AF=0.0375;SAS_AF=0.0695	GT	0|1
3	23764057	DEL_pindel_7477	TAAAATGTTTGATACAAGGCCGGGCGCAGTGGCTCACGCCTGTAATCCCAGCACTTTGGGAGGCCGAGGTGGGTGGATCACGAGGTCAGGAGATCGAGACCATCCTGGCTAGCACGGTGAAACCCCTTCTCTACTAAAAATACAAAAAATTAGCCGGGAGCGGTGGCGGGCGCCTGTAGTCCCAGCTACTCGGGAGGCTGAGGCGGGAGAATGCCGTGAACCCGGGAGGCGGAGCTTGCAGTGAGCGGAGATCGCGCCACTGCACTCCAGCCTGGGTGACAGAGAGAGACTCCGTCTCAAAAAAAAAAAAAAAAAAAAAAAAAAAAAAAAA	T	.	PASS	SVTYPE=DEL_ALU;MEINFO=AluY,1,281,+;END=23764387;CS=DEL_pindel;AC=1;AF=0.404553;NS=2504;AN=2;EAS_AF=0.5089;EUR_AF=0.4076;AFR_AF=0.3132;AMR_AF=0.3156;SAS_AF=0.4806;SITEPOST=0.9976	GT	0|1
3	24090786	DEL_pindel_7482	TTATTCTTGTTTTTTTTTTTTTTTTTTTTTTTTTTGAGACGGAGTCTCGCTCTGTGGCCCAGGCTGGAGTGCAGTGGCGCAATCTCGGCTCACTGCAAGCTCCGCCTCCCGGGTTCACGCCATTCTCCTGCCTCAGCCTCCCGAGTAGCTGGGACTACAGGCGCCCGCCATCACGCCCGGCTAATTTTTTTGTATTTTTAGTAGAGACGGGGTTTCACCGTGTTAGCCAGGATGGTCTCGATCTCCTGACCTCGTGA	T	.	PASS	SVTYPE=DEL_ALU;MEINFO=AluYi,61,281,-;END=24091042;CS=DEL_pindel;AC=1;AF=0.514177;NS=2504;AN=2;EAS_AF=0.5665;EUR_AF=0.4135;AFR_AF=0.6475;AMR_AF=0.4236;SAS_AF=0.4479;SITEPOST=0.9981	GT	0|1
3	24987874	L1_umary_LINE1_564	T	<INS:ME:LINE1>	.	.	TSD=CAGAGTGATAATTTTTT;SVTYPE=LINE1;MEINFO=LINE1,3182,6018,-;SVLEN=2836;CS=L1_umary;AC=1;AF=0.169928;NS=2504;AN=2;EAS_AF=0.2976;EUR_AF=0.2097;AFR_AF=0.0197;AMR_AF=0.1052;SAS_AF=0.2464;SITEPOST=1	GT	1|0
3	25030880	UW_VH_3644	T	<CN0>	100	PASS	SVTYPE=DEL;CIEND=0,486;CIPOS=-582,0;END=25032246;CS=DEL_union;MC=YL_CN_TSI_633,SI_BD_3013,UW_VH_16306,BI_GS_DEL1_B1_P0520_28;AC=1;AF=0.515176;NS=2504;AN=2;EAS_AF=0.5397;EUR_AF=0.4135;AFR_AF=0.5318;AMR_AF=0.6081;SAS_AF=0.5061	GT	0|1
3	25278459	ALU_umary_ALU_2227	T	<INS:ME:ALU>	.	.	TSD=TCCTGTTTCTTT;SVTYPE=ALU;MEINFO=AluUndef,1,281,-;SVLEN=280;CS=ALU_umary;AC=1;AF=0.138978;NS=2504;AN=2;EAS_AF=0.1091;EUR_AF=0.1292;AFR_AF=0.1445;AMR_AF=0.0793;SAS_AF=0.2147;SITEPOST=1	GT	0|1
3	26123847	DEL_pindel_7524	TACATTTATACATACATACATAAATACATAACATATACTTGCATATATGTGTGTGGGTATATATATGTGTGTGTGTGTGTGCATATATATATATATATATATATATGCAAGTTAACAGAATAATATGGA	T	.	PASS	SVTYPE=DEL;END=26123975;CS=DEL_pindel;AC=2;AF=0.646765;NS=2504;AN=2;EAS_AF=0.9286;EUR_AF=0.7922;AFR_AF=0.261;AMR_AF=0.6888;SAS_AF=0.6984;SITEPOST=0.9978	GT	1|1
3	26450940	BI_GS_DEL1_B5_P0521_520	G	<CN0>	100	PASS	SVTYPE=DEL;CIEND=0,1;CIPOS=0,1;END=26452301;CS=DEL_union;MC=YL_CN_CEU_840,UW_VH_11671,YL_CN_ITU_674,YL_CN_GBR_654,UW_VH_13448,UW_VH_14460,YL_CN_TSI_636,UW_VH_1386,YL_CN_PJL_717,YL_CN_PUR_824,YL_CN_CLM_582,EM_DL_DEL10682604;AC=1;AF=0.311302;NS=2504;AN=2;EAS_AF=0.3115;EUR_AF=0.492;AFR_AF=0.025;AMR_AF=0.4726;SAS_AF=0.3978	GT	0|1
3	26451164	BI_GS_DEL1_B4_P0521_110	G	<CN0>	100	PASS	SVTYPE=DEL;CIEND=-17,18;CIPOS=-17,18;END=26451660;CS=DEL_union;AC=1;AF=0.311302;NS=2504;AN=2;EAS_AF=0.3115;EUR_AF=0.492;AFR_AF=0.025;AMR_AF=0.4726;SAS_AF=0.3978	GT	0|1
3	26469887	DEL_pindel_7537	CACTAACAATGAAATATAACTTTATCTTTTTAAATTTGGGTGTTTATTTTTGACTCTAACAGCCATCTCTTTGGAGAAGTAATTAGCTTCTTAGTA	C	.	PASS	SVTYPE=DEL;END=26469982;CS=DEL_pindel;AC=1;AF=0.167133;NS=2504;AN=2;EAS_AF=0.375;EUR_AF=0.1392;AFR_AF=0.0545;AMR_AF=0.1614;SAS_AF=0.138;SITEPOST=0.9997	GT	1|0
3	28707068	ALU_umary_ALU_2247	G	<INS:ME:ALU>	.	.	TSD=AAAAGCCCCAGAGATATCACGTGG;SVTYPE=ALU;MEINFO=AluUndef,50,281,+;SVLEN=231;CS=ALU_umary;AC=1;AF=0.309505;NS=2504;AN=2;EAS_AF=0.4315;EUR_AF=0.3469;AFR_AF=0.1293;AMR_AF=0.4035;SAS_AF=0.3221;SITEPOST=1	GT	0|1
3	28840179	ALU_umary_ALU_2248	G	<INS:ME:ALU>	.	.	TSD=AAAAAACAGAACTTTG;SVTYPE=ALU;MEINFO=AluUndef,2,280,+;SVLEN=278;CS=ALU_umary;AC=2;AF=0.184505;NS=2504;AN=2;EAS_AF=0.2817;EUR_AF=0.1551;AFR_AF=0.0522;AMR_AF=0.2349;SAS_AF=0.2577;SITEPOST=1	GT	1|1
3	31881398	ALU_umary_ALU_2265	A	<INS:ME:ALU>	.	.	TSD=AGAAGAATGGGTTTCA;SVTYPE=ALU;MEINFO=AluUndef,1,275,+;SVLEN=274;CS=ALU_umary;AC=1;AF=0.499002;NS=2504;AN=2;EAS_AF=0.6012;EUR_AF=0.5706;AFR_AF=0.298;AMR_AF=0.5259;SAS_AF=0.5726;SITEPOST=1	GT	1|0
3	32102050	BI_GS_DEL1_B1_P0527_95	C	<CN0>	100	PASS	SVTYPE=DEL;CIEND=0,0;CIPOS=0,0;END=32107887;CS=DEL_union;MC=YL_CN_ASW_722,YL_CN_CLM_587,SI_BD_3058,EM_DL_DEL63333,UW_VH_4625;AC=1;AF=0.490615;NS=2504;AN=2;EAS_AF=0.4147;EUR_AF=0.6928;AFR_AF=0.2284;AMR_AF=0.6311;SAS_AF=0.6155	GT	0|1
3	32806741	EM_DL_DEL10685044	C	<CN0>	100	PASS	SVTYPE=DEL;CIEND=-150,150;CIPOS=-150,150;END=32808056;CS=DEL_union;MC=UW_VH_11754,YL_CN_MSL_622,YL_CN_CHB_712,YL_CN_KHV_719,YL_CN_PEL_624,UW_VH_276,YL_CN_PJL_721,YL_CN_GWD_953,YL_CN_CEU_845,YL_CN_ACB_776,YL_CN_STU_671,YL_CN_CDX_602,YL_CN_LWK_659,UW_VH_18688,YL_CN_CLM_588,YL_CN_FIN_661,UW_VH_11726,UW_VH_13803,YL_CN_GBR_658,YL_CN_ESN_729,YL_CN_BEB_557,YL_CN_ITU_677,YL_CN_YRI_907,YL_CN_PUR_827,BI_GS_DEL1_B1_P0527_670,YL_CN_CHS_693,YL_CN_MXL_565,YL_CN_JPT_741;AC=1;AF=0.760783;NS=2504;AN=2;EAS_AF=0.7669;EUR_AF=0.8012;AFR_AF=0.7073;AMR_AF=0.8228;SAS_AF=0.7413	GT	0|1
3	32940758	DEL_pindel_7674	ATCCAAGAGGATTGATGACATGTCCACACAAAAACTAGTACATGAATGTTCATAGCAACATGATTCATAATAGCCCCAAATGCAGGCAACCCAAATT	A	.	PASS	SVTYPE=DEL;END=32940854;CS=DEL_pindel;AC=1;AF=0.177316;NS=2504;AN=2;EAS_AF=0.0208;EUR_AF=0.2982;AFR_AF=0.1407;AMR_AF=0.2219;SAS_AF=0.2321;SITEPOST=1	GT	1|0
3	33300939	DEL_pindel_7677	TAAAATCTGGGCCGGGCGCGGTGGCTCACGCCTGTAATCCCAGCACTTTGGGAGGCCGAGGCGGGCGGATCACGAGGTCAGGAGATCGAGACCATCCTGGCTAACACGGTGAAACCCTGTCTCTACTAAAAGTACAAAAAATTAGCCGGGCGAGGTGGCGGGCGCCTGTAGTCCCAGCTACTCGGGAGGCTGAGGCAGGAGAATGGCGTGAACCCCAGGGGGCGGAGCCTGCAGTGAGCCGAGATTGCGCCACTGCACTCCAGCCTGGGCGACAGCGAGACTCCGTCTCAAAAAAAAAAAAAAAAAAAA	T	.	PASS	SVTYPE=DEL_ALU;MEINFO=AluYe,1,281,+;END=33301247;CS=DEL_pindel;AC=1;AF=0.259984;NS=2504;AN=2;EAS_AF=0.3175;EUR_AF=0.1322;AFR_AF=0.292;AMR_AF=0.3112;SAS_AF=0.2526;SITEPOST=0.9989	GT	1|0
3	33553189	DEL_pindel_7684	TAAGAACACGTAAAAATAAAACAAACAACCCCATCAAAAAGTGGGCGAAGGACATGAACAGACACTTCTCAAAAGAAGACATTTATGCAGCCAAAAAACACATGAAGAAATGCTCATCATCACTGGCCATCAGAGAAATGCAAATCAAAACCACTATGAGATATCATCTCACACCAGTTAGAATGGCAATCATTAAAAAGTCAGGAAACAACAGGTGCTGGAGAGGATGTGGAGAAATAGGAACACTTTTACACTGTTGGTGGGACTGTAAACTAGTTCAACCATTGTGGAAGTCAGTGTGGCGATTCCTCAGGGATCTAGAACTAGAAATACCATTTGACCCAGCCATCCCATTACTGGGTATATACCCAAATGACTATAAATCATGCTGCTATAAAGACACATGCACACGTATGTTTATTGCGGCACTATTCACAATAGCAAAGACTTGGAACCAACCCAAATGTCCAACAATGATAGACTGGATTAAGAAAATGTGGCACATATACACCATGGAATACTATGCAGCCATAAAAAATGATGAGTTCATATCCTTTGTAGGGACATGGATGAAATTGGAAACCATCATTCTCAGTAAACTATCGCAAGAACAAAAAACCAAACACCGCATATTCTCACTCATAGGTGGGAATTGAACAATGAGATCACATGGACACAGGAAGGGGAATATCACACTCTGGGGACTGTGGTGGGGTCGGGGGAGGGGGGAGGGATAGCATTGGGAGATATACCTAATGCTAGATGACACATTAGTGGGTGCAGCGCACCAGCATGGCACATGTATACATATGTAACTAACCTGCACAATGTGCACATGTACCCTAAAACTTAGAGTATAATAAAAAAAAAAAAAAAAAAAAAAAAAA	T	.	PASS	SVTYPE=DEL_LINE1;MEINFO=LINE1,5537,5600,+;END=33554075;CS=DEL_pindel;AC=1;AF=0.278155;NS=2504;AN=2;EAS_AF=0.2698;EUR_AF=0.2803;AFR_AF=0.2519;AMR_AF=0.3617;SAS_AF=0.2607;SITEPOST=0.99455	GT	1|0
3	35051657	DEL_pindel_7727	ATATTTAAATTCTTTTTTTTTTTTTTTTTTTTTTTTTTTTTGAGACGGAGTCTCGCTCTGTCGCCCAGGTCGGACTGCGGACTGCAGTGGCGCAATCTCGGCTCACTGCAAGCTCCGCTTCCCGGGTTCACGCCATTCTCCTGCCTCAGCCTCCCGAGTAGCTGGGACTACAGGCGCCCGCCACCGCGCCCGGCTAATTTTTTGTATTTTTAGTAGAGACGGGGTTTCACCTTGTTAGCCAGGATGGTCTCGATCTCCTGACCTCATGATCCACCCGCCTCGGCCTCCCAAAGTGCTGGGATTACAGGCGTGAGCCACCGCGCCCGGCC	A	.	PASS	SVTYPE=DEL_ALU;MEINFO=AluYb6_2,1,281,-;END=35051985;CS=DEL_pindel;AC=1;AF=0.6873;NS=2504;AN=2;EAS_AF=0.6845;EUR_AF=0.6501;AFR_AF=0.7012;AMR_AF=0.6844;SAS_AF=0.7117;SITEPOST=0.9502	GT	0|1
3	36108120	DEL_pindel_7740	GCGTTTCTTTTGTTTTTTTTTTTTTTTTTTTTTTTTTTTGAGACGGAGTCTCGCTCTGTCGCCCAGGCTGGAGTGCAGTGGCGCAATCTCGGCTCACTGCAAGCTCCGCCTCTCGGGTTCACGCCATTCTCCTGCCTCAGCCTCCCGAGTAGCTGGGACTACAGGCGCCCGCCACTACGCCCGGCTAATTTTTTGTATTTTTAGTAGAGACGGGGTTTCACCGTGTTAGCCAGGATGGTCTCGATCTCCTGACCTCGTGATCCGCCCGCCTCGGCCTCCCAAAGTGCTGGGATTACAGGCGTGAGCCACCGCGCCCGGC	G	.	PASS	SVTYPE=DEL_ALU;MEINFO=AluYa1_1,2,281,-;END=36108438;CS=DEL_pindel;AC=1;AF=0.514577;NS=2504;AN=2;EAS_AF=0.7093;EUR_AF=0.5318;AFR_AF=0.2799;AMR_AF=0.5173;SAS_AF=0.6115;SITEPOST=0.99725	GT	1|0
3	37604440	ALU_umary_ALU_2294	A	<INS:ME:ALU>	.	.	TSD=AAAACCATA;SVTYPE=ALU;MEINFO=AluUndef,1,280,-;SVLEN=279;CS=ALU_umary;AC=1;AF=0.0976438;NS=2504;AN=2;EAS_AF=0.1815;EUR_AF=0.0905;AFR_AF=0.0212;AMR_AF=0.2017;SAS_AF=0.0481;SITEPOST=1	GT	0|1
3	38399708	ALU_umary_ALU_2298	T	<INS:ME:ALU>	.	.	TSD=AAAAGTTTGGT;SVTYPE=ALU;MEINFO=AluUndef,22,264,+;SVLEN=242;CS=ALU_umary;AC=1;AF=0.334065;NS=2504;AN=2;EAS_AF=0.379;EUR_AF=0.3559;AFR_AF=0.2474;AMR_AF=0.3386;SAS_AF=0.3793;SITEPOST=1	GT	1|0
3	38626082	L1_umary_LINE1_580	G	<INS:ME:LINE1>	.	.	TSD=AAAACAGAATGAGTAAATAATG;SVTYPE=LINE1;MEINFO=LINE1,3,6014,+;SVLEN=6011;CS=L1_umary;AC=1;AF=0.277556;NS=2504;AN=2;EAS_AF=0.4345;EUR_AF=0.2445;AFR_AF=0.2269;AMR_AF=0.245;SAS_AF=0.2413;SITEPOST=1	GT	0|1
3	41336622	BI_GS_DEL1_B1_P0536_358	A	<CN0>	100	PASS	SVTYPE=DEL;CIEND=-10,10;CIPOS=-10,10;END=41337193;CS=DEL_union;MC=DEL_pindel_7818;AC=1;AF=0.253994;NS=2504;AN=2;EAS_AF=0.0714;EUR_AF=0.3459;AFR_AF=0.2451;AMR_AF=0.2176;SAS_AF=0.3855	GT	0|1
3	42898420	ALU_umary_ALU_2319	T	<INS:ME:ALU>	.	.	TSD=GAGCCTAATTCTT;SVTYPE=ALU;MEINFO=AluUndef,1,271,-;SVLEN=270;CS=ALU_umary;AC=1;AF=0.253594;NS=2504;AN=2;EAS_AF=0.4683;EUR_AF=0.2674;AFR_AF=0.0242;AMR_AF=0.3862;SAS_AF=0.2342;SITEPOST=1	GT	0|1
3	45542662	ALU_umary_ALU_2325	T	<INS:ME:ALU>	.	.	TSD=TGGAATTTTT;SVTYPE=ALU;MEINFO=AluUndef,3,281,-;SVLEN=278;CS=ALU_umary;AC=1;AF=0.343251;NS=2504;AN=2;EAS_AF=0.4861;EUR_AF=0.4364;AFR_AF=0.0635;AMR_AF=0.4207;SAS_AF=0.4233;SITEPOST=1	GT	0|1
3	45768351	DEL_pindel_7901	TGCTTTATTTCTTTTTTTTTTTTTTTTTTTTTTTTTTTGAGACGGAGTCTCGCTCTGTCACCCAGGCCGGACTGCGGACTGCAGTGGCGCAATCTCGGCTCACTGCAAGCTCCGCTTCCCGGGTTCACGCCATTCTCCTGCCTCAGCCTCCCGAGTAGCTGGGACTACAGGCGCCCGCCACCGCGCCCGGCTAATTTTTTGTATTTTTAGTAGAGACGGGGTTTCACCTTGTTAGCCAGGATGGTCTCGATCTCCTGACCTCATGATCCACCCGCCTCGGCCTCCCAAAGTGCTGGGATTACAGGCGTGAGCCACCGCGCCCGGCC	T	.	PASS	SVTYPE=DEL_ALU;MEINFO=AluYb6_2,1,281,-;END=45768676;CS=DEL_pindel;AC=1;AF=0.49401;NS=2504;AN=2;EAS_AF=0.3661;EUR_AF=0.6272;AFR_AF=0.556;AMR_AF=0.5231;SAS_AF=0.3845;SITEPOST=0.9987	GT	0|1
3	45831051	DEL_pindel_7904	TCAAAAAATATTACATGATTTTGGAAAGGATTAAAATAAGTTAATTTTGAAAAAG	T	.	PASS	SVTYPE=DEL;END=45831105;CS=DEL_pindel;AC=1;AF=0.351637;NS=2504;AN=2;EAS_AF=0.4752;EUR_AF=0.2445;AFR_AF=0.382;AMR_AF=0.3559;SAS_AF=0.2904;SITEPOST=0.9997	GT	1|0
3	47490669	BI_GS_DEL1_B1_P0542_369	C	<CN0>	100	PASS	SVTYPE=DEL;CIEND=0,0;CIPOS=0,0;END=47493444;CS=DEL_union;MC=YL_CN_PEL_635,EM_DL_DEL63708,UW_VH_280,SI_BD_3134;AC=1;AF=0.404353;NS=2504;AN=2;EAS_AF=0.5367;EUR_AF=0.3946;AFR_AF=0.2716;AMR_AF=0.428;SAS_AF=0.4407	GT	0|1
3	47782873	ALU_umary_ALU_2333	A	<INS:ME:ALU>	.	.	TSD=AAAAATTATTGCTA;SVTYPE=ALU;MEINFO=AluYc1,1,281,+;SVLEN=280;CS=ALU_umary;AC=1;AF=0.349641;NS=2504;AN=2;EAS_AF=0.4246;EUR_AF=0.4374;AFR_AF=0.2383;AMR_AF=0.3444;SAS_AF=0.3364;SITEPOST=1	GT	1|0
3	48746088	ALU_umary_ALU_2340	A	<INS:ME:ALU>	.	.	TSD=null;SVTYPE=ALU;MEINFO=AluYb6_2,1,276,-;SVLEN=275;CS=ALU_umary;AC=1;AF=0.0595048;NS=2504;AN=2;EAS_AF=0.0268;EUR_AF=0.0746;AFR_AF=0.1059;AMR_AF=0.0533;SAS_AF=0.0194;SITEPOST=1	GT	0|1
3	49494276	DEL_pindel_7990	TGATGGTAACTTTTTTTTTTTTTTTTTTTTTTTTTTTTTTTTTTTTTCGAGACGGAGTCTCGCTCTGTCGCCCAGGCTGGAGTGCAGTGGCGGGATCTCGGCTCACTGCAAGCTCCGCCTCCCGGGTTCATGCCATTCTCCTGCCTCAGCCTCCCAAGTAGCTGGGACTACAGGCGCCCGCCACTACGCCCGGCTAATTTTTTGTATTTTTAGTAGAGACGGGGTTTCACCGTTTTAGCCGGGATGGTCTCGATCTCCTGACCTCGTGATCCGCCCGCCTCGGCCTCCCAAAGTGCTGGGATTACAGGCGTGAGCCACCGCGCCCGGCCC	T	.	PASS	SVTYPE=DEL_ALU;MEINFO=AluYa5,1,281,-;END=49494605;CS=DEL_pindel;AC=1;AF=0.807109;NS=2504;AN=2;EAS_AF=0.8274;EUR_AF=0.837;AFR_AF=0.7542;AMR_AF=0.8184;SAS_AF=0.819;SITEPOST=0.9806	GT	1|0
3	50063039	ALU_umary_ALU_2346	T	<INS:ME:ALU>	.	.	TSD=TTTTTTTTTTTTTT;SVTYPE=ALU;MEINFO=AluUndef,27,281,-;SVLEN=254;CS=ALU_umary;AC=1;AF=0.115615;NS=2504;AN=2;EAS_AF=0.1696;EUR_AF=0.1034;AFR_AF=0.0598;AMR_AF=0.1066;SAS_AF=0.1544;SITEPOST=1	GT	1|0
3	50879175	ALU_umary_ALU_2347	T	<INS:ME:ALU>	.	.	TSD=TATTGTTACCTTTTCT;SVTYPE=ALU;MEINFO=AluUndef,2,280,-;SVLEN=278;CS=ALU_umary;AC=1;AF=0.534744;NS=2504;AN=2;EAS_AF=0.4782;EUR_AF=0.668;AFR_AF=0.4592;AMR_AF=0.438;SAS_AF=0.6268;SITEPOST=1	GT	0|1
3	55358446	DEL_pindel_8107	TTCTCCTGCCTCGGCGTCCCCAGTAGCTGGGATTACAGGTATGTGCCACCATGCCCACCTAACTGGGGCCTGCCTCAGATAAATTGTAAAAGAA	T	.	PASS	SVTYPE=DEL;END=55358539;CS=DEL_pindel;AC=2;AF=0.458067;NS=2504;AN=2;EAS_AF=0.6984;EUR_AF=0.3161;AFR_AF=0.447;AMR_AF=0.4986;SAS_AF=0.3425;SITEPOST=0.9998	GT	1|1
3	55788580	L1_umary_LINE1_590	A	<INS:ME:LINE1>	.	.	TSD=AAATATGAATTTA;SVTYPE=LINE1;MEINFO=LINE1,1,6010,+;SVLEN=6009;CS=L1_umary;AC=1;AF=0.373003;NS=2504;AN=2;EAS_AF=0.4464;EUR_AF=0.4334;AFR_AF=0.1952;AMR_AF=0.3026;SAS_AF=0.5256;SITEPOST=1	GT	1|0
3	56604704	BI_GS_DEL1_B1_P0551_612	A	<CN0>	100	PASS	SVTYPE=DEL;CIEND=0,0;CIPOS=0,0;END=56604961;CS=DEL_union;MC=DEL_pindel_8129,UW_VH_283;AC=2;AF=0.648762;NS=2504;AN=2;EAS_AF=0.5417;EUR_AF=0.8459;AFR_AF=0.6029;AMR_AF=0.7839;SAS_AF=0.5225	GT	1|1
3	57564192	ALU_umary_ALU_2369	T	<INS:ME:ALU>	.	.	TSD=null;SVTYPE=ALU;MEINFO=AluYa5,1,281,-;SVLEN=280;CS=ALU_umary;AC=1;AF=0.0720847;NS=2504;AN=2;EAS_AF=0.0476;EUR_AF=0.0755;AFR_AF=0.0598;AMR_AF=0.0504;SAS_AF=0.1258;SITEPOST=1	GT	0|1
3	59852903	L1_umary_LINE1_597	A	<INS:ME:LINE1>	.	.	TSD=AATAATCAGCAGAACCA;SVTYPE=LINE1;MEINFO=LINE1,5089,6018,-;SVLEN=929;CS=L1_umary;AC=1;AF=0.544329;NS=2504;AN=2;EAS_AF=0.5714;EUR_AF=0.4652;AFR_AF=0.7148;AMR_AF=0.3487;SAS_AF=0.5061;SITEPOST=1	GT	0|1
3	61475048	DEL_pindel_8250	AAGCTTACATGTTTTTTTTTTTTTTTTTTTTTTTTTTTTTTTTGAGACGGAGTCTCGCTCTGTCGCCCAGGCTGGAGTGCAGTGGCGCAATCTCGGCTCACTGCAAGCTCCACCTCCCGGGTTCACGCCATTCTCCTGCCTCAGCCTCCCAAGTAGCTGGGACTACAGGCGCCCGCCACTACGCCCGGCTAATTTTTTGTATTTTTAGTAGAGACGGGGTTTCACCGTTTTAGCCGGGATGGTCTCGATCTCCTGACCTCGTGATCCGCCCGCCTCGGCCTCCCAAAGTGCTGGGATTACAGGCGTGAGCCACCGCGCCCGGCC	A	.	PASS	SVTYPE=DEL_ALU;MEINFO=AluYa4_5,1,281,-;END=61475371;CS=DEL_pindel;AC=1;AF=0.240216;NS=2504;AN=2;EAS_AF=0.1349;EUR_AF=0.1511;AFR_AF=0.3782;AMR_AF=0.2406;SAS_AF=0.2536;SITEPOST=0.9997	GT	0|1
3	65188826	SI_BD_3220	A	<CN0>	100	PASS	SVTYPE=DEL;CIEND=-50,238;CIPOS=-238,86;END=65214723;CS=DEL_union;MC=UW_VH_1974,UW_VH_10113,BI_GS_DEL1_B2_P0560_140,YL_CN_CLM_610,EM_DL_DEL64181,UW_VH_10732;AC=1;AF=0.0385383;NS=2504;AN=2;EAS_AF=0.0387;EUR_AF=0.0775;AFR_AF=0.0015;AMR_AF=0.0504;SAS_AF=0.0399	GT	1|0
3	68634740	UW_VH_2022	G	<CN0>	100	PASS	SVTYPE=DEL;CIEND=0,567;CIPOS=-516,0;END=68640254;CS=DEL_union;MC=EM_DL_DEL64242,BI_GS_DEL1_B1_P0563_617,SI_BD_3234,YL_CN_TSI_658;AC=1;AF=0.455871;NS=2504;AN=2;EAS_AF=0.8204;EUR_AF=0.3539;AFR_AF=0.2897;AMR_AF=0.3256;SAS_AF=0.502	GT	1|0
3	68739655	SI_BD_3235	C	<CN0>	100	PASS	SVTYPE=DEL;CIEND=-50,233;CIPOS=-233,106;END=68747879;CS=DEL_union;MC=EM_DL_DEL64243,UW_VH_12502,YL_CN_ESN_761;AC=1;AF=0.686701;NS=2504;AN=2;EAS_AF=0.9048;EUR_AF=0.6581;AFR_AF=0.4516;AMR_AF=0.6066;SAS_AF=0.8661	GT	1|0
3	70013451	BI_GS_DEL1_B1_P0565_12	C	<CN0>	100	PASS	SVTYPE=DEL;CIEND=0,1;CIPOS=0,1;END=70013889;CS=DEL_union;MC=UW_VH_287,DEL_pindel_8387;AC=1;AF=0.29972;NS=2504;AN=2;EAS_AF=0.2698;EUR_AF=0.2545;AFR_AF=0.351;AMR_AF=0.304;SAS_AF=0.3047	GT	0|1
3	73063077	DEL_pindel_8445	CCACCGCGCCCGGGCTTGTATTTGGATATCTTACCAAAACACAAAAATTTACCTCGTTGTCTTCATGGGCTGCATAATATTTTATTGTTTTGGGTGTTCTTTATTTAACCTGTCTTCTTTGATGGTTTTTTGGGCAGTTTACAGTTACCAACCAATTCAAACAGTGCTTAAGTTAATATACTGGCACAGATGTAAGAGTGGGATTTATGGGTTCATGATTATGTACGTTACTATGTTTGACAGATACTGCCAGCTGGCTTTCCAAAAAACTTGTTCAGTATGTGCTTCTACTAGCAGTATATGAAAGTTATCTCTATATCCATGTTAGCACCAAGCATTATTCAGATTTTAAAATTATTTTTATTTTTATATTTATTTTTGAGACCGGGTCTCACTCTGGCCCAGGCTGGAGTGCAGTGGCATGATCATAGCTTACTGCAACCTCAAACTCCTAGGCTCAAGTGATTTTCCCACCTGA	C	.	PASS	SVTYPE=DEL;END=73063554;CS=DEL_pindel;AC=1;AF=0.214257;NS=2504;AN=2;EAS_AF=0.0853;EUR_AF=0.332;AFR_AF=0.205;AMR_AF=0.232;SAS_AF=0.226;SITEPOST=0.9991	GT	0|1
3	74255420	ALU_umary_ALU_2444	G	<INS:ME:ALU>	.	.	TSD=AAGAGTTCAGTTCTG;SVTYPE=ALU;MEINFO=AluYc1,1,281,+;SVLEN=280;CS=ALU_umary;AC=1;AF=0.101238;NS=2504;AN=2;EAS_AF=0.12;EUR_AF=0.0755;AFR_AF=0.1172;AMR_AF=0.0548;SAS_AF=0.1196;SITEPOST=1	GT	1|0
3	74765412	DEL_pindel_8483	TTAAAGTTATTTTCTTTTTTTTTTTTTTTTTTTTTTTTTTTTTGAGACGGAGTCTCGCTCTGTCGCCCAGGCTGGAGTGCAGTGGCGCGATCTCGGCTCACTGCAAGCTCCGCCTCCCGGGTTCACGCCATTCTCCTGCCTCAGCCTCCCGAGTAGCTGGGACTACAGGCGCCCGCTACCACGCCCGGCTAATTTTTTGTATTTTTAGTAGAGACGGGGTTTCACCGTGTTAGCCAGGATGGTCTCGATCTCCTGACCTCGTGATCCGCCCGCCTCGGCCTCCCAAAGTGCTGGGATTACAGGCGTGAGCCACCGCGCCCGGCC	T	.	PASS	SVTYPE=DEL_ALU;MEINFO=AluYc1,1,281,-;END=74765735;CS=DEL_pindel;AC=1;AF=0.322085;NS=2504;AN=2;EAS_AF=0.1111;EUR_AF=0.4165;AFR_AF=0.4039;AMR_AF=0.3386;SAS_AF=0.32;SITEPOST=0.9954	GT	0|1
3	75583324	BI_GS_CNV_3_75583324_75590596	T	<CN0>	100	PASS	SVTYPE=DEL;CIEND=0,500;CIPOS=-500,0;END=75590596;CS=DEL_union;AC=1;AF=0.424521;NS=2504;AN=2;EAS_AF=0.4683;EUR_AF=0.4493;AFR_AF=0.3449;AMR_AF=0.3703;SAS_AF=0.5	GT	1|0
3	78779425	BI_GS_DEL1_B3_P0573_35	G	<CN0>	100	PASS	SVTYPE=DEL;CIEND=0,0;CIPOS=0,0;END=78779724;CS=DEL_union;MC=DEL_pindel_8570;AC=2;AF=0.314097;NS=2504;AN=2;EAS_AF=0.2698;EUR_AF=0.493;AFR_AF=0.0325;AMR_AF=0.451;SAS_AF=0.4591	GT	1|1
3	81346065	DEL_pindel_8599	TAAAAATGAGTACCTGTGGCCGGGCGCGGTGGCTCACGCCTGTAATCCCAGCACTTTGGGAGGCCAAGGCGGGCGGATCACGAGGTCAGGAGATCGAGACCATCCCGGCTAAAACGGTGAAACCCCGTCTCTACTAAAAATACAAAAAATTAGCCGGGCATAGTGGCGGGCGCCTGTAGTCCCAGCTACTTGGGAGGCTGAGGCAGGAGAATGGCGTGGACCCGGGAGGCGGAGCTTGCAGTGAGCCGAGATCCCGCCACTGCACTCCAGCCTGGGCGACAGAGCGAGACTCCGTCTCAAAAAAAAAAAAAAAAAA	T	.	PASS	SVTYPE=DEL_ALU;MEINFO=AluYa5,1,281,+;END=81346380;CS=DEL_pindel;AC=2;AF=0.312101;NS=2504;AN=2;EAS_AF=0.3899;EUR_AF=0.2684;AFR_AF=0.3911;AMR_AF=0.2277;SAS_AF=0.2301;SITEPOST=0.9994	GT	1|1
3	81907492	DEL_pindel_8609	TAAAAACTGGTAAACCGGCCGGGCGCGGTGGCTCACGCCTGTAATCCCAGCACTTTGGGAGGCCGAGGCGGGCGGATCACGAGGTCAGGAGATCGAGGCCATCCCGGCTAAAACGGTGAAACCCCGTCTCTACTAAAAATACAAAAAAATTAGCCGGGCGTAGTGGCGGGCGCCTGTAGTCCCAGCTACTTGGGAGGCTGAGGCAGGAGAATGGCGTGAACCCGGGAGGCGGAGCTTGCAGTGAGCCGAGATCCCGCCACTGCACTCCAGCCTGGGCGACAGAGCGAGACTCCGTCTCAAAAAAAAAAAAAAAAAAAAAAA	T	.	PASS	SVTYPE=DEL_ALU;MEINFO=AluYa5a1,1,281,+;END=81907812;CS=DEL_pindel;AC=2;AF=0.773762;NS=2504;AN=2;EAS_AF=0.8046;EUR_AF=0.7734;AFR_AF=0.7428;AMR_AF=0.7867;SAS_AF=0.7751;SITEPOST=0.9471	GT	1|1
3	82936656	DEL_pindel_8618	CTAGAACAAAAAACCAAACACCGCATATTCTCACGCATAGGTGGGAATTGAACAATGAGATCACATGGACACAGGAAGGGGAATATCACACTCTGGGGACTGTGGTGGGGTCGGGGGAGGGGGGAGGGATAGCATTGGGAGATATACCTAATGCTAGATGACACGTTAGTGGGTGCAGCGCACCAGCATGGCACATGTATACATATGTAACTAACCTGCACAATGTGCACATGTACCCTAAAACTTAAAGTATAATAAAAAAAAAAAAAAATTAAAAAAAAAAAAAAAGAAAAAAAAATAAA	C	.	PASS	SVTYPE=DEL_LINE1;MEINFO=LINE1,5958,5973,+;END=82936957;CS=DEL_pindel;AC=2;AF=0.801917;NS=2504;AN=2;EAS_AF=0.994;EUR_AF=0.6571;AFR_AF=0.7632;AMR_AF=0.8343;SAS_AF=0.7822;SITEPOST=0.9998	GT	1|1
3	83304066	ALU_umary_ALU_2487	A	<INS:ME:ALU>	.	.	TSD=A;SVTYPE=ALU;MEINFO=AluUndef,17,280,-;SVLEN=263;CS=ALU_umary;AC=1;AF=0.417532;NS=2504;AN=2;EAS_AF=0.4415;EUR_AF=0.4205;AFR_AF=0.3843;AMR_AF=0.4207;SAS_AF=0.4325;SITEPOST=1	GT	0|1
3	84433395	L1_umary_LINE1_627	A	<INS:ME:LINE1>	.	.	TSD=TAAAACAGATA;SVTYPE=LINE1;MEINFO=LINE1,1,6011,+;SVLEN=6010;CS=L1_umary;AC=1;AF=0.170727;NS=2504;AN=2;EAS_AF=0.1548;EUR_AF=0.168;AFR_AF=0.0968;AMR_AF=0.2003;SAS_AF=0.2689;SITEPOST=1	GT	0|1
3	85576571	L1_umary_LINE1_629	G	<INS:ME:LINE1>	.	.	TSD=AAAACAAAGAAAGAAAAAATTCTGTGG;SVTYPE=LINE1;MEINFO=LINE1,30,6019,-;SVLEN=5989;CS=L1_umary;AC=1;AF=0.266374;NS=2504;AN=2;EAS_AF=0.4921;EUR_AF=0.336;AFR_AF=0.0582;AMR_AF=0.2968;SAS_AF=0.2219;SITEPOST=1	GT	0|1
3	86336090	DEL_pindel_8669	GTGAGAGTCTGGAGAAAGAGAACCAGGAAGAAAGCGTATTTCATATTGTGACTTACC	G	.	PASS	SVTYPE=DEL;END=86336146;CS=DEL_pindel;AC=1;AF=0.181909;NS=2504;AN=2;EAS_AF=0.1925;EUR_AF=0.2475;AFR_AF=0.0877;AMR_AF=0.2262;SAS_AF=0.1994;SITEPOST=0.9963	GT	0|1
3	87482522	DEL_pindel_8702	ATTAAGGGTATAAATCTATTGAACTAAAGTCATATGTTTATGCACTTGCCTTAGAGGAGTGTTAGACATGAATTCTAAATTTCTT	A	.	PASS	SVTYPE=DEL;END=87482606;CS=DEL_pindel;AC=1;AF=0.117013;NS=2504;AN=2;EAS_AF=0.0843;EUR_AF=0.0636;AFR_AF=0.2504;AMR_AF=0.0403;SAS_AF=0.0798;SITEPOST=0.9998	GT	0|1
3	87520483	ALU_umary_ALU_2504	G	<INS:ME:ALU>	.	.	TSD=AAGAGATAAAGTTGG;SVTYPE=ALU;MEINFO=AluUndef,16,281,+;SVLEN=265;CS=ALU_umary;AC=1;AF=0.337061;NS=2504;AN=2;EAS_AF=0.3849;EUR_AF=0.4145;AFR_AF=0.1331;AMR_AF=0.4409;SAS_AF=0.41;SITEPOST=1	GT	1|0
3	88478162	ALU_umary_ALU_2509	G	<INS:ME:ALU>	.	.	TSD=AAAATTTTAGCAAATATTGG;SVTYPE=ALU;MEINFO=AluYa4_5,23,281,+;SVLEN=258;CS=ALU_umary;AC=1;AF=0.170927;NS=2504;AN=2;EAS_AF=0.1607;EUR_AF=0.1958;AFR_AF=0.2118;AMR_AF=0.134;SAS_AF=0.1268;SITEPOST=1	GT	1|0
3	88485023	DEL_pindel_8724	ATGTGCATTATATATATAATGCACATTATGTGTGCATTATATATATAATGCACATTATG	A	.	PASS	SVTYPE=DEL;END=88485081;CS=DEL_pindel;AC=1;AF=0.142372;NS=2504;AN=2;EAS_AF=0.119;EUR_AF=0.1243;AFR_AF=0.208;AMR_AF=0.0994;SAS_AF=0.1268;SITEPOST=0.9966	GT	1|0
3	95116192	DEL_pindel_8783	ACCAACCTGACTTACTTTTTTTTTTTTTTTTTTTTTTTTTTTTTGAGACGGAGTCTCGCTCTGTCGCCCAGGCCGGACTGCGGACTGCAGTGGCGCAATCTCGGCTCACTGCAAGCTCCGCTTCCCGGGTTCACGCCATTCTCCTGCCTCAGCCTCCCGAGTAGCTGGGACTACAGGCGCCCGCCACCACGCCCGGCTAATTTTTTGTATTTTTAGTAGAGACGGGGTTTCACCTTGTTAGCCAGGATGGTCTCGATCTCCTGACCTCATGATCCACCCGCCTCGGCCTCCCAAAGTGCTGGGATTACAGGCGTGAGCCACCGCGCCCGGC	A	.	PASS	SVTYPE=DEL_ALU;MEINFO=AluYb3a1,2,281,-;END=95116522;CS=DEL_pindel;AC=2;AF=0.402157;NS=2504;AN=2;EAS_AF=0.3591;EUR_AF=0.327;AFR_AF=0.5915;AMR_AF=0.2003;SAS_AF=0.411;SITEPOST=0.99095	GT	1|1
3	95465761	UW_VH_297	A	<CN0>	100	PASS	SVTYPE=DEL;CIEND=0,277;CIPOS=-219,0;END=95468120;CS=DEL_union;MC=SI_BD_3357,YL_CN_YRI_971,YL_CN_JPT_811,BI_GS_DEL1_B1_P0590_322,YL_CN_TSI_687,YL_CN_LWK_716,YL_CN_CDX_653,YL_CN_GIH_552,EM_DL_DEL64880,YL_CN_ASW_772;AC=1;AF=0.355831;NS=2504;AN=2;EAS_AF=0.4177;EUR_AF=0.3797;AFR_AF=0.3154;AMR_AF=0.1758;SAS_AF=0.4499	GT	0|1
3	98410648	UW_VH_2359	C	<CN0>	100	PASS	SVTYPE=DEL;CIEND=0,359;CIPOS=-505,0;END=98414803;CS=DEL_union;MC=BI_GS_DEL1_B2_P0593_299,EM_DL_DEL64985,YL_CN_PEL_681;AC=2;AF=0.358427;NS=2504;AN=2;EAS_AF=0.4306;EUR_AF=0.4513;AFR_AF=0.0976;AMR_AF=0.4409;SAS_AF=0.4826	GT	1|1
3	98726776	ALU_umary_ALU_2552	G	<INS:ME:ALU>	.	.	TSD=AAAACTCACAGAGATG;SVTYPE=ALU;MEINFO=AluUndef,2,281,+;SVLEN=279;CS=ALU_umary;AC=1;AF=0.51897;NS=2504;AN=2;EAS_AF=0.5744;EUR_AF=0.5;AFR_AF=0.5113;AMR_AF=0.4827;SAS_AF=0.5174;SITEPOST=1	GT	1|0
3	98899063	BI_GS_DEL1_B1_P0593_764	T	<CN0>	100	PASS	SVTYPE=DEL;CIEND=0,0;CIPOS=0,0;END=98902396;CS=DEL_union;MC=UW_VH_5333,SI_BD_3375,UW_VH_15599,YL_CN_ACB_843,UW_VH_18302,UW_VH_298,UW_VH_20908,EM_DL_DEL64996,UW_VH_2968;AC=2;AF=0.805711;NS=2504;AN=2;EAS_AF=0.8452;EUR_AF=0.7803;AFR_AF=0.7549;AMR_AF=0.8386;SAS_AF=0.8364	GT	1|1
3	98943804	BI_GS_DEL1_B4_P0593_222	T	<CN0>	100	PASS	SVTYPE=DEL;CIEND=0,0;CIPOS=0,0;END=98949516;CS=DEL_union;MC=EM_DL_DEL64998,UW_VH_2360,YL_CN_PEL_683;AC=1;AF=0.0858626;NS=2504;AN=2;EAS_AF=0.003;EUR_AF=0.2495;AFR_AF=0.0045;AMR_AF=0.1513;SAS_AF=0.0665	GT	1|0
3	98982423	DEL_pindel_8892	TATATATATGATATATATATGATATATATATATCATATATATATCATATATATGATATATATATCATATATATC	T	.	PASS	SVTYPE=DEL;END=98982496;CS=DEL_pindel;AC=1;AF=0.451877;NS=2504;AN=2;EAS_AF=0.5754;EUR_AF=0.501;AFR_AF=0.326;AMR_AF=0.4856;SAS_AF=0.4202;SITEPOST=0.9922	GT	1|0
3	99037445	DEL_pindel_8893	GGAAATTCTTTTTTTTTTTTTTTTTTTTTTTTGAGACGGAGTCTCGCTCTGTCGCCCAGGCTGGAGTGCAGTGGCGCGATCTCGGCTCACTGCAAGCTCCGCCTCCCGGGTTCACGCCATTCTCCTGCCTCAGCCTCCCGAGTAGCTGGGACTACAGGCGCCCGCTACCACGCCCGGCTAATTTTTTGTATTTTTAGTAGAGATGGGGTTTCACCGTGTTAGCCAGGATGGTCTCGATCTCCTGACCTCGTGATCCGCCCGCCTCGGCCTCCCAAAGTGCTGGGATTACAGGCGTGAGCCACCGCGCCCGGCC	G	.	PASS	SVTYPE=DEL_ALU;MEINFO=AluYc1,1,281,-;END=99037757;CS=DEL_pindel;AC=2;AF=0.848243;NS=2504;AN=2;EAS_AF=0.8472;EUR_AF=0.8539;AFR_AF=0.8646;AMR_AF=0.8746;SAS_AF=0.8027;SITEPOST=0.9943	GT	1|1
3	99605060	DEL_pindel_8906	TTTATCACTATGCTGAGTTCCTGGTGAGAGGGGAATGAGTGTAAAGCAGGGATG	T	.	PASS	SVTYPE=DEL;END=99605113;CS=DEL_pindel;AC=1;AF=0.209465;NS=2504;AN=2;EAS_AF=0.1528;EUR_AF=0.1839;AFR_AF=0.2534;AMR_AF=0.2032;SAS_AF=0.2393;SITEPOST=0.9977	GT	0|1
3	99628781	BI_GS_DEL1_B5_P0594_830	G	<CN0>	100	PASS	SVTYPE=DEL;CIEND=0,0;CIPOS=0,0;END=99629631;CS=DEL_union;MC=UW_VH_10390,UW_VH_6006,SI_BD_3380,UW_VH_4757,UW_VH_299,UW_VH_11401;AC=1;AF=0.229832;NS=2504;AN=2;EAS_AF=0.1954;EUR_AF=0.3032;AFR_AF=0.084;AMR_AF=0.3429;SAS_AF=0.3067	GT	0|1
3	99785350	DEL_pindel_8915	AGGCTTTGCTTCTTTTTTTTTTTTTTTTTTTTTTTTTTTTTTTTGAGACGGAGTCTCGCTCTGTCGCCCAGGCTGGAGTGCAGTGGCGGGATCTCGGCTCACTGCAAGCTCCGCCTCCCGGGTTCACGCCATTCTCCTGCCTCAGCCTCCCAAGTAGCTGGGACTACAGGCGCCCGCCACTACGCCCGGCTAATTTTTTGTATTTTTAGTAGAGACGGGGTTTCACCATTTTAGCCGGGATGGTCTCGATCTCCTGACCTCGTGATCCGCCCGCCTCGGCCTCCCAAAGTGCTGGGATTACAGGCGT	A	.	PASS	SVTYPE=DEL_ALU;MEINFO=AluY,19,281,-;END=99785656;CS=DEL_pindel;AC=1;AF=0.173922;NS=2504;AN=2;EAS_AF=0.1488;EUR_AF=0.1918;AFR_AF=0.1309;AMR_AF=0.2262;SAS_AF=0.2025;SITEPOST=0.9999	GT	0|1
3	100112531	ALU_umary_ALU_2564	T	<INS:ME:ALU>	.	.	TSD=CCCCTCAGCTCTT;SVTYPE=ALU;MEINFO=AluYb8,10,276,-;SVLEN=266;CS=ALU_umary;AC=1;AF=0.00419329;NS=2504;AN=2;EAS_AF=0;EUR_AF=0.0089;AFR_AF=0;AMR_AF=0.0029;SAS_AF=0.0102;SITEPOST=1	GT	0|1
3	100177266	ALU_umary_ALU_2565	A	<INS:ME:ALU>	.	.	TSD=AAAAACCCCAAAACA;SVTYPE=ALU;MEINFO=AluYa5,1,281,+;SVLEN=280;CS=ALU_umary;AC=1;AF=0.304513;NS=2504;AN=2;EAS_AF=0.3383;EUR_AF=0.329;AFR_AF=0.1967;AMR_AF=0.3386;SAS_AF=0.3661;SITEPOST=1	GT	1|0
3	100410560	ALU_umary_ALU_2567	T	<INS:ME:ALU>	.	.	TSD=GATGGGCTTTATTCTTTT;SVTYPE=ALU;MEINFO=AluUndef,1,277,-;SVLEN=276;CS=ALU_umary;AC=1;AF=0.245407;NS=2504;AN=2;EAS_AF=0.0764;EUR_AF=0.3111;AFR_AF=0.1785;AMR_AF=0.2997;SAS_AF=0.4039;SITEPOST=1	GT	1|0
3	100521568	BI_GS_DEL1_B2_P0595_364	C	<CN0>	100	PASS	SVTYPE=DEL;CIEND=-10,11;CIPOS=-10,11;END=100522471;CS=DEL_union;MC=DEL_pindel_8923,UW_VH_1393;AC=1;AF=0.114417;NS=2504;AN=2;EAS_AF=0.0506;EUR_AF=0.166;AFR_AF=0.0106;AMR_AF=0.098;SAS_AF=0.2791	GT	1|0
3	103453396	ALU_umary_ALU_2578	T	<INS:ME:ALU>	.	.	TSD=GAGTAAAATTCTTTTT;SVTYPE=ALU;MEINFO=AluUndef,1,281,-;SVLEN=280;CS=ALU_umary;AC=2;AF=0.28095;NS=2504;AN=2;EAS_AF=0.1498;EUR_AF=0.5119;AFR_AF=0.1581;AMR_AF=0.3674;SAS_AF=0.2832;SITEPOST=1	GT	1|1
3	104278168	BI_GS_DEL1_B1_P0599_199	T	<CN0>	100	PASS	SVTYPE=DEL;CIEND=-2,2;CIPOS=-2,2;END=104279030;CS=DEL_union;MC=DEL_pindel_8983;AC=1;AF=0.214457;NS=2504;AN=2;EAS_AF=0.0933;EUR_AF=0.4006;AFR_AF=0.1399;AMR_AF=0.2911;SAS_AF=0.1943	GT	0|1
3	106289201	ALU_umary_ALU_2591	A	<INS:ME:ALU>	.	.	TSD=AAAAAAGGGTTCA;SVTYPE=ALU;MEINFO=AluYb8,1,276,+;SVLEN=275;CS=ALU_umary;AC=2;AF=0.273163;NS=2504;AN=2;EAS_AF=0.5764;EUR_AF=0.159;AFR_AF=0.1089;AMR_AF=0.255;SAS_AF=0.3129;SITEPOST=1	GT	1|1
3	106813625	DEL_pindel_9010	AGTTTTTTTTTTTTCTTTTTTTTGTTGTTGTTTTTTTTGTTTTTTTTTTTGTTTTGTTTTTTTTTTTTTTTATTATACTCTAAGTTTTAGGGTACATGTGCACATTGTGCAGGTTAGTTACATATGTATACATGTGCCATGCTGGTGCGCTGCACCCACTAACGT	A	.	PASS	SVTYPE=DEL;END=106813789;CS=DEL_pindel;AC=2;AF=0.991214;NS=2504;AN=2;EAS_AF=0.9891;EUR_AF=0.994;AFR_AF=0.9879;AMR_AF=0.9928;SAS_AF=0.9939;SITEPOST=1	GT	1|1
3	110271029	ALU_umary_ALU_2610	A	<INS:ME:ALU>	.	.	TSD=AAAATTCTTTA;SVTYPE=ALU;MEINFO=AluYa5,12,281,+;SVLEN=269;CS=ALU_umary;AC=1;AF=0.138578;NS=2504;AN=2;EAS_AF=0.0278;EUR_AF=0.1034;AFR_AF=0.2791;AMR_AF=0.0706;SAS_AF=0.1472;SITEPOST=1	GT	1|0
3	111226375	ALU_umary_ALU_2616	A	<INS:ME:ALU>	.	.	TSD=AAAAATAAAATCA;SVTYPE=ALU;MEINFO=AluYb11,1,276,+;SVLEN=275;CS=ALU_umary;AC=1;AF=0.360623;NS=2504;AN=2;EAS_AF=0.3879;EUR_AF=0.4791;AFR_AF=0.1467;AMR_AF=0.4553;SAS_AF=0.4325;SITEPOST=1	GT	1|0
3	111243593	BI_GS_CNV_3_111243593_111248855	T	<CN0>	100	PASS	SVTYPE=DEL;CIEND=0,500;CIPOS=-500,0;END=111248855;CS=DEL_union;MC=UW_VH_21393,YL_CN_CHB_781,SI_BD_3449,EM_DL_DEL65479,UW_VH_1327;AC=1;AF=0.216653;NS=2504;AN=2;EAS_AF=0.0982;EUR_AF=0.2495;AFR_AF=0.2867;AMR_AF=0.2478;SAS_AF=0.1881	GT	1|0
3	112467382	DEL_pindel_9101	AGGGAAGGTAAATATTTCTTTTTTTTTTTTTTTTTTTTTTTTTTTTTTTTGAGACGGAGTCCCGCTGTTTAGCCCAGGCCGGATTGCAGTGGCGCAATCTCGGCTCACTGCAAGCTCCGCCTCCCAGGTTCACGCCATTCTCCTGCCTCAGCCTCCCGAGTAGCTGGGACTACAGGCGCCCGCCACCGCGCCCGGCTAATTTTTTGTATTTTTAGTAGAGACGGGGTTTCACCGTGTTAGCCAAGATGGTCTCGATCTCCTGACCTTGTGATCCGCCCGCCTCGGCCTCCCAAAGTGCTGGGATTACAGGCGTGAGCCACCGCGCCCAGCC	A	.	PASS	SVTYPE=DEL_ALU;MEINFO=AluYb,1,281,-;END=112467712;CS=DEL_pindel;AC=1;AF=0.609425;NS=2504;AN=2;EAS_AF=0.6101;EUR_AF=0.6034;AFR_AF=0.593;AMR_AF=0.6239;SAS_AF=0.6268;SITEPOST=0.9789	GT	0|1
3	113047156	ALU_umary_ALU_2627	T	<INS:ME:ALU>	.	.	TSD=CAATCTCTTTCT;SVTYPE=ALU;MEINFO=AluUndef,1,276,-;SVLEN=275;CS=ALU_umary;AC=1;AF=0.211262;NS=2504;AN=2;EAS_AF=0.3046;EUR_AF=0.1928;AFR_AF=0.174;AMR_AF=0.1974;SAS_AF=0.1943;SITEPOST=1	GT	1|0
3	113854021	DEL_pindel_9123	TGATATTTGTCTTTTTTTTTTTTTTTTTTTTTTTTTTTTGAGACGGAGTCTCGCTCTGTCGCCCGGGCCGGACTGCGGACTGCAGTGGCGCAATCTCGGCTCACTGCAAGCTCCGCTTCCCGGGTTCGCGCCATTCTCCTGCCTCAGCCTCCCGAGTAGCTGGGACTACAGGCGCCCGCCACCGCGCCCGGCTAATTTTTTGTATTTTTAGTAGAGACGGGGTTTCACCTTGTTAGCCAGGATGGTCTCGATCTCTTGACCTCATGATCCACCCGCCTCGGCCTCCCAAAGTGCTGGGATTACAGGCGTGAGCCACCGCGCCCGGCC	T	.	PASS	SVTYPE=DEL_ALU;MEINFO=AluYb6_2,1,281,-;END=113854347;CS=DEL_pindel;AC=2;AF=0.902157;NS=2504;AN=2;EAS_AF=0.9375;EUR_AF=0.9215;AFR_AF=0.8525;AMR_AF=0.9164;SAS_AF=0.9029;SITEPOST=0.9997	GT	1|1
3	114466474	DEL_pindel_9135	ACAAGATTGAGGCCGGGCGCGGTGGCTCACGCCTGTAATCCCAGCACTTTGGGAGGCCGAGGCGGGCGGATCACGAGGTCAGGAGATCGAGACCATCCTGGCTAACACGGTGAAACCCCGTCTCTACTAAAAATACAAAAAATTAGCCGGGCGAGGTGGCGGGCGCCTGTAGTCCCAGCTACTCGGGAGGCTGAGGCAGGAGAATGGCGTGAACCCCAGGGGGCGGAGCCTGCAGTGAGCCGAGATTGCGCCACTGCACTCCAGCCTGGGCGACAGCGAGACTCCGTCTCAAAAAAAAAAAAAAAAAAAAAAAAAAAAAAAAAAC	A	.	PASS	SVTYPE=DEL_ALU;MEINFO=AluYe,1,281,+;END=114466798;CS=DEL_pindel;AC=1;AF=0.717452;NS=2504;AN=2;EAS_AF=0.7371;EUR_AF=0.7525;AFR_AF=0.6309;AMR_AF=0.7378;SAS_AF=0.7638;SITEPOST=0.9454	GT	0|1
3	114915094	ALU_umary_ALU_2641	A	<INS:ME:ALU>	.	.	TSD=AAGAATTTTA;SVTYPE=ALU;MEINFO=AluY,1,281,+;SVLEN=280;CS=ALU_umary;AC=1;AF=0.193291;NS=2504;AN=2;EAS_AF=0.3988;EUR_AF=0.0944;AFR_AF=0.1301;AMR_AF=0.1297;SAS_AF=0.2137;SITEPOST=1	GT	0|1
3	115018215	ALU_umary_ALU_2642	C	<INS:ME:ALU>	.	.	TSD=null;SVTYPE=ALU;MEINFO=AluYa4_5,1,281,-;SVLEN=280;CS=ALU_umary;AC=1;AF=0.00798722;NS=2504;AN=2;EAS_AF=0;EUR_AF=0.0258;AFR_AF=0.0008;AMR_AF=0.0115;SAS_AF=0.0051;SITEPOST=1	GT	1|0
3	116275271	DEL_pindel_9156	TAAAAAATCTTCAGGCCGGGCGCGGTGGCTCACGCCTGTAATCCCAGCACTTTGGGAGGCCGAGGCGGGCGGATCACGAGGTCAGGAGATCGAGACCATCCTGGCTAACACGGTGAAACCCCGTCTCTACTAAAAATACAAAAAATTAGCCGGGCGAGGTGGCGGGCGCCTGTAGTCCCAGCTACTCGGGAGGCTGAGGCAGGAGAATGGCGTGAACCCCAGGGGGCGGAGCCTGCAGTGAGCCGAGATTGCGCCACTGCACTCCAGCCTGGGCGACAGCGAGACTCCGTCTCAAAAAAAAAAAAAAAAAAAAAAAAAAAAAAAA	T	.	PASS	SVTYPE=DEL_ALU;MEINFO=AluYe,1,281,+;END=116275595;CS=DEL_pindel;AC=1;AF=0.912141;NS=2504;AN=2;EAS_AF=0.9474;EUR_AF=0.9205;AFR_AF=0.8684;AMR_AF=0.9265;SAS_AF=0.9162;SITEPOST=1	GT	0|1
3	118281607	BI_GS_DEL1_B5_P0613_350	G	<CN0>	100	PASS	SVTYPE=DEL;CIEND=0,0;CIPOS=0,0;END=118281829;CS=DEL_union;MC=UW_VH_24779;AC=2;AF=0.688299;NS=2504;AN=2;EAS_AF=0.8373;EUR_AF=0.7913;AFR_AF=0.3525;AMR_AF=0.7709;SAS_AF=0.8241	GT	1|1
3	119893984	BI_GS_DEL1_B4_P0614_212	A	<CN0>	100	PASS	SVTYPE=DEL;CIEND=0,0;CIPOS=0,0;END=119894448;CS=DEL_union;AC=2;AF=0.892173;NS=2504;AN=2;EAS_AF=0.9266;EUR_AF=0.9245;AFR_AF=0.8676;AMR_AF=0.9193;SAS_AF=0.8374	GT	1|1
3	120318983	ALU_umary_ALU_2666	T	<INS:ME:ALU>	.	.	TSD=null;SVTYPE=ALU;MEINFO=AluYa5,1,281,-;SVLEN=280;CS=ALU_umary;AC=1;AF=0.171925;NS=2504;AN=2;EAS_AF=0.371;EUR_AF=0.1342;AFR_AF=0.0416;AMR_AF=0.1499;SAS_AF=0.1973;SITEPOST=1	GT	1|0
3	122138442	DEL_pindel_9246	TAGAAATGAAGGCCGGGCGCGGTGGCTCACGCCTGTAATCCCAGCACTTTGGGAGGCCGAGGCGGGTGGATCATGAGGTCAAGAGATCGAGACCATCCTGGCTAACAAGGTGAAACCCCGTCTCTACTAAAAATACAAAAAATTAGCCGGGCGCGGTGGCGGGCGCCTGTAGTCCCAGCTACTCGGGAGGCTGAGGCAGGAGAATGGCGTGAACCCGGGAAGCGGAGCTTGCAGTGAGCCGAGATTGCGCCACTGCAGTCCGCAGTCCGGCCTGGGCGACAGAGCGAGACTCCGTCTCAAAAAAAAAAAAAAAAAAAAAAAAAAAAA	T	.	PASS	SVTYPE=DEL_ALU;MEINFO=AluYb6_2,1,281,+;END=122138768;CS=DEL_pindel;AC=1;AF=0.4375;NS=2504;AN=2;EAS_AF=0.5496;EUR_AF=0.493;AFR_AF=0.3419;AMR_AF=0.3775;SAS_AF=0.4366;SITEPOST=0.9961	GT	1|0
3	123209274	ALU_umary_ALU_2677	A	<INS:ME:ALU>	.	.	TSD=AAAAAGCCA;SVTYPE=ALU;MEINFO=AluYc1,1,281,+;SVLEN=280;CS=ALU_umary;AC=1;AF=0.13758;NS=2504;AN=2;EAS_AF=0.2292;EUR_AF=0.1342;AFR_AF=0.0477;AMR_AF=0.1787;SAS_AF=0.1391;SITEPOST=1	GT	1|0
3	123236746	DEL_pindel_9285	TAAAAATATTTGGGCCGGGCGCGGTGGCTCACGCCTGTAATCCCAGCACTTTGGGAGGCCGAGGCGGGCGGATCACGAGGTCAGGAGATCGAGACCATCCCGGCTAAAACGGTGAAACCCCGTCTCTACTAAAAATACAAAAAATTAGCCGGGCGTAGTGGCGGGCGCCTGTGGTCCCAGCTACTTGGGAGGCTGAGGCAGGAGAATGGCGTGAACCCGGGAGGCGGAGCTTGCAGTGAGCCGAGATCCCGCCACTGCACTCCAGCCTGGGCGACAGAGCGAGACTCCGTCTCAAAAAAAAAAAAAAAAAAAAAAA	T	.	PASS	SVTYPE=DEL_ALU;MEINFO=AluYa5b1,1,281,+;END=123237061;CS=DEL_pindel;AC=2;AF=0.809704;NS=2504;AN=2;EAS_AF=0.8829;EUR_AF=0.8469;AFR_AF=0.6861;AMR_AF=0.8516;SAS_AF=0.8333;SITEPOST=0.98305	GT	1|1
3	124808631	ALU_umary_ALU_2685	C	<INS:ME:ALU>	.	.	TSD=TC;SVTYPE=ALU;MEINFO=AluUndef,1,267,-;SVLEN=266;CS=ALU_umary;AC=1;AF=0.374002;NS=2504;AN=2;EAS_AF=0.4554;EUR_AF=0.3141;AFR_AF=0.3495;AMR_AF=0.353;SAS_AF=0.3998;SITEPOST=1	GT	0|1
3	124936320	SI_BD_3505	T	<CN0>	100	PASS	SVTYPE=DEL;CIEND=-170,322;CIPOS=-322,97;END=124937213;CS=DEL_union;MC=EM_DL_DEL10719024;AC=2;AF=0.354633;NS=2504;AN=2;EAS_AF=0.2708;EUR_AF=0.4473;AFR_AF=0.2958;AMR_AF=0.3833;SAS_AF=0.4049	GT	1|1
3	126358922	DEL_pindel_9329	AGCTGCTTGTGTTTTCTTTTTTTTTTTTTTTTTTTTTTTTTTTTGAGACGGAGTCTCGCTCTGTCGCCCAGGCTGGAGTGCAGTGGCGCGATCTCGGCTCACTGCAAGCTCCGCCTCCCGGGTTCACGCCATTCTCCTGCCTCAGCCTCCCGAGTAGCTGGGACTACAGGCGCCCGCCACTACGCCCGGCTAATTTTTTGTATTTTTTTTAGTAGAGACGGGGTTTCACCGTGTTAGCCAGGATGGTCTCGATCTCCTGACCTCGTGATCCGCCCGCCTCGGCCTCCCAAAGTGCTGGGATTACAGGCGTGAGCCACCGCGCCCGGCC	A	.	PASS	SVTYPE=DEL_ALU;MEINFO=AluYa1_1,1,281,-;END=126359249;CS=DEL_pindel;AC=2;AF=0.589457;NS=2504;AN=2;EAS_AF=0.5427;EUR_AF=0.6889;AFR_AF=0.5144;AMR_AF=0.6873;SAS_AF=0.5675;SITEPOST=0.9888	GT	1|1
3	128395222	ALU_umary_ALU_2697	T	<INS:ME:ALU>	.	.	TSD=CCGGCTTAATAAAGGACTCTT;SVTYPE=ALU;MEINFO=AluUndef,1,278,-;SVLEN=277;CS=ALU_umary;AC=1;AF=0.377995;NS=2504;AN=2;EAS_AF=0.4425;EUR_AF=0.4026;AFR_AF=0.3389;AMR_AF=0.3718;SAS_AF=0.3436;SITEPOST=1	GT	1|0
3	128672140	YL_CN_PJL_793	C	<CN0>	100	PASS	SVTYPE=DEL;CIEND=-500,1000;CIPOS=-1000,500;END=128675334;CS=DEL_union;AC=2;AF=0.771366;NS=2504;AN=2;EAS_AF=0.8433;EUR_AF=0.7078;AFR_AF=0.826;AMR_AF=0.7622;SAS_AF=0.6953	GT	1|1
3	129763168	BI_GS_DEL1_B3_P0624_27	C	<CN0>	100	PASS	SVTYPE=DEL;CIEND=-5,6;CIPOS=-5,6;END=129806784;CS=DEL_union;MC=EM_DL_DEL65943,YL_CN_ACB_872;AC=2;AF=0.300319;NS=2504;AN=2;EAS_AF=0.256;EUR_AF=0.4135;AFR_AF=0.1702;AMR_AF=0.3818;SAS_AF=0.3476	GT	1|1
3	129774132	BI_GS_DEL1_B1_P0624_652	A	<CN0>	100	PASS	SVTYPE=DEL;CIEND=-65,66;CIPOS=-65,66;END=129780957;CS=DEL_union;AC=2;AF=0.29972;NS=2504;AN=2;EAS_AF=0.2569;EUR_AF=0.4135;AFR_AF=0.1672;AMR_AF=0.3818;SAS_AF=0.3476	GT	1|1
3	129938434	ALU_umary_ALU_2701	C	<INS:ME:ALU>	.	.	TSD=AAATAAAGAATGAATGGGAGC;SVTYPE=ALU;MEINFO=AluUndef,1,277,+;SVLEN=276;CS=ALU_umary;AC=2;AF=0.714257;NS=2504;AN=2;EAS_AF=0.754;EUR_AF=0.7565;AFR_AF=0.6225;AMR_AF=0.7651;SAS_AF=0.7178;SITEPOST=1	GT	1|1
3	130131996	UW_VH_23248	A	<CN0>	100	PASS	SVTYPE=DEL;CIEND=0,68;CIPOS=-241,0;END=130132924;CS=DEL_union;MC=UW_VH_1397,SI_BD_3545,BI_GS_DEL1_B4_P0625_39;AC=1;AF=0.00738818;NS=2504;AN=2;EAS_AF=0.001;EUR_AF=0.0249;AFR_AF=0;AMR_AF=0.0101;SAS_AF=0.0041	GT	1|0
3	131708252	UW_VH_2783	C	<CN0>	100	PASS	SVTYPE=DEL;CIEND=0,383;CIPOS=-398,0;END=131713384;CS=DEL_union;MC=UW_VH_315,EM_DL_DEL66330,YL_CN_IBS_657,BI_GS_DEL1_B1_P0626_731;AC=1;AF=0.276358;NS=2504;AN=2;EAS_AF=0.3512;EUR_AF=0.333;AFR_AF=0.028;AMR_AF=0.4452;SAS_AF=0.3569	GT	1|0
3	132776269	DEL_pindel_9481	GTGTGTGTGTGTATATATATATATATATATATATATATATATATATATATA	G	.	PASS	SVTYPE=DEL;END=132776319;CS=DEL_pindel;AC=1;AF=0.374201;NS=2504;AN=2;EAS_AF=0.3006;EUR_AF=0.4404;AFR_AF=0.2489;AMR_AF=0.536;SAS_AF=0.4366;SITEPOST=0.997	GT	0|1
3	133849758	DEL_pindel_9511	ATGAAGAATGCCTTTGATTGGCTCATCATTAGACTGGACATGGCTGAGGAAAAAATCAG	A	.	PASS	SVTYPE=DEL;END=133849816;CS=DEL_pindel;AC=1;AF=0.144569;NS=2504;AN=2;EAS_AF=0.3224;EUR_AF=0.0666;AFR_AF=0.1233;AMR_AF=0.1081;SAS_AF=0.0961;SITEPOST=0.9998	GT	1|0
3	134673902	DEL_pindel_9520	TGACATCCTTTCTTTTTTTTTTTTTTTTTTTTTTTTTTTTTTTTAATTTTTTTTTTTTTAATTATACTCTAAGTTTTAGGGTACATGTGCACATTGTGCAGGTTAGTTACATATGTATACATGTGCCATGCTGGTGCGCTGCACCCACTAACGTGTCATCTAGCATTAGGTATATCTCCCAATGCTATCCCTCCCCCCTCCCCCAACCCCACCACAGTCCCCAGAGTGTGATATTCCCCTTCCTGTGTCCATGTGATCTCATTGTTCAATTCCCACCTATGAGTGAGAATATGCGGTGTTTGGTTTTTTGTTCTTGCGATAGTTTACTGAGAATGATGGTTTCCAATTTCATCCATGTCCCTACAAAGGACATGAACTCATCATTTTTTATGGCTGCATAGTATTCCATGGTGTATATGTGCCACATTTTCTTAATCCAGTCTATCATTGTTGGACATTTGGTGGGACTGTAAACTAGTTCAACCATTGTGGAAGTCAGTGTGGCGATTCCTCAGGGATCTAGAACTAGAAATACCATTTGACCCAGCCATCCCATTACTGGGTATATACCCAAAGGACTATAAATCATGCTGCTATAAAGACACATGCACACGTATGTTTATTGCGGCACTATTCACAATAGCAAAGACTTGG	T	.	PASS	SVTYPE=DEL;END=134674555;CS=DEL_pindel;AC=1;AF=0.41254;NS=2504;AN=2;EAS_AF=0.2024;EUR_AF=0.3926;AFR_AF=0.5318;AMR_AF=0.4813;SAS_AF=0.4397;SITEPOST=0.9972	GT	0|1
3	136020924	YL_CN_LWK_752	T	<CN0>	100	PASS	SVTYPE=DEL;CIEND=-500,1000;CIPOS=-1000,500;END=136026326;CS=DEL_union;MC=UW_VH_317,SI_BD_3574,BI_GS_DEL1_B1_P0631_24,EM_DL_DEL66606;AC=1;AF=0.450879;NS=2504;AN=2;EAS_AF=0.7857;EUR_AF=0.4483;AFR_AF=0.0537;AMR_AF=0.6037;SAS_AF=0.5368	GT	0|1
3	137314460	BI_GS_DEL1_B5_P0632_368	C	<CN0>	100	PASS	SVTYPE=DEL;CIEND=0,0;CIPOS=0,0;END=137316441;CS=DEL_union;MC=YL_CN_CEU_941,SI_BD_3578;AC=2;AF=0.0798722;NS=2504;AN=2;EAS_AF=0.0367;EUR_AF=0.0477;AFR_AF=0.1664;AMR_AF=0.0303;SAS_AF=0.0757	GT	1|1
3	137845386	SVA_umary_SVA_187	T	<INS:ME:SVA>	.	.	TSD=AAAAATTGTCACATTGT;SVTYPE=SVA;MEINFO=SVA,113,1627,+;SVLEN=1514;CS=SVA_umary;AC=1;AF=0.302516;NS=2504;AN=2;EAS_AF=0.3085;EUR_AF=0.3777;AFR_AF=0.2239;AMR_AF=0.379;SAS_AF=0.271;SITEPOST=1	GT	1|0
3	139425868	DEL_pindel_9603	GAGAGAGGACGCAGACAAGAGTTTTGGGAAGATTTCTGACATCTGTGAGGGGAAGGCTT	G	.	PASS	SVTYPE=DEL;END=139425926;CS=DEL_pindel;AC=1;AF=0.245807;NS=2504;AN=2;EAS_AF=0.378;EUR_AF=0.2266;AFR_AF=0.0908;AMR_AF=0.2839;SAS_AF=0.3119;SITEPOST=0.9975	GT	0|1
3	140524436	ALU_umary_ALU_2743	T	<INS:ME:ALU>	.	.	TSD=TGAACCATTTCTT;SVTYPE=ALU;MEINFO=AluYa4_2,2,281,-;SVLEN=279;CS=ALU_umary;AC=1;AF=0.176917;NS=2504;AN=2;EAS_AF=0.1111;EUR_AF=0.2177;AFR_AF=0.1135;AMR_AF=0.2925;SAS_AF=0.2065;SITEPOST=1	GT	1|0
3	142460039	ALU_umary_ALU_2757	T	<INS:ME:ALU>	.	.	TSD=ATAACTATGTATTTTT;SVTYPE=ALU;MEINFO=AluYa5,1,274,-;SVLEN=273;CS=ALU_umary;AC=1;AF=0.155551;NS=2504;AN=2;EAS_AF=0.2202;EUR_AF=0.164;AFR_AF=0.1611;AMR_AF=0.1052;SAS_AF=0.1084;SITEPOST=1	GT	1|0
3	143194860	ALU_umary_ALU_2760	C	<INS:ME:ALU>	.	.	TSD=AAAAGATTTAATACAGTC;SVTYPE=ALU;MEINFO=AluYa5,1,281,+;SVLEN=280;CS=ALU_umary;AC=1;AF=0.0660942;NS=2504;AN=2;EAS_AF=0.002;EUR_AF=0.172;AFR_AF=0.0106;AMR_AF=0.098;SAS_AF=0.0757;SITEPOST=1	GT	1|0
3	144888422	BI_GS_DEL1_B2_P0639_601	G	<CN0>	100	PASS	SVTYPE=DEL;CIEND=-1,1;CIPOS=-1,1;END=144888910;CS=DEL_union;AC=1;AF=0.248802;NS=2504;AN=2;EAS_AF=0.1657;EUR_AF=0.4453;AFR_AF=0.1021;AMR_AF=0.3646;SAS_AF=0.2485	GT	0|1
3	145069463	ALU_umary_ALU_2770	T	<INS:ME:ALU>	.	.	TSD=AAAAATAATGTCACTGT;SVTYPE=ALU;MEINFO=AluUndef,13,281,-;SVLEN=268;CS=ALU_umary;AC=1;AF=0.0798722;NS=2504;AN=2;EAS_AF=0.1161;EUR_AF=0.1024;AFR_AF=0.0605;AMR_AF=0.0634;SAS_AF=0.0573;SITEPOST=1	GT	1|0
3	146385228	EM_DL_DEL66886	T	<CN0>	100	PASS	SVTYPE=DEL;CIEND=-150,150;CIPOS=-150,150;END=146390409;CS=DEL_union;MC=YL_CN_MXL_645,YL_CN_CEU_952;AC=2;AF=0.699681;NS=2504;AN=2;EAS_AF=0.503;EUR_AF=0.673;AFR_AF=0.8457;AMR_AF=0.6988;SAS_AF=0.7331	GT	1|1
3	148566792	DEL_pindel_9765	TAGACCTCTTTTTTTTTTTTTTTTTTTTTTTTGAGACGGAGTCTCGCTCTGTCGCCCAGGCCGGACTGCGGACTGCAGTGGCGCAATCTCGGCTCACTGCAAGCTCGCTTCCCGGGTTCAAGCCATTCTCCTGCCTCAGCCTCCCGAGTAGCTGGGACTACAGGCACCCACCACCGCGCCCGGCTAATTTTTTGTATTTTTAGTAGAGACGGGGTTTCACCTTGTTAGCCAGGATGGTCTCGATCTCCTGACCTCATGATCCACCCGCCTCGGCCTCCCAAAGTGCTGGGATTACAGGCGTGAGCCACCGCGCCCGGCC	T	.	PASS	SVTYPE=DEL_ALU;MEINFO=AluYb6_2,1,281,-;END=148567110;CS=DEL_pindel;AC=2;AF=0.869409;NS=2504;AN=2;EAS_AF=0.8433;EUR_AF=0.8857;AFR_AF=0.8903;AMR_AF=0.8501;SAS_AF=0.865;SITEPOST=0.9849	GT	1|1
3	148844372	DEL_pindel_9771	TAAGATGCAAAAATAGGCCGGGCGCGGTGGCTCACGCCTGTAATCCCAGCACTTTGGGAGGCCGAGGCGGGCGGATCACGAGGTCAGGAGATCGAGACCATCCCGGCTAAAACGGTGAAACCCCGTCTCTACTAAAAATACAAAAAATTAGCCGGGCGTAGTGGCGGGCGCCTGTAGTCCCAGCTACTTGGGAGGCTGAGGCAGGAGAATGGCGTGAACCCGGGAGGCGGAGCTTGCAGTGAGCCGAGATTGCGCCACTGCACTCCAGCCTGGGCGACAGAGCGAGACTCCGTCTCAAAAAAAAAAAAAAAAAAAAAAAAAAAAAAAAA	T	.	PASS	SVTYPE=DEL_ALU;MEINFO=AluYa4_5,1,281,+;END=148844700;CS=DEL_pindel;AC=1;AF=0.674321;NS=2504;AN=2;EAS_AF=0.5942;EUR_AF=0.6581;AFR_AF=0.7844;AMR_AF=0.7046;SAS_AF=0.6033;SITEPOST=0.98225	GT	1|0
3	151148555	L1_umary_LINE1_714	T	<INS:ME:LINE1>	.	.	TSD=CCCGAAGATCTT;SVTYPE=LINE1;MEINFO=LINE1,2,5999,-;SVLEN=5997;CS=L1_umary;AC=1;AF=0.475839;NS=2504;AN=2;EAS_AF=0.4127;EUR_AF=0.5885;AFR_AF=0.4569;AMR_AF=0.4409;SAS_AF=0.4755;SITEPOST=1	GT	1|0
3	151503209	DEL_pindel_9823	AATACATATACATATACATATACATATACATATACATATACATATACATATACATATACAT	A	.	PASS	SVTYPE=DEL;END=151503269;CS=DEL_pindel;AC=1;AF=0.255791;NS=2504;AN=2;EAS_AF=0.2202;EUR_AF=0.2227;AFR_AF=0.32;AMR_AF=0.2464;SAS_AF=0.2464;SITEPOST=0.9997	GT	1|0
3	151748850	ALU_umary_ALU_2810	G	<INS:ME:ALU>	.	.	TSD=AAGAATAGCTTAACATG;SVTYPE=ALU;MEINFO=AluYi6,1,280,+;SVLEN=279;CS=ALU_umary;AC=1;AF=0.214457;NS=2504;AN=2;EAS_AF=0.2907;EUR_AF=0.2614;AFR_AF=0.1755;AMR_AF=0.1801;SAS_AF=0.1646;SITEPOST=1	GT	0|1
3	152611312	ALU_umary_ALU_2817	A	<INS:ME:ALU>	.	.	TSD=GA;SVTYPE=ALU;MEINFO=AluUndef,48,188,-;SVLEN=140;CS=ALU_umary;AC=1;AF=0.390176;NS=2504;AN=2;EAS_AF=0.4464;EUR_AF=0.3956;AFR_AF=0.3472;AMR_AF=0.4035;SAS_AF=0.3753;SITEPOST=1	GT	0|1
3	155410957	DEL_pindel_9900	TAAGAAAGCACAGACTTGCCGGGCGCGGTGGCTCACGCCTGTAATCCCAGCACTTTGGGAGGCCGAGGCGGGTGGATCATGAGGTCAGGAGATCGAGACCATCCTGGCTAACAAGGTGAAACCCCGTCTCTACTAAAAATACAAAAAATTAGCCGGGCGCGGTGGCGGGCGCCTGTAGTCCCAGCTACTCGGGAGGCTGAGGCAGGAGAATGGCGTGAACCCGGGAAGCGGAGCTTGCAGTGAGCCGAGATTGCGCCACTGCAGTCCGCAGTCCGACCTGGGCGACAGAGCGAGACTCCGTCTCAAAAAAAAAAAAAAAAAAAAAA	T	.	PASS	SVTYPE=DEL_ALU;MEINFO=AluYb6_2,2,281,+;END=155411282;CS=DEL_pindel;AC=1;AF=0.550319;NS=2504;AN=2;EAS_AF=0.6022;EUR_AF=0.3877;AFR_AF=0.6399;AMR_AF=0.4885;SAS_AF=0.5869;SITEPOST=0.9905	GT	0|1
3	156092162	UW_VH_10429	A	<CN0>	100	PASS	SVTYPE=DEL;CIEND=0,455;CIPOS=-471,0;END=156093688;CS=DEL_union;MC=EM_DL_DEL10730943,UW_VH_2025,BI_GS_DEL1_B5_P0651_142,YL_CN_IBS_675,UW_VH_6652,YL_CN_GWD_1109;AC=1;AF=0.240415;NS=2504;AN=2;EAS_AF=0.0486;EUR_AF=0.1829;AFR_AF=0.5492;AMR_AF=0.1398;SAS_AF=0.1513	GT	1|0
3	156239882	ALU_umary_ALU_2839	T	<INS:ME:ALU>	.	.	TSD=ACAAGATTT;SVTYPE=ALU;MEINFO=AluYa5,1,281,-;SVLEN=280;CS=ALU_umary;AC=1;AF=0.385583;NS=2504;AN=2;EAS_AF=0.4712;EUR_AF=0.4205;AFR_AF=0.2897;AMR_AF=0.5043;SAS_AF=0.3067;SITEPOST=1	GT	0|1
3	157962934	ALU_umary_ALU_2845	T	<INS:ME:ALU>	.	.	TSD=GTTTCTGGCTTTTT;SVTYPE=ALU;MEINFO=AluUndef,8,278,-;SVLEN=270;CS=ALU_umary;AC=1;AF=0.0990415;NS=2504;AN=2;EAS_AF=0.0813;EUR_AF=0.1471;AFR_AF=0.0121;AMR_AF=0.147;SAS_AF=0.1513;SITEPOST=1	GT	0|1
3	158116901	DEL_pindel_9949	ACTATTATTTCCTTTTTTTTTTTTTTTTTTTTTTTTTTTTTTTTTTTTTTTTTTTTTTTTTGAGACGGAGTCTCGCTCTGTCGCCCAGGCTGGAGTGCAGTGGCGGGATCTCGGCTCACTGCAAGCTCCGCCTCCCGGGTTCACGCCATTCTCCTGCCTCAGCCTCCCAAGTAGCTGGGACTACAGGCGCCCGCCACTACGCCCGGCTAATTTTTTTTGTATTTTTAGTAGAGACGGGGTTTCACCGTTTTAGCCGGGATGGTCTCGATCTCCTGACCTCGTGATCCGCCCGCCTCGGCCTCCCAAAGTGCTGGGATTACAGGCGTGAGCCACCGCGCCCGGCC	A	.	PASS	SVTYPE=DEL_ALU;MEINFO=AluYa5,1,281,-;END=158117244;CS=DEL_pindel;AC=1;AF=0.421326;NS=2504;AN=2;EAS_AF=0.3145;EUR_AF=0.3887;AFR_AF=0.4841;AMR_AF=0.428;SAS_AF=0.4755;SITEPOST=0.99885	GT	0|1
3	158350719	BI_GS_DEL1_B5_P0653_351	T	<CN0>	100	PASS	SVTYPE=DEL;CIEND=0,1;CIPOS=0,1;END=158351910;CS=DEL_union;MC=YL_CN_GIH_595,YL_CN_KHV_831,YL_CN_ACB_901,YL_CN_STU_786,YL_CN_JPT_865,YL_CN_IBS_676,YL_CN_GWD_1110,SI_BD_3664,EM_DL_DEL10731763,YL_CN_CHS_793;AC=1;AF=0.360024;NS=2504;AN=2;EAS_AF=0.6151;EUR_AF=0.33;AFR_AF=0.23;AMR_AF=0.3876;SAS_AF=0.2843	GT	1|0
3	159257018	BI_GS_DEL1_B5_P0654_313	A	<CN0>	100	PASS	SVTYPE=DEL;CIEND=0,0;CIPOS=0,0;END=159257691;CS=DEL_union;MC=UW_VH_327;AC=1;AF=0.251398;NS=2504;AN=2;EAS_AF=0.4167;EUR_AF=0.2803;AFR_AF=0.1097;AMR_AF=0.2478;SAS_AF=0.2454	GT	1|0
3	159461335	BI_GS_DEL1_B4_P0654_110	A	<CN0>	100	PASS	SVTYPE=DEL;CIEND=-5,5;CIPOS=-5,5;END=159463463;CS=DEL_union;AC=1;AF=0.00019968;NS=2504;AN=2;EAS_AF=0;EUR_AF=0.001;AFR_AF=0;AMR_AF=0;SAS_AF=0	GT	0|1
3	161246712	DEL_pindel_10014	CAGAATGTGTCATTCCTGGCCGGGCGCGGTGGCTCACGCCTGTAATCCCAGCACTTTGGGAGGCCGAGGCGGGCGGATCACGAGGTCAGGAGATCGAGACCATCCCGGCTAAAACGGTGAAACCCCGTCTCTACTAAAAATACAAAAAATTAGCCGGGCGTAGTGGCGGGCGCCTGTAGTCCCAGCTACTTGGGAGGCTGAGGCAGGAGAATGGCGTGAACCCGGGAGGCGGAGCTTGCAGTGAGCCGAGATCCCGCCACTGCACTCCAGCCTGGGCGACAGAGCGAGACTCCGTCTCAAAAAAAAAAAAAAAAAAAAAAAAAAAAAAAAAAAAAA	C	.	PASS	SVTYPE=DEL_ALU;MEINFO=AluYa5,1,281,+;END=161247047;CS=DEL_pindel;AC=1;AF=0.470447;NS=2504;AN=2;EAS_AF=0.3452;EUR_AF=0.4423;AFR_AF=0.5416;AMR_AF=0.4222;SAS_AF=0.5665;SITEPOST=0.9968	GT	1|0
3	161635511	DEL_pindel_10028	GGATATATATACTGCTAAGTAACTATATATATGCTAGGGATATATATATATATATATATATATGAGAATATATATACATATATATAAGATATATACATATATATATATATAAATATGTATATATTTGAGCAGTATGGTCATTATACAAGCATATTATACAAGCACCAGTATATAAGCTAGA	G	.	PASS	SVTYPE=DEL;END=161635691;CS=DEL_pindel;AC=2;AF=0.279153;NS=2504;AN=2;EAS_AF=0.3472;EUR_AF=0.2256;AFR_AF=0.2474;AMR_AF=0.3444;SAS_AF=0.2607;SITEPOST=0.999	GT	1|1
3	162408296	DEL_pindel_10042	CTATGTTTCTGTTTTTTTTTTTTTTTTTTTTGAGACGGAGTCTCGCTCTGTCGCCCAGGCTGGAGTGCAGTGGCGCGATCTCGGCTCACTGCAAGCTCCGCCTCCCGGGTTCACGCCATTCTCCTGCCTCAGCCTCCCGCGTAGCTGGGACTACAGGCGCCCGCCACCACGCCCGGCTAATTTTTTTGTGTGTTTTTTAGTAGAGACGGGGTTTCACTGTGTTAGCCAGGATGGTCTCGATCTCCTGACCTCGTGATCCGCCCGCCTCGGCCTCCCAAAGTGCTGGGATTACAGGCGTGAGCCACCGCGCCCGGCCT	C	.	PASS	SVTYPE=DEL_ALU;MEINFO=AluYf1,1,281,-;END=162408612;CS=DEL_pindel;AC=2;AF=0.714058;NS=2504;AN=2;EAS_AF=0.7341;EUR_AF=0.673;AFR_AF=0.7481;AMR_AF=0.7061;SAS_AF=0.6953;SITEPOST=0.9463	GT	1|1
3	162448908	BI_GS_DEL1_B1_P0657_340	C	<CN0>	100	PASS	SVTYPE=DEL;CIEND=-7,7;CIPOS=-7,7;END=162449811;CS=DEL_union;MC=UW_VH_3563,EM_DL_DEL10733211;AC=1;AF=0.033147;NS=2504;AN=2;EAS_AF=0.0635;EUR_AF=0.0358;AFR_AF=0.0038;AMR_AF=0.0216;SAS_AF=0.047	GT	1|0
3	162512202	BI_GS_CNV_3_162512202_162525833	G	<CN0>	100	PASS	SVTYPE=DEL;CIEND=0,500;CIPOS=-500,0;END=162525833;CS=DEL_union;MC=UW_VH_3184,UW_VH_13729,SI_BD_3678,EM_DL_DEL67207,BI_GS_DEL2_B1_P0132_1,YL_CN_MSL_719;AC=1;AF=0.505591;NS=2504;AN=2;EAS_AF=0.8929;EUR_AF=0.2843;AFR_AF=0.5287;AMR_AF=0.4409;SAS_AF=0.3487	GT	1|0
3	162514471	DUP_uwash_chr3_162514470_162625647	T	<CN0>	.	PASS	SVTYPE=DEL;END=162625647;CS=DUP_uwash;AC=1;AF=0.505591;NS=2504;AN=2;EAS_AF=0.8929;EUR_AF=0.2843;AFR_AF=0.5287;AMR_AF=0.4409;SAS_AF=0.3487;SITEPOST=1	GT	1|0
3	162525834	BI_GS_CNV_3_162525834_162545193	T	<CN0>	100	PASS	SVTYPE=DEL;CIEND=0,500;CIPOS=-500,0;END=162545193;CS=DEL_union;AC=2;AF=0.723442;NS=2504;AN=2;EAS_AF=0.9226;EUR_AF=0.6869;AFR_AF=0.6021;AMR_AF=0.7378;SAS_AF=0.7096	GT	1|1
3	162558858	BI_GS_CNV_3_162558858_162601552	C	<CN0>	100	PASS	SVTYPE=DEL;CIEND=0,500;CIPOS=-500,0;END=162601552;CS=DEL_union;MC=UW_VH_3184,UW_VH_13729,SI_BD_3678,EM_DL_DEL67207,BI_GS_DEL2_B1_P0132_1,YL_CN_MSL_719;AC=1;AF=0.505591;NS=2504;AN=2;EAS_AF=0.8929;EUR_AF=0.2843;AFR_AF=0.5287;AMR_AF=0.4409;SAS_AF=0.3487	GT	1|0
3	162717258	UW_VH_2706	G	<CN0>	100	PASS	SVTYPE=DEL;CIEND=0,379;CIPOS=-500,0;END=162723563;CS=DEL_union;MC=EM_DL_DEL67210,YL_CN_GIH_599;AC=2;AF=0.461661;NS=2504;AN=2;EAS_AF=0.4296;EUR_AF=0.4374;AFR_AF=0.4266;AMR_AF=0.4539;SAS_AF=0.5726	GT	1|1
3	162764905	UW_VH_2550	T	<CN0>	100	PASS	SVTYPE=DEL;CIEND=0,607;CIPOS=-515,0;END=162769085;CS=DEL_union;MC=SI_BD_3679,EM_DL_DEL67212,YL_CN_MSL_722;AC=2;AF=0.833267;NS=2504;AN=2;EAS_AF=0.9812;EUR_AF=0.7296;AFR_AF=0.7769;AMR_AF=0.8372;SAS_AF=0.8609	GT	1|1
3	163464167	DEL_pindel_10072	AGCATTTTTTTTTTTTTTTTTTTTTTGAGACGGAGTCTCGCTCTGTCGCCCAGGCTGGAGTGCAGTGGCGCGATCTCGGCTCACTGCAAGCTCCGCCTCCTGGGTTCACGCCATTCTCCTGCCTCAGCCTCCCGAGTAGCTGGGACTACAGGCACCCGCTACCACGCCCGGCTAATTTTTTGTATTTTTAGTAGAGACGGGGTTTCACCTTGTTAGCCAGGATGGTCTCGATCTCCTGACCTCGTGATCCGCCCGCCTCGGCCTCCCAAAGTGCTGGGATTACAGGCGTGAGCCACCGCGCCCGGCC	A	.	PASS	SVTYPE=DEL_ALU;MEINFO=AluYc2,1,281,-;END=163464473;CS=DEL_pindel;AC=1;AF=0.835463;NS=2504;AN=2;EAS_AF=0.7788;EUR_AF=0.8191;AFR_AF=0.8691;AMR_AF=0.8386;SAS_AF=0.863;SITEPOST=0.9997	GT	0|1
3	165336826	ALU_umary_ALU_2883	T	<INS:ME:ALU>	.	.	TSD=CCGTATCAGTAGTCTTT;SVTYPE=ALU;MEINFO=AluUndef,5,280,-;SVLEN=275;CS=ALU_umary;AC=1;AF=0.1252;NS=2504;AN=2;EAS_AF=0.0992;EUR_AF=0.0368;AFR_AF=0.2519;AMR_AF=0.1369;SAS_AF=0.0634;SITEPOST=1	GT	1|0
3	168738458	BI_GS_DEL1_B5_P0663_823	A	<CN0>	100	PASS	SVTYPE=DEL;CIEND=0,0;CIPOS=0,0;END=168738838;CS=DEL_union;MC=DEL_pindel_10164,UW_VH_329;AC=2;AF=0.312101;NS=2504;AN=2;EAS_AF=0.2808;EUR_AF=0.5169;AFR_AF=0.1664;AMR_AF=0.353;SAS_AF=0.3016	GT	1|1
3	168885760	ALU_umary_ALU_2909	T	<INS:ME:ALU>	.	.	TSD=AAAACATTCTT;SVTYPE=ALU;MEINFO=AluYa4_4,1,276,+;SVLEN=275;CS=ALU_umary;AC=1;AF=0.0778754;NS=2504;AN=2;EAS_AF=0.1012;EUR_AF=0.0626;AFR_AF=0.0197;AMR_AF=0.0389;SAS_AF=0.1759;SITEPOST=1	GT	0|1
3	171626388	ALU_umary_ALU_2925	T	<INS:ME:ALU>	.	.	TSD=TCCTGTTAATTTCTT;SVTYPE=ALU;MEINFO=AluYa5,1,281,-;SVLEN=280;CS=ALU_umary;AC=1;AF=0.35024;NS=2504;AN=2;EAS_AF=0.4008;EUR_AF=0.2952;AFR_AF=0.3548;AMR_AF=0.2709;SAS_AF=0.4049;SITEPOST=1	GT	0|1
3	173268419	DEL_pindel_10240	TAACCTGCAATGTCTTTTTGAGACCATTAGACAGCTACTTACTGAAGTTAATTTTACTA	T	.	PASS	SVTYPE=DEL;END=173268477;CS=DEL_pindel;AC=1;AF=0.303514;NS=2504;AN=2;EAS_AF=0.374;EUR_AF=0.2256;AFR_AF=0.3313;AMR_AF=0.2493;SAS_AF=0.3119;SITEPOST=0.9966	GT	1|0
3	174250911	ALU_umary_ALU_2945	T	<INS:ME:ALU>	.	.	TSD=AAAAAAAGCAAATGT;SVTYPE=ALU;MEINFO=AluUndef,1,281,+;SVLEN=280;CS=ALU_umary;AC=1;AF=0.278754;NS=2504;AN=2;EAS_AF=0.4177;EUR_AF=0.1541;AFR_AF=0.3177;AMR_AF=0.2896;SAS_AF=0.2035;SITEPOST=1	GT	0|1
3	174410750	ALU_umary_ALU_2947	T	<INS:ME:ALU>	.	.	TSD=ACTCATACCTTTCT;SVTYPE=ALU;MEINFO=AluUndef,1,273,-;SVLEN=272;CS=ALU_umary;AC=1;AF=0.245407;NS=2504;AN=2;EAS_AF=0.2877;EUR_AF=0.3509;AFR_AF=0.1694;AMR_AF=0.2622;SAS_AF=0.184;SITEPOST=1	GT	1|0
3	176143034	ALU_umary_ALU_2958	T	<INS:ME:ALU>	.	.	TSD=AAAAAAAAAAGAAATT;SVTYPE=ALU;MEINFO=AluYa5,1,277,+;SVLEN=276;CS=ALU_umary;AC=1;AF=0.390575;NS=2504;AN=2;EAS_AF=0.4097;EUR_AF=0.3956;AFR_AF=0.4107;AMR_AF=0.3429;SAS_AF=0.3722;SITEPOST=1	GT	1|0
3	177294475	UW_VH_19141	G	<CN0>	100	PASS	SVTYPE=DEL;CIEND=0,316;CIPOS=-206,0;END=177297489;CS=DEL_union;MC=YL_CN_ITU_805,BI_GS_DEL1_B5_P0672_376,SI_BD_3757,UW_VH_2731;AC=1;AF=0.0323482;NS=2504;AN=2;EAS_AF=0.006;EUR_AF=0.0666;AFR_AF=0.0015;AMR_AF=0.0259;SAS_AF=0.0706	GT	0|1
3	177381336	SI_BD_3759	C	<CN0>	100	PASS	SVTYPE=DEL;CIEND=-50,204;CIPOS=-204,50;END=177385447;CS=DEL_union;MC=BI_GS_DEL1_B2_P0672_236,YL_CN_ITU_806,UW_VH_2732;AC=1;AF=0.0820687;NS=2504;AN=2;EAS_AF=0.002;EUR_AF=0.1143;AFR_AF=0.143;AMR_AF=0.0865;SAS_AF=0.046	GT	0|1
3	177896496	DEL_pindel_10305	TTAACACATAACAGAAAAATAAATACTGCATGATCTCACTTGTAAGTGGGAGCTAAACA	T	.	PASS	SVTYPE=DEL;END=177896554;CS=DEL_pindel;AC=1;AF=0.475439;NS=2504;AN=2;EAS_AF=0.2798;EUR_AF=0.5358;AFR_AF=0.5333;AMR_AF=0.5303;SAS_AF=0.498;SITEPOST=0.9997	GT	1|0
3	178550124	SI_BD_3769	A	<CN0>	100	PASS	SVTYPE=DEL;CIEND=-55,307;CIPOS=-307,58;END=178550897;CS=DEL_union;MC=DEL_pindel_10313;AC=1;AF=0.582268;NS=2504;AN=2;EAS_AF=0.2232;EUR_AF=0.5825;AFR_AF=0.9289;AMR_AF=0.5231;SAS_AF=0.5256	GT	1|0
3	179654342	BI_GS_DEL1_B5_P0674_770	T	<CN0>	100	PASS	SVTYPE=DEL;CIEND=0,0;CIPOS=0,0;END=179654808;CS=DEL_union;MC=UW_VH_332,DEL_pindel_10331;AC=2;AF=0.533546;NS=2504;AN=2;EAS_AF=0.6478;EUR_AF=0.502;AFR_AF=0.5499;AMR_AF=0.4597;SAS_AF=0.4785	GT	1|1
3	180917895	BI_GS_DEL1_B3_P0675_33	G	<CN0>	100	PASS	SVTYPE=DEL;CIEND=-64,65;CIPOS=-64,65;END=180918620;CS=DEL_union;MC=SI_BD_3788,UW_VH_3313,BI_GS_DEL1_B5_P0675_1025;AC=1;AF=0.00698882;NS=2504;AN=2;EAS_AF=0;EUR_AF=0.0268;AFR_AF=0.0023;AMR_AF=0.0029;SAS_AF=0.0031	GT	0|1
3	183876797	BI_GS_DEL1_B2_P0678_532	C	<CN0>	100	PASS	SVTYPE=DEL;CIEND=0,0;CIPOS=0,0;END=183877385;CS=DEL_union;MC=UW_VH_10;AC=1;AF=0.513578;NS=2504;AN=2;EAS_AF=0.5367;EUR_AF=0.4742;AFR_AF=0.5545;AMR_AF=0.3689;SAS_AF=0.5777	GT	0|1
3	184125346	BI_GS_DEL1_B5_P0679_135	A	<CN0>	100	PASS	SVTYPE=DEL;CIEND=-2,3;CIPOS=-2,3;END=184125555;CS=DEL_union;MC=DEL_pindel_10384;AC=2;AF=0.626997;NS=2504;AN=2;EAS_AF=0.4058;EUR_AF=0.6024;AFR_AF=0.8525;AMR_AF=0.7046;SAS_AF=0.5204	GT	1|1
3	185017328	DEL_pindel_10410	TCTCTCTCTCTCTCTTTTTTTTTTTTTTTTTTTTTTTTGAGACGGAGTCTCGCTCTGTCGCCCAGGCCGGACTGCGGACTGCAGTGGCGCAATCTCGGCTCACTGCAAGCTCCGCCTCCCGGGTTCACGCCATTCTCCTGCCTCAGCCTCCCGAGTAGCTGGGACTACAGGCGCCCGCCACCGCGCCCGGCTAATTTTTTGTATTTTTAGTAGAGACGGGGTTTCACCTTGTTAGCCAGGATGGTCTCGATCTCCTGACCTCATGATCCACCCGCCTCGGCCTCCCAAAGTGCTGGGATTACAGGCGTGAGCCACCGCGCCCGGCC	T	.	PASS	SVTYPE=DEL_ALU;MEINFO=AluYb5,1,281,-;END=185017653;CS=DEL_pindel;AC=2;AF=0.590056;NS=2504;AN=2;EAS_AF=0.6022;EUR_AF=0.669;AFR_AF=0.5295;AMR_AF=0.5865;SAS_AF=0.5808;SITEPOST=0.9952	GT	1|1
3	186372141	L1_umary_LINE1_761	G	<INS:ME:LINE1>	.	.	TSD=AGAAAATCAAAGGATGGG;SVTYPE=LINE1;MEINFO=LINE1,17,5995,+;SVLEN=5978;CS=L1_umary;AC=1;AF=0.432907;NS=2504;AN=2;EAS_AF=0.4048;EUR_AF=0.3082;AFR_AF=0.6422;AMR_AF=0.3617;SAS_AF=0.3579;SITEPOST=1	GT	0|1
3	187732878	UW_VH_335	T	<CN0>	100	PASS	SVTYPE=DEL;CIEND=0,410;CIPOS=-426,0;END=187734849;CS=DEL_union;MC=EM_DL_DEL10743225,BI_GS_DEL1_B2_P0682_602,YL_CN_BEB_675;AC=1;AF=0.105431;NS=2504;AN=2;EAS_AF=0.1448;EUR_AF=0.1441;AFR_AF=0.0363;AMR_AF=0.1268;SAS_AF=0.1033	GT	0|1
3	187835312	L1_umary_LINE1_762	T	<INS:ME:LINE1>	.	.	TSD=null;SVTYPE=LINE1;MEINFO=LINE1,5679,6019,-;SVLEN=340;CS=L1_umary;AC=1;AF=0.386781;NS=2504;AN=2;EAS_AF=0.4157;EUR_AF=0.4155;AFR_AF=0.3616;AMR_AF=0.3473;SAS_AF=0.3896;SITEPOST=1	GT	1|0
3	188304831	DEL_pindel_10478	TAAAGAAAGTTGGCGCTCTGGCCGGGCGCGGTGGCTCACGCCTGTAATCCCAGCACTTTGGGAGGCCGAGGCGGGTGGATCATGAGGTCAGGAGATCGAGACCATCCTGGCTAACAAGGTGAAACCCCGTCTCTACTAAAAATACAAAAAATTAGCCGGGCGCGGTGGCGGGCGCCTGTAGTCCCAGCTACTCGGGAGGCTGAGGCAGGAGAATGGCGTGAACCCGGGAAGCGGAGCTTGCAGTGAGCCGAGATTGCGCCACTGCAGTCCGCAGTCCGGCCTGGGCGACAGAGCGAGACTCCGTCTCAAAAAAAAAAAAAAAAAAAAAAAAAAA	T	.	PASS	SVTYPE=DEL_ALU;MEINFO=AluYb6_2,1,281,+;END=188305164;CS=DEL_pindel;AC=1;AF=0.750799;NS=2504;AN=2;EAS_AF=0.753;EUR_AF=0.7903;AFR_AF=0.7148;AMR_AF=0.8069;SAS_AF=0.7168;SITEPOST=0.9648	GT	0|1
3	188883226	ALU_umary_ALU_3010	T	<INS:ME:ALU>	.	.	TSD=GGTTCTCAAACTTTT;SVTYPE=ALU;MEINFO=AluUndef,2,277,-;SVLEN=275;CS=ALU_umary;AC=1;AF=0.22524;NS=2504;AN=2;EAS_AF=0.2361;EUR_AF=0.2555;AFR_AF=0.1467;AMR_AF=0.2104;SAS_AF=0.2996;SITEPOST=1	GT	0|1
3	189575894	DEL_pindel_10497	TAAGAAAATGTTGTGTATAGGCCGGGCGCGGTGGCTCACGCCTGTAATCCCAGCACTTTGGGAGGCCGAGGCGGGCGGATCACGAGGTCAGGAGATCGAGACCATCCTGGCTAACACGGTGAAACCCCGTCTCTACTAAAAATACAAAAAATTAGCCGGGCGAGGTGGCGGGCGCCTGTAGTCCCAGCTACTCGGGAGGCTGAGGCAGGAGAATGGCGTGAACCCCAGGGGGCGGAGCCTGCAGTGAGCCGAGATTGCGCCACTGCACTCCAGCCTGGGCGACAGCGAGACTCCGTCTCAAAAAAAAAAAAAAAAAAAAAAAA	T	.	PASS	SVTYPE=DEL_ALU;MEINFO=AluYe,1,281,+;END=189576216;CS=DEL_pindel;AC=1;AF=0.503994;NS=2504;AN=2;EAS_AF=0.4643;EUR_AF=0.5318;AFR_AF=0.5454;AMR_AF=0.4409;SAS_AF=0.5051;SITEPOST=0.9986	GT	0|1
3	189737175	YL_CN_CHS_825	A	<CN0>	100	PASS	SVTYPE=DEL;CIEND=-500,1000;CIPOS=-1000,500;END=189740648;CS=DEL_union;MC=UW_VH_9400,UW_VH_5690,UW_VH_13324,EM_DL_DEL68016,UW_VH_4879,UW_VH_25412,BI_GS_DEL1_B1_P0684_661,UW_VH_1403,UW_VH_3044,UW_VH_12512;AC=1;AF=0.302516;NS=2504;AN=2;EAS_AF=0.4216;EUR_AF=0.3052;AFR_AF=0.1717;AMR_AF=0.2954;SAS_AF=0.3589	GT	1|0
3	189955408	DEL_pindel_10508	ACCTGTGTTTTTTTTTTTTTTTGAGACGGAGTCTCGCTCTGTCGCCCAGGCTGGAGTGCAGTGGCGGGATCTCGGCTCACTGCAAGCTCCGCCTCCCGGGTTCACGCCATTCTCCTGCCTCAGCCTCCCAAGTAGCTGGGACTACAGGCGCCCGCCACCACGCCCGGCTAATTTTTTGTATTTTTAGTAGAGACGGGGTTTCACCGTTTTAGCCGGGATGGTCTCGATCTCCTGACCTCGTGATCCGCCCGCCTCGGCCTCCCAAAGTGCTGGGATTACAGGCGTGAGCCACCGCGCCCGGC	A	.	PASS	SVTYPE=DEL_ALU;MEINFO=AluYa4_3,2,281,-;END=189955709;CS=DEL_pindel;AC=1;AF=0.308307;NS=2504;AN=2;EAS_AF=0.3988;EUR_AF=0.2465;AFR_AF=0.3896;AMR_AF=0.3112;SAS_AF=0.1667;SITEPOST=0.9992	GT	1|0
3	189995602	DEL_pindel_10511	TTCCATGTATTTGCTATTGTGAAGAGTGCTGCAGTGAACATACACATGGATGCGTCTTTATGACAGAA	T	.	PASS	SVTYPE=DEL;END=189995669;CS=DEL_pindel;AC=2;AF=0.04373;NS=2504;AN=2;EAS_AF=0.0159;EUR_AF=0.1044;AFR_AF=0.0061;AMR_AF=0.0461;SAS_AF=0.0593;SITEPOST=1	GT	1|1
3	190290639	DEL_pindel_10515	TAATGCTTTGTTTTTTTTTTTTTTTTTTTTTTGAGACGGAGTCTCGCTCTGTCGCCCAGGCTGGAGTGCAGTGGCGGGATCTCGGCTCACTGCAAGCTCCGCCTCCCGGGTTCACGCCATTCTCCTGCCTCAGCCTCCCGAGTAGCTGGGACTACAGGCGCCCGCCACCACGCCCGGCTAATTTTTTGTATTTTTAGTAGAGACGGGGTTTCACCGTTTTAGCCGGGATGGTCTCGATCTCCTGACCTCGTGATCCGCCCGCCTCGGCCTCCCAAAGTTCTGGGATTACAGGCGTGAG	T	.	PASS	SVTYPE=DEL_ALU;MEINFO=AluY,16,281,-;END=190290936;CS=DEL_pindel;AC=1;AF=0.323682;NS=2504;AN=2;EAS_AF=0.1151;EUR_AF=0.4066;AFR_AF=0.4244;AMR_AF=0.3501;SAS_AF=0.2986;SITEPOST=0.9996	GT	0|1
3	190478458	DEL_pindel_10518	TGCTATGGTATAAAGTCATGGTGTTAGCAGGGCTGATTCTCTCTGAAGGTTCTGGAAAAGAATTGATTTCCTTGGATTTCCTGCTCTTAGAGGCTATCTGAATACATTGACTAGTGACTCCTTCCTCCATCAAAAACGTGTAATTTCGTTCTCTGATTTCATCATTACATGGCCTTC	T	.	PASS	SVTYPE=DEL;END=190478634;CS=DEL_pindel;AC=2;AF=0.567692;NS=2504;AN=2;EAS_AF=0.6339;EUR_AF=0.4533;AFR_AF=0.5582;AMR_AF=0.5101;SAS_AF=0.6708;SITEPOST=0.9998	GT	1|1
3	190999464	ALU_umary_ALU_3022	C	<INS:ME:ALU>	.	.	TSD=TGTACTCTATTTTC;SVTYPE=ALU;MEINFO=AluUndef,1,281,-;SVLEN=280;CS=ALU_umary;AC=1;AF=0.347444;NS=2504;AN=2;EAS_AF=0.4107;EUR_AF=0.4692;AFR_AF=0.1437;AMR_AF=0.4121;SAS_AF=0.3865;SITEPOST=1	GT	0|1
3	191141010	DEL_pindel_10530	TTAAAAAGCAGGCAAAGGACATGAACAGACACTTTTCAAAAGAAGACATACATACGGC	T	.	PASS	SVTYPE=DEL;END=191141067;CS=DEL_pindel;AC=1;AF=0.108027;NS=2504;AN=2;EAS_AF=0.2153;EUR_AF=0.0676;AFR_AF=0.1059;AMR_AF=0.0548;SAS_AF=0.0798;SITEPOST=0.9999	GT	1|0
3	191856085	DEL_pindel_10540	TGAAAACCTTTGAGGCCGGGCGCGGTGGCTCACGCCTGTAATCCCAGCACTTTGGGAGGCCGAGGCGGGTGGATCATGAGGTCAGGAGATCGAGACCATCCTGGCTAACAAGGTGAAACCCCGTCTCTACTAAAAATACAAAAAATTAGCCGGGCGCGGTGGCGGGCGCCTGTAGTCCCAGCTACTCGGGAGGCTGAGGCAGGAGAATGGCGTGAACCCGGGAAGCGGAGCTTGCAGTGAGCCGAGATTGCGCCACTGCAGTCCGCAGTCCGGCCTGGGCGACAGAGCGAGACTCCGTCTCAAAAAAAAAAAAAAAAAAAAAAAAAAAAAAAAAAAAAA	T	.	PASS	SVTYPE=DEL_ALU;MEINFO=AluYb6_2,1,281,+;END=191856423;CS=DEL_pindel;AC=1;AF=0.602835;NS=2504;AN=2;EAS_AF=0.6131;EUR_AF=0.7008;AFR_AF=0.466;AMR_AF=0.6484;SAS_AF=0.6442;SITEPOST=0.9929	GT	1|0
3	192875329	EM_DL_DEL68191	T	<CN0>	100	PASS	SVTYPE=DEL;CIEND=-150,150;CIPOS=-150,150;END=192885405;CS=DEL_union;MC=BI_GS_CNV_3_192875322_192885392,UW_VH_2173,UW_VH_5913,UW_VH_13886,UW_VH_18813,UW_VH_11681,UW_VH_17262,YL_CN_MSL_746,SI_BD_3867,UW_VH_11187,UW_VH_11816,UW_VH_7429,UW_VH_11716;AC=1;AF=0.692292;NS=2504;AN=2;EAS_AF=0.9038;EUR_AF=0.6789;AFR_AF=0.5076;AMR_AF=0.6931;SAS_AF=0.7372	GT	1|0
3	193354185	L1_umary_LINE1_769	T	<INS:ME:LINE1>	.	.	TSD=GGCAATTAACATTTTTTGTTTATTTTT;SVTYPE=LINE1;MEINFO=LINE1,4986,6018,-;SVLEN=1032;CS=L1_umary;AC=1;AF=0.341853;NS=2504;AN=2;EAS_AF=0.2758;EUR_AF=0.3926;AFR_AF=0.357;AMR_AF=0.3545;SAS_AF=0.3282;SITEPOST=1	GT	1|0
3	194398762	UW_VH_25088	C	<CN0>	100	PASS	SVTYPE=DEL;CIEND=0,470;CIPOS=-376,0;END=194400296;CS=DEL_union;MC=YL_CN_GIH_622,YL_CN_JPT_907,YL_CN_TSI_775,UW_VH_15441,SI_BD_3877,UW_VH_16802,YL_CN_BEB_686,YL_CN_GWD_1166,YL_CN_STU_829,YL_CN_PJL_858,YL_CN_CEU_1010,YL_CN_KHV_863,UW_VH_2782,UW_VH_18993,UW_VH_19972,YL_CN_LWK_814,UW_VH_18380,YL_CN_ITU_826,YL_CN_YRI_1079,YL_CN_PEL_749,EM_DL_DEL10746451,YL_CN_ACB_942;AC=2;AF=0.670927;NS=2504;AN=2;EAS_AF=0.877;EUR_AF=0.7048;AFR_AF=0.4576;AMR_AF=0.647;SAS_AF=0.729	GT	1|1
3	194555604	BI_GS_DEL1_B5_P0689_593	C	<CN0>	100	PASS	SVTYPE=DEL;CIEND=-5,5;CIPOS=-5,5;END=194556262;CS=DEL_union;MC=UW_VH_343;AC=1;AF=0.154353;NS=2504;AN=2;EAS_AF=0.0179;EUR_AF=0.1521;AFR_AF=0.2995;AMR_AF=0.0836;SAS_AF=0.1513	GT	1|0
3	194614723	DEL_pindel_10614	ACTATGCGCTCTTTCTTTTTTTTTTTTTTTTTTTTTTGAGACGGAGTCTCGCTCTGTCGCCCAGGCTGGAGTGCAGTGGCGGGATCTCGGCTCACTGCAAGCTCTGCCTCCCAGGTTCACGCCATTCTCCTGCCTCAGCCTCCCAAGTAGCTGGGACTACAGGCGCCCGCCACTACGCCCGGCTAATTTTTTGTATTTTTAGTAGAGACGGGGTTTCACCGTTTTAGCCGGGATGGTCTCGATCTCCTGACCTCGTGATCCGCCCGCCTCAGCCTCCCAAAGTGCTGGGATTACAGGCGTGAGCCACCGCGCCCGGC	A	.	PASS	SVTYPE=DEL_ALU;MEINFO=AluYa5,2,281,-;END=194615039;CS=DEL_pindel;AC=1;AF=0.261182;NS=2504;AN=2;EAS_AF=0.3145;EUR_AF=0.2097;AFR_AF=0.2572;AMR_AF=0.317;SAS_AF=0.2249;SITEPOST=0.9998	GT	1|0
3	194768524	ALU_umary_ALU_3048	T	<INS:ME:ALU>	.	.	TSD=GTTTCTT;SVTYPE=ALU;MEINFO=AluYa5,1,281,-;SVLEN=280;CS=ALU_umary;AC=1;AF=0.0483227;NS=2504;AN=2;EAS_AF=0.004;EUR_AF=0.1064;AFR_AF=0.0265;AMR_AF=0.0288;SAS_AF=0.0777;SITEPOST=1	GT	1|0
3	195198396	YL_CN_MXL_692	C	<CN0>	100	PASS	SVTYPE=DEL;CIEND=-500,1000;CIPOS=-1000,500;END=195222983;CS=DEL_union;AC=2;AF=0.671925;NS=2504;AN=2;EAS_AF=0.8264;EUR_AF=0.5875;AFR_AF=0.6127;AMR_AF=0.7392;SAS_AF=0.6319	GT	1|1
3	195417835	DUP_gs_CNV_3_195417835_195445776	G	<CN2>,<CN3>,<CN4>,<CN5>	.	PASS	SVTYPE=CNV;END=195445776;CS=DUP_gs;AC=1,0,0,0;AF=0.380591,0.256789,0.0111821,0.00379393;NS=2504;AN=2;EAS_AF=0.3502,0.4246,0.0188,0.004;EUR_AF=0.3241,0.2674,0.007,0.001;AFR_AF=0.4682,0.115,0.0129,0.003;AMR_AF=0.3833,0.2839,0.013,0.0101;SAS_AF=0.3497,0.2454,0.0041,0.0031;SITEPOST=0.9954	GT	0|1
3	195505831	SI_BD_3904	G	<CN0>	100	PASS	SVTYPE=DEL;CIEND=-50,50;CIPOS=-50,50;END=195507123;CS=DEL_union;AC=2;AF=0.573882;NS=2504;AN=2;EAS_AF=0.7361;EUR_AF=0.5944;AFR_AF=0.5378;AMR_AF=0.5029;SAS_AF=0.4847	GT	1|1
3	195569206	BI_GS_DEL1_B3_P0690_30	T	<CN0>	100	PASS	SVTYPE=DEL;CIEND=-1,1;CIPOS=-1,1;END=195569923;CS=DEL_union;MC=UW_VH_1735,SI_BD_3912;AC=1;AF=0.44389;NS=2504;AN=2;EAS_AF=0.7728;EUR_AF=0.2753;AFR_AF=0.2837;AMR_AF=0.5086;SAS_AF=0.4489	GT	0|1
3	196055919	SI_BD_3925	A	<CN0>	100	PASS	SVTYPE=DEL;CIEND=-130,270;CIPOS=-270,161;END=196056883;CS=DEL_union;MC=BI_GS_DEL1_B1_P0691_38,EM_DL_DEL10747824;AC=1;AF=0.43111;NS=2504;AN=2;EAS_AF=0.7897;EUR_AF=0.3757;AFR_AF=0.1967;AMR_AF=0.4597;SAS_AF=0.4151	GT	1|0
3	196934563	UW_VH_1407	G	<CN0>	100	PASS	SVTYPE=DEL;CIEND=0,562;CIPOS=-438,0;END=196939253;CS=DEL_union;MC=YL_CN_CHB_878,EM_DL_DEL68440,UW_VH_2784,BI_GS_DEL1_B1_P0691_651;AC=1;AF=0.134984;NS=2504;AN=2;EAS_AF=0.0694;EUR_AF=0.166;AFR_AF=0.0076;AMR_AF=0.1282;SAS_AF=0.3476	GT	1|0
3	197316814	DEL_pindel_10678	AAATATATATATATATAAAAATATATATATATATATATAAAAAAATATATATATATATATAAATATATATATATATAT	A	.	PASS	SVTYPE=DEL;END=197316891;CS=DEL_pindel;AC=1;AF=0.61861;NS=2504;AN=2;EAS_AF=0.7312;EUR_AF=0.5199;AFR_AF=0.615;AMR_AF=0.6455;SAS_AF=0.59;SITEPOST=0.89545	GT	0|1
4	1086777	DEL_pindel_10737	CCAGGGTCTGCGTGCTCAGTGCTGACGCAGCCTGTGGTAGGGCAGAGGCTG	C	.	PASS	SVTYPE=DEL;END=1086827;CS=DEL_pindel;AC=2;AF=0.546925;NS=2504;AN=2;EAS_AF=0.6478;EUR_AF=0.6461;AFR_AF=0.3064;AMR_AF=0.5389;SAS_AF=0.6718;SITEPOST=0.9997	GT	1|1
4	1301833	ALU_umary_ALU_3062	G	<INS:ME:ALU>	.	.	TSD=AAAAACTCTCAGAAATG;SVTYPE=ALU;MEINFO=AluYa1_1,1,281,+;SVLEN=280;CS=ALU_umary;AC=1;AF=0.189696;NS=2504;AN=2;EAS_AF=0.0923;EUR_AF=0.3479;AFR_AF=0.0605;AMR_AF=0.2349;SAS_AF=0.2699;SITEPOST=1	GT	0|1
4	1385457	DEL_pindel_10752	CTGAATCTAAAGTGTGTTTCTTGTAAACAGCATATAGTGGGATCATGTTTCTTATCTGTCCTGCTGGTCTCTGCCG	C	.	PASS	SVTYPE=DEL;END=1385532;CS=DEL_pindel;AC=1;AF=0.117612;NS=2504;AN=2;EAS_AF=0.0288;EUR_AF=0.1928;AFR_AF=0.0726;AMR_AF=0.1859;SAS_AF=0.1442;SITEPOST=0.9974	GT	0|1
4	2550339	BI_GS_DEL1_B1_P0696_415	G	<CN0>	100	PASS	SVTYPE=DEL;CIEND=-27,28;CIPOS=-27,28;END=2551281;CS=DEL_union;MC=EM_DL_DEL10751460,SI_BD_4007;AC=1;AF=0.00419329;NS=2504;AN=2;EAS_AF=0;EUR_AF=0.0189;AFR_AF=0;AMR_AF=0.0014;SAS_AF=0.001	GT	0|1
4	4124334	DUP_gs_CNV_4_4124334_4152937	C	<CN0>,<CN2>	.	PASS	SVTYPE=CNV;END=4152937;CS=DUP_gs;MC=YL_CN_ESN_925,YL_CN_KHV_918;AC=1,0;AF=0.3748,0.00179712;NS=2504;AN=2;EAS_AF=0.5744,0.005;EUR_AF=0.3121,0;AFR_AF=0.2519,0.0008;AMR_AF=0.4308,0;SAS_AF=0.3599,0.0031;SITEPOST=1	GT	0|1
4	4131077	BI_GS_DEL1_B5_P0698_67	C	<CN0>	100	PASS	SVTYPE=DEL;CIEND=-48,49;CIPOS=-48,49;END=4132207;CS=DEL_union;MC=EM_DL_DEL10752603;AC=1;AF=0.369409;NS=2504;AN=2;EAS_AF=0.5754;EUR_AF=0.3161;AFR_AF=0.23;AMR_AF=0.4294;SAS_AF=0.3579	GT	0|1
4	4139978	BI_GS_DEL1_B1_P0698_67	G	<CN0>	100	PASS	SVTYPE=DEL;CIEND=-53,54;CIPOS=-53,54;END=4149617;CS=DEL_union;AC=1;AF=0.376797;NS=2504;AN=2;EAS_AF=0.5774;EUR_AF=0.3161;AFR_AF=0.2549;AMR_AF=0.4308;SAS_AF=0.3589	GT	0|1
4	6651592	BI_GS_DEL1_B5_P0700_714	G	<CN0>	100	PASS	SVTYPE=DEL;CIEND=0,0;CIPOS=0,0;END=6652912;CS=DEL_union;MC=YL_CN_CLM_749,YL_CN_MXL_744,YL_CN_TSI_821,YL_CN_GIH_656,YL_CN_STU_873,YL_CN_CHB_912,EM_DL_DEL10753565,YL_CN_GBR_845,YL_CN_KHV_920,YL_CN_CHS_898,YL_CN_CDX_771,YL_CN_BEB_726,YL_CN_JPT_964,UW_VH_346;AC=2;AF=0.433506;NS=2504;AN=2;EAS_AF=0.5417;EUR_AF=0.6173;AFR_AF=0.0877;AMR_AF=0.5836;SAS_AF=0.4939	GT	1|1
4	6894769	BI_GS_DEL1_B4_P0700_232	G	<CN0>	100	PASS	SVTYPE=DEL;CIEND=-18,18;CIPOS=-18,18;END=6895995;CS=DEL_union;MC=UW_VH_4374;AC=1;AF=0.00179712;NS=2504;AN=2;EAS_AF=0;EUR_AF=0.003;AFR_AF=0;AMR_AF=0.0014;SAS_AF=0.0051	GT	0|1
4	6897351	EM_DL_DEL68726	C	<CN0>	100	PASS	SVTYPE=DEL;CIEND=-150,150;CIPOS=-150,150;END=6900401;CS=DEL_union;MC=YL_CN_GIH_659,UW_VH_347,SI_BD_4043,UW_VH_12565,BI_GS_DEL1_B2_P0700_799;AC=1;AF=0.496605;NS=2504;AN=2;EAS_AF=0.37;EUR_AF=0.4831;AFR_AF=0.5885;AMR_AF=0.5245;SAS_AF=0.4969	GT	1|0
4	9157568	YL_CN_PEL_803	T	<CN0>	100	PASS	SVTYPE=DEL;CIEND=-500,1000;CIPOS=-1000,500;END=9214307;CS=DEL_union;MC=SI_BD_4069,BI_GS_DEL1_B1_P0703_87,BI_GS_DEL1_B1_P0703_86;AC=2;AF=0.896965;NS=2504;AN=2;EAS_AF=0.8621;EUR_AF=0.9235;AFR_AF=0.9599;AMR_AF=0.8602;SAS_AF=0.8466	GT	1|1
4	9186956	BI_GS_CNV_4_9186956_9206735	A	<CN0>	100	PASS	SVTYPE=DEL;CIEND=0,500;CIPOS=-500,0;END=9206735;CS=DEL_union;AC=2;AF=0.903554;NS=2504;AN=2;EAS_AF=0.8948;EUR_AF=0.9235;AFR_AF=0.9599;AMR_AF=0.8602;SAS_AF=0.8466	GT	1|1
4	9457406	DUP_gs_CNV_4_9457406_9481022	A	<CN0>,<CN2>	.	PASS	SVTYPE=CNV;END=9481022;CS=DUP_gs;MC=YL_CN_ASW_928;AC=2,0;AF=0.573482,0.00678914;NS=2504;AN=2;EAS_AF=0.5635,0.001;EUR_AF=0.7555,0.001;AFR_AF=0.3699,0.0242;AMR_AF=0.7075,0;SAS_AF=0.5767,0;SITEPOST=1	GT	1|1
4	9573062	DEL_pindel_11006	GAAGACACTATTTGAAAAGGATACTTTTGCACACATGTTTACAGCAGCAAACTTCACAGTTGCAAAACTATAGAACCAGCCCATATGCCCATCAATCAATTAGTGGATA	G	.	PASS	SVTYPE=DEL;END=9573170;CS=DEL_pindel;AC=2;AF=0.660343;NS=2504;AN=2;EAS_AF=0.5615;EUR_AF=0.839;AFR_AF=0.6301;AMR_AF=0.7118;SAS_AF=0.5828;SITEPOST=0.9947	GT	1|1
4	9576978	BI_GS_DEL1_B1_P0703_208	T	<CN0>	100	PASS	SVTYPE=DEL;CIEND=0,0;CIPOS=0,0;END=9577452;CS=DEL_union;AC=2;AF=0.419329;NS=2504;AN=2;EAS_AF=0.4444;EUR_AF=0.6938;AFR_AF=0.0915;AMR_AF=0.5086;SAS_AF=0.4908	GT	1|1
4	9603244	SVA_umary_SVA_205	C	<INS:ME:SVA>	.	.	TSD=AAGTTC;SVTYPE=SVA;MEINFO=SVA,1274,1542,-;SVLEN=268;CS=SVA_umary;AC=1;AF=0.336462;NS=2504;AN=2;EAS_AF=0.3284;EUR_AF=0.4702;AFR_AF=0.2837;AMR_AF=0.3213;SAS_AF=0.2894;SITEPOST=1	GT	0|1
4	9704849	SVA_umary_SVA_206	A	<INS:ME:SVA>	.	.	TSD=AAGAAAATCACCATAAATCAGA;SVTYPE=SVA;MEINFO=SVA,150,1603,+;SVLEN=1453;CS=SVA_umary;AC=1;AF=0.310503;NS=2504;AN=2;EAS_AF=0.3194;EUR_AF=0.494;AFR_AF=0.1241;AMR_AF=0.3718;SAS_AF=0.3211;SITEPOST=1	GT	0|1
4	10211223	SI_BD_4077	T	<CN0>	100	PASS	SVTYPE=DEL;CIEND=-50,324;CIPOS=-324,57;END=10234580;CS=DEL_union;MC=UW_VH_5584,UW_VH_4758,UW_VH_1976,UW_VH_11138,UW_VH_5213,UW_VH_12331,UW_VH_11745,YL_CN_MXL_757,UW_VH_21179,UW_VH_24950,UW_VH_2551,UW_VH_19890,EM_DL_DEL68929,UW_VH_11377,UW_VH_16406,BI_GS_CNV_4_10211082_10229383,UW_VH_4553,UW_VH_18839,UW_VH_17745;AC=1;AF=0.617612;NS=2504;AN=2;EAS_AF=0.5556;EUR_AF=0.6561;AFR_AF=0.5643;AMR_AF=0.6311;SAS_AF=0.7045	GT	0|1
4	10392397	DUP_gs_CNV_4_10392397_10402099	C	<CN0>,<CN2>	.	PASS	SVTYPE=CNV;END=10402099;CS=DUP_gs;MC=YL_CN_JPT_987,UW_VH_348,BI_GS_DEL1_B2_P0704_467,EM_DL_DEL68939,YL_CN_TSI_843;AC=1,0;AF=0.141174,0.00019968;NS=2504;AN=2;EAS_AF=0.131,0;EUR_AF=0.2525,0;AFR_AF=0.0424,0;AMR_AF=0.17,0;SAS_AF=0.1503,0.001;SITEPOST=1	GT	1|0
4	10722293	ALU_umary_ALU_3085	A	<INS:ME:ALU>	.	.	TSD=AAAATAAAGAACTGAACAAA;SVTYPE=ALU;MEINFO=AluUndef,103,281,+;SVLEN=178;CS=ALU_umary;AC=1;AF=0.284145;NS=2504;AN=2;EAS_AF=0.3353;EUR_AF=0.3509;AFR_AF=0.143;AMR_AF=0.3401;SAS_AF=0.3139;SITEPOST=1	GT	0|1
4	16426943	DEL_pindel_11135	CATATATATATGTGTATATATATATATATATATATATATATATATATATATATATAT	C	.	PASS	SVTYPE=DEL;END=16426999;CS=DEL_pindel;AC=1;AF=0.367013;NS=2504;AN=2;EAS_AF=0.2401;EUR_AF=0.3698;AFR_AF=0.553;AMR_AF=0.2824;SAS_AF=0.3037;SITEPOST=0.9898	GT	1|0
4	17202756	DEL_pindel_11150	TTATCCTTTTTTTTTTTTTTTTTTTTGAGACGGAGTCCCGCTGTTTTAGCCCAGGCCGGATTGCAGTGGCGCAATCTCGGCTCACTGCAAGCTCCGCCTCCCAGGTTCACGCCATTCTCCTGCCTCAGCCTCCCGAGTAGCTGGGACTACAGGCGCCCGCCACCGCGCCCGGCTAATTTTTTTTTGTATTTTTAGTAGAGACGGGGTTTCACCGTGTTAGCCAAGATGGTCTCGATCTCCTGACCTTGTGATCCGCCCGCCTCGGCCTCCCAAAGTGCTGGGATTACAGGCGTGAGCCACCGCGCCCAGCC	T	.	PASS	SVTYPE=DEL_ALU;MEINFO=AluYb,1,281,-;END=17203066;CS=DEL_pindel;AC=2;AF=0.886382;NS=2504;AN=2;EAS_AF=0.8869;EUR_AF=0.9095;AFR_AF=0.829;AMR_AF=0.915;SAS_AF=0.9192;SITEPOST=0.9979	GT	1|1
4	18162689	L1_umary_LINE1_786	C	<INS:ME:LINE1>	.	.	TSD=AAGGCTTTTC;SVTYPE=LINE1;MEINFO=LINE1,4139,6019,-;SVLEN=1880;CS=L1_umary;AC=1;AF=0.482029;NS=2504;AN=2;EAS_AF=0.6091;EUR_AF=0.4652;AFR_AF=0.2761;AMR_AF=0.5821;SAS_AF=0.5757;SITEPOST=1	GT	0|1
4	22043212	ALU_umary_ALU_3139	T	<INS:ME:ALU>	.	.	TSD=CTAGACATTTTT;SVTYPE=ALU;MEINFO=AluYb8,20,271,-;SVLEN=251;CS=ALU_umary;AC=1;AF=0.146366;NS=2504;AN=2;EAS_AF=0.13;EUR_AF=0.174;AFR_AF=0.0749;AMR_AF=0.1326;SAS_AF=0.2413;SITEPOST=1	GT	0|1
4	22432891	DEL_pindel_11260	AAAAGCCTTGTACTAATTCTTATATATATATTATATATAACAATATTGTACAAGGGTACAAT	A	.	PASS	SVTYPE=DEL;END=22432952;CS=DEL_pindel;AC=2;AF=0.544129;NS=2504;AN=2;EAS_AF=0.5893;EUR_AF=0.664;AFR_AF=0.3926;AMR_AF=0.611;SAS_AF=0.5317;SITEPOST=0.9893	GT	1|1
4	25497150	DEL_pindel_11328	TAAAGACAAGTGACAGGCTGGGCGCGGTGGCTCACGCCTGTAATCCCAGCACTTTGGGAGGCCGAGGCGGGCGGATCACGAGGTCAGGAGATCGAGACGATCCCGGCTAAAACGGTGAAACCCCGTCTCTACTAAAAATACAAAAAATTAGCCGGGCGTAGTGGCGGGCGCCTGTAGTCCCAGCTACTTGGGAGGCTGAGGCAGGAGAATGGCGTGAACCCGGGAGGCGGAGCTTGCAGTGAGCCGAGATCCCGCCACTGCACTCCAGCCTGGGCGACAGAGTGAGACTCCGTCTCAAAAAAAAAAAAAAAAAA	T	.	PASS	SVTYPE=DEL_ALU;MEINFO=AluYa5,1,281,+;END=25497463;CS=DEL_pindel;AC=1;AF=0.471246;NS=2504;AN=2;EAS_AF=0.5556;EUR_AF=0.508;AFR_AF=0.3828;AMR_AF=0.464;SAS_AF=0.4714;SITEPOST=0.9884	GT	1|0
4	26438630	ALU_umary_ALU_3159	T	<INS:ME:ALU>	.	.	TSD=TGCTAACATTCTT;SVTYPE=ALU;MEINFO=AluYa5,1,281,-;SVLEN=280;CS=ALU_umary;AC=2;AF=0.357628;NS=2504;AN=2;EAS_AF=0.3849;EUR_AF=0.4185;AFR_AF=0.1997;AMR_AF=0.464;SAS_AF=0.4049;SITEPOST=1	GT	1|1
4	27543891	DEL_pindel_11381	GATGCCTGAGATATCAGGATTATTGGAACTAAATTTTAAAGTAGTTATGATTAATATGATAAAGC	G	.	PASS	SVTYPE=DEL;END=27543955;CS=DEL_pindel;AC=1;AF=0.275759;NS=2504;AN=2;EAS_AF=0.5357;EUR_AF=0.1471;AFR_AF=0.2776;AMR_AF=0.3674;SAS_AF=0.0726;SITEPOST=0.9989	GT	0|1
4	28320770	ALU_umary_ALU_3168	A	<INS:ME:ALU>	.	.	TSD=AACAAAAAAAAGTAGACAA;SVTYPE=ALU;MEINFO=AluYa4_5,1,281,+;SVLEN=280;CS=ALU_umary;AC=1;AF=0.178115;NS=2504;AN=2;EAS_AF=0.2956;EUR_AF=0.1769;AFR_AF=0.0303;AMR_AF=0.196;SAS_AF=0.2454;SITEPOST=1	GT	1|0
4	28421593	BI_GS_DEL1_B4_P0722_85	T	<CN0>	100	PASS	SVTYPE=DEL;CIEND=0,0;CIPOS=0,0;END=28421942;CS=DEL_union;MC=UW_VH_354;AC=1;AF=0.509984;NS=2504;AN=2;EAS_AF=0.501;EUR_AF=0.502;AFR_AF=0.3775;AMR_AF=0.6758;SAS_AF=0.589	GT	1|0
4	29661109	DEL_pindel_11420	AAGGGCCCTTTCTTTTTTTTTTTTTTTTTTTTTTTTTTTTTGAGACGGAGTCTCGCTCTGTCGCCCAGGCCGGACTGTGGACTGCAGTGGCGCAATCTCGGCTCACTGCAAGCTCCGCCTCCCGGGTTCACGCCATTCTCCTGCCTCAGCCTCCCGAGTAGCTGGGACTACAGGCGCCCGCCACCGCGCCCGGCTAATTTTTTGTATTTTTAGTAGAGACGGGGTTTCACCTTGTTAGCCAGAATGGTCTCGATCTCCTGACCTCATGATCCACCCGCCTCGGCCTCCCAAAGTGCTGGGATTACAGGCGTGAGCCACCGCGCCCGGCC	A	.	PASS	SVTYPE=DEL_ALU;MEINFO=AluYb5,1,281,-;END=29661437;CS=DEL_pindel;AC=2;AF=0.749002;NS=2504;AN=2;EAS_AF=0.8284;EUR_AF=0.6829;AFR_AF=0.7814;AMR_AF=0.7277;SAS_AF=0.7065;SITEPOST=0.9661	GT	1|1
4	32540600	DEL_pindel_11474	AGAAAGATAGACCAGGCCGGGCGCGGTGGCTCACGCCTGTAATCCCAGCACTTTGGGAGGCCGAAGGGGGCGGATCACGAGGTCAGGAGATCGAGACCATCCTGGCTAACACGGTGAAACCCCGTCTCTACTAAAAATACAAAAAATTAGCCGGGCGTGGTAGCGGGCGCCTGTAGTCCCAGCTACTCGGGAGGCTGAGGCAGGAGAATGGCGTGAACCTGGGAGGCGGAGCTTGCAGTGAGCCGAGATCGCGCCACTGCACTCCGGCCTGGGCGACAGAGCGAGACTCCGTCTCAAAAAAAAAAAAAAAAAAAAG	A	.	PASS	SVTYPE=DEL_ALU;MEINFO=AluYc1,1,281,+;END=32540915;CS=DEL_pindel;AC=2;AF=0.252396;NS=2504;AN=2;EAS_AF=0.1974;EUR_AF=0.2177;AFR_AF=0.3313;AMR_AF=0.1844;SAS_AF=0.2863;SITEPOST=0.9998	GT	1|1
4	34670638	DUP_gs_CNV_4_34670638_34688424	T	<CN0>,<CN2>	.	PASS	SVTYPE=CNV;END=34688424;CS=DUP_gs;AC=0,1;AF=0.00019968,0.00279553;NS=2504;AN=2;EAS_AF=0.001,0;EUR_AF=0,0.005;AFR_AF=0,0;AMR_AF=0,0.0014;SAS_AF=0,0.0082;SITEPOST=1	GT	2|0
4	34779788	BI_GS_DEL1_B5_P0728_781	C	<CN0>	100	PASS	SVTYPE=DEL;CIEND=-71,71;CIPOS=-71,71;END=34780532;CS=DEL_union;AC=2;AF=0.165136;NS=2504;AN=2;EAS_AF=0.0893;EUR_AF=0.2972;AFR_AF=0.1157;AMR_AF=0.1931;SAS_AF=0.1544	GT	1|1
4	34779933	BI_GS_DEL1_B1_P0728_582	A	<CN0>	100	PASS	SVTYPE=DEL;CIEND=0,0;CIPOS=0,0;END=34828997;CS=DEL_union;MC=UW_VH_14380,UW_VH_17203,UW_VH_3138,EM_DL_DEL69612,UW_VH_2657,YL_CN_ACB_1054;AC=2;AF=0.165136;NS=2504;AN=2;EAS_AF=0.0893;EUR_AF=0.2972;AFR_AF=0.1157;AMR_AF=0.1931;SAS_AF=0.1544	GT	1|1
4	34781317	DUP_uwash_chr4_34781317_34849886	T	<CN0>	.	PASS	SVTYPE=DEL;END=34849886;CS=DUP_uwash;AC=2;AF=0.165136;NS=2504;AN=2;EAS_AF=0.0893;EUR_AF=0.2972;AFR_AF=0.1157;AMR_AF=0.1931;SAS_AF=0.1544;SITEPOST=1	GT	1|1
4	36469904	DEL_pindel_11545	TAGAAAATATAACGGGTAGGCCGGGCGCGGTGGCTCACGCCTGTAATCCCAGCACTTTGGGAGGCCGAGGCGGGCGGATCACGAGGTCAGGAGATCGAGACCATCCCGGCTAAAACGGTGAAACCCCGTCTCTACTAAAAATACAAAAAATTAGCCGGGCGTAGTGGCGGGCGCCTGTAGTCCCAGCTACTTGGGAGGCTGAGGCAGGAGAATGGCGTGAACCCGGGAGGCGGAGCTTGCAGTGAGCCGAGATCGTGCCACTGCACTCCAGCCTGGGCGACAGAGCGAGACTCCGTCTCAAAAAAAAAAAAAAAAAAAAAAGAAAAAAAAAAAA	T	.	PASS	SVTYPE=DEL_ALU;MEINFO=AluYa4_5,1,281,+;END=36470237;CS=DEL_pindel;AC=1;AF=0.555312;NS=2504;AN=2;EAS_AF=0.5506;EUR_AF=0.5557;AFR_AF=0.6354;AMR_AF=0.5043;SAS_AF=0.4877;SITEPOST=0.988	GT	0|1
4	37483080	DEL_pindel_11569	TGTCTCCAAAAAAAAAAAAAAAAAAAAAAAAAAAAAAAAAAAAGAAGTCCAAGATCAAG	T	.	PASS	SVTYPE=DEL;END=37483138;CS=DEL_pindel;AC=1;AF=0.148762;NS=2504;AN=2;EAS_AF=0.0427;EUR_AF=0.2664;AFR_AF=0.0401;AMR_AF=0.1888;SAS_AF=0.2556;SITEPOST=0.9998	GT	1|0
4	39031076	DEL_pindel_11600	TAAGAACTAATTTTTTTGGGAGGCCGAGGCGGGCGGATCACGAGGTCAGGAGATCGAGACCATCCTGGCTAACACGGTGAAACCCCGTCTCTACTAAAAATACAAAAAATTAGCCGGGCGTGGTAGCGGGCGCCTGTAGTCCCAGCTACTCGGGAGGCTGAGGCAGGAGAATGGCGTGAACCCGGGAGGCGGAGCTTGCAGTGAGCCGAGATCGCGCCACTGCACTCCAGCCTGGGCGACAGAGCGAGACTCCGTCTCAAAAAAAAAAAAAAAAAAAAAAAAA	T	.	PASS	SVTYPE=DEL_ALU;MEINFO=AluYc1,38,281,+;END=39031358;CS=DEL_pindel;AC=1;AF=0.651358;NS=2504;AN=2;EAS_AF=0.6399;EUR_AF=0.5805;AFR_AF=0.7231;AMR_AF=0.6484;SAS_AF=0.6411;SITEPOST=0.9627	GT	1|0
4	39410559	ALU_umary_ALU_3236	A	<INS:ME:ALU>	.	.	TSD=AAAAGCTAAATATA;SVTYPE=ALU;MEINFO=AluYb8,2,278,+;SVLEN=276;CS=ALU_umary;AC=1;AF=0.13778;NS=2504;AN=2;EAS_AF=0.0813;EUR_AF=0.2465;AFR_AF=0.115;AMR_AF=0.1441;SAS_AF=0.1104;SITEPOST=1	GT	0|1
4	40024928	UW_VH_359	T	<CN0>	100	PASS	SVTYPE=DEL;CIEND=0,582;CIPOS=-608,0;END=40026278;CS=DEL_union;MC=YL_CN_JPT_1026,YL_CN_PUR_1121,YL_CN_PEL_835,YL_CN_CDX_817,YL_CN_IBS_823,YL_CN_TSI_860,BI_GS_DEL1_B5_P0734_14,YL_CN_KHV_969,YL_CN_MXL_785,SI_BD_4266,EM_DL_DEL10768552,YL_CN_CHB_958,YL_CN_FIN_894,YL_CN_ITU_912,YL_CN_GIH_698,YL_CN_CHS_954,YL_CN_MSL_850;AC=1;AF=0.48143;NS=2504;AN=2;EAS_AF=0.3879;EUR_AF=0.6143;AFR_AF=0.3389;AMR_AF=0.5778;SAS_AF=0.5654	GT	1|0
4	42088056	ALU_umary_ALU_3251	T	<INS:ME:ALU>	.	.	TSD=AAAAGGAATAAAAAGAAACAAGATT;SVTYPE=ALU;MEINFO=AluUndef,1,281,+;SVLEN=280;CS=ALU_umary;AC=1;AF=0.436102;NS=2504;AN=2;EAS_AF=0.6538;EUR_AF=0.5139;AFR_AF=0.0915;AMR_AF=0.5072;SAS_AF=0.547;SITEPOST=1	GT	0|1
4	43399986	ALU_umary_ALU_3259	A	<INS:ME:ALU>	.	.	TSD=GAAATTTAAGCTA;SVTYPE=ALU;MEINFO=AluYb9,1,280,+;SVLEN=279;CS=ALU_umary;AC=2;AF=0.327276;NS=2504;AN=2;EAS_AF=0.1617;EUR_AF=0.6143;AFR_AF=0.0953;AMR_AF=0.4496;SAS_AF=0.4294;SITEPOST=1	GT	1|1
4	43931499	BI_GS_DEL1_B2_P0737_584	A	<CN0>	100	PASS	SVTYPE=DEL;CIEND=0,0;CIPOS=0,0;END=43931838;CS=DEL_union;MC=DEL_pindel_11726;AC=2;AF=0.953474;NS=2504;AN=2;EAS_AF=0.997;EUR_AF=0.996;AFR_AF=0.8396;AMR_AF=0.9841;SAS_AF=0.9969	GT	1|1
4	44507275	DEL_pindel_11743	ATCTTTTTTTTTTTTTTTTTTTTAAATTTAAAACTTTTTTTTTTTTTTTTTATTATACTCTAAGTTTTAGGGTACATGTGCACATTGTGCAGGTTAGTTACATATGTATACATGTGCCATGCTGGTGCGCTGCACCCACTAATGTGTCATCTAGCATTAGGTATATCTCCCAATGCTATCCCTCCCCCCTCCCCCGACCCCACCACAGTCCCCAGAGTGTGATATTCCCCTTCCTGTGTCCATGTGATCTCATTGTTCAATTCCCACCTATGAGTGAGAATATGCGGTGTTTGGTTTTTTGTTCTTGCGATAGTTTACTGAGAATGATGGTTTCCAATTTCATCCATGTCCCTACAAAGGATATGAACTCATCATTTTTTATGGCTGCATAGTATTCCATGGTGTATATGTGCCACATTTTCTTAATCCAGTCTATCATTGTTGGACATTTGGGT	A	.	PASS	SVTYPE=DEL_LINE1;MEINFO=LINE1,5619,6019,-;END=44507729;CS=DEL_pindel;AC=2;AF=0.955671;NS=2504;AN=2;EAS_AF=0.994;EUR_AF=0.994;AFR_AF=0.8563;AMR_AF=0.9813;SAS_AF=0.9928;SITEPOST=1	GT	1|1
4	44509377	DEL_pindel_11744	TAGAAAAAACATCAATATGGCCGGGCGCGGTGGCTCACGCCTGTAATCCCAGCACTTTGGGAGGCCGAGACGGGCGGATCACGAGGTCAGGAGATGGAGACCATCCTGGCTAACACGGTGAAACCCCGTCTCTACTAAAAATACAAAAATTAGCCGGGCATGGTGGCGCGCGCCTGTAGTCCCAGCTACACGGGAGGCTGAGGCAGGAGAATGGCGTGAACCCGGGAGGCGGAGCTTGCAGTGAGTCGAGATCGCGCCACTGCACTCCAGCCTGGGCGACAGAGCGAAACTCCGTCTCAAAAAAAAAAAAAAAAAAAAA	T	.	PASS	SVTYPE=DEL_ALU;MEINFO=AluYg6,1,281,+;END=44509695;CS=DEL_pindel;AC=2;AF=0.831869;NS=2504;AN=2;EAS_AF=0.8125;EUR_AF=0.9185;AFR_AF=0.7315;AMR_AF=0.879;SAS_AF=0.865;SITEPOST=0.9999	GT	1|1
4	44971996	DEL_pindel_11760	TTTATTTATTATATTTATATATATTTATATATATAATATATTAATATATTTATTATTATTATTATTTATTTTTATATTTATATATTTATATTTATATTTATATTTATATTTATATATATTTATATATTATTAATATATTTATTATTATTATTATTATTATTTATTATTTATTA	T	.	PASS	SVTYPE=DEL;END=44972168;CS=DEL_pindel;AC=2;AF=0.385383;NS=2504;AN=2;EAS_AF=0.3968;EUR_AF=0.506;AFR_AF=0.1664;AMR_AF=0.4769;SAS_AF=0.4806;SITEPOST=0.9996	GT	1|1
4	47007789	L1_umary_LINE1_831	T	<INS:ME:LINE1>	.	.	TSD=null;SVTYPE=LINE1;MEINFO=LINE1,4049,6003,-;SVLEN=1954;CS=L1_umary;AC=2;AF=0.572085;NS=2504;AN=2;EAS_AF=0.6339;EUR_AF=0.6362;AFR_AF=0.4592;AMR_AF=0.4986;SAS_AF=0.6472;SITEPOST=1	GT	1|1
4	53851852	ALU_umary_ALU_3284	A	<INS:ME:ALU>	.	.	TSD=AAAAAATTAGTCCAGGA;SVTYPE=ALU;MEINFO=AluUndef,1,280,+;SVLEN=279;CS=ALU_umary;AC=1;AF=0.227835;NS=2504;AN=2;EAS_AF=0.1696;EUR_AF=0.3181;AFR_AF=0.1067;AMR_AF=0.3415;SAS_AF=0.2781;SITEPOST=1	GT	0|1
4	55808674	DEL_pindel_11850	AAAAACAAAACAGTCAGGAGATCGAGACCATCCCGGCTAAAACGGTGAAACCCCGTCTCTACTAAAAATACAAAAAATTAGCCGGGCGTAGTGGCGGGCGCCTGTAGTCCCAGCTACTTGGGAGGCTGAGGCAGGAGAATGGCGTGAACCCGGGAGGCGGAGCTTGCAGTGAGCCGAGATCCCGCCACTGCACTCCAGCCTGGGCGACAGAGCGAGACTCCGTCTCAAAAAAAAAAAAAAAAAAC	A	.	PASS	SVTYPE=DEL_ALU;MEINFO=AluY,68,281,+;END=55808918;CS=DEL_pindel;AC=1;AF=0.470048;NS=2504;AN=2;EAS_AF=0.3403;EUR_AF=0.4751;AFR_AF=0.5946;AMR_AF=0.5951;SAS_AF=0.3415;SITEPOST=0.9983	GT	0|1
4	55998554	DEL_pindel_11855	TGAGGTTTAGAAAGTTTTTTTTTTTTTTTTTTTTTTTTTTTTTTTTTGAGACGGAGTCTCGCTCTGTCGCCCAGGCCGGACTGCGGACTGCAGTGGCGCAATCTCGGCTCACTGCAAGCTCCGCTTCCCGGGTTCACGCCATTCTCCTGCCTCAGCCTCCCGAGTAGCTGGGACTACAGGCGCCCGCCACCGCGCCCGGCTAATTTTTTGTATTTTTAGTAGAGACGGGGTTTCACCTTGTTAGCCAGGATGGTCTCGATCTCCTGACCTCATGATCCACCCGCCTCGGCCTCCCAAAGTGCTGGGATTACAGGCGTGAGCCACCGCGCCCGGCC	T	.	PASS	SVTYPE=DEL_ALU;MEINFO=AluYb6_2,1,281,-;END=55998888;CS=DEL_pindel;AC=1;AF=0.175319;NS=2504;AN=2;EAS_AF=0.1627;EUR_AF=0.2346;AFR_AF=0.1097;AMR_AF=0.1628;SAS_AF=0.2249;SITEPOST=0.9993	GT	1|0
4	56371962	ALU_umary_ALU_3295	G	<INS:ME:ALU>	.	.	TSD=AAGAATAGTTCAAAGAG;SVTYPE=ALU;MEINFO=AluUndef,1,280,+;SVLEN=279;CS=ALU_umary;AC=1;AF=0.194489;NS=2504;AN=2;EAS_AF=0.3046;EUR_AF=0.1869;AFR_AF=0.0893;AMR_AF=0.2046;SAS_AF=0.2239;SITEPOST=1	GT	0|1
4	57497067	L1_umary_LINE1_843	T	<INS:ME:LINE1>	.	.	TSD=GCATCATGCCTTCTT;SVTYPE=LINE1;MEINFO=LINE1,5036,6018,-;SVLEN=982;CS=L1_umary;AC=1;AF=0.174321;NS=2504;AN=2;EAS_AF=0.0823;EUR_AF=0.1799;AFR_AF=0.2095;AMR_AF=0.1455;SAS_AF=0.2362;SITEPOST=1	GT	1|0
4	57501858	DEL_pindel_11881	GAGAATGGCGTGAACCCGGGAGGCGGAGCTTGCAGTGAGCCGAGATTGCGCCACTGCAGTCCGCAGTCCGGCCTGGGCGACAGAGCGAGACTCCGTCTCAAAAAAAAAAAAAAAAAAAAAAAAAAAA	G	.	PASS	SVTYPE=DEL;END=57501984;CS=DEL_pindel;AC=1;AF=0.426318;NS=2504;AN=2;EAS_AF=0.4812;EUR_AF=0.2913;AFR_AF=0.5794;AMR_AF=0.3458;SAS_AF=0.3589;SITEPOST=0.9777	GT	1|0
4	58087336	DEL_pindel_11888	TAGTAAATGTTCTTTTTTTTTTTTTTTTTTTTTTTTTTATTATACTCTAAGTTTTAGGGTACATGTGCACATTGTGCAGGTTAGTTACATATGTATACATGTGCCATGCTGGTGCGCTGCACCCACTAATGTGTCATCTAGCATTAGGTATATCTCCCAATGCTATCCCTCCCCCCTCCCCCGACCCCACCTCAGTCCCCAGAGTGTGATATTCCCCTTCCTGTGTCCATGTGATCTCATTGTTCAATTCCCACCTATGAGTGAGAATATGCGGTGTTTGGTTTTTTGTTCTTGCGATAGTTTACTGAGAATGATGGTTTCCAATTTCATCCATGTCCCTACAAAGGATATGAACTCATCATTTTTTATGGCTGCATAGTATTCCATGGTGTATATGTG	T	.	PASS	SVTYPE=DEL_LINE1;MEINFO=LINE1,5662,6019,-;END=58087734;CS=DEL_pindel;AC=2;AF=0.669728;NS=2504;AN=2;EAS_AF=0.6448;EUR_AF=0.6451;AFR_AF=0.702;AMR_AF=0.6988;SAS_AF=0.6564;SITEPOST=0.9906	GT	1|1
4	58148016	DEL_pindel_11889	TAAAAAATATTCAACCTTGTAATCCCAGCACTTTGGGAGGCCGAGGCGGGTGGATCATGAGGTCAGGAGATCGAGACCATCCTGGCTAACAAGGTGAAACCCCGTCTCTACTAAAAATACAAAAAATTAGCCGGGCGCGGTGGCGGGCGCCTGTAGTCCCAGCTACTCGGGAGGCTGAGGCAGGAGAATGGCGTGAACCCGGGAAGCGGAGCTTGCAGTGAGCCGAGATTGCGCCACTGCAGTCCGCAGTCCGACCTGGGCGACAGAGCGAGACTCCGTCTCAAAAAAAAAAAAAAAAAAAAAAAAAAAAAAAAAAAAAAAAAAAAA	T	.	PASS	SVTYPE=DEL_ALU;MEINFO=AluYb6_2,17,281,+;END=58148342;CS=DEL_pindel;AC=1;AF=0.650559;NS=2504;AN=2;EAS_AF=0.6597;EUR_AF=0.5954;AFR_AF=0.6838;AMR_AF=0.6225;SAS_AF=0.6728;SITEPOST=0.9862	GT	0|1
4	61055999	ALU_umary_ALU_3313	T	<INS:ME:ALU>	.	.	TSD=CCAGTATCATCTT;SVTYPE=ALU;MEINFO=AluYa5b1,1,281,-;SVLEN=280;CS=ALU_umary;AC=1;AF=0.101637;NS=2504;AN=2;EAS_AF=0.2202;EUR_AF=0.0288;AFR_AF=0.0272;AMR_AF=0.0634;SAS_AF=0.182;SITEPOST=1	GT	1|0
4	61330102	BI_GS_DEL1_B5_P0755_327	A	<CN0>	100	PASS	SVTYPE=DEL;CIEND=0,0;CIPOS=0,0;END=61333188;CS=DEL_union;MC=SI_BD_4393,YL_CN_GIH_720,UW_VH_369;AC=1;AF=0.498802;NS=2504;AN=2;EAS_AF=0.5665;EUR_AF=0.6918;AFR_AF=0.2027;AMR_AF=0.6988;SAS_AF=0.4888	GT	0|1
4	61569228	DEL_pindel_11957	ATACAGCACACATTTTTTTTTTTTTTTTTTTTTTTTTTTTTTTTTTTTGAGACGGAGTTTCGCTCTGTCGCCCAGGCTGGAGTGCAGTGGCGGGATCTCGGCTCACTGCAAGCTCCGCCTCCCGGGTTCACGCCATTCTCCTGCCTCAGCCTCCCAAGTAGCTGGGACTACAGGCGCCCGCCACTACGCCCGGCTAATTTTTTGTATTTTTAGTAGAGACGGGGTTTCACCGTTTTTTAGCCGGGATGGTCTCGATCTCCTGACCTCGTGATCCGCCCGCCTCGGCCTCCCAAAGTGCTGGGATTACAGGCGTGAGCCACCGCGCCCGGCC	A	.	PASS	SVTYPE=DEL_ALU;MEINFO=AluYa5,1,281,-;END=61569558;CS=DEL_pindel;AC=2;AF=0.686502;NS=2504;AN=2;EAS_AF=0.7083;EUR_AF=0.6789;AFR_AF=0.6581;AMR_AF=0.7075;SAS_AF=0.6953;SITEPOST=0.9639	GT	1|1
4	61825109	ALU_umary_ALU_3316	C	<INS:ME:ALU>	.	.	TSD=AAAATTTATATATC;SVTYPE=ALU;MEINFO=AluYb8,1,281,+;SVLEN=280;CS=ALU_umary;AC=1;AF=0.328474;NS=2504;AN=2;EAS_AF=0.4464;EUR_AF=0.4095;AFR_AF=0.1369;AMR_AF=0.4207;SAS_AF=0.317;SITEPOST=1	GT	0|1
4	61939189	BI_GS_DEL1_B2_P0755_558	C	<CN0>	100	PASS	SVTYPE=DEL;CIEND=0,0;CIPOS=0,0;END=61942243;CS=DEL_union;MC=YL_CN_MSL_871,YL_CN_YRI_1251,SI_BD_4397,EM_DL_DEL71395,YL_CN_CHS_982;AC=1;AF=0.398363;NS=2504;AN=2;EAS_AF=0.2778;EUR_AF=0.6342;AFR_AF=0.18;AMR_AF=0.4597;SAS_AF=0.5317	GT	1|0
4	64563186	ALU_umary_ALU_3331	G	<INS:ME:ALU>	.	.	TSD=AAGAAAAAACTGTGTG;SVTYPE=ALU;MEINFO=AluY,14,281,+;SVLEN=267;CS=ALU_umary;AC=1;AF=0.180911;NS=2504;AN=2;EAS_AF=0.2192;EUR_AF=0.3032;AFR_AF=0.0613;AMR_AF=0.2752;SAS_AF=0.1104;SITEPOST=1	GT	1|0
4	64726918	ALU_umary_ALU_3334	G	<INS:ME:ALU>	.	.	TSD=AAAGAAATGTG;SVTYPE=ALU;MEINFO=AluYc1,9,281,+;SVLEN=272;CS=ALU_umary;AC=1;AF=0.0435303;NS=2504;AN=2;EAS_AF=0.001;EUR_AF=0.0249;AFR_AF=0.1044;AMR_AF=0.0202;SAS_AF=0.0409;SITEPOST=1	GT	1|0
4	64783584	DEL_pindel_12016	TAAGGCCAATATCTTTTTTTTTTTTTTTTAAAGGCAAAAGTACCATTTTTATTTTTTTTTTTTTTATTTTTTATTTTTTTTTTTTAAATTTATTTTTTTATTGATAATTCTTGGGTGTTTCTCACAGAGGGGGATTTGGCAGGGTCATGGGACAATAGTGGAGGGAAGGTCAGCAGATAAACAAGTGAACAAAAGTCTCTGGTTTTCCTAGGCAGAGGACCCTGCGGCCTTCCGCAGTGTTTGTGTCCCTGATTACTTGAGATTAGGGAGTGGTGATGACTCTTAACGAGCATGCTGCCTTCAAGCATCTGTTTAACAAAGCACATCTTGCACCGCCCTTAATCCATTTAACCCTGAGTGGACACAGCACATGTTTCAGAGAGCACAGGGTTGGGGGTAAGGTCACAGATCAACAGGATCCCAAGGCAGAGGAATTTTTCTTAGTGCAGAACAAAATGAAAAGTCTCCCATGTCTACTTCTTTCTACACAGACACGGCAACCATCCGATTTCTCAATCTTTTCCCCACCTTTCCCGCCTTTCTATTCCACAAAGCCGCCATTGTCATCCTGGCCCGTTCTCAGTGAGCTGTTGGGCACACCTCCCAGACGGGGTGGTGGCCGGGCAGAGGGGTTCCTCACTTCCCAGTAGGGGCGGCCGGGCAGAGGCGCCCCTCACCTCCCGGACGGGGAGGCTGGCCGGGCGGGGGGCTGACCCCCCAACCTCCCTCCCGGACGGGGCGGCTGGCCGGGCAGAGGGGCTCCTCACTTCCCAGTAGGGGCGGCCGGGCAGAGGCGCCCCTCACCTCCCGGACGGGGCAGCTGGCCGGGCGGGGGGGCTGACCCCCCCCACCTCCCTCCCGGACGGGGCGGCTGGCCGGGCAGGGGGCTGACCCCCCCACCTCCCTCCCGGACGGGGCGGCTGGCCGGGCGGGGGGCTGCCCCCCCACCTCCCTCCCGGACGGGGCGGCTG	T	.	PASS	SVTYPE=DEL_SVA;MEINFO=SVA_F,1101,1627,-;END=64784554;CS=DEL_pindel;AC=2;AF=0.667732;NS=2504;AN=2;EAS_AF=0.7877;EUR_AF=0.5746;AFR_AF=0.5787;AMR_AF=0.7133;SAS_AF=0.728;SITEPOST=0.9853	GT	1|1
4	65216746	ALU_umary_ALU_3340	G	<INS:ME:ALU>	.	.	TSD=AAAAAGTG;SVTYPE=ALU;MEINFO=AluUndef,4,280,-;SVLEN=276;CS=ALU_umary;AC=2;AF=0.43151;NS=2504;AN=2;EAS_AF=0.4633;EUR_AF=0.5119;AFR_AF=0.3215;AMR_AF=0.4222;SAS_AF=0.4714;SITEPOST=1	GT	1|1
4	65719067	UW_VH_2364	G	<CN0>	100	PASS	SVTYPE=DEL;CIEND=0,447;CIPOS=-324,0;END=65719554;CS=DEL_union;MC=BI_GS_DEL1_B5_P0759_675;AC=2;AF=0.296326;NS=2504;AN=2;EAS_AF=0.4921;EUR_AF=0.2296;AFR_AF=0.1286;AMR_AF=0.3818;SAS_AF=0.3292	GT	1|1
4	66641109	DEL_pindel_12068	TTAAAATAAACACCGCATATTCTCACTCATAGGTGGGAATTGAACAATGAGAACACTTGGACACAGGAAGGGGAATATCACACTCTGGGGACTGTGGTGGGGTCGGGGGAGGGGGGAGGGATAGCATTGGGAGATATACCTAATGCTAGATGACACGTTAGTGGGTGCAGTGCACCAGCATGGCACATGTATACATATGTAACCTGCACAATGTGCACATGTACCCTAAAACTTAGAGTATAAAAAAAAAAAAAAAAAAAAAAACGAAAAGTGATCCAAAAAAAAAATAAATAAAAAAAAAAATAAATAAAA	T	.	PASS	SVTYPE=DEL_LINE1;MEINFO=LINE1,5958,5973,+;END=66641420;CS=DEL_pindel;AC=2;AF=0.771166;NS=2504;AN=2;EAS_AF=0.8482;EUR_AF=0.7992;AFR_AF=0.6248;AMR_AF=0.8156;SAS_AF=0.8292;SITEPOST=0.9902	GT	1|1
4	67106616	ALU_umary_ALU_3354	C	<INS:ME:ALU>	.	.	TSD=AGAAAGATTAAGATTTGC;SVTYPE=ALU;MEINFO=AluUndef,1,281,+;SVLEN=280;CS=ALU_umary;AC=1;AF=0.522764;NS=2504;AN=2;EAS_AF=0.5813;EUR_AF=0.5706;AFR_AF=0.3691;AMR_AF=0.5692;SAS_AF=0.5879;SITEPOST=1	GT	1|0
4	67122071	BI_GS_DEL1_B1_P0761_98	T	<CN0>	100	PASS	SVTYPE=DEL;CIEND=0,0;CIPOS=0,0;END=67123489;CS=DEL_union;MC=YL_CN_GBR_924,YL_CN_TSI_909,YL_CN_CLM_831,SI_BD_4430;AC=1;AF=0.329872;NS=2504;AN=2;EAS_AF=0.3512;EUR_AF=0.2018;AFR_AF=0.5719;AMR_AF=0.1412;SAS_AF=0.2464	GT	1|0
4	67963892	ALU_umary_ALU_3362	T	<INS:ME:ALU>	.	.	TSD=TCCTTACAACTTTT;SVTYPE=ALU;MEINFO=AluUndef,10,276,-;SVLEN=266;CS=ALU_umary;AC=2;AF=0.602636;NS=2504;AN=2;EAS_AF=0.5714;EUR_AF=0.661;AFR_AF=0.5492;AMR_AF=0.6153;SAS_AF=0.638;SITEPOST=0.9971	GT	1|1
4	68873177	DEL_pindel_12115	ACTAGAGTAGCCAAAACAATTTCGGTAGAGGAGAATAAAGTGGGATAAATCATTTTTACTAATGTTAAGG	A	.	PASS	SVTYPE=DEL;END=68873246;CS=DEL_pindel;AC=2;AF=0.398762;NS=2504;AN=2;EAS_AF=0.4127;EUR_AF=0.3728;AFR_AF=0.3623;AMR_AF=0.4222;SAS_AF=0.4438;SITEPOST=0.90315	GT	1|1
4	69373747	BI_GS_CNV_4_69373747_69423167	T	<CN0>	100	PASS	SVTYPE=DEL;CIEND=0,500;CIPOS=-500,0;END=69423167;CS=DEL_union;AC=2;AF=0.474241;NS=2504;AN=2;EAS_AF=0.8264;EUR_AF=0.3678;AFR_AF=0.2436;AMR_AF=0.3473;SAS_AF=0.6227	GT	1|1
4	69375591	YL_CN_ACB_1105	T	<CN0>	100	PASS	SVTYPE=DEL;CIEND=-500,1000;CIPOS=-1000,500;END=69491543;CS=DEL_union;MC=EM_DL_DEL71563;AC=2;AF=0.469848;NS=2504;AN=2;EAS_AF=0.8264;EUR_AF=0.3678;AFR_AF=0.2443;AMR_AF=0.3444;SAS_AF=0.6012	GT	1|1
4	69426439	BI_GS_CNV_4_69426439_69454553	T	<CN0>	100	PASS	SVTYPE=DEL;CIEND=0,500;CIPOS=-500,0;END=69454553;CS=DEL_union;AC=2;AF=0.470647;NS=2504;AN=2;EAS_AF=0.8264;EUR_AF=0.3678;AFR_AF=0.2474;AMR_AF=0.3444;SAS_AF=0.6012	GT	1|1
4	69597936	BI_GS_DEL1_B4_P0763_96	C	<CN0>	100	PASS	SVTYPE=DEL;CIEND=0,0;CIPOS=0,0;END=69598288;CS=DEL_union;MC=UW_VH_376,DEL_pindel_12124;AC=2;AF=0.42512;NS=2504;AN=2;EAS_AF=0.62;EUR_AF=0.2376;AFR_AF=0.4841;AMR_AF=0.4726;SAS_AF=0.3037	GT	1|1
4	69959841	DEL_pindel_12133	TGGTTTCTTTTTTTTTTTTTTTTTTTTTTTTTTTTGAGACGGAGTCTCGCTCTGTCGCCCAGGCTGGAGTGCAGTGGCGCGATCTCGGCTCACTGCAAGCTCCGCCTCCCGGGTTCATGCCATTCTCCTGCCTCAGCCTCCCGAGTAGCTGGGACTACAGGCGCCCGCTACCACGCCCGGCTAATTTTTTGTATTTTTTTTTTTTTTAGTAGAGACGGGGTTTCACCGTGTTAGCCAGGATGGTCTCGATCTCCTGACCTCGTGATCCGCCCGCCTCGGCCTCCCAAAGTGCTGGGATTACAGGCGTGAGCCACCGCGCCCGGCC	T	.	PASS	SVTYPE=DEL_ALU;MEINFO=AluYc1,1,281,-;END=69960165;CS=DEL_pindel;AC=1;AF=0.635184;NS=2504;AN=2;EAS_AF=0.6994;EUR_AF=0.506;AFR_AF=0.73;AMR_AF=0.634;SAS_AF=0.5746;SITEPOST=0.9993	GT	0|1
4	70122981	YL_CN_CHB_998	G	<CN0>	100	PASS	SVTYPE=DEL;CIEND=-500,1000;CIPOS=-1000,500;END=70231746;CS=DEL_union;MC=EM_DL_DEL71616;AC=1;AF=0.220647;NS=2504;AN=2;EAS_AF=0.1171;EUR_AF=0.1541;AFR_AF=0.329;AMR_AF=0.2133;SAS_AF=0.2546	GT	0|1
4	70129985	DUP_gs_CNV_4_70129985_70204226	G	<CN0>,<CN2>	.	PASS	SVTYPE=CNV;END=70204226;CS=DUP_gs;AC=1,0;AF=0.221645,0.00179712;NS=2504;AN=2;EAS_AF=0.1171,0;EUR_AF=0.1561,0.003;AFR_AF=0.3306,0.0015;AMR_AF=0.2133,0;SAS_AF=0.2556,0.0041;SITEPOST=1	GT	0|1
4	72785700	DEL_pindel_12178	AGAAATACTTTTTTATTTTTTATTTTTTATTTTTTATTTATTTTTTTTTTTTTTTTGAGACGGAGTCTCGTTCTGTCGCCCAGGCGGGAGTGCTGTGGCGCGATCTCCGCTCACTGCAAGCTCCGCCTTCCGGGTTCACGCCATTCTCCTGCCTCAGCCTCCCGAGTAGCTGGGACTACAGGCGCCCGCCACTGCGCCCGGCTAATTTTTTGTATTTTTAGTAGAGACGGGGTTTCACCGTGGTCTCGATCTCCTGACCTCGTGATCCGCCCGCCTCGGCCTCCCAAAGTGCTGGGATTACAGGCGTGAGCCACCGCGCCCGGCC	A	.	PASS	SVTYPE=DEL_ALU;MEINFO=AluYa1_1,1,281,-;END=72786024;CS=DEL_pindel;AC=1;AF=0.166334;NS=2504;AN=2;EAS_AF=0.2192;EUR_AF=0.0646;AFR_AF=0.3185;AMR_AF=0.1023;SAS_AF=0.0562;SITEPOST=0.9934	GT	1|0
4	72829626	DEL_pindel_12179	ACTTATTTTTGTAATCTTTTTTTTTTTTTTTTTTTTTTTTGAGACGGAGTCTCGCTCTGTCGCCCAGGTCGGACTGCGGACTGCAGTGGCGCAATCTCGGCTCACTGCAAGCTCCGCCTCCCGGGTTCACGCCATTCTCCCGCCTCAGCCTCCCGAGTAGCTGGGACCACAGGCGCCCGCCACCGCGCCCGGCTAACTTTTTTTTGTATTTTTAGTAGAGACGGGGTTTCACCTTGTTAGCCAGGATGGTCTCGATCTCCTGACCTCATGATCCACCCGCCTCGGCCTCCCAAAGTGCTGGGATTACAGGCGTGAGCCACCGCGCCTGGC	A	.	PASS	SVTYPE=DEL_ALU;MEINFO=AluYb5,2,281,-;END=72829955;CS=DEL_pindel;AC=1;AF=0.633586;NS=2504;AN=2;EAS_AF=0.7282;EUR_AF=0.6928;AFR_AF=0.4349;AMR_AF=0.7075;SAS_AF=0.6912;SITEPOST=0.9512	GT	1|0
4	72970727	ALU_umary_ALU_3393	A	<INS:ME:ALU>	.	.	TSD=AAAAATGTAGGAAGTA;SVTYPE=ALU;MEINFO=AluYa5,1,280,-;SVLEN=279;CS=ALU_umary;AC=1;AF=0.194489;NS=2504;AN=2;EAS_AF=0.1478;EUR_AF=0.2565;AFR_AF=0.1309;AMR_AF=0.2176;SAS_AF=0.2485;SITEPOST=1	GT	0|1
4	73418754	DEL_pindel_12197	GAATGAAGAAATGAAGAAATGCGTGAATGAATGAGAGCAGTTTGAGTCGGAAGGGGTATGTGAAATTAGCATGCATCTTCTTTTGGCTA	G	.	PASS	SVTYPE=DEL;END=73418842;CS=DEL_pindel;AC=2;AF=0.495008;NS=2504;AN=2;EAS_AF=0.3849;EUR_AF=0.5706;AFR_AF=0.5719;AMR_AF=0.621;SAS_AF=0.3374;SITEPOST=0.9991	GT	1|1
4	73831245	BI_GS_DEL1_B2_P0767_592	A	<CN0>	100	PASS	SVTYPE=DEL;CIEND=0,0;CIPOS=0,0;END=73831819;CS=DEL_union;MC=UW_VH_377,DEL_pindel_12211,SI_BD_4476;AC=2;AF=0.477236;NS=2504;AN=2;EAS_AF=0.5159;EUR_AF=0.4911;AFR_AF=0.5159;AMR_AF=0.4539;SAS_AF=0.3875	GT	1|1
4	73889677	ALU_umary_ALU_3400	G	<INS:ME:ALU>	.	.	TSD=AGAAAAGGAGTTTG;SVTYPE=ALU;MEINFO=AluYc1,1,280,+;SVLEN=279;CS=ALU_umary;AC=2;AF=0.303315;NS=2504;AN=2;EAS_AF=0.3304;EUR_AF=0.3141;AFR_AF=0.3094;AMR_AF=0.33;SAS_AF=0.2372;SITEPOST=1	GT	1|1
4	76993824	ALU_umary_ALU_3412	G	<INS:ME:ALU>	.	.	TSD=AAAACCTGTGATTTG;SVTYPE=ALU;MEINFO=AluYb6_2,1,259,+;SVLEN=258;CS=ALU_umary;AC=1;AF=0.164337;NS=2504;AN=2;EAS_AF=0.0496;EUR_AF=0.0755;AFR_AF=0.3918;AMR_AF=0.1744;SAS_AF=0.0593;SITEPOST=1	GT	1|0
4	79289449	ALU_umary_ALU_3430	T	<INS:ME:ALU>	.	.	TSD=TCTAATGAATGTTTT;SVTYPE=ALU;MEINFO=AluUndef,1,281,-;SVLEN=280;CS=ALU_umary;AC=1;AF=0.151558;NS=2504;AN=2;EAS_AF=0.2589;EUR_AF=0.0825;AFR_AF=0.202;AMR_AF=0.0778;SAS_AF=0.0961;SITEPOST=1	GT	0|1
4	79322982	ALU_umary_ALU_3431	G	<INS:ME:ALU>	.	.	TSD=AAGAAACCTGAAGCTG;SVTYPE=ALU;MEINFO=AluUndef,2,277,+;SVLEN=275;CS=ALU_umary;AC=1;AF=0.166733;NS=2504;AN=2;EAS_AF=0.1687;EUR_AF=0.2276;AFR_AF=0.093;AMR_AF=0.245;SAS_AF=0.1462;SITEPOST=1	GT	1|0
4	79359180	ALU_umary_ALU_3432	T	<INS:ME:ALU>	.	.	TSD=GACTTCATACATTCTTTTGTT;SVTYPE=ALU;MEINFO=AluUndef,3,278,-;SVLEN=275;CS=ALU_umary;AC=1;AF=0.10643;NS=2504;AN=2;EAS_AF=0.1677;EUR_AF=0.1402;AFR_AF=0.059;AMR_AF=0.0937;SAS_AF=0.0818;SITEPOST=1	GT	0|1
4	80205728	DEL_pindel_12322	TAAAGAATGATTGAGGGCCGGGCGCGGTGGCTCACGCCTGTAATCCCAGCACTTTGGGAGGCCGAGGCGGGTGGATCATGAGGTCAGGAGATCGAGACCATCCTGGCTAACAAGGTGAAACCCCGTCTCTACTAAAAATACAAAAAAAATTAGCCGGGCGCGGTGGCGGGCGCCTGTAGTCCCAGCTACTCGGGAGGCTGAGGCAGGAGAATGGCGTGAACCCGGGAAGCGGAGCTTGCAGTGAGCCGAGATTGCGCCACTGCAGTCCGCAGTCCCACCTGGGCGACAGAGCGAGACTCCGTCTCAAAAAAAAAAAAAAAAAAAAAAAA	T	.	PASS	SVTYPE=DEL_ALU;MEINFO=AluYb6_2,1,281,+;END=80206056;CS=DEL_pindel;AC=1;AF=0.461062;NS=2504;AN=2;EAS_AF=0.2252;EUR_AF=0.4503;AFR_AF=0.6475;AMR_AF=0.4827;SAS_AF=0.4479;SITEPOST=0.9977	GT	0|1
4	80768545	L1_umary_LINE1_878	A	<INS:ME:LINE1>	.	.	TSD=AAAAAAATATATAAAGAAAGAA;SVTYPE=LINE1;MEINFO=LINE1,5406,5999,-;SVLEN=593;CS=L1_umary;AC=1;AF=0.182308;NS=2504;AN=2;EAS_AF=0.253;EUR_AF=0.1252;AFR_AF=0.2912;AMR_AF=0.1513;SAS_AF=0.0429;SITEPOST=1	GT	1|0
4	81302526	DEL_pindel_12337	ACATATACATTTTTTTTTTTTTTTTTTTTTTTTTTTTTTTTTTTTTTTTTTTGAGACGGAGTCTCGCTCTGTCGCCCAGGTCGGACTGCGGACTGCAGTGGCGCAATCTCGGCTCACTGCAAGCTCCGCTTCCCGGGTTCACGCCATTCTCCTGCCTCAGCCTCCCGAGTAGCTGGGACTACAGGCGCCCGCCACCGCGCCCGGCTAATTTTTTGTATTTTTAGTAGAGACGGGGTTTCACCTTGTTAGCCAGGATGGTCTCGATCTCCTGACCTCATGATCCACCCGCCTCGGCCTCCCAAAGTGCTGGGATTACAGGCGTGAGCCACCGCGCCCGGCC	A	.	PASS	SVTYPE=DEL_ALU;MEINFO=AluYb6_2,1,281,-;END=81302865;CS=DEL_pindel;AC=1;AF=0.744209;NS=2504;AN=2;EAS_AF=0.7827;EUR_AF=0.7744;AFR_AF=0.6422;AMR_AF=0.7637;SAS_AF=0.7975;SITEPOST=0.9555	GT	0|1
4	81991515	DEL_pindel_12347	CAAGAAATAGCTTTACGGCCGGGCGCGGTGGCTCACGCCTGTAATCCCAGCACTTTGGGAGGCCGAGGCGGGCGGATCACGAGGTCAGGAGATCGAGACCATTCTGGCTAACACGGTGAAACCCCGTCTCTACTAAAAATACAAAAAATTAGCCGGGCGTGGTAGCGGGCGCCTGTAGTCCCAGCTACTCGGGAGGCTGAGGCAGGAGAATGGCGTGAACCCGGGAGGCGGAGCTTGCAGTGAGCCGAGATCGCGCCACTGCACTCCAGCCTGGGCGACAGAGCGAGACTCCGTCTCAAAAAAAAAAAAAAAAAAAAAAAAA	C	.	PASS	SVTYPE=DEL_ALU;MEINFO=AluYc1,1,281,+;END=81991836;CS=DEL_pindel;AC=2;AF=0.756589;NS=2504;AN=2;EAS_AF=0.7609;EUR_AF=0.8002;AFR_AF=0.7148;AMR_AF=0.7493;SAS_AF=0.7689;SITEPOST=0.9633	GT	1|1
4	83340696	ALU_umary_ALU_3457	C	<INS:ME:ALU>	.	.	TSD=AAAGATTACTGACC;SVTYPE=ALU;MEINFO=AluUndef,6,281,+;SVLEN=275;CS=ALU_umary;AC=1;AF=0.127396;NS=2504;AN=2;EAS_AF=0.2966;EUR_AF=0.165;AFR_AF=0.0174;AMR_AF=0.0908;SAS_AF=0.089;SITEPOST=1	GT	0|1
4	84221708	DEL_pindel_12380	TAAGAATTATTACACTTTGGGAGGACGAGGCGGGCAGATCACGAGGTCAGGAGATCGAGACCCATCCGGGCTAAAACGGTGAAACCCCGTCTCTACTAAAAATACAAAAAATTAGCCGGGCGTAGTGGCGGGCGCCTGTAGTCCCAGCTACTTGGGAGGCTGAGGCAGGAGAATGGCGTGAACCCGGGAGGCGGAGCTTGCAGTGAGCCGAGATCCCGCCACTGCACTCCAGCCTGGGCGACAGAGCGAGACTCCGTCTCAAAAAAAAAAAAAAAAAAAAAAAAAA	T	.	PASS	SVTYPE=DEL_ALU;MEINFO=AluY,35,281,+;END=84221993;CS=DEL_pindel;AC=1;AF=0.545327;NS=2504;AN=2;EAS_AF=0.7113;EUR_AF=0.6093;AFR_AF=0.3374;AMR_AF=0.5418;SAS_AF=0.592;SITEPOST=0.9926	GT	1|0
4	86470382	ALU_umary_ALU_3474	A	<INS:ME:ALU>	.	.	TSD=AAGAAATTGCCA;SVTYPE=ALU;MEINFO=AluYc1,2,281,+;SVLEN=279;CS=ALU_umary;AC=1;AF=0.368411;NS=2504;AN=2;EAS_AF=0.1657;EUR_AF=0.5586;AFR_AF=0.3245;AMR_AF=0.4121;SAS_AF=0.41;SITEPOST=1	GT	0|1
4	86584502	ALU_umary_ALU_3475	G	<INS:ME:ALU>	.	.	TSD=AAGAATGCTTGTG;SVTYPE=ALU;MEINFO=AluUndef,2,281,+;SVLEN=279;CS=ALU_umary;AC=2;AF=0.25;NS=2504;AN=2;EAS_AF=0.0704;EUR_AF=0.4056;AFR_AF=0.2693;AMR_AF=0.2522;SAS_AF=0.2474;SITEPOST=0.9997	GT	1|1
4	86607956	L1_umary_LINE1_885	T	<INS:ME:LINE1>	.	.	TSD=AAAAAAT;SVTYPE=LINE1;MEINFO=LINE1,5587,6017,+;SVLEN=430;CS=L1_umary;AC=1;AF=0.0407348;NS=2504;AN=2;EAS_AF=0.001;EUR_AF=0.0905;AFR_AF=0.0189;AMR_AF=0.0432;SAS_AF=0.0583;SITEPOST=1	GT	1|0
4	86976375	BI_GS_DEL1_B4_P0780_228	C	<CN0>	100	PASS	SVTYPE=DEL;CIEND=0,1;CIPOS=0,1;END=86979957;CS=DEL_union;MC=UW_VH_3249,UW_VH_23250,YL_CN_CEU_1194;AC=1;AF=0.0521166;NS=2504;AN=2;EAS_AF=0;EUR_AF=0.0547;AFR_AF=0.1324;AMR_AF=0.0331;SAS_AF=0.0082	GT	1|0
4	87066353	DEL_pindel_12432	CAAATTTCTATCTCTAGCCGGGCGTGGTGGCGCGCGCCTGTAGTCCCAGCTACACGGGAGGCTGAGGCAGGAGAATGGCGTGAACCCGGGAGGCGGAGCTTGCAGTGAGCCGAGATCGCGCCACTGCACTCCAGCCTGGGCTACAGAGCGAGACACCGTCTCAAAAAAAAAAAAAAAAAAAAA	C	.	PASS	SVTYPE=DEL_ALU;MEINFO=AluYg,134,281,+;END=87066535;CS=DEL_pindel;AC=1;AF=0.189896;NS=2504;AN=2;EAS_AF=0.1429;EUR_AF=0.1471;AFR_AF=0.3457;AMR_AF=0.196;SAS_AF=0.0675;SITEPOST=0.9998	GT	0|1
4	88032137	DEL_pindel_12457	CTACTTAAACTTTATTTTTTTTTTTTTATTTTTTTTTTTTTGAGACGGAGTCTCGCTCTGTCGCCCAGGCTGGAGTGCAGTGGCGCGATCTCGGCTCACTGCAAGCTCCGCCTCCCGGGTTCACGCCATTCTCCTGCCTCAGCCTCCCGAGTAGCTGGGACTACAGGCGCCCGCTACCACGCCCGGCTAATTTTTTGTATTTTTTTTTTTTTTTAGTAGAGACGGGGTTTCACCGTGTTAGCCAGGATGGTCTCGATCTCCTGACCTCGTGATCCGCCCGCCTCGGCCTCCCAAAGTGCTGGGATTACAGGCGTGAGCCACCGCGCCCGGCCT	C	.	PASS	SVTYPE=DEL_ALU;MEINFO=AluYc1,1,281,-;END=88032469;CS=DEL_pindel;AC=2;AF=0.415535;NS=2504;AN=2;EAS_AF=0.4266;EUR_AF=0.4672;AFR_AF=0.3828;AMR_AF=0.4885;SAS_AF=0.3436;SITEPOST=0.9879	GT	1|1
4	88634296	ALU_umary_ALU_3481	A	<INS:ME:ALU>	.	.	TSD=null;SVTYPE=ALU;MEINFO=AluY,1,275,-;SVLEN=274;CS=ALU_umary;AC=1;AF=0.119409;NS=2504;AN=2;EAS_AF=0.1369;EUR_AF=0.0915;AFR_AF=0.1505;AMR_AF=0.0692;SAS_AF=0.1237;SITEPOST=1	GT	0|1
4	88775635	DEL_pindel_12470	TGATGCTGATCTATTTTTTTTTTTTTTTTTGAGACGGAGTCTCGCTCTGTCGCCCAGGCCGGACTGCGGACTGCAGTGGCGCAATCTCGGCTCACTGCAAGCTCCGCTTCCCGGGTTCACGCCATTCTCCTGCCTCAGCCTCCCGAGTAGCTGGGACTACAGGCGCCCGCCACCGCGCCCGGCTAATTTTTTGTATTTTTAGTAGAGACGGGGTTTCACCTTGTTAGCCAGGATGGTCTCGATCTCCTGACCTCATGATCCACCCGCCTCGGCCTCCCAAAGTGCTGGGATTACAGGCGTGAGCCACCGCGCCCGGCC	T	.	PASS	SVTYPE=DEL_ALU;MEINFO=AluYb6_2,1,281,-;END=88775952;CS=DEL_pindel;AC=1;AF=0.195288;NS=2504;AN=2;EAS_AF=0.1071;EUR_AF=0.2584;AFR_AF=0.171;AMR_AF=0.2003;SAS_AF=0.2505;SITEPOST=0.9998	GT	1|0
4	89681460	DEL_pindel_12482	TAGAAATGCCAAGTGGCCGGGCGCGGTGGCTCACGCCTGTAATCCCAGCACTTTGGGAGGCAGAGGCGGGCGGATCATGAGGTCAGGAGATCGAGACCATCCTGGCTAACGCGGTGAAACCCCGCCTCTACTAAAAATACAAAAAATTAGCCGGGCGTGGTGGCGGGCGCCTGTGGTCCCGGCTACTCGGGAGGCTGAGGCAGGAGAATGGCGTGAACCCGGGAGGCGGAGCTTGCAGTGAGCCGAGGTCGCGCCACTGCACTCCAGCCTGGGCGACAGAGCGAGACTCCGTCTCAAAAAAAAAAAAAAAAAAAAAAAAAAAA	T	.	PASS	SVTYPE=DEL_ALU;MEINFO=AluYh7,1,281,+;END=89681782;CS=DEL_pindel;AC=2;AF=0.41873;NS=2504;AN=2;EAS_AF=0.377;EUR_AF=0.5915;AFR_AF=0.2943;AMR_AF=0.5317;SAS_AF=0.3722;SITEPOST=0.9978	GT	1|1
4	89963261	ALU_umary_ALU_3486	A	<INS:ME:ALU>	.	.	TSD=AACAAGATGTAA;SVTYPE=ALU;MEINFO=AluUndef,36,281,-;SVLEN=245;CS=ALU_umary;AC=1;AF=0.0740815;NS=2504;AN=2;EAS_AF=0.0903;EUR_AF=0.1173;AFR_AF=0.028;AMR_AF=0.0576;SAS_AF=0.0869;SITEPOST=1	GT	1|0
4	91931556	BI_GS_DEL1_B2_P0785_570	G	<CN0>	100	PASS	SVTYPE=DEL;CIEND=0,0;CIPOS=0,0;END=91935838;CS=DEL_union;MC=EM_DL_DEL72105,YL_CN_YRI_1298,UW_VH_389;AC=1;AF=0.25639;NS=2504;AN=2;EAS_AF=0.3919;EUR_AF=0.3936;AFR_AF=0.0537;AMR_AF=0.2205;SAS_AF=0.2751	GT	1|0
4	91931666	SI_BD_4573	T	<CN0>	100	PASS	SVTYPE=DEL;CIEND=-50,119;CIPOS=-119,50;END=91933538;CS=DEL_union;MC=BI_GS_DEL1_B5_P0785_952;AC=1;AF=0.25639;NS=2504;AN=2;EAS_AF=0.3919;EUR_AF=0.3936;AFR_AF=0.0537;AMR_AF=0.2205;SAS_AF=0.2751	GT	1|0
4	91933849	UW_VH_11348	T	<CN0>	100	PASS	SVTYPE=DEL;CIEND=0,341;CIPOS=-2362,0;END=91936097;CS=DEL_union;MC=BI_GS_DEL1_B2_P0785_572,UW_VH_2153,UW_VH_388;AC=1;AF=0.256589;NS=2504;AN=2;EAS_AF=0.3919;EUR_AF=0.3936;AFR_AF=0.0545;AMR_AF=0.2205;SAS_AF=0.2751	GT	1|0
4	94439081	DEL_pindel_12582	TATGTATGTATATACATACATGTATATGTATGTATATACATACATGTACATGTATGTATATACATACATGTATATGTATGTATATACATACATGTAC	T	.	PASS	SVTYPE=DEL;END=94439177;CS=DEL_pindel;AC=1;AF=0.234824;NS=2504;AN=2;EAS_AF=0.2123;EUR_AF=0.3598;AFR_AF=0.1573;AMR_AF=0.2248;SAS_AF=0.2413;SITEPOST=0.9929	GT	1|0
4	95498964	DEL_pindel_12603	AAACTCTTCTTTTTTTTTTTTTTTTTTTTTTTTTTTGAGACGGAGTCTCGCTCTGTCGCCCAGGCTGGAGTGCAGTGGCGGGATCTCGGCTCACTGCAAGCTCCGCCTCCCGGGTTCACGCCATTCTCCTGCCTCAGCCTCCCAAGTAGCTGGGACTACAGGCGCCCGCCACTACGCCCGGCTAATTTTTTGTATTTTTAGTAGAGACGGGGTTTCACCGTTTTAGCCGGGATGGTCTCGATCTCCTGACCTCGTGATCCGCCCGCCTCGGCCTCCCAAAGTGCTGGGATTACAGGCGTGAGCCACCGCGCCCGGCC	A	.	PASS	SVTYPE=DEL_ALU;MEINFO=AluYa5,1,281,-;END=95499280;CS=DEL_pindel;AC=2;AF=0.884385;NS=2504;AN=2;EAS_AF=0.9315;EUR_AF=0.8777;AFR_AF=0.8434;AMR_AF=0.8833;SAS_AF=0.8988;SITEPOST=0.9998	GT	1|1
4	98110644	DEL_pindel_12636	ATTTGCTGTAGAGGGCCGGGCGCGGTGGCTCACGCCTGTAATCCCAGCACTTTGGGAGGCCGAGGCGGGCGGATCATGAGGTCAGGAGATCGAGACCATCCCGGCTAAAACGGTGAAACCCCGTCTCTACTAAAAATACAAAAAATTAGCCGGGCGTAGTGGCGGGCGCCTGTAGTCCCAGCTACTTGGGAGGCTGAGGCAGGAGAATGGCGTGAACCCGGGAGGCGGAGCTTGCAGTGAGCTGAGATCCCGCCACTGCACTCCAGCCTGGGCGACAGAGCGAGACTCCGTCTCAAAAAAAAAAAAAAAAAAAAAAAAAAAAAAGAG	A	.	PASS	SVTYPE=DEL_ALU;MEINFO=AluYa5,1,281,+;END=98110970;CS=DEL_pindel;AC=1;AF=0.426118;NS=2504;AN=2;EAS_AF=0.3423;EUR_AF=0.3052;AFR_AF=0.6573;AMR_AF=0.2738;SAS_AF=0.4325;SITEPOST=0.9956	GT	1|0
4	98133375	DEL_pindel_12638	TAGGAACTTAATTCTTTTTTTTTTTTTTTTTTTTGAGACGGAGTCTCGCTCTGTCGCCCAGGCTGGAGTGCAGTGGCGGGATCTCGGCTCACTGCAAGCTCCGCCTCCCGGGTTCACGCCATTCTCCTGCCTCAGCCTCCCAAGTAGCTGGGACTACAGGCGCCCGCCACTACGCCCGGCTAATTTTTTGTATTTTTAGTAGAGACGGGGTTTCACCGTTTTAGCCGGGATGGTCTCGATCTCCTGACCTCGTGATCCGCCCGCCTCGGCCTCCCAAAGTGCTGGGATTACAGGCGTGAGCCACCGCGCCCGGCC	T	.	PASS	SVTYPE=DEL_ALU;MEINFO=AluYa5,1,281,-;END=98133689;CS=DEL_pindel;AC=1;AF=0.377396;NS=2504;AN=2;EAS_AF=0.3115;EUR_AF=0.2833;AFR_AF=0.5537;AMR_AF=0.2651;SAS_AF=0.3834;SITEPOST=0.9995	GT	1|0
4	98181261	DEL_pindel_12640	TAAAATTATACCCTGCTGGCCGGGCGCGGTGGCTCACGCCTGTAATCCCAGCACTTTGGGAGGCCGAGGCGGGCGGATCACGAGGTCAGGAGATCGAGACCATCCCGGCTAAAACGGTGAAACCCCGTCTCTACTAAAAATACAAAAAATTAGCCGGGCGTAGTGGCGGGCGCCTGTAGTCCCAGCTACTTGGGAGGCTGAGGCAGGAGAATGGCGTGAACCCGGGAGGCGGAGCTTGCAGTGAGCCGAGATCCCGCCACTGCACTCCAGCCTGGGCGACAGAGCGAGACTCCGTCTCAAAAAAAAAAAAAAAAAAAAAAAA	T	.	PASS	SVTYPE=DEL_ALU;MEINFO=AluYa5,1,281,+;END=98181582;CS=DEL_pindel;AC=1;AF=0.16873;NS=2504;AN=2;EAS_AF=0.121;EUR_AF=0.0924;AFR_AF=0.2602;AMR_AF=0.0807;SAS_AF=0.2352;SITEPOST=0.9997	GT	1|0
4	100023042	DEL_pindel_12685	AAAAAAACCGGCCGGGCGCGGTGGCTCACGCCTGTAATCCCAGCACTTTGGGAGGCCGAGGCGGGTGGATCATGAGGTCAGGAGATCGAGACCATCCTGGCTAACAAGGTGAAACCCCGTCTCTACTAAAAATACAAAAAATTAGCCGGGCGCGGTGGCGGGCGCCTGTAGTCCCAGCTACTCGGGAGGCTGAGGCAGGAGAATGGCGTGAACCCGGGAAGCGGAGCTTGCAGTGAGCCGAGATCGTGCCACTGCAGTCCGCAGTCCGGCCTGGGCGACAGAGCGAGACTCCGTCTCAAAAAAAAAAAAAAAAAAAAAAAAAAAAAAAAAAAAAAG	A	.	PASS	SVTYPE=DEL_ALU;MEINFO=AluYb,1,281,+;END=100023377;CS=DEL_pindel;AC=1;AF=0.599042;NS=2504;AN=2;EAS_AF=0.6786;EUR_AF=0.5288;AFR_AF=0.59;AMR_AF=0.5274;SAS_AF=0.6524;SITEPOST=0.9428	GT	0|1
4	100070288	DEL_pindel_12686	TGAAAAGACCCCTTTCTTTTTTTTTTTTTTTTTTTTGAGACGGAGTCTCGCTCTGTCGCCCAGGCTGGAGTGCAGTGGCGGGATCTCGGCTCACTGCAAGCTCCGCCTCCCGGGTTCACGCCATTCTCCTGCCTCAGCCTCCCAAGTAGCTGGGACTACAGGCGCCCGCCACTACGCCCGGCTAATTTTTTGTATTTTTAGTAGAGACGGGGTTTCACCGTTTTAGCCGGGATGGTCTCGATCTCCTGACCTCGTGATCCGCCCGCCTCGGCCTCCCAAAGTGCTGGGATTACAGGCGTGAGCCACCGCGCCCGGCC	T	.	PASS	SVTYPE=DEL_ALU;MEINFO=AluYa5,1,281,-;END=100070604;CS=DEL_pindel;AC=1;AF=0.712859;NS=2504;AN=2;EAS_AF=0.6776;EUR_AF=0.7117;AFR_AF=0.7466;AMR_AF=0.7133;SAS_AF=0.7045;SITEPOST=0.9573	GT	0|1
4	100376807	ALU_umary_ALU_3544	T	<INS:ME:ALU>	.	.	TSD=TTAATCAACTTTT;SVTYPE=ALU;MEINFO=AluYa4_4,2,281,-;SVLEN=279;CS=ALU_umary;AC=1;AF=0.119209;NS=2504;AN=2;EAS_AF=0.1181;EUR_AF=0.1044;AFR_AF=0.1619;AMR_AF=0.0504;SAS_AF=0.1268;SITEPOST=1	GT	1|0
4	101244846	DEL_pindel_12706	ATTCTTTTTTTTTTTTTTTTTTTTTTTTTGAGACGGAGTTTCGCTCTGTCGCCCAGGCTGGAGTGCAGTGGCGCGATCTCGACTCACTGCAAGCTCCGCCTCCCGGGTTCACGCCATTCTCCTGCCTCAGCCTCCCGTGTAGCTGGGACTACAGGCGCGCGCCACCATGCCCGGCTAATTTTTGTATTTTTAGTAGAGACGGGGTTTCACCGTGTTAGCCAGGATGGTCTCGATCTCCTGACCTCGTGATCCGCCCGTCTCGGCC	A	.	PASS	SVTYPE=DEL_ALU;MEINFO=AluYg6,45,281,-;END=101245110;CS=DEL_pindel;AC=2;AF=0.574481;NS=2504;AN=2;EAS_AF=0.245;EUR_AF=0.7624;AFR_AF=0.6747;AMR_AF=0.5259;SAS_AF=0.6196;SITEPOST=0.9996	GT	1|1
4	101390634	DEL_pindel_12710	AAAATGAAAAAGCAGCTTACAAATTGAGAAAAATAATTTGTAAATTATATATCTGATAAGGAGTTAATAGTCAAAGTTTATAAAATAATTATTTAATTTAAGTCTTTAATCTATCGAGTTAATTTTTGAATATGGTGTAAAGAAGGGGTACAGTTTTAATCTTCTGCATATGGCTAGCC	A	.	PASS	SVTYPE=DEL;END=101390812;CS=DEL_pindel;AC=2;AF=0.251597;NS=2504;AN=2;EAS_AF=0.1399;EUR_AF=0.508;AFR_AF=0.0552;AMR_AF=0.2594;SAS_AF=0.363;SITEPOST=0.9998	GT	1|1
4	102787786	DEL_pindel_12742	TAGGAATACCATTTGACCCAGCCATCCCATTACTGGGTATATACCCAAAGGACTATAAATCATGCTGCTATAAAGACACATGCACACGTATGTTTATTGCAGCACTATTCACAATAGCAAAGACTTGGAACCAACCCAAATGTCCAACAATGATAGACTGGATTAAGAAAATGTGGCACATATACACCATGGAATACTATGCAGCCATAAAAAATGATGAGTTCATATCCTTTGTAGGGACATGGATGAAATTGGAAACCATCATTCTCAGTAAACTATCGCAAGAACAAAAAACCAAACGCCGCATATTCTCACTCATAGGTGGGAATTGAACAATGAGATCACATGGACACAGGAAGGGGAATATCACACTCTGGGGACTGTGGTGGGGTCGGGGGAGGGGGGAGGGATAGCATTGGGAGATATACCTAATGCTAGATGACACATTAGTGGGTGCAGTGCACCAGCATGGCACATGTATACATATGTAACTAACCTGCACAATGTGCACATGTACCCTAAAACTTAGAGTATAATAAAAAAAATTTAAAAAAAAAAAAAAAAAA	T	.	PASS	SVTYPE=DEL_LINE1;MEINFO=LINE1,5537,5600,+;END=102788351;CS=DEL_pindel;AC=1;AF=0.386182;NS=2504;AN=2;EAS_AF=0.3304;EUR_AF=0.3688;AFR_AF=0.5401;AMR_AF=0.2622;SAS_AF=0.3415;SITEPOST=0.9992	GT	1|0
4	103343756	L1_umary_LINE1_913	G	<INS:ME:LINE1>	.	.	TSD=ACAAGATTAAG;SVTYPE=LINE1;MEINFO=LINE1,4215,6015,+;SVLEN=1800;CS=L1_umary;AC=1;AF=0.264177;NS=2504;AN=2;EAS_AF=0.2321;EUR_AF=0.2644;AFR_AF=0.2133;AMR_AF=0.2089;SAS_AF=0.4049;SITEPOST=1	GT	0|1
4	104214686	L1_umary_LINE1_915	G	<INS:ME:LINE1>	.	.	TSD=CAAAAATGGCAGAAGG;SVTYPE=LINE1;MEINFO=LINE1,5198,5685,+;SVLEN=487;CS=L1_umary;AC=2;AF=0.132188;NS=2504;AN=2;EAS_AF=0.1379;EUR_AF=0.1431;AFR_AF=0.0242;AMR_AF=0.134;SAS_AF=0.2597;SITEPOST=1	GT	1|1
4	104744617	ALU_umary_ALU_3567	T	<INS:ME:ALU>	.	.	TSD=TAGGTGATTTTTTTTT;SVTYPE=ALU;MEINFO=AluYa5,1,281,-;SVLEN=280;CS=ALU_umary;AC=1;AF=0.216054;NS=2504;AN=2;EAS_AF=0.2778;EUR_AF=0.2406;AFR_AF=0.1452;AMR_AF=0.2867;SAS_AF=0.1728;SITEPOST=1	GT	1|0
4	104894032	SI_BD_4644	T	<CN0>	100	PASS	SVTYPE=DEL;CIEND=-50,268;CIPOS=-268,65;END=104894690;CS=DEL_union;AC=1;AF=0.676717;NS=2504;AN=2;EAS_AF=0.8393;EUR_AF=0.5964;AFR_AF=0.5666;AMR_AF=0.6729;SAS_AF=0.7434	GT	1|0
4	107437718	BI_GS_DEL1_B1_P0801_364	T	<CN0>	100	PASS	SVTYPE=DEL;CIEND=0,0;CIPOS=0,0;END=107438504;CS=DEL_union;MC=SI_BD_4656,EM_DL_DEL10797593;AC=1;AF=0.310104;NS=2504;AN=2;EAS_AF=0.3621;EUR_AF=0.3161;AFR_AF=0.1445;AMR_AF=0.4308;SAS_AF=0.3885	GT	1|0
4	107604298	UW_VH_3347	A	<CN0>	100	PASS	SVTYPE=DEL;CIEND=0,334;CIPOS=-374,0;END=107609292;CS=DEL_union;MC=BI_GS_DEL1_B3_P0801_35,EM_DL_DEL72804,YL_CN_ITU_995;AC=1;AF=0.028754;NS=2504;AN=2;EAS_AF=0;EUR_AF=0.0875;AFR_AF=0.0045;AMR_AF=0.0432;SAS_AF=0.0204	GT	1|0
4	110934970	ALU_umary_ALU_3595	T	<INS:ME:ALU>	.	.	TSD=CCTTGATTTCT;SVTYPE=ALU;MEINFO=AluYa5,1,281,-;SVLEN=280;CS=ALU_umary;AC=1;AF=0.0656949;NS=2504;AN=2;EAS_AF=0.1389;EUR_AF=0.0497;AFR_AF=0.025;AMR_AF=0.0605;SAS_AF=0.0654;SITEPOST=1	GT	0|1
4	111383200	DEL_pindel_12899	GCTATGGCTCACACTATCTCTTTTTTTTTTTTTTTTTTTTTTTTTTTTTGAGACGGAGTCTCACTCTGTCGCCCAGGCTGGAGTGCAGTGGCGGGATCTCGGCTCACTGCAAGCTCCGCCTCCCGGGTTCACGCCATTCTCCTGCCTCAGCCTCCCAAGTAGCTGGGACTACAGGCGCCCGCCACTACGCCCGGCTAATTTTTTTGTATTTTTAGTAGAGACGGGGTTTCACCGTTTTAGCCGGGATGGTCTCGATCTCCTGACCTCGTGATCCGCCCGCCTCGGCCTCCCAAAGTGCTGGGATTACAGGCGTGAGCCACCGCGCCCGGCCGA	G	.	PASS	SVTYPE=DEL_ALU;MEINFO=AluYa5,1,281,-;END=111383532;CS=DEL_pindel;AC=2;AF=0.727835;NS=2504;AN=2;EAS_AF=0.5724;EUR_AF=0.825;AFR_AF=0.8033;AMR_AF=0.7839;SAS_AF=0.6462;SITEPOST=0.9996	GT	1|1
4	111516319	DEL_pindel_12900	AATATCCTACATTAGTGTAAGTCTAGAAGTGGATTATTAATAGATGATATGAAACCTTTATTCAATTGATGTAGCCAAAAAACACATAACATTTTTAAACAGTCTTACCATTGCCTCATGTTGAGATTGCTGCATAACAAATTATCCCATAACTTAGCCTGGTGTCATGGTGCATGTCTGTAGTCACAGCT	A	.	PASS	SVTYPE=DEL;END=111516509;CS=DEL_pindel;AC=1;AF=0.796925;NS=2504;AN=2;EAS_AF=0.869;EUR_AF=0.9612;AFR_AF=0.469;AMR_AF=0.9323;SAS_AF=0.9008;SITEPOST=0.9992	GT	1|0
4	113348500	DEL_pindel_12930	ATTATATACATGTTTGATATAAAACATGTATTTTTAAAAATAGTATTTTTAAAAATAGTATTT	A	.	PASS	SVTYPE=DEL;END=113348562;CS=DEL_pindel;AC=1;AF=0.522764;NS=2504;AN=2;EAS_AF=0.6062;EUR_AF=0.4861;AFR_AF=0.5484;AMR_AF=0.4755;SAS_AF=0.4734;SITEPOST=0.9924	GT	1|0
4	113469974	DEL_pindel_12932	TAAAAATGTAAAGATGGCCGGGCGCGGTGGCTCACGCCTGTAATCCCAGCACTTTGGGAGGCCGAGGCGGGCGGATCACGAGGTCAGGAGATCGAGACCATCCCGGCTAAAACGGTGAAACCCCGTCTCTACTAAAAATACAAAAAATTAGCCGGGCGTAGTGGCGGGCGCCTGTAGTCCCAGCTACTTGGGAGGCTGAGGCAGGAGAATGGCGTGAACCCGGGAGGCGGAGCTTGCAGTGAGCCGAGATTGCGCCACTGCACTCCAGCCTGGGCGACAGAGCGAGACTCCGTCTCAAAAAAAAAAAA	T	.	PASS	SVTYPE=DEL_ALU;MEINFO=AluYa4_5,1,281,+;END=113470281;CS=DEL_pindel;AC=1;AF=0.591054;NS=2504;AN=2;EAS_AF=0.7163;EUR_AF=0.4841;AFR_AF=0.5303;AMR_AF=0.5951;SAS_AF=0.6513;SITEPOST=0.9929	GT	1|0
4	115549930	ALU_umary_ALU_3613	G	<INS:ME:ALU>	.	.	TSD=AAGAAAG;SVTYPE=ALU;MEINFO=AluUndef,16,281,+;SVLEN=265;CS=ALU_umary;AC=1;AF=0.387181;NS=2504;AN=2;EAS_AF=0.4812;EUR_AF=0.4155;AFR_AF=0.2277;AMR_AF=0.4193;SAS_AF=0.454;SITEPOST=1	GT	0|1
4	115624597	DEL_pindel_12953	AAAGTCTATCTTGTTTTGTTTTTTTTTTTTTTTTTTTTTTTGAGACGGAGTCTCGCTCTGTCGCCCAGGCCGGACTGCGGACTGCAGTGGCGCAATCTCGGCTCACTGCAAGCTCCGCTTCCCGGGTTCACGCCATTCTCCTGCCTCAGCCTCCCCAGTAGCTGGGACTACAGGCGCCCGCCACCGCGCCCGGCTAATTTTTTGTATTTTTAGTAGAGACGGGGTTTCACCTTGTTAGCCAGGATGGTCTCGATCTCCTGACCTCATGATCCAC	A	.	PASS	SVTYPE=DEL_ALU;MEINFO=AluYb6_2,56,281,-;END=115624870;CS=DEL_pindel;AC=2;AF=0.779553;NS=2504;AN=2;EAS_AF=0.8165;EUR_AF=0.8101;AFR_AF=0.6914;AMR_AF=0.7939;SAS_AF=0.819;SITEPOST=0.98485	GT	1|1
4	115743887	DEL_pindel_12955	GCCAGGCTTTGGTGATATATGAGATTTTAGGCATTAGAAAAACAATAAAAGTTTTTGAATGGAAATTAATAACATATAAATATCTTATTTCAGGCATAAAATGTTGTGTATTTGCAGTTTTAAAAATGCAGAAAACAGGCTGGGCAGCTGTGGCTCATGCCTGTAACCCCAGCACTTTGGGAGGCTGAGGTGGGTGGATCACCTGAGGTCAGGAGTTTGAGACCAGCCTGGCTAACATGGTGAAAC	G	.	PASS	SVTYPE=DEL;END=115744132;CS=DEL_pindel;AC=1;AF=0.238219;NS=2504;AN=2;EAS_AF=0.1587;EUR_AF=0.4364;AFR_AF=0.1067;AMR_AF=0.3242;SAS_AF=0.2331;SITEPOST=0.999	GT	0|1
4	115928726	BI_GS_DEL1_B1_P0809_782	T	<CN0>	100	PASS	SVTYPE=DEL;CIEND=0,0;CIPOS=0,0;END=115931880;CS=DEL_union;MC=YL_CN_CEU_1237,UW_VH_4628,YL_CN_JPT_1120,UW_VH_13768;AC=1;AF=0.395567;NS=2504;AN=2;EAS_AF=0.4315;EUR_AF=0.336;AFR_AF=0.3759;AMR_AF=0.3112;SAS_AF=0.5061	GT	1|0
4	116166771	YL_CN_BEB_864	C	<CN0>	100	PASS	SVTYPE=DEL;CIEND=-500,1000;CIPOS=-1000,500;END=116177284;CS=DEL_union;MC=UW_VH_2719,EM_DL_DEL73384,UW_VH_7861,BI_GS_DEL1_B1_P0810_127;AC=1;AF=0.0527157;NS=2504;AN=2;EAS_AF=0.0565;EUR_AF=0.0626;AFR_AF=0.059;AMR_AF=0.0331;SAS_AF=0.044	GT	0|1
4	117251478	DEL_pindel_12990	ACAAAATTTTTTTTTTTTTTTTTTTTTTTTTTTTTTTTGAGACGGAGTCTCGCTCTGTCGCCCAGGCTGGAGTGCAGTGGCGCGATCTCGGCTCACTGCAAGCTCCGCCTCCCGGGTTCACGCCATTCTCCTGCCTCAGCCTCCCAAGTAGCTGGGACTACAGGCGCCCGCCACTACGCCCGGCTAATTTTTTGTATTTTTAGTAGAGACGGGGTTTCACCGTTTTAGCCGGGATGGTCTCGATCTCCTGACCTCGTGATCCGCCCGCCTCGGCCTCCCAAAGTGCTGGGATTACAGGCGTGAGCCACCGCGCCCGGC	A	.	PASS	SVTYPE=DEL_ALU;MEINFO=AluYa4_5,2,281,-;END=117251795;CS=DEL_pindel;AC=2;AF=0.651558;NS=2504;AN=2;EAS_AF=0.6964;EUR_AF=0.7654;AFR_AF=0.5212;AMR_AF=0.7262;SAS_AF=0.6115;SITEPOST=0.9944	GT	1|1
4	117350583	ALU_umary_ALU_3626	T	<INS:ME:ALU>	.	.	TSD=AAAATAAATT;SVTYPE=ALU;MEINFO=AluUndef,1,281,+;SVLEN=280;CS=ALU_umary;AC=1;AF=0.0916533;NS=2504;AN=2;EAS_AF=0.0546;EUR_AF=0.0855;AFR_AF=0.1278;AMR_AF=0.1081;SAS_AF=0.0757;SITEPOST=1	GT	0|1
4	117367804	BI_GS_DEL1_B5_P0811_346	T	<CN0>	100	PASS	SVTYPE=DEL;CIEND=0,1;CIPOS=0,1;END=117368498;CS=DEL_union;MC=UW_VH_408,DEL_pindel_12993;AC=1;AF=0.0914537;NS=2504;AN=2;EAS_AF=0.0704;EUR_AF=0.1064;AFR_AF=0.0756;AMR_AF=0.1369;SAS_AF=0.0869	GT	0|1
4	117420629	DEL_pindel_12997	TAAAAAAATAAAACTAAGGCCGAGGCGGGCGGATCACGAGGTCAGGAGATCGAGACCATCCTGGCTAACACGGTGAAACCCCGTCTCTACTAAAAATACAAAAAATTAGCCGGGCGTGGTAGCGGGCGCCTGTAGTCCCAGCTACTCGGGAGGCTGAGGCAGGAGAATGGCGTGAACCCGGGAGGCGGAGCTTGCAGTGAGCCGAGATCGCGCCACTGCACTCCAGCCTGGGCGACAGAGCGAGACTCCGTCTCAAAAAAAAAAAAAAAAAAAAAAAAAA	T	.	PASS	SVTYPE=DEL_ALU;MEINFO=AluYc1,44,281,+;END=117420908;CS=DEL_pindel;AC=1;AF=0.347244;NS=2504;AN=2;EAS_AF=0.2431;EUR_AF=0.4026;AFR_AF=0.4924;AMR_AF=0.3372;SAS_AF=0.2086;SITEPOST=0.993	GT	1|0
4	119296342	DEL_pindel_13022	TGTCTTTCATTGTTTTTTTTTTTTTATTTTTTTTTTTTTTATTTTTTTTTTTTTTTGAGACGGAGTCTCGCTCTGTCGCCCAGGCTGGAGTGCAGTGGCGGGATCTCGGCTCACTGCAAGCTCCGCCTCCCGGGTTCACGCCATTCTCCTGCCTCAGCCTCCCAAGTAGCTGTGACTACAGGCGCCCGCCACTACGCCCGGCTAATTTTTTGTATTTTTAGTAGAGACGGGGTTTCACCGTTTTAGCCAGGATGGTCTCGATCTCCTGACCTCGTGATCCGCCCGCCTCGGCCTCCCAAAGTGCTGGGATTACAGGCGTGAGCCACCGCGCCCGGCC	T	.	PASS	SVTYPE=DEL_ALU;MEINFO=AluYa4_4,1,281,-;END=119296678;CS=DEL_pindel;AC=1;AF=0.291134;NS=2504;AN=2;EAS_AF=0.3036;EUR_AF=0.2813;AFR_AF=0.2587;AMR_AF=0.2824;SAS_AF=0.3384;SITEPOST=0.9999	GT	0|1
4	119774736	ALU_umary_ALU_3640	T	<INS:ME:ALU>	.	.	TSD=CTCTAGTTTAGAACTTTTCT;SVTYPE=ALU;MEINFO=AluUndef,1,281,-;SVLEN=280;CS=ALU_umary;AC=1;AF=0.0708866;NS=2504;AN=2;EAS_AF=0.0813;EUR_AF=0.1183;AFR_AF=0.0053;AMR_AF=0.062;SAS_AF=0.1063;SITEPOST=1	GT	0|1
4	120017235	DEL_pindel_13035	TAAAAGATGCTGCAATGAGGCCGGGCGCGGTGGCTCACGCCTGTAACCCCAGCACTTTGGGAGGCCGAGGCGGGCGGATCACGAGGTCAGGAGATCGAGACCATCCCGGCTAAAACGGTGAAACCCCGTCTCTACTAAAAATACAAAAAAATTAGCCGGGCGTGGTGGCGGGCGCCTGTCGTCCCAGCTACTTGGGAGGCTGAGGCAGGAGAATGGCGTGAACCCGGGAGGCGGAGCTTGCAGTGAGCCGAGATCCCGCCACTGCACTCCAGCCTGGGCGACAGAGCGAGACTCCGTCTCAAAAAAAAAAAAAAAAAAAAA	T	.	PASS	SVTYPE=DEL_ALU;MEINFO=AluYa4_3,1,281,+;END=120017555;CS=DEL_pindel;AC=2;AF=0.621406;NS=2504;AN=2;EAS_AF=0.6835;EUR_AF=0.7127;AFR_AF=0.4501;AMR_AF=0.67;SAS_AF=0.6605;SITEPOST=0.9799	GT	1|1
4	120720096	ALU_umary_ALU_3644	G	<INS:ME:ALU>	.	.	TSD=AAAAATTTGG;SVTYPE=ALU;MEINFO=AluYb6_2,1,272,+;SVLEN=271;CS=ALU_umary;AC=1;AF=0.0171725;NS=2504;AN=2;EAS_AF=0.0357;EUR_AF=0.0169;AFR_AF=0.0015;AMR_AF=0.0086;SAS_AF=0.0256;SITEPOST=1	GT	1|0
4	121808929	DEL_pindel_13061	AGACATTTTATCCTTTTTTTTTTTTTTTTTTTTTTTTGAGACGGAGTCTCGCTCTGTCGCCCAGGCTGGAGTGCAGTGGCGCAATCTCGGCTCACTGCAAGCTCCGCCTCCCGGGTTCACGCCATTCTCCTGCCTCAGCCTCCCAAGTAGCTGGGACTACAGGCGCCCGCCACTACGCCCGGCTAATTTTTTGTATTTTTAGTAGAGACGGGGTTTCACCGTTTTAGCCGGGATGGTCTCGATCTCCTGACCTCGTGATCCGCCCGCCTCGGCCTCCCAAAGTGCTGGGATTACAGGCGTGAGCCACCGCGCCCGGCC	A	.	PASS	SVTYPE=DEL_ALU;MEINFO=AluYa4_5,1,281,-;END=121809246;CS=DEL_pindel;AC=1;AF=0.409545;NS=2504;AN=2;EAS_AF=0.373;EUR_AF=0.2913;AFR_AF=0.5703;AMR_AF=0.4035;SAS_AF=0.3558;SITEPOST=0.9995	GT	0|1
4	125867361	DEL_pindel_13141	TAAGAGATTTTTCTGGCCGGGCGCGGTGGCTCACGCCTGTAATCCCAGCACTTTGGGAGGCCGAGGCGGGCGGATCACGAGGTCAGGAGATCGAGACCATCCCGGCTAAAACGGTGAAACCCCGTCTCTACTAAAAATACAAAAAATTAGCCGGGCGTAGTGGCGGGCGCCTGTAGTCCCAGCTACTTGGGAGGCTGAGGCAGGAGAATGGCGTGAACCCGGGAGGCGGAGCTTGCAGTGAGCCGAGATCGCGCCACTGCACTCCAGCCTGGGCGACAGAGCGAGACTCCGTCTCAAAAAAAAAAAAAAAAAAAAAAAAAAAAAAAAAAA	T	.	PASS	SVTYPE=DEL_ALU;MEINFO=AluYa4_5,1,281,+;END=125867690;CS=DEL_pindel;AC=1;AF=0.696286;NS=2504;AN=2;EAS_AF=0.7609;EUR_AF=0.6302;AFR_AF=0.6831;AMR_AF=0.6888;SAS_AF=0.7209;SITEPOST=0.95865	GT	0|1
4	130066189	UW_VH_3876	A	<CN0>	100	PASS	SVTYPE=DEL;CIEND=0,94;CIPOS=-245,0;END=130068435;CS=DEL_union;MC=EM_DL_DEL73629,BI_GS_DEL1_B1_P0824_54,YL_CN_GBR_992;AC=1;AF=0.320887;NS=2504;AN=2;EAS_AF=0.3472;EUR_AF=0.3201;AFR_AF=0.2307;AMR_AF=0.3746;SAS_AF=0.3783	GT	1|0
4	130175089	DEL_pindel_13217	GTTTCTAACTTTCTCAGAGCTAAGAGCAAAGCCTAAGAGCAAAGTTAGAAAGTGTATTTCCCTACAC	G	.	PASS	SVTYPE=DEL;END=130175155;CS=DEL_pindel;AC=1;AF=0.169728;NS=2504;AN=2;EAS_AF=0.0933;EUR_AF=0.1531;AFR_AF=0.2398;AMR_AF=0.1643;SAS_AF=0.1748;SITEPOST=0.9969	GT	0|1
4	131611192	DEL_pindel_13247	TTATATATATATATATATATATATATATATATATATATATATACACATATATATATATATACATATATATATATATATATATACACATATATATATATATACATATGTATATATATATATATACATATATATATATATATATATACACATATATATATATATACATATA	T	.	PASS	SVTYPE=DEL;END=131611360;CS=DEL_pindel;AC=1;AF=0.670327;NS=2504;AN=2;EAS_AF=0.7321;EUR_AF=0.675;AFR_AF=0.6165;AMR_AF=0.6527;SAS_AF=0.6871;SITEPOST=0.91045	GT	1|0
4	131694825	DEL_pindel_13249	TAAGAAATATAGAAGGAGATCGAAACCATCCTGGCTAACAAGGTGAAACCCCGTCTCTACTAAAAATACAAAAAAAATTAGCCGGGCGCGGTGGCGGGCGCCTGTAGTCCCAGCTACTCGGGAGGCTGAGGCAGGAGAATGGCGTGAACCCGGGAAGCGGAGCTTGCAGTGAGCCGAGATTGCGCCACTGCAGTCCGCAAGTCCCGCCTGGGCGACAGAGCGAGACTCCGTCTCAAAAAAAAAAAAAAAA	T	.	PASS	SVTYPE=DEL_ALU;MEINFO=AluY,71,281,+;END=131695074;CS=DEL_pindel;AC=2;AF=0.554313;NS=2504;AN=2;EAS_AF=0.5188;EUR_AF=0.5885;AFR_AF=0.5567;AMR_AF=0.5807;SAS_AF=0.5337;SITEPOST=0.9812	GT	1|1
4	132181662	L1_umary_LINE1_965	C	<INS:ME:LINE1>	.	.	TSD=GGGATGGGCATTTTC;SVTYPE=LINE1;MEINFO=LINE1,15,6013,-;SVLEN=5998;CS=L1_umary;AC=1;AF=0.0543131;NS=2504;AN=2;EAS_AF=0.0784;EUR_AF=0.0855;AFR_AF=0.0061;AMR_AF=0.0303;SAS_AF=0.0798;SITEPOST=1	GT	1|0
4	133114039	DEL_pindel_13283	GCCCATCTTTTTCTTTTTTTTTTTTTTTTTTTTTTTTTGAGACGGAGTCTCGCTCTGTCGCCCAGGCTGGAGTGCAGTGGCGGGATCTCGGCTCACTGCAAGCTCCGCCTCCCGGGTTCACGCCATTCTCCTGCCTCAGCCTCCCAAGTAGCTGGGACTACAGGCGCCCGCCACTACGCCCGGCTAATTTTTTTTGTATTTTTAGTAGAGACGGGGTTTCACCGTTTTAGCCGGGATGGTCTCGATCTCCTGACCTCATGATCCGCCCGCCTCGGCCTCCCAAAGTGCTGGGATTACAGGCGTGAGCCACCGCGCCCGTC	G	.	PASS	SVTYPE=DEL_ALU;MEINFO=AluYa5,2,281,-;END=133114358;CS=DEL_pindel;AC=1;AF=0.14357;NS=2504;AN=2;EAS_AF=0.0119;EUR_AF=0.2475;AFR_AF=0.121;AMR_AF=0.1556;SAS_AF=0.1943;SITEPOST=0.9987	GT	1|0
4	133117842	ALU_umary_ALU_3712	A	<INS:ME:ALU>	.	.	TSD=AAAACATAAGGAA;SVTYPE=ALU;MEINFO=AluUndef,1,281,+;SVLEN=280;CS=ALU_umary;AC=1;AF=0.145367;NS=2504;AN=2;EAS_AF=0.0149;EUR_AF=0.2515;AFR_AF=0.1082;AMR_AF=0.1657;SAS_AF=0.2065;SITEPOST=1	GT	1|0
4	133180785	UW_VH_2928	C	<CN0>	100	PASS	SVTYPE=DEL;CIEND=0,484;CIPOS=-448,0;END=133182979;CS=DEL_union;MC=BI_GS_DEL1_B4_P0827_35,YL_CN_JPT_1142,YL_CN_ASW_1087,SI_BD_4793,YL_CN_YRI_1344,YL_CN_PJL_1062,EM_DL_DEL73743;AC=1;AF=0.406749;NS=2504;AN=2;EAS_AF=0.4038;EUR_AF=0.3827;AFR_AF=0.4788;AMR_AF=0.3833;SAS_AF=0.3538	GT	0|1
4	133445429	BI_GS_DEL1_B4_P0827_94	T	<CN0>	100	PASS	SVTYPE=DEL;CIEND=0,0;CIPOS=0,0;END=133445697;CS=DEL_union;MC=UW_VH_2032;AC=1;AF=0.482029;NS=2504;AN=2;EAS_AF=0.5615;EUR_AF=0.3678;AFR_AF=0.5197;AMR_AF=0.5735;SAS_AF=0.4018	GT	0|1
4	133619876	DEL_pindel_13289	TGATACTTGCATTTTTTTTTTTTTTTTTTTTTTTTTTTGAGACGGAGTCTCGTTCTGTCGCCCAGGCGGGAGTGCTGTGGCGCGATCTCCGCTCACTGCAAGCTCCGCCTTCCGGGTTCACGCCATTCTCCTGCCTCAGCCTCCCGAGTAGCTGGGACTACAGGCGCCCGCCACTGCGCCCGGCTAATTTTTTGTATTTTTAGTAGAGACGGGGTTTCACCGTGGTCTCGATCTCCTGACCTCGTGATCCGCCCGCCTCGGCCTCCCAAAGTGCTGGGATTACAGGCGTGAGCCACCGCGCCCGGCC	T	.	PASS	SVTYPE=DEL_ALU;MEINFO=AluYa1_1,1,281,-;END=133620182;CS=DEL_pindel;AC=1;AF=0.605631;NS=2504;AN=2;EAS_AF=0.6319;EUR_AF=0.6789;AFR_AF=0.5567;AMR_AF=0.6138;SAS_AF=0.5634;SITEPOST=0.99	GT	1|0
4	133819597	DEL_pindel_13295	TAAAAATGGCTGGAGGAGGCCGGGCGCGGTGGCTCACGCCTGTAATCCCAGCACTTTGGGAGGCCGAGGCGGGCGGATCACGAGGTCAGGAGATCGAGACCATCCTGGCTAACACGGTGAAACCCCGTCTCTACTAAAAATACAAAAAATTAGCCGGGCGTGGTAGCGGGCGCCTGTAGTCCCAGCTACTCGGGAGGCTGAGGCAGGAGAATGGCGTGAACCCGGGAGGCGGAGCTTGCAGTGAGCCGAGATCGCGCCACTGCACTCCAGCCTGGGCGACAGAGCGAGACTCCGTCTCAAAAAAAAAAAAAAAAAAAAAAAAAA	T	.	PASS	SVTYPE=DEL_ALU;MEINFO=AluYc1,1,281,+;END=133819920;CS=DEL_pindel;AC=1;AF=0.552117;NS=2504;AN=2;EAS_AF=0.5744;EUR_AF=0.5487;AFR_AF=0.556;AMR_AF=0.5591;SAS_AF=0.5225;SITEPOST=0.9955	GT	1|0
4	134132404	EM_DL_DEL10808383	T	<CN0>	100	PASS	SVTYPE=DEL;CIEND=-150,150;CIPOS=-150,150;END=134133157;CS=DEL_union;AC=2;AF=0.902556;NS=2504;AN=2;EAS_AF=0.8859;EUR_AF=0.9423;AFR_AF=0.8714;AMR_AF=0.9294;SAS_AF=0.9018	GT	1|1
4	134141602	DEL_pindel_13306	TCTTCTGTCATTTCTTTTTTTTTTTTTTTTGAGACGGAGTCTCGCTCTGTCGCCCAGGCTGGAGTGCAGTGGCGGGATCTCAGCTCACTGCAAGCTCCGCCTCCCGGGTTCACGCCATTCTCCTGCCTCAGCCTCCCAAGTAGCTGGGGCTACAGGCGCCCGCCACTACGCCCGGCTAATTTTTTGTATTTTTAGTAGAGACGGGGTTTCACCGTTTTAGCCGGGATGGTCTCGATCTCCTGACCTCGTGATCCGCCCGCCTCGGCCTCCCAAAGTGCTGGGATTACAGGCGTGAGCCACCGCGCCCGGC	T	.	PASS	SVTYPE=DEL_ALU;MEINFO=AluYa5,2,281,-;END=134141911;CS=DEL_pindel;AC=1;AF=0.647165;NS=2504;AN=2;EAS_AF=0.6409;EUR_AF=0.659;AFR_AF=0.6248;AMR_AF=0.6974;SAS_AF=0.636;SITEPOST=0.96785	GT	0|1
4	134922359	ALU_umary_ALU_3724	T	<INS:ME:ALU>	.	.	TSD=GACAAACATTTTT;SVTYPE=ALU;MEINFO=AluYb9,1,279,-;SVLEN=278;CS=ALU_umary;AC=1;AF=0.111022;NS=2504;AN=2;EAS_AF=0.0188;EUR_AF=0.1869;AFR_AF=0.0272;AMR_AF=0.196;SAS_AF=0.181;SITEPOST=1	GT	0|1
4	135130281	ALU_umary_ALU_3726	C	<INS:ME:ALU>	.	.	TSD=AAGAATGCAGAAGCC;SVTYPE=ALU;MEINFO=AluUndef,5,279,+;SVLEN=274;CS=ALU_umary;AC=1;AF=0.0740815;NS=2504;AN=2;EAS_AF=0.005;EUR_AF=0.1352;AFR_AF=0.0144;AMR_AF=0.1455;SAS_AF=0.1125;SITEPOST=1	GT	0|1
4	138177334	L1_umary_LINE1_971	A	<INS:ME:LINE1>	.	.	TSD=AAGAAAGCTA;SVTYPE=LINE1;MEINFO=LINE1,4508,6008,+;SVLEN=1500;CS=L1_umary;AC=1;AF=0.436102;NS=2504;AN=2;EAS_AF=0.3651;EUR_AF=0.4652;AFR_AF=0.413;AMR_AF=0.4481;SAS_AF=0.502;SITEPOST=1	GT	1|0
4	138189293	ALU_umary_ALU_3746	G	<INS:ME:ALU>	.	.	TSD=GAATATAGATAATAGG;SVTYPE=ALU;MEINFO=AluYi6,1,281,-;SVLEN=280;CS=ALU_umary;AC=1;AF=0.00758786;NS=2504;AN=2;EAS_AF=0;EUR_AF=0.0258;AFR_AF=0;AMR_AF=0.0159;SAS_AF=0.001;SITEPOST=1	GT	0|1
4	143258319	ALU_umary_ALU_3771	T	<INS:ME:ALU>	.	.	TSD=AAGTACATTTATTTTCATT;SVTYPE=ALU;MEINFO=AluYa5,2,280,-;SVLEN=278;CS=ALU_umary;AC=1;AF=0.0932508;NS=2504;AN=2;EAS_AF=0.131;EUR_AF=0.1054;AFR_AF=0.0938;AMR_AF=0.0807;SAS_AF=0.0501;SITEPOST=1	GT	0|1
4	145316454	UW_VH_425	C	<CN0>	100	PASS	SVTYPE=DEL;CIEND=0,452;CIPOS=-483,0;END=145319900;CS=DEL_union;MC=BI_GS_DEL1_B1_P0839_253,YL_CN_ITU_1032,SI_BD_4852;AC=1;AF=0.445687;NS=2504;AN=2;EAS_AF=0.4593;EUR_AF=0.3976;AFR_AF=0.5061;AMR_AF=0.4683;SAS_AF=0.3834	GT	0|1
4	145395308	ALU_umary_ALU_3782	A	<INS:ME:ALU>	.	.	TSD=AAAAACACATTACCATA;SVTYPE=ALU;MEINFO=AluYa4_2,1,281,+;SVLEN=280;CS=ALU_umary;AC=1;AF=0.230032;NS=2504;AN=2;EAS_AF=0.256;EUR_AF=0.3101;AFR_AF=0.0598;AMR_AF=0.2305;SAS_AF=0.3507;SITEPOST=1	GT	1|0
4	146242467	DEL_pindel_13542	GTATATATATATATAAATATATATATATATAAATATATAAATATATATATATATATAAATATATATATATA	G	.	PASS	SVTYPE=DEL;END=146242537;CS=DEL_pindel;AC=1;AF=0.230631;NS=2504;AN=2;EAS_AF=0.4058;EUR_AF=0.2038;AFR_AF=0.1929;AMR_AF=0.1282;SAS_AF=0.2014;SITEPOST=0.9948	GT	0|1
4	147225296	L1_umary_LINE1_985	G	<INS:ME:LINE1>	.	.	TSD=AAGAAGTTAAAATAG;SVTYPE=LINE1;MEINFO=LINE1,11,6007,+;SVLEN=5996;CS=L1_umary;AC=1;AF=0.597444;NS=2504;AN=2;EAS_AF=0.5923;EUR_AF=0.5666;AFR_AF=0.6256;AMR_AF=0.6225;SAS_AF=0.5787;SITEPOST=1	GT	0|1
4	150161039	DEL_pindel_13614	TAAAACTGGGCTGCTCTAGGCCGGGCGCGGTGGCTCACGCCTGTAATCCCAGCACTTTGGGAGGCCGAGGCGGGTGGATCATGAGGTCAGGAGATCGAGACCATCCTGGCTAACAAGGTGAAACCCCGTCTCTACTAAAAATACAAAAAAAAAATTACCCGGGCGCGGTGGCGGGCGCCTGTAGTCCCAGCTACTCGGGAGGCTGAGGCAGGAGAATGGCGTGAACCTGGGAAGCGGAGCTTGCAGTGAGCCGAGATTGCGCCACTGCAGTCCGCAGTCCGACCTGGGCGACAGAGCGAGACTCCGTCTCAAAAAAAAAAAAAAAAAAAAAAAAAAAAAAAAA	T	.	PASS	SVTYPE=DEL_ALU;MEINFO=AluYb6_2,1,281,+;END=150161381;CS=DEL_pindel;AC=1;AF=0.576278;NS=2504;AN=2;EAS_AF=0.5248;EUR_AF=0.6103;AFR_AF=0.6649;AMR_AF=0.4928;SAS_AF=0.5337;SITEPOST=0.9898	GT	0|1
4	150245271	ALU_umary_ALU_3811	T	<INS:ME:ALU>	.	.	TSD=TACATTTAAGTCTTT;SVTYPE=ALU;MEINFO=AluUndef,1,280,-;SVLEN=279;CS=ALU_umary;AC=1;AF=0.118211;NS=2504;AN=2;EAS_AF=0.1538;EUR_AF=0.2087;AFR_AF=0.0265;AMR_AF=0.1758;SAS_AF=0.0716;SITEPOST=1	GT	0|1
4	150951027	DEL_pindel_13622	TTAAAGTATTTTTAGGCCGGGCGCGGTGGCTCACGCCTGTAATCCCAGCACTTTGGGAGGCCGAGGCGGGCGGATCACGAGGTCAGGAGATCGAGACCATCCTGGCTAACACGGTGAAACCCCGTCTCTACTAAAAATGCAAAAAATTAGCCGGGCGTGGTGGCGGGCGCCTGTAGTCCCAGCTGCTCGGGAGGCTGAGGCAGGAGAATGGCGTGAACCCGGGAGGCGGAGCTTGCAGTGAGCCGAGATCGTGCCACTGCACTCCAGCCTGGGCGACAGAGCGAGACTCCGTCTCAAAAAAAAAAAAAAAAAAAAAAAACAAA	T	.	PASS	SVTYPE=DEL_ALU;MEINFO=AluYj3,1,281,+;END=150951349;CS=DEL_pindel;AC=2;AF=0.811701;NS=2504;AN=2;EAS_AF=0.7143;EUR_AF=0.831;AFR_AF=0.8487;AMR_AF=0.8228;SAS_AF=0.8344;SITEPOST=0.9717	GT	1|1
4	151293914	ALU_umary_ALU_3816	T	<INS:ME:ALU>	.	.	TSD=CAGTAAGTTCTT;SVTYPE=ALU;MEINFO=AluUndef,1,281,-;SVLEN=280;CS=ALU_umary;AC=1;AF=0.280351;NS=2504;AN=2;EAS_AF=0.2242;EUR_AF=0.4175;AFR_AF=0.2315;AMR_AF=0.2781;SAS_AF=0.2648;SITEPOST=1	GT	0|1
4	152340705	DEL_pindel_13645	GGTCTGTTCCTCATTCTTTTTTTTTTTTTTTTTTTTTTTTTTTTTTTTTTATTATACTCTAAGTTTTAGGGTACATGTGCACATTGTGCAGGCTAGTTACATATGTATACATGTGCCATGCTGGTGCGCTGCACCCACTAATGTGTCATCTAGCATTAGGTATATCTCCCAATGCTATCCCTCCCCCCTCCCCCGACCCCACCACAGTCCCCAGAGTGTGATATTCCCCTTCCTGTGTCCATGTGATCTCATTGTTCAATTCCCACCTATGAGTGAGAATATGCGGTGTTTGGTTTTTTGTTCTTGCGATAGTTTACTGAGAATGATGGTTTCCAATTTCATCCATGTCCCTACAAAGGATATGAACTCATCATTTTTTATGGCTGCATAGTATTCCATGGTGTATATGTGCCACATTTTCTTAATCCAGTCTATCATTGTTGGACATTTGGGTTGGTTCCAAGTCTTTGCTATTGTGAATAGTGCCGCAATAAACATACGTGTGCATGTGTCTTTATAGCAGCATGATTTATAGTCCTTTGGGTATATACCCAGTAATGGGATGGCTGGGTCAAATGGTATTTCTAGTTCTAGATCCCTGAGGAATCGCCACACTGACTTCCACAATGGTTGAACTAGTTTACAGTCCCACCAACAGTGTAAAAGTGTTCCTATTTCTCCGCATCCTCTCCAGCACCTGTTGTTTCCTGACTTTTTAATGATTGCCATTCTAACTGGTGTGAGATGATATCTCATAGTGGTTTTGATTTGCATTTCTCTGATGGCCAGTGATGATGAGCATTTCTTCATGTGTTTTTTGGCTGCATAAATGTCTTCTTTTGAGAAGT	G	.	PASS	SVTYPE=DEL_LINE1;MEINFO=LINE1,5225,6019,-;END=152341552;CS=DEL_pindel;AC=1;AF=0.373003;NS=2504;AN=2;EAS_AF=0.3125;EUR_AF=0.4175;AFR_AF=0.4365;AMR_AF=0.3703;SAS_AF=0.3057;SITEPOST=0.9996	GT	1|0
4	157002032	DEL_pindel_13755	TACCTATTTAGTTTTTTTTTTTTTTTTTTTTTTTTTTTTTTTTTTTTTTTTTGAGACGGAGTCTCGCTGTCGCCCAGGCTGGAGTGCAGTGGCGCAATCTCGGCTCACTGCAGGCTCCGCCCCCTGGGGTTCACGCCATTCTCCTGCCTCAGCCTCCCGAGTAGCTGGGACTACAGGCGCCCGCCACCTCGCCCGGCTAATTTTTTGTATTTTTAGTAGAGACGGGGTTTCACCGTGTTAGCCAGGATGGTCTCGATCTCCTGACCTCGTGATCCACCCGCCTCGGCCTCCCAAAGTGCTGGGATTACAGGC	T	.	PASS	SVTYPE=DEL_ALU;MEINFO=AluYe,21,281,-;END=157002343;CS=DEL_pindel;AC=1;AF=0.736022;NS=2504;AN=2;EAS_AF=0.7629;EUR_AF=0.7296;AFR_AF=0.708;AMR_AF=0.7133;SAS_AF=0.7689;SITEPOST=0.9365	GT	1|0
4	159550097	ALU_umary_ALU_3854	A	<INS:ME:ALU>	.	.	TSD=null;SVTYPE=ALU;MEINFO=AluYa5a1,1,276,+;SVLEN=275;CS=ALU_umary;AC=1;AF=0.077476;NS=2504;AN=2;EAS_AF=0.0129;EUR_AF=0.0656;AFR_AF=0.1188;AMR_AF=0.0994;SAS_AF=0.0849;SITEPOST=1	GT	1|0
4	160670214	DEL_pindel_13813	CCTTCCCTTTCTCCTTTCCTCTTCCCTTTTTCCTTTCTTCTTCCCTTTTTCCTTTCCTCTTCCCTTTTTCCTTTCCTCTTCCCTTTTTCCTTTCCTCTTCCCTTTTTCCTTTCTT	C	.	PASS	SVTYPE=DEL;END=160670328;CS=DEL_pindel;AC=1;AF=0.336462;NS=2504;AN=2;EAS_AF=0.3601;EUR_AF=0.3579;AFR_AF=0.2163;AMR_AF=0.379;SAS_AF=0.4223;SITEPOST=0.996	GT	1|0
4	161026793	DUP_uwash_chr4_161026792_161080534	G	<CN0>	.	PASS	SVTYPE=DEL;END=161080534;CS=DUP_uwash;AC=1;AF=0.00539137;NS=2504;AN=2;EAS_AF=0;EUR_AF=0.0209;AFR_AF=0.0008;AMR_AF=0.0072;SAS_AF=0;SITEPOST=1	GT	1|0
4	161045732	BI_GS_CNV_4_161045732_161073649	G	<CN0>	100	PASS	SVTYPE=DEL;CIEND=0,500;CIPOS=-500,0;END=161073649;CS=DEL_union;AC=1;AF=0.00638978;NS=2504;AN=2;EAS_AF=0;EUR_AF=0.0258;AFR_AF=0.0008;AMR_AF=0.0072;SAS_AF=0	GT	1|0
4	161879011	DUP_gs_CNV_4_161879011_161884782	C	<CN0>,<CN2>,<CN3>	.	PASS	SVTYPE=CNV;END=161884782;CS=DUP_gs;MC=BI_GS_DEL1_B4_P0855_183,UW_VH_23078,YL_CN_TSI_991,UW_VH_433;AC=1,0,0;AF=0.288738,0.00978435,0.00159744;NS=2504;AN=2;EAS_AF=0.3899,0.0476,0.0079;EUR_AF=0.169,0,0;AFR_AF=0.1467,0,0;AMR_AF=0.2968,0,0;SAS_AF=0.4939,0.001,0;SITEPOST=1	GT	0|1
4	162053240	UW_VH_1748	G	<CN0>	100	PASS	SVTYPE=DEL;CIEND=0,286;CIPOS=-272,0;END=162053669;CS=DEL_union;AC=2;AF=0.389976;NS=2504;AN=2;EAS_AF=0.4157;EUR_AF=0.4135;AFR_AF=0.2579;AMR_AF=0.3991;SAS_AF=0.5112	GT	1|1
4	162053282	BI_GS_DEL1_B1_P0856_34	A	<CN0>	100	PASS	SVTYPE=DEL;CIEND=0,0;CIPOS=0,0;END=162053551;CS=DEL_union;AC=2;AF=0.390176;NS=2504;AN=2;EAS_AF=0.4157;EUR_AF=0.4135;AFR_AF=0.2595;AMR_AF=0.3991;SAS_AF=0.5102	GT	1|1
4	162776133	DEL_pindel_13854	ATTTTGAGGATATGGTTGAGAGGTTTTTTTTTTTTTTTTTTTTGCTTTCTAGCCTTGTTACTATTAAGTTCTATTAAG	A	.	PASS	SVTYPE=DEL;END=162776210;CS=DEL_pindel;AC=1;AF=0.444089;NS=2504;AN=2;EAS_AF=0.4196;EUR_AF=0.4841;AFR_AF=0.3888;AMR_AF=0.4741;SAS_AF=0.4816;SITEPOST=0.98875	GT	0|1
4	163394004	BI_GS_DEL1_B1_P0857_291	G	<CN0>	100	PASS	SVTYPE=DEL;CIEND=0,0;CIPOS=0,0;END=163396424;CS=DEL_union;MC=YL_CN_FIN_1019,EM_DL_DEL74739,SI_BD_4944,YL_CN_ACB_1227,UW_VH_1749;AC=2;AF=0.302117;NS=2504;AN=2;EAS_AF=0.5278;EUR_AF=0.2396;AFR_AF=0.1036;AMR_AF=0.4265;SAS_AF=0.3139	GT	1|1
4	164501940	DEL_pindel_13878	AAGTATTAAAGTTTTTTTTTTTTTTTGAGACGGAGTCTCGCTCTGTCGCCCAGGTCGGACTGCGGACTGCAGTGGCGCAATCTCGGCTCACTGCAAGCTCCGCTTCCCGGGTTCACGCCATTCTCCTGCCTCAGCCTCCCGAGTAGCTGGGACTACAGGCGCCCGCCACCGCGCCCGGCTAATTTTTTGTATTTTTAGTAGAGACGGGGTTTCACCTTGTTAGCCAGGATGGTCTCGATCTCCTGACCTCATGATCCACCCGCCTCGGCCTCCCAAAGTGCTGGGATTACAGGCGTGAGCCACCGCGCCCGGCC	A	.	PASS	SVTYPE=DEL_ALU;MEINFO=AluYb6_2,1,281,-;END=164502253;CS=DEL_pindel;AC=1;AF=0.411142;NS=2504;AN=2;EAS_AF=0.4683;EUR_AF=0.3787;AFR_AF=0.4077;AMR_AF=0.4251;SAS_AF=0.3804;SITEPOST=0.9976	GT	0|1
4	164658298	DEL_pindel_13882	CTCGCAGCTTTTTTCTTTCTTTTTTTTTTTTTTTTTTCACATATTAGTTTATTTATTTATTTTTTTTAATTTTTTTTTTTTTTATTATACTCTAAGTTTTAGGGTACATGTGCACATTGTGCAGGTTAGTTACATATGTATACATGTGCCATGCTGGTGCGCTGCACCCACTAACGTGTCATCTAGCATTAGGTATATCTCCCAATGCTATCCCTCCCCCCTCCCCCGACCCCACCACAGTCCCCAGAGTGTGATATTCCCCTTCCTGTGTCCATGTGATCTCATTGTTCAATTCCCACCTATGAGTGAGAATATGCGGTGTTTGGTTTTTTGTTCTTGCGACAGTTTACTGAGAATGATGGTTTCCAATTTCATCCATGTCCCTACAAAGGACATGAACTCATCATTTTTTATGGCTGCATAGTATTCCATGGTGTATATGTGCCACATTTTCTTAATCCAGTCTATCATTGTTGGACATTTGGGTTTGCAGCCAAAAAACACATGAAGAAATGCTCATCATCACTGGCCATCAGAGAAATGCAAATCAAAACCACTATGAGATATCATCTCACACCAGTTAGAATGGCAATCATTAAAAAGTCAGGAAACAACAGGTGCTGGAGAGGATGTGGAGAAATAGGAACACTTTTACACTGTTGGTGGGACTGTAAACTAGTTCAACCATTGTGGAAGTCAGTGTGGCGATTCCTCAGGGATCTAGAACTAGAAATACCATTTGACCCAGCCATCCCATTACTGGGTATATACCCAAAGGACTATAAATCATGCTGCTCTAAAGACACATGCACACGTATGTTTATTGCGGCACTAT	C	.	PASS	SVTYPE=DEL;END=164659132;CS=DEL_pindel;AC=1;AF=0.159944;NS=2504;AN=2;EAS_AF=0.0149;EUR_AF=0.325;AFR_AF=0.0454;AMR_AF=0.2435;SAS_AF=0.2352;SITEPOST=0.9994	GT	0|1
4	164802844	ALU_umary_ALU_3888	A	<INS:ME:ALU>	.	.	TSD=AAAAGAAAAGAAATA;SVTYPE=ALU;MEINFO=AluYa3_5,1,281,+;SVLEN=280;CS=ALU_umary;AC=1;AF=0.0377396;NS=2504;AN=2;EAS_AF=0.0149;EUR_AF=0.0845;AFR_AF=0.0182;AMR_AF=0.0403;SAS_AF=0.0378;SITEPOST=1	GT	1|0
4	166002564	SI_BD_4967	C	<CN0>	100	PASS	SVTYPE=DEL;CIEND=-50,293;CIPOS=-293,87;END=166005042;CS=DEL_union;MC=UW_VH_1977,YL_CN_ESN_1134,UW_VH_11097,UW_VH_19288,UW_VH_5359,UW_VH_22057,UW_VH_3878,UW_VH_11179,UW_VH_4803,YL_CN_BEB_908,BI_GS_DEL1_B1_P0860_1,UW_VH_21013,UW_VH_18994,UW_VH_17478,EM_DL_DEL74800,UW_VH_24004,UW_VH_3300;AC=2;AF=0.826478;NS=2504;AN=2;EAS_AF=0.9375;EUR_AF=0.9225;AFR_AF=0.5832;AMR_AF=0.8876;SAS_AF=0.8988	GT	1|1
4	167004317	BI_GS_DEL1_B1_P0861_4	G	<CN0>	100	PASS	SVTYPE=DEL;CIEND=0,0;CIPOS=0,0;END=167004917;CS=DEL_union;AC=1;AF=0.382388;NS=2504;AN=2;EAS_AF=0.4673;EUR_AF=0.4712;AFR_AF=0.0719;AMR_AF=0.5288;SAS_AF=0.5194	GT	0|1
4	167338794	ALU_umary_ALU_3910	C	<INS:ME:ALU>	.	.	TSD=TCTACTTTTTC;SVTYPE=ALU;MEINFO=AluYa5,5,281,-;SVLEN=276;CS=ALU_umary;AC=1;AF=0.479433;NS=2504;AN=2;EAS_AF=0.3403;EUR_AF=0.5775;AFR_AF=0.3828;AMR_AF=0.5519;SAS_AF=0.6012;SITEPOST=1	GT	0|1
4	167412029	DEL_pindel_13930	CTGAACCTTATCTTTTTTTTTTTTTTTTTTTTTTGAGACGGAGTCTCGCTCTGTCGCCCAGGCTGGAGTGCAGTGGCGGGATCTCGGCTCACTGCAAGCTCCGCCTCCCGG	C	.	PASS	SVTYPE=DEL_ALU;MEINFO=AluYa,205,281,-;END=167412139;CS=DEL_pindel;AC=1;AF=0.296326;NS=2504;AN=2;EAS_AF=0.1855;EUR_AF=0.3797;AFR_AF=0.23;AMR_AF=0.4582;SAS_AF=0.2996;SITEPOST=0.9968	GT	1|0
4	167892469	BI_GS_DEL1_B5_P0861_917	C	<CN0>	100	PASS	SVTYPE=DEL;CIEND=-39,40;CIPOS=-39,40;END=167893612;CS=DEL_union;MC=UW_VH_3471;AC=1;AF=0.00299521;NS=2504;AN=2;EAS_AF=0;EUR_AF=0.0129;AFR_AF=0;AMR_AF=0.0014;SAS_AF=0.001	GT	1|0
4	169756814	ALU_umary_ALU_3925	G	<INS:ME:ALU>	.	.	TSD=AAAGAATTAGAGATGG;SVTYPE=ALU;MEINFO=AluUndef,1,162,+;SVLEN=161;CS=ALU_umary;AC=1;AF=0.0455272;NS=2504;AN=2;EAS_AF=0.0754;EUR_AF=0.0586;AFR_AF=0.0159;AMR_AF=0.0418;SAS_AF=0.044;SITEPOST=1	GT	0|1
4	170278462	BI_GS_DEL1_B5_P0864_357	T	<CN0>	100	PASS	SVTYPE=DEL;CIEND=0,0;CIPOS=0,0;END=170278879;CS=DEL_union;MC=UW_VH_440,DEL_pindel_13975;AC=1;AF=0.496006;NS=2504;AN=2;EAS_AF=0.75;EUR_AF=0.502;AFR_AF=0.2133;AMR_AF=0.6686;SAS_AF=0.4877	GT	0|1
4	170808437	DEL_pindel_13984	TTTCCAAGAATCCCAGCACTTTGGGAGGCCGAGGCGGGCGGATCACGAGGTCAGGAGATCGAGACCATCCTGGCTAACACGGTGAAACCCCGTCTCTACTAAAAATACAAAAAATTAGCCGGGCGAGGTGGCGGGCGCCTGTAGTCCCAGCTACTCGGGAGGCTGAGGCAGGAGAATGGCGTGAACCCCAGGGGGCGGAGCCTGCAGTGAGCCGAGATTGCGCCACTGCACTCCAGCCTGGGCGACAGCGAGACTCCGTCTCAAAAAAAAAAAAAAAAAAA	T	.	PASS	SVTYPE=DEL_ALU;MEINFO=AluYe,27,281,+;END=170808717;CS=DEL_pindel;AC=1;AF=0.344848;NS=2504;AN=2;EAS_AF=0.1528;EUR_AF=0.3837;AFR_AF=0.4009;AMR_AF=0.4654;SAS_AF=0.3415;SITEPOST=0.9969	GT	1|0
4	170834597	ALU_umary_ALU_3928	G	<INS:ME:ALU>	.	.	TSD=AAAAATTTTGG;SVTYPE=ALU;MEINFO=AluYa5,1,274,+;SVLEN=273;CS=ALU_umary;AC=1;AF=0.351637;NS=2504;AN=2;EAS_AF=0.2649;EUR_AF=0.4095;AFR_AF=0.3525;AMR_AF=0.3588;SAS_AF=0.3753;SITEPOST=1	GT	1|0
4	171276548	SI_BD_5000	A	<CN0>	100	PASS	SVTYPE=DEL;CIEND=-50,133;CIPOS=-133,125;END=171277692;CS=DEL_union;AC=1;AF=0.336062;NS=2504;AN=2;EAS_AF=0.7212;EUR_AF=0.2853;AFR_AF=0.0862;AMR_AF=0.1816;SAS_AF=0.4387	GT	0|1
4	171428792	ALU_umary_ALU_3931	T	<INS:ME:ALU>	.	.	TSD=AGAAGGAATGGT;SVTYPE=ALU;MEINFO=AluYb6_1,1,275,+;SVLEN=274;CS=ALU_umary;AC=1;AF=0.220447;NS=2504;AN=2;EAS_AF=0.2054;EUR_AF=0.2396;AFR_AF=0.2466;AMR_AF=0.1931;SAS_AF=0.2004;SITEPOST=1	GT	1|0
4	172288854	ALU_umary_ALU_3936	T	<INS:ME:ALU>	.	.	TSD=AACAGCTTTTATT;SVTYPE=ALU;MEINFO=AluYc1,9,281,-;SVLEN=272;CS=ALU_umary;AC=1;AF=0.122005;NS=2504;AN=2;EAS_AF=0.1171;EUR_AF=0.0845;AFR_AF=0.171;AMR_AF=0.1052;SAS_AF=0.1115;SITEPOST=1	GT	0|1
4	172988631	UW_VH_25120	A	<CN0>	100	PASS	SVTYPE=DEL;CIEND=0,343;CIPOS=-339,0;END=172992933;CS=DEL_union;MC=YL_CN_CDX_936,UW_VH_9065,UW_VH_442,UW_VH_17158,UW_VH_15800,BI_GS_DEL1_B1_P0866_761,EM_DL_DEL75073,UW_VH_4730,UW_VH_6522,UW_VH_20733,UW_VH_17716,UW_VH_18538,SI_BD_5015;AC=1;AF=0.408946;NS=2504;AN=2;EAS_AF=0.2073;EUR_AF=0.505;AFR_AF=0.4849;AMR_AF=0.5072;SAS_AF=0.3456	GT	0|1
4	173176433	DEL_pindel_14001	TTTCATTGACATTTATTTTTTAAATCACTGTGCTGAGAAGTAGACAGAAAAATCA	T	.	PASS	SVTYPE=DEL;END=173176487;CS=DEL_pindel;AC=2;AF=0.282748;NS=2504;AN=2;EAS_AF=0.1528;EUR_AF=0.3748;AFR_AF=0.2943;AMR_AF=0.3545;SAS_AF=0.2556;SITEPOST=0.9999	GT	1|1
4	173425034	BI_GS_DEL1_B1_P0867_301	A	<CN0>	100	PASS	SVTYPE=DEL;CIEND=0,0;CIPOS=0,0;END=173433521;CS=DEL_union;MC=EM_DL_DEL75082,UW_VH_24951,UW_VH_13779,UW_VH_3953,UW_VH_5240,UW_VH_5648,UW_VH_20909,YL_CN_YRI_1407,UW_VH_2658,SI_BD_5016;AC=2;AF=0.827276;NS=2504;AN=2;EAS_AF=0.9891;EUR_AF=0.8022;AFR_AF=0.6271;AMR_AF=0.8804;SAS_AF=0.9192	GT	1|1
4	174044228	ALU_umary_ALU_3943	T	<INS:ME:ALU>	.	.	TSD=TATTACTGCTTTTT;SVTYPE=ALU;MEINFO=AluUndef,2,281,-;SVLEN=279;CS=ALU_umary;AC=1;AF=0.247604;NS=2504;AN=2;EAS_AF=0.1855;EUR_AF=0.4006;AFR_AF=0.0605;AMR_AF=0.3934;SAS_AF=0.3037;SITEPOST=1	GT	0|1
4	174786708	ALU_umary_ALU_3946	G	<INS:ME:ALU>	.	.	TSD=AAGAAAGTTCTTTCTG;SVTYPE=ALU;MEINFO=AluYa8,1,280,+;SVLEN=279;CS=ALU_umary;AC=1;AF=0.13738;NS=2504;AN=2;EAS_AF=0.1161;EUR_AF=0.1769;AFR_AF=0.0348;AMR_AF=0.1311;SAS_AF=0.2618;SITEPOST=1	GT	1|0
4	175211588	ALU_umary_ALU_3952	T	<INS:ME:ALU>	.	.	TSD=AAATTTGTT;SVTYPE=ALU;MEINFO=AluUndef,1,276,+;SVLEN=275;CS=ALU_umary;AC=1;AF=0.108626;NS=2504;AN=2;EAS_AF=0.0169;EUR_AF=0.2624;AFR_AF=0.0303;AMR_AF=0.1167;SAS_AF=0.1452;SITEPOST=1	GT	0|1
4	177869318	DEL_pindel_14101	TAAAGAACAGGATTAGGCCGGGCGCGGTGGCTCACGCCTGTAATCCCAGCACTTTGGGAGGCCGAGGCGGGCGGATCACGAGGTCAGGAGATCGAGACCATCCCGGCTAAAACGGTGAAACCCCGTCTCTACTAAAAATACAAAAAAATTAGCCGGGCGTAGTGGCGGGCGCCTGTAGTCCCAGCTACTTGGGAGGCTGAGGCAGGAGAATGGCGTGAACCCGGGAGGCGGAGCTTGCAGTGAGCCGAGATCCCGCCACTGCACTCCAGCCTGGGCGACAGAGCGAGACTCCGTCTCAAAAAAAAAAAAAAAAAAAA	T	.	PASS	SVTYPE=DEL_ALU;MEINFO=AluYa5,1,281,+;END=177869634;CS=DEL_pindel;AC=1;AF=0.515775;NS=2504;AN=2;EAS_AF=0.5308;EUR_AF=0.5467;AFR_AF=0.4539;AMR_AF=0.562;SAS_AF=0.5194;SITEPOST=0.9963	GT	0|1
4	178156827	DEL_pindel_14109	TAAGTATTCTTTTTTTTTTTTTTTTTTTTTTTTTTTTTTTTTGAGACGGAGTCTCGCTCTGTCGCCCAGGTCGGACTGCGGACTGCAGTGGCGCAATCTCGGCTCACTGCAAGCTCCGCTTCCCGGGTTCACGCCATTCTCCTGCCTCAGCCTCCCGAGTAGCTGGGACTACAGGCGCCCGCCACCGCGCCCGGCTAATTTTTTGTATTTTTAGTAGAGACGGGGTTTCACCTTGTTAGCCAGGATGGTCTCGATCTCCTGACCTCATGATCCACCCGCCTCGGCCTCCCAAAGTGCTGGGATTACAGGCGTGAGCCACCGCGCCCGGCC	T	.	PASS	SVTYPE=DEL_ALU;MEINFO=AluYb6_2,1,281,-;END=178157156;CS=DEL_pindel;AC=2;AF=0.948083;NS=2504;AN=2;EAS_AF=0.9603;EUR_AF=0.9602;AFR_AF=0.9266;AMR_AF=0.938;SAS_AF=0.9591;SITEPOST=1	GT	1|1
4	179198329	ALU_umary_ALU_3969	T	<INS:ME:ALU>	.	.	TSD=CATGGTCATCCCTTCTTT;SVTYPE=ALU;MEINFO=AluYa5,2,277,-;SVLEN=275;CS=ALU_umary;AC=1;AF=0.425319;NS=2504;AN=2;EAS_AF=0.6032;EUR_AF=0.4414;AFR_AF=0.236;AMR_AF=0.4726;SAS_AF=0.4479;SITEPOST=1	GT	1|0
4	179444738	ALU_umary_ALU_3974	T	<INS:ME:ALU>	.	.	TSD=CTGATTCTCAATTTTTATT;SVTYPE=ALU;MEINFO=AluUndef,17,281,-;SVLEN=264;CS=ALU_umary;AC=1;AF=0.240216;NS=2504;AN=2;EAS_AF=0.0804;EUR_AF=0.2107;AFR_AF=0.525;AMR_AF=0.1066;SAS_AF=0.1452;SITEPOST=1	GT	0|1
4	180063822	BI_GS_DEL1_B4_P0874_17	C	<CN0>	100	PASS	SVTYPE=DEL;CIEND=0,0;CIPOS=0,0;END=180064151;CS=DEL_union;AC=1;AF=0.530751;NS=2504;AN=2;EAS_AF=0.7242;EUR_AF=0.2913;AFR_AF=0.5613;AMR_AF=0.5476;SAS_AF=0.5245	GT	0|1
4	180097876	DEL_pindel_14142	AATTATTGTTAACTTTTGTCACCCTACTGTGCTGTTGAACACTTTTCTAACTGTATTTTTGGACCCATTAAACAATTCTCTTTATTACTCCTCCTTCCTATTCTTTGCAACTGCTGGTAACCATCATTATACTCTCTACCTTCGTGAGATAATTTTTTTTTAATTCCCACATATGAATGAGAACATGCGATATTCATCTTTCAATGCCTGGCTTATTTCATTTACATAATGCCCACCAGTTCTATGTTGCTACAAATAACAGCATTTCTGTCTTTTCTACGGCTGAATAATATTTCATTTTATATATATAAAAAAAAAATTTCTTTATTCATTCAACTGTTGATGAACACAAGCGGCTTCCACATCTTGGCTATTATAAATAGTGCTGTAATAAACATGGAAGTACAGATGTCTCTCTAATATACTGATTTCCTTTCTTTTGGATATATACCCAGCAGTTAGACTGTTGAATTTTATGGTGATTAATTTTTTTTAATTTTTGAGGAAGCTTCATGCTATTTTCCATTGTGGTGTACTAATTTACAATCCCACCAATGACATATGAGCATTCTTTTTTCTCTTCATTCTTGCCAACATTTCTTATTTTCTGTTGTTTTGATAATAGCTATTCT	A	.	PASS	SVTYPE=DEL;END=180098507;CS=DEL_pindel;AC=2;AF=0.1875;NS=2504;AN=2;EAS_AF=0.1448;EUR_AF=0.2286;AFR_AF=0.1967;AMR_AF=0.1758;SAS_AF=0.1851;SITEPOST=0.9994	GT	1|1
4	180256972	ALU_umary_ALU_3976	T	<INS:ME:ALU>	.	.	TSD=TAAATCAAATTTCTTATT;SVTYPE=ALU;MEINFO=AluUndef,1,281,-;SVLEN=280;CS=ALU_umary;AC=1;AF=0.426717;NS=2504;AN=2;EAS_AF=0.3353;EUR_AF=0.5388;AFR_AF=0.4697;AMR_AF=0.3098;SAS_AF=0.4305;SITEPOST=1	GT	0|1
4	180698483	ALU_umary_ALU_3979	G	<INS:ME:ALU>	.	.	TSD=AAAGAAGTCTTACCTG;SVTYPE=ALU;MEINFO=AluUndef,4,281,-;SVLEN=277;CS=ALU_umary;AC=1;AF=0.0872604;NS=2504;AN=2;EAS_AF=0.124;EUR_AF=0.0716;AFR_AF=0.0061;AMR_AF=0.0245;SAS_AF=0.2198;SITEPOST=1	GT	1|0
4	181317271	DEL_pindel_14173	AACAGGCTGTCCTTTTTTTTTTTTTTTTTTTTTTTTTTTTTTTTTTTGAGACGGAGTCTCGCTCTGTCGCCCAGGCTGGAGTGCAGTGGCGCGATCTCGGCTCACTGCAAGCTCCGCCTCCCGGGTTCACGCCATTCTCCTGCCTCAGCCTCCCGAGTAGCTGGGACTACAGGTGCCCGCTACC	A	.	PASS	SVTYPE=DEL_ALU;MEINFO=AluYc,145,281,-;END=181317454;CS=DEL_pindel;AC=1;AF=0.652157;NS=2504;AN=2;EAS_AF=0.6409;EUR_AF=0.6819;AFR_AF=0.5825;AMR_AF=0.7133;SAS_AF=0.684;SITEPOST=0.9617	GT	0|1
4	181503039	ALU_umary_ALU_3981	T	<INS:ME:ALU>	.	.	TSD=AATGCTTATTTTT;SVTYPE=ALU;MEINFO=AluYa5a2,2,281,-;SVLEN=279;CS=ALU_umary;AC=1;AF=0.0786741;NS=2504;AN=2;EAS_AF=0.001;EUR_AF=0.2187;AFR_AF=0.0045;AMR_AF=0.0937;SAS_AF=0.1043;SITEPOST=1	GT	0|1
4	181549428	DEL_pindel_14182	TCTGTGTCTTCTTTTTTTTTTTTTTTTTTTTTTGAGACGGAGTCTCGCTCTGTCGCCCAGGCTGGAGTGCAGTGGCGGGATCTCGGCTCACTGCAAGCTCCGCCTCCCGGGTTCACGCCATTCTCCTGCCTCAGCCTCCCAAGTAGCTGGGACTACAGGCGCCCGCCACTACGCCCGGCTAATTTTTTTGTATTTTTAGTAGAGACGGGGTTTCACCGTTTTAGCCGGGATGGTCTCGATCTCCTGACCTCGTGATCCGCCCGCCTCGGCCTCCCAAAGTGCTGGGATTACAGGCGTGAGCCACCGCGCCCGGCC	T	.	PASS	SVTYPE=DEL_ALU;MEINFO=AluYa5,1,281,-;END=181549742;CS=DEL_pindel;AC=2;AF=0.573882;NS=2504;AN=2;EAS_AF=0.4296;EUR_AF=0.6203;AFR_AF=0.5938;AMR_AF=0.5879;SAS_AF=0.638;SITEPOST=0.9948	GT	1|1
4	182056564	BI_GS_DEL1_B3_P0876_6	T	<CN0>	100	PASS	SVTYPE=DEL;CIEND=0,0;CIPOS=0,0;END=182057129;CS=DEL_union;MC=SI_BD_5073;AC=2;AF=0.480032;NS=2504;AN=2;EAS_AF=0.751;EUR_AF=0.5676;AFR_AF=0.1936;AMR_AF=0.5677;SAS_AF=0.4356	GT	1|1
4	183035425	DEL_pindel_14216	TTTTTTGACAACTATGAAGTTCCTATGAATGAAATGCATAGAATTTAGTCTGAGAA	T	.	PASS	SVTYPE=DEL;END=183035480;CS=DEL_pindel;AC=1;AF=0.266374;NS=2504;AN=2;EAS_AF=0.3829;EUR_AF=0.2207;AFR_AF=0.1528;AMR_AF=0.2925;SAS_AF=0.3282;SITEPOST=0.9972	GT	0|1
4	184303686	DEL_pindel_14250	TAACATAGCACTTTCTTTTTTTTTTTTTTTTTTTTTTTTTTTTGAGACAGAGTCTCGCTCTGTCGCCCAGGCTGGAGTGCAGTGGCGGGATCTCGGCTCACTGCAAGCTCCGCCTCCCGGGTTCACGCCATTCTCCTGCCTCAGCCTCCCAAGTAGCTGGGACTACAGGCGCCCGCCACTACGCCCGGCTAATTTTTTGTATTTTTAGTAGAGACGGGGTTTCACCGTTTTAGCCGGGATGGTCTCGATCTCCTGACCTCGTGATCCGCCCGCCTCGGCCTCCCAAAGTGCTGGGATTACAGGCGTGAGCCACCGCGCCCGGCC	T	.	PASS	SVTYPE=DEL_ALU;MEINFO=AluYa5,1,281,-;END=184304009;CS=DEL_pindel;AC=2;AF=0.701677;NS=2504;AN=2;EAS_AF=0.7232;EUR_AF=0.7386;AFR_AF=0.6278;AMR_AF=0.7233;SAS_AF=0.726;SITEPOST=0.95575	GT	1|1
4	185651677	ALU_umary_ALU_3997	C	<INS:ME:ALU>	.	.	TSD=AAAGAAATGCACATGC;SVTYPE=ALU;MEINFO=AluYb6_2,2,272,+;SVLEN=270;CS=ALU_umary;AC=1;AF=0.116613;NS=2504;AN=2;EAS_AF=0.001;EUR_AF=0.1312;AFR_AF=0.2269;AMR_AF=0.1095;SAS_AF=0.0767;SITEPOST=1	GT	0|1
4	185665771	DEL_pindel_14281	TCTAAAACTTTTTTTTTTTTTTTTTTTTTTTTTTTTTTTGAGACGGAGTCTCGCTCTGTCGCCCAGGCTGGAGTGCAGTGGCGCGATCTCGGCTCACTGCAAGCTCCGCCTCCCGGGTTCACGCCATTCTCCTGCCTCAGCCTCCCGAGTAGCTGGGACTACAGGCGCCCGCTACCACGCCCGGCTAATTTTTTGTATTTTTAGTAGAGACGGGGTTTCACCGTGTTAGCCAGGATGGTCTCGATCTCCTGACCTCGTGATCCGCCCGCCTCTGCCTCCCAAAGTGCTGGGATTACAGGCGTGAGCCACCGCGCCCGGC	T	.	PASS	SVTYPE=DEL_ALU;MEINFO=AluYc1,2,281,-;END=185666089;CS=DEL_pindel;AC=1;AF=0.707069;NS=2504;AN=2;EAS_AF=0.7192;EUR_AF=0.7107;AFR_AF=0.7005;AMR_AF=0.7118;SAS_AF=0.6963;SITEPOST=0.935	GT	0|1
4	186198865	DEL_pindel_14288	ACTTATTACCTTTTTTTTTTTTTTTTTTTTTTTTTTTTTTGAGACGGAGTCTCGCTCTGTCGCCCAGGCTGGAGTGCAGTGGCGGGATCTCGGCTCACTGCAAGCTCCGCCTCCCGGGTTCACGCCATTCTCCTGCCTCAGCCTCCCAAGTAGCTGGGACTACAGGCGCCCGCCACTACGCCCGGCTAATTTTTTGTATTTTTAGTAGAGACGGGGTTTCACCGTTTTAGCCGGGATGGTCTCGATCTCCTGACCTCGTGATCCGCCCGCCTCGGCCTCCCAAAGTGCTGGGATTACAGGCGTGAGCCACCGCGCCCGGC	A	.	PASS	SVTYPE=DEL_ALU;MEINFO=AluYa5,2,281,-;END=186199184;CS=DEL_pindel;AC=1;AF=0.4377;NS=2504;AN=2;EAS_AF=0.5119;EUR_AF=0.3976;AFR_AF=0.3835;AMR_AF=0.428;SAS_AF=0.4826;SITEPOST=0.99905	GT	1|0
4	186361924	ALU_umary_ALU_4000	G	<INS:ME:ALU>	.	.	TSD=AAAGAAATACTG;SVTYPE=ALU;MEINFO=AluUndef,1,279,+;SVLEN=278;CS=ALU_umary;AC=1;AF=0.509784;NS=2504;AN=2;EAS_AF=0.5506;EUR_AF=0.5348;AFR_AF=0.413;AMR_AF=0.5346;SAS_AF=0.5552;SITEPOST=1	GT	0|1
4	186382160	ALU_umary_ALU_4001	T	<INS:ME:ALU>	.	.	TSD=GGTAGTCACGTTTT;SVTYPE=ALU;MEINFO=AluUndef,15,268,-;SVLEN=253;CS=ALU_umary;AC=1;AF=0.306909;NS=2504;AN=2;EAS_AF=0.2391;EUR_AF=0.4254;AFR_AF=0.2254;AMR_AF=0.2925;SAS_AF=0.3753;SITEPOST=1	GT	1|0
4	186441632	BI_GS_DEL1_B2_P0880_294	T	<CN0>	100	PASS	SVTYPE=DEL;CIEND=0,0;CIPOS=0,0;END=186444075;CS=DEL_union;MC=UW_VH_6680,UW_VH_452,UW_VH_4848,SI_BD_5108,YL_CN_LWK_1085,EM_DL_DEL75360,UW_VH_24773,UW_VH_6455,UW_VH_4987,UW_VH_13738;AC=2;AF=0.634585;NS=2504;AN=2;EAS_AF=0.8105;EUR_AF=0.8439;AFR_AF=0.1906;AMR_AF=0.7839;SAS_AF=0.7321	GT	1|1
4	187093487	ALU_umary_ALU_4005	C	<INS:ME:ALU>	.	.	TSD=null;SVTYPE=ALU;MEINFO=AluUndef,1,281,-;SVLEN=280;CS=ALU_umary;AC=1;AF=0.288139;NS=2504;AN=2;EAS_AF=0.2341;EUR_AF=0.4612;AFR_AF=0.1868;AMR_AF=0.3386;SAS_AF=0.2669;SITEPOST=1	GT	1|0
4	187093487	UW_VH_3645	C	<CN0>	100	PASS	SVTYPE=DEL;CIEND=0,166;CIPOS=-156,0;END=187098252;CS=DEL_union;MC=YL_CN_CDX_950,YL_CN_GBR_1048,EM_DL_DEL75377,BI_GS_DEL1_B1_P0881_74;AC=1;AF=0.385383;NS=2504;AN=2;EAS_AF=0.2956;EUR_AF=0.6014;AFR_AF=0.2564;AMR_AF=0.451;SAS_AF=0.3834	GT	1|0
4	187098231	ALU_umary_ALU_4006	G	<INS:ME:ALU>	.	.	TSD=null;SVTYPE=ALU;MEINFO=AluUndef,1,281,-;SVLEN=280;CS=ALU_umary;AC=1;AF=0.252995;NS=2504;AN=2;EAS_AF=0.1815;EUR_AF=0.4404;AFR_AF=0.1369;AMR_AF=0.3026;SAS_AF=0.2556;SITEPOST=1	GT	1|0
4	187213956	UW_VH_2367	A	<CN0>	100	PASS	SVTYPE=DEL;CIEND=0,464;CIPOS=-427,0;END=187214734;CS=DEL_union;MC=BI_GS_DEL1_B1_P0881_177;AC=1;AF=0.202276;NS=2504;AN=2;EAS_AF=0.0377;EUR_AF=0.165;AFR_AF=0.379;AMR_AF=0.1484;SAS_AF=0.2096	GT	0|1
4	187795697	DEL_pindel_14332	GCAACAAATTATCTTTTTTTTTTTTTTTTTTTTTTTTTTTTGAGACGGAGTCTGGCTCTGTCGCCCAGGCTGGAGTGCAGTGGCGGGATCTCGGCTCACTGCAAGCTCCGCCTCCCGGGTTCACGCCATTCTCCTGCCTCAGCCTCCCAAGTAGCTGGGACTACAGGCGCCCGCCACTACGCCCGGCTAATTTTTTGTATTTTTAGTAGAGACGGGGTTTCACCGTTTTAGCCAGGATGGTCTCGATCTCCTGACCTCGTGATCCGCCCGCCTCGGCCTCCCAAAGTGCTGGGATTACAGGCGTGAGCCACCGCGCCCGGC	G	.	PASS	SVTYPE=DEL_ALU;MEINFO=AluYa4_4,2,281,-;END=187796017;CS=DEL_pindel;AC=1;AF=0.694688;NS=2504;AN=2;EAS_AF=0.7113;EUR_AF=0.6928;AFR_AF=0.6861;AMR_AF=0.6844;SAS_AF=0.6984;SITEPOST=0.9614	GT	0|1
4	188686146	ALU_umary_ALU_4012	A	<INS:ME:ALU>	.	.	TSD=null;SVTYPE=ALU;MEINFO=AluYa4_2,1,281,-;SVLEN=280;CS=ALU_umary;AC=1;AF=0.196286;NS=2504;AN=2;EAS_AF=0.129;EUR_AF=0.1899;AFR_AF=0.2534;AMR_AF=0.134;SAS_AF=0.2393;SITEPOST=1	GT	1|0
4	188959366	DEL_pindel_14367	ATCAAATTGCCTTTTTGTTTTGCTAATATTTAATACTCATGATAAAAAGATTTTAGACTGTAGCAGGTTTTTCTTTTTAACCCTGGTTATATTATTTGGCATGATTCAGATGTTGAAGTAGCC	A	.	PASS	SVTYPE=DEL;END=188959488;CS=DEL_pindel;AC=1;AF=0.320487;NS=2504;AN=2;EAS_AF=0.1329;EUR_AF=0.5825;AFR_AF=0.2141;AMR_AF=0.4481;SAS_AF=0.2975;SITEPOST=0.9946	GT	0|1
4	189793239	DEL_pindel_14388	TGAAAGTACTGGATTAGGCCGGGCGCGGTGGCTCACGCCTGTAATCCCAGCACTTTGGGAGGCCGAGGCGGGCGGATCACGAGGTCAGGAGATCGAGACCATCCCGGCTAAAACGGTGAAACCCCGTCTCTACTAAAAATACAAAAATTAGCCGGGCGCAGTGACAGGCGCCTGTGGTCCCAGCTACTCGGGTCTGAGGCAGGAGAATGGCGTGAACCCGGGAGGCGGAGCTCGCAGTGAGCCGAGATCGCGCCCCTGCACTCCAGCCTGGGCGACAGAGCGAGACTCCGTCTCAAAAAAAAAAAAAAGAAAAAAAAAAA	T	.	PASS	SVTYPE=DEL_ALU;MEINFO=AluYa3_1,1,281,+;END=189793558;CS=DEL_pindel;AC=2;AF=0.431909;NS=2504;AN=2;EAS_AF=0.254;EUR_AF=0.5736;AFR_AF=0.379;AMR_AF=0.5144;SAS_AF=0.4826;SITEPOST=0.9991	GT	1|1
4	189969676	DEL_pindel_14391	TGAGCATGCTAGATTTTTTTTTTTTTTTTTTTTTTTTTTTTTTTTTTTTTTTTTTTTTTTTTTTTTTGAGACGGAGTCTTGCTCTGTCGCCCAGGCCGGACTGCGGACTGCAGTGGCGCAATCTCGGCTCACTGCAAGCTCCGCCTCCCGGGTTCCCGCCATTCTCCTGCCTCAGCCTCCCGAGTAGCTGGGACTACAGGCGCCCGCCACCGCGCCCGGCTAATTTTTTGTATTTTTAGTAGAGACGGGGTTTCACCTTGTTAGCCAGGATGGTCTCGATCTCCTGACCTCATGATCCACCCGCCTCGGCCTCCCAAAGTGCTGGGATTACAGGCGTGAGCCACCGCGCCCGGCC	T	.	PASS	SVTYPE=DEL_ALU;MEINFO=AluYb5,1,281,-;END=189970030;CS=DEL_pindel;AC=2;AF=0.657548;NS=2504;AN=2;EAS_AF=0.6448;EUR_AF=0.671;AFR_AF=0.6581;AMR_AF=0.6599;SAS_AF=0.6544;SITEPOST=0.96125	GT	1|1
4	190058006	BI_GS_DEL1_B1_P0884_52	A	<CN0>	100	PASS	SVTYPE=DEL_LINE1;MEINFO=LINE1,341,389,+;CIEND=0,0;CIPOS=0,0;END=190064283;CS=DEL_union;MC=SI_BD_5163,UW_VH_2786;AC=1;AF=0.590056;NS=2504;AN=2;EAS_AF=0.6488;EUR_AF=0.7078;AFR_AF=0.4592;AMR_AF=0.621;SAS_AF=0.5634	GT	1|0
4	190105408	EM_DL_DEL10831050	C	<CN0>	100	PASS	SVTYPE=DEL;CIEND=-150,150;CIPOS=-150,150;END=190106160;CS=DEL_union;AC=2;AF=0.92512;NS=2504;AN=2;EAS_AF=0.994;EUR_AF=0.9245;AFR_AF=0.8608;AMR_AF=0.9467;SAS_AF=0.9264	GT	1|1
4	190253838	DEL_pindel_14394	TGAACAGATACTTCTCTTTTTTTTTTTTTTTTTTTGAGACGGAGTCTCGCTCTGTCGCCCAGGTCGGACTGCGGACTGCAGTGGCGCAATCTCGGCTCACTGCAAGCTCCGCTTCCCGGGTTCACGCCATTCTCCTGCCTCAGCCTCCCGAGTAGCTGGGACTACAGGCGCCCGCCACCGCGCCCGGCTAATTTTTTGTATTTTTAGTAGAGACGGGGTTTCACCTTGTTAGCCAGGATGGTCTCGATCTCCTGACCTCATGATCCACCCGCCTCGGCCTCCCAAAGTGCTGGGATTACAGGCGTGAGCCACCGCGCCCGGCC	T	.	PASS	SVTYPE=DEL_ALU;MEINFO=AluYb6_2,1,281,-;END=190254160;CS=DEL_pindel;AC=2;AF=0.769569;NS=2504;AN=2;EAS_AF=0.8026;EUR_AF=0.7763;AFR_AF=0.7489;AMR_AF=0.7781;SAS_AF=0.7505;SITEPOST=0.96465	GT	1|1
4	190291418	DEL_pindel_14395	TCGGAGTCATTTTCTTTTTTTTTTTTTTTTTTTTTTTTTGAGACGGAGTCTCGCTCTGTCGCCCAGGCTGGAGTGCTGTGGCGCGATCTCGGCTCACTGCAAGCTCCGCCTCCCGGGTTCATGCCATTCTCCTGCCTCAGCCTCCCAAGTAGCTGGGACTACAGGCGCGCGCCACCACACCCGGCTAATTTTTTGTATTTTTAGTAGAGACGGGGTTTCACCGTGTTAGCCGGGATGGTCTCGATCTCCTGACCTCGTGATCCGCCCGCCTCGGCCTCCCAAAGTGCTGGGATTACAGGCGTGAGCCACCGCGCCCGGCC	T	.	PASS	SVTYPE=DEL_ALU;MEINFO=AluY,1,281,-;END=190291737;CS=DEL_pindel;AC=1;AF=0.679912;NS=2504;AN=2;EAS_AF=0.7917;EUR_AF=0.672;AFR_AF=0.5923;AMR_AF=0.634;SAS_AF=0.7239;SITEPOST=0.9904	GT	1|0
4	190302417	BI_GS_DEL1_B4_P0884_66	A	<CN0>	100	PASS	SVTYPE=DEL;CIEND=0,0;CIPOS=0,0;END=190302714;CS=DEL_union;MC=BI_GS_DEL1_B5_P0884_316;AC=2;AF=0.847843;NS=2504;AN=2;EAS_AF=0.9692;EUR_AF=0.8926;AFR_AF=0.6664;AMR_AF=0.8357;SAS_AF=0.9305	GT	1|1
4	190684483	SVA_umary_SVA_231	C	<INS:ME:SVA>	.	.	TSD=null;SVTYPE=SVA;MEINFO=SVA,2,352,-;SVLEN=350;CS=SVA_umary;AC=1;AF=0.451877;NS=2504;AN=2;EAS_AF=0.4752;EUR_AF=0.4712;AFR_AF=0.444;AMR_AF=0.4179;SAS_AF=0.4427;SITEPOST=1	GT	0|1
4	190899842	L1_umary_LINE1_1040	T	<INS:ME:LINE1>	.	.	TSD=null;SVTYPE=LINE1;MEINFO=LINE1,4067,4294,-;SVLEN=227;CS=L1_umary;AC=1;AF=0.101238;NS=2504;AN=2;EAS_AF=0.123;EUR_AF=0.1312;AFR_AF=0.0794;AMR_AF=0.1066;SAS_AF=0.0736;SITEPOST=1	GT	0|1
5	608881	DEL_pindel_14434	TGTGGGAGCGTGCGCTGGGATGGGGAGGGGTCACTGTGAGCACGGTGCGTC	T	.	PASS	SVTYPE=DEL;END=608931;CS=DEL_pindel;AC=1;AF=0.33766;NS=2504;AN=2;EAS_AF=0.2361;EUR_AF=0.4016;AFR_AF=0.3313;AMR_AF=0.3617;SAS_AF=0.3681;SITEPOST=0.9888	GT	0|1
5	654937	DEL_pindel_14438	CCCGTCTCTCACTTCTTCCTCCCTGTCCCCATCTGGGACTCTAGTTAGCTTTCTGTTAGACTGTGATA	C	.	PASS	SVTYPE=DEL;END=655004;CS=DEL_pindel;AC=1;AF=0.0551118;NS=2504;AN=2;EAS_AF=0.0089;EUR_AF=0.1133;AFR_AF=0.0023;AMR_AF=0.0793;SAS_AF=0.0971;SITEPOST=0.99685	GT	0|1
5	1022803	YL_CN_ESN_1200	C	<CN0>	100	PASS	SVTYPE=DEL;CIEND=-500,1000;CIPOS=-1000,500;END=1025877;CS=DEL_union;AC=2;AF=0.901558;NS=2504;AN=2;EAS_AF=0.997;EUR_AF=0.997;AFR_AF=0.6498;AMR_AF=0.9669;SAS_AF=0.999	GT	1|1
5	1178257	BI_GS_DEL1_B4_P0887_66	C	<CN0>	100	PASS	SVTYPE=DEL;CIEND=-2,3;CIPOS=-2,3;END=1180716;CS=DEL_union;MC=YL_CN_KHV_1179,UW_VH_6074,UW_VH_1428,YL_CN_CHS_1159,UW_VH_6141,UW_VH_25150,YL_CN_TSI_1069,YL_CN_CDX_984,SI_BD_5229,YL_CN_STU_1127,EM_DL_DEL75732,UW_VH_23212;AC=2;AF=0.241813;NS=2504;AN=2;EAS_AF=0.2609;EUR_AF=0.4334;AFR_AF=0.0983;AMR_AF=0.2089;SAS_AF=0.2423	GT	1|1
5	1585517	ALU_umary_ALU_4031	A	<INS:ME:ALU>	.	.	TSD=AAGAGACCCTCTCTA;SVTYPE=ALU;MEINFO=AluYc1,1,279,+;SVLEN=278;CS=ALU_umary;AC=2;AF=0.271565;NS=2504;AN=2;EAS_AF=0.2351;EUR_AF=0.3469;AFR_AF=0.1989;AMR_AF=0.2997;SAS_AF=0.3098;SITEPOST=1	GT	1|1
5	1627140	BI_GS_DEL1_B5_P0887_523	A	<CN0>	100	PASS	SVTYPE=DEL;CIEND=0,0;CIPOS=0,0;END=1628837;CS=DEL_union;AC=1;AF=0.229633;NS=2504;AN=2;EAS_AF=0.1369;EUR_AF=0.2376;AFR_AF=0.3858;AMR_AF=0.1772;SAS_AF=0.1431	GT	1|0
5	1812652	ALU_umary_ALU_4032	T	<INS:ME:ALU>	.	.	TSD=GACTCCTCTTTT;SVTYPE=ALU;MEINFO=AluYa5,1,281,-;SVLEN=280;CS=ALU_umary;AC=1;AF=0.280751;NS=2504;AN=2;EAS_AF=0.1885;EUR_AF=0.3847;AFR_AF=0.177;AMR_AF=0.3775;SAS_AF=0.3405;SITEPOST=1	GT	0|1
5	1924587	BI_GS_DEL1_B3_P0887_48	G	<CN0>	100	PASS	SVTYPE=DEL;CIEND=0,0;CIPOS=0,0;END=1925201;CS=DEL_union;AC=2;AF=0.728235;NS=2504;AN=2;EAS_AF=0.5794;EUR_AF=0.8121;AFR_AF=0.8442;AMR_AF=0.7017;SAS_AF=0.6575	GT	1|1
5	2769422	BI_GS_DEL1_B3_P0888_28	C	<CN0>	100	PASS	SVTYPE=DEL;CIEND=0,0;CIPOS=0,0;END=2769638;CS=DEL_union;AC=1;AF=0.463059;NS=2504;AN=2;EAS_AF=0.5377;EUR_AF=0.2903;AFR_AF=0.5847;AMR_AF=0.3876;SAS_AF=0.453	GT	0|1
5	3141543	ALU_umary_ALU_4036	T	<INS:ME:ALU>	.	.	TSD=null;SVTYPE=ALU;MEINFO=AluY,5,280,+;SVLEN=275;CS=ALU_umary;AC=1;AF=0.130192;NS=2504;AN=2;EAS_AF=0.125;EUR_AF=0.1362;AFR_AF=0.1256;AMR_AF=0.1398;SAS_AF=0.1288;SITEPOST=1	GT	0|1
5	4075846	ALU_umary_ALU_4041	T	<INS:ME:ALU>	.	.	TSD=GAGGCTTTCTTTT;SVTYPE=ALU;MEINFO=AluYa4_4,1,281,-;SVLEN=280;CS=ALU_umary;AC=1;AF=0.118411;NS=2504;AN=2;EAS_AF=0.125;EUR_AF=0.1849;AFR_AF=0.0688;AMR_AF=0.0807;SAS_AF=0.137;SITEPOST=1	GT	0|1
5	4459411	DEL_pindel_14539	TATCATATGTATATGATATATATACATACATATATATCATATGTATATGATATATATACATACATATATATC	T	.	PASS	SVTYPE=DEL;END=4459482;CS=DEL_pindel;AC=2;AF=0.845647;NS=2504;AN=2;EAS_AF=0.9782;EUR_AF=0.9771;AFR_AF=0.5008;AMR_AF=0.9481;SAS_AF=0.9673;SITEPOST=0.9999	GT	1|1
5	5595248	ALU_umary_ALU_4048	T	<INS:ME:ALU>	.	.	TSD=GACTTTTT;SVTYPE=ALU;MEINFO=AluUndef,1,274,-;SVLEN=273;CS=ALU_umary;AC=2;AF=0.517971;NS=2504;AN=2;EAS_AF=0.4851;EUR_AF=0.5159;AFR_AF=0.5575;AMR_AF=0.4899;SAS_AF=0.5204;SITEPOST=1	GT	1|1
5	6284535	ALU_umary_ALU_4053	T	<INS:ME:ALU>	.	.	TSD=GTATTCAAACGTTTTT;SVTYPE=ALU;MEINFO=AluUndef,1,281,-;SVLEN=280;CS=ALU_umary;AC=1;AF=0.187101;NS=2504;AN=2;EAS_AF=0.2361;EUR_AF=0.2256;AFR_AF=0.0976;AMR_AF=0.2651;SAS_AF=0.1626;SITEPOST=1	GT	0|1
5	9400610	DEL_pindel_14625	TACATTTTTTTTTTTTTTTTTTTTTTTGAGACGGAGTCTCGCTCTGTCGCCCAGGCTGGAGTGCAGTGGCGGGATCTCGGCTCACTGCAAGCTCCGCCTCCCGGGTTCACGCCATTCTCCCGCCTCAGCCTCCCAAGTAGCTGGGACTACAGGCGCCCGCCACTACGCCCGGCTAATTTTTTGTATTTTTAGTAGAGACGGGGTTTCACCATTTTAGCCGGGATGGTCTCGATCTCCTGACCTCGTGATCCGCCCGCCTCGGCCTCCCAAA	T	.	PASS	SVTYPE=DEL_ALU;MEINFO=AluY,38,281,-;END=9400880;CS=DEL_pindel;AC=1;AF=0.357628;NS=2504;AN=2;EAS_AF=0.4454;EUR_AF=0.2525;AFR_AF=0.3828;AMR_AF=0.353;SAS_AF=0.3446;SITEPOST=0.9934	GT	1|0
5	9411760	DEL_pindel_14628	TAAAAATTAATCTTGGCCGGGCGCGGTGGCTCACGCCTGTAATCCCAGCACTTTGGGAGGCCGAGGCGGGTGGATCACGAGGTCAGGAGATCGAGACCATCCCGGCTAAAACGGTGAAACCCCGTCTCTACTAAAAATACAAAAAATTAGCCGGGCGTAGTGGCGGGCGCCTGTAGTCCCAGCTACTTGGGAGGCTGAGGCAGGAGAATGGCGTGAACCCGGGAGGCGGAGCTTGCAGTGAGCCGAGATCCCGCCACTGCACTCCAGCCTGGGCGACAGAGCGAGACTCCGTCTCAAAAAAAAAAAAAAAAAAAA	T	.	PASS	SVTYPE=DEL_ALU;MEINFO=AluYa5,1,281,+;END=9412074;CS=DEL_pindel;AC=1;AF=0.676917;NS=2504;AN=2;EAS_AF=0.6915;EUR_AF=0.6948;AFR_AF=0.6543;AMR_AF=0.6744;SAS_AF=0.6759;SITEPOST=0.9601	GT	1|0
5	10273288	EM_DL_DEL75971	T	<CN0>	100	PASS	SVTYPE=DEL;CIEND=-150,150;CIPOS=-150,150;END=10275414;CS=DEL_union;MC=YL_CN_PUR_1377,YL_CN_CEU_1455,UW_VH_19702,YL_CN_GBR_1108;AC=2;AF=0.398363;NS=2504;AN=2;EAS_AF=0.0774;EUR_AF=0.6948;AFR_AF=0.3767;AMR_AF=0.4611;SAS_AF=0.409	GT	1|1
5	10574959	BI_GS_DEL1_B4_P0896_114	A	<CN0>	100	PASS	SVTYPE=DEL;CIEND=0,0;CIPOS=0,0;END=10575294;CS=DEL_union;AC=2;AF=0.761781;NS=2504;AN=2;EAS_AF=0.8948;EUR_AF=0.8608;AFR_AF=0.4697;AMR_AF=0.8746;SAS_AF=0.8374	GT	1|1
5	10756185	BI_GS_DEL1_B1_P0896_726	A	<CN0>	100	PASS	SVTYPE=DEL;CIEND=0,0;CIPOS=0,0;END=10756522;CS=DEL_union;MC=DEL_pindel_14671,UW_VH_461;AC=1;AF=0.235423;NS=2504;AN=2;EAS_AF=0.2361;EUR_AF=0.2107;AFR_AF=0.2958;AMR_AF=0.1744;SAS_AF=0.2219	GT	0|1
5	10906438	CINV_delly_INV00080422	T	<INV>	.	PASS	SVTYPE=INV;IMPRECISE;CIEND=-221,221;CIPOS=-221,221;END=10908184;CS=CINV_delly;AC=1;AF=0.00059904;NS=2504;AN=2;EAS_AF=0;EUR_AF=0.002;AFR_AF=0.0008;AMR_AF=0;SAS_AF=0	GT	1|0
5	12769656	DEL_pindel_14715	TAGTATCACACACTTAGCAAATATTATTAGCATTTACAAATAGGTCCATCTTTTG	T	.	PASS	SVTYPE=DEL;END=12769710;CS=DEL_pindel;AC=1;AF=0.317492;NS=2504;AN=2;EAS_AF=0.1587;EUR_AF=0.4215;AFR_AF=0.1725;AMR_AF=0.4452;SAS_AF=0.4796;SITEPOST=0.999	GT	1|0
5	12811023	BI_GS_DEL1_B2_P0898_564	A	<CN0>	100	PASS	SVTYPE=DEL;CIEND=0,0;CIPOS=0,0;END=12820529;CS=DEL_union;MC=EM_DL_DEL76018,UW_VH_9265,UW_VH_3880,UW_VH_5693,SI_BD_5336,UW_VH_462,UW_VH_10134,YL_CN_BEB_1008;AC=1;AF=0.282548;NS=2504;AN=2;EAS_AF=0.1111;EUR_AF=0.4732;AFR_AF=0.0575;AMR_AF=0.4841;SAS_AF=0.4243	GT	1|0
5	13399958	DEL_pindel_14735	GATGCCTCTTTGGATCACCACTGATTTTCAGGGTCAGTGCTGTCATCTTTGCTTTAGCCACCATCTAACTGAGCC	G	.	PASS	SVTYPE=DEL;END=13400032;CS=DEL_pindel;AC=1;AF=0.164337;NS=2504;AN=2;EAS_AF=0.124;EUR_AF=0.171;AFR_AF=0.2088;AMR_AF=0.1585;SAS_AF=0.1431;SITEPOST=0.99995	GT	1|0
5	16124846	UW_VH_2300	T	<CN0>	100	PASS	SVTYPE=DEL;CIEND=0,409;CIPOS=-354,0;END=16125527;CS=DEL_union;MC=BI_GS_DEL1_B4_P0902_27;AC=1;AF=0.0139776;NS=2504;AN=2;EAS_AF=0;EUR_AF=0.0408;AFR_AF=0.0015;AMR_AF=0.0245;SAS_AF=0.0102	GT	1|0
5	16391792	ALU_umary_ALU_4108	G	<INS:ME:ALU>	.	.	TSD=AAAACAAAAATTCTTG;SVTYPE=ALU;MEINFO=AluUndef,1,281,+;SVLEN=280;CS=ALU_umary;AC=1;AF=0.0750799;NS=2504;AN=2;EAS_AF=0;EUR_AF=0.0855;AFR_AF=0.1657;AMR_AF=0.0476;SAS_AF=0.0389;SITEPOST=1	GT	1|0
5	18570164	ALU_umary_ALU_4119	T	<INS:ME:ALU>	.	.	TSD=GAAACTATT;SVTYPE=ALU;MEINFO=AluUndef,1,281,-;SVLEN=280;CS=ALU_umary;AC=1;AF=0.23722;NS=2504;AN=2;EAS_AF=0.2738;EUR_AF=0.4145;AFR_AF=0.053;AMR_AF=0.2493;SAS_AF=0.2577;SITEPOST=1	GT	0|1
5	19375249	BI_GS_DEL1_B2_P0905_236	A	<CN0>	100	PASS	SVTYPE=DEL;CIEND=0,1;CIPOS=0,1;END=19376393;CS=DEL_union;MC=UW_VH_5089,SI_BD_5390,YL_CN_GBR_1125,UW_VH_465,YL_CN_PUR_1398;AC=1;AF=0.291134;NS=2504;AN=2;EAS_AF=0.1121;EUR_AF=0.3797;AFR_AF=0.298;AMR_AF=0.4092;SAS_AF=0.2914	GT	0|1
5	21207732	L1_umary_LINE1_1067	C	<INS:ME:LINE1>	.	.	TSD=AAAAATAACTTAAAATTCC;SVTYPE=LINE1;MEINFO=LINE1,4,415,+;SVLEN=411;CS=L1_umary;AC=2;AF=0.308906;NS=2504;AN=2;EAS_AF=0.4921;EUR_AF=0.2555;AFR_AF=0.1611;AMR_AF=0.33;SAS_AF=0.3599;SITEPOST=1	GT	1|1
5	21450197	UW_VH_1431	C	<CN0>	100	PASS	SVTYPE=DEL;CIEND=0,524;CIPOS=-498,0;END=21452448;CS=DEL_union;MC=YL_CN_MXL_1006,SI_BD_5406,YL_CN_CLM_992,BI_GS_DEL1_B5_P0907_378;AC=2;AF=0.371206;NS=2504;AN=2;EAS_AF=0.4375;EUR_AF=0.3966;AFR_AF=0.2602;AMR_AF=0.4207;SAS_AF=0.3916	GT	1|1
5	21515283	ALU_umary_ALU_4130	T	<INS:ME:ALU>	.	.	TSD=TT;SVTYPE=ALU;MEINFO=AluUndef,4,277,-;SVLEN=273;CS=ALU_umary;AC=1;AF=0.254393;NS=2504;AN=2;EAS_AF=0.2669;EUR_AF=0.3141;AFR_AF=0.2428;AMR_AF=0.1974;SAS_AF=0.2362;SITEPOST=1	GT	0|1
5	23903003	BI_GS_DEL1_B4_P0909_180	C	<CN0>	100	PASS	SVTYPE=DEL;CIEND=-5,5;CIPOS=-5,5;END=23905242;CS=DEL_union;MC=YL_CN_FIN_1129,EM_DL_DEL76319,YL_CN_ASW_1247;AC=2;AF=0.380791;NS=2504;AN=2;EAS_AF=0.2986;EUR_AF=0.496;AFR_AF=0.348;AMR_AF=0.4006;SAS_AF=0.3773	GT	1|1
5	24452839	DEL_pindel_14973	TAAGAAAACAATAGGGCCGGGCGCGGTGGCTCACGCCTGTAATCCCAGCACTTTGGGAGGCCGAGGCGGGTGGATCATGAGGTCAGGAGATCGAGACCATCCTGGCTAACAAGGTGAAACCCCGTCTCTACTAAAAATACAAAAAATTAGCCGGGCGCGGTGGCGGGCGCCTGTAGTCCCAGCTACTCGGGAGGCTGAGGCAGGAGAATGGCGTGAACCCGGGAAGCGGAGCTTGCAGTGAGCCGAGATTGCGCCACTGCAGTCCGCAGTCCGACCTGGGCGACAGAGCGAGACTCCGTCTCAAAAAAAAAAAAAAAAAAAAA	T	.	PASS	SVTYPE=DEL_ALU;MEINFO=AluYb6_2,1,281,+;END=24453161;CS=DEL_pindel;AC=1;AF=0.604233;NS=2504;AN=2;EAS_AF=0.4256;EUR_AF=0.6938;AFR_AF=0.6286;AMR_AF=0.6686;SAS_AF=0.6176;SITEPOST=0.9735	GT	0|1
5	25233926	ALU_umary_ALU_4154	C	<INS:ME:ALU>	.	.	TSD=AAAATAAATGATC;SVTYPE=ALU;MEINFO=AluYa5,15,280,+;SVLEN=265;CS=ALU_umary;AC=1;AF=0.0583067;NS=2504;AN=2;EAS_AF=0.0268;EUR_AF=0.1153;AFR_AF=0.0265;AMR_AF=0.0519;SAS_AF=0.0798;SITEPOST=1	GT	0|1
5	25275395	DEL_pindel_14988	TAAACAATTAAGCTTCTGGCCGGGCGCGGTGGCTCACGCCTGTAATCCCAGCACTTTGGGAGGCCGAGGCGGGTGGATCATGAGGTCAAGAGATCGAGACCATCCTGGCTAACAAGGTGAAACCCCGTCTCTACTAAAAATACAAAAAATTAGCCGGGCGCGGTGGCGGGCGCCTGTAGTCCCAGCTACTCGGGAGGCTGAGGCAGGAGAATGGCGTGAACCCGGGAAGCGGAGCTTGCAGTGAGCCGAGATTGCGCCACTGCAGTCCGCAGTCCGGCCTGGGCGACAGAGCGAGACTCCGTCTCAAAAAAAAAAAAAAAAAAAAA	T	.	PASS	SVTYPE=DEL_ALU;MEINFO=AluYb6_2,1,281,+;END=25275720;CS=DEL_pindel;AC=1;AF=0.102436;NS=2504;AN=2;EAS_AF=0.0248;EUR_AF=0.1173;AFR_AF=0.1626;AMR_AF=0.062;SAS_AF=0.1145;SITEPOST=0.9992	GT	0|1
5	25316197	DEL_pindel_14989	TAAGAACTCTGAGGCAGGCCGCGCGCGGTGGCTCACGCCTGTAATCCCAGCACTTTGGGAGGCCGAGGCGGGCGGATCACGAGGTCAGGAGATCGAGACCATCCTGGCTAACACAGTGAAACCCCGTCTCTACTAAAAAACACAAAAAAATTAGCCGGGCGTGGTGGCGGGCGCCTGTAGTCCCAGCTGCGCGGGAGGCTGAGGCAGGAGAATGGCGTGAACCCGGGAGGCGGAGCTTGCAGTGAGCCGAGATCGCGCCACTGCACTCCAGCCTGGGCGACAGAGCGAGACTCCGTCTCAAAAAAAAA	T	.	PASS	SVTYPE=DEL_ALU;MEINFO=AluYf1,1,281,+;END=25316504;CS=DEL_pindel;AC=1;AF=0.122005;NS=2504;AN=2;EAS_AF=0.0337;EUR_AF=0.1421;AFR_AF=0.2012;AMR_AF=0.0648;SAS_AF=0.1258;SITEPOST=0.9999	GT	0|1
5	25777306	DEL_pindel_15003	TTTTTCCCAGAACTTTTTTTTTTTTTTTTTTTTTTTTTTTTTTTGAGACGGAGTCTCGCTCTGTCGCCCAGGCTGGAGTGCAGTGGCGCGATCTCGGCTCACTGCAAGCTCCGCCTCCCAGGTTCACGCCATTCTCCTGCCTCAGCCTCCCGAGTAGCTGGGACTACAGGCGCCCGCTACCACGCCCGGCTAATTTTTTGTATTTTTAGTAGAGACGGGGTTTCACCGTGTTAGCCAGGATGGTCTCGATCTCCTGACCTCGTGATCCGCCCGCCTCGGCCTCCCAAAGTGCTGGGATTACAGGCGTGAGCCACCGCGCCCGGCC	T	.	PASS	SVTYPE=DEL_ALU;MEINFO=AluYc1,1,281,-;END=25777630;CS=DEL_pindel;AC=2;AF=0.82488;NS=2504;AN=2;EAS_AF=0.8294;EUR_AF=0.8499;AFR_AF=0.7958;AMR_AF=0.8329;SAS_AF=0.8282;SITEPOST=0.9612	GT	1|1
5	26111186	DEL_pindel_15012	TAAAACAATACATTACTGGCCGGGCGCGGTGGCTCACGCCTGTAATCCCAGCACTTTGGGAGGCCGAGGCGGGCGGATCACGAGGTCAGGAGATCGAGACCATCCTGGCTAAAACGGTGAAACCCCGTCTCTACTAAAAATACAAAAAATTAGCCGGGCGTAGTGGCGGGCGCCTGTAGTCCCAGCTACTTGGGAGGCTGAGGCAGGAGAATGGCGTGAACCCGGGAGGCAGAGCTTGCAGTGAGCCGAGATCCCGCCACTGCACTCCAGTCTGGGCGACAGAGCGAGACTCCGTCTCAAAAAAAAAAAAAAAAAAAAAAAAAAAAA	T	.	PASS	SVTYPE=DEL_ALU;MEINFO=AluYa4_4,1,281,+;END=26111512;CS=DEL_pindel;AC=1;AF=0.695288;NS=2504;AN=2;EAS_AF=0.7163;EUR_AF=0.6998;AFR_AF=0.7012;AMR_AF=0.6744;SAS_AF=0.6759;SITEPOST=0.9548	GT	1|0
5	26186255	DEL_pindel_15015	TGAGTTCTCTCAGTTTTTATTGATTATTATTTTCATTATTTCAGCAAAAAGGAATGTAGTA	T	.	PASS	SVTYPE=DEL;END=26186315;CS=DEL_pindel;AC=1;AF=0.174521;NS=2504;AN=2;EAS_AF=0.2034;EUR_AF=0.2545;AFR_AF=0.0877;AMR_AF=0.268;SAS_AF=0.1135;SITEPOST=0.99865	GT	0|1
5	26796753	UW_VH_471	A	<CN0>	100	PASS	SVTYPE=DEL;CIEND=0,473;CIPOS=-527,0;END=26801901;CS=DEL_union;MC=SI_BD_5440,EM_DL_DEL76422,YL_CN_ITU_1163;AC=1;AF=0.388379;NS=2504;AN=2;EAS_AF=0.0972;EUR_AF=0.331;AFR_AF=0.7216;AMR_AF=0.3213;SAS_AF=0.3446	GT	1|0
5	27524869	BI_GS_DEL1_B5_P0913_524	T	<CN0>	100	PASS	SVTYPE=DEL;CIEND=-12,13;CIPOS=-12,13;END=27526440;CS=DEL_union;MC=UW_VH_2213,SI_BD_5447;AC=1;AF=0.0373403;NS=2504;AN=2;EAS_AF=0;EUR_AF=0.1203;AFR_AF=0.0045;AMR_AF=0.0749;SAS_AF=0.0082	GT	1|0
5	31677424	DEL_pindel_15115	TAAAAAGGAGGTATATCCGGCCGGGCGCAGTGGCTCACGCCTGTAATCCCGGCACTTTGGGAGGCCGAGGCGGGCGGATCACGAGGTCAGGAGATCGAGACCATCCTGGCTAGCACGGTGAAACCCCGTCTCTACTAAAAATACAAAAAATTAGCCGGGCGTGGTGGCGGGCGCCTGTGGTCCCAGCTGCTTGGGAGGCTGAGGCAGGAGAATGGCGTGAACCCCGGAGGCGGAGCTTGCAGTGAGCCGAGATTGCGCCACTGCACTCCAGCCTGGGCGACAGAGCGAGACTCCGTCTTAAAAAAAAAAAAAAAAAAAAAAA	T	.	PASS	SVTYPE=DEL_ALU;MEINFO=AluY,1,280,+;END=31677745;CS=DEL_pindel;AC=2;AF=0.720248;NS=2504;AN=2;EAS_AF=0.7321;EUR_AF=0.7644;AFR_AF=0.6558;AMR_AF=0.7334;SAS_AF=0.7403;SITEPOST=0.96925	GT	1|1
5	32338582	NUMT_umich_142	G	<INS:MT>	178	PASS	SVTYPE=INS;MSTART=12714;MLEN=2275;MEND=14988;CIEND=-3,0;CIPOS=0,3;END=32338584;CS=NUMT_umich;AC=1;AF=0.409744;NS=2504;AN=2;EAS_AF=0.4256;EUR_AF=0.4384;AFR_AF=0.3222;AMR_AF=0.451;SAS_AF=0.453	GT	0|1
5	33355563	DEL_pindel_15154	TTTAACACATTTTTTTTCTTTTTCTTTTTTTTTTTTTTTTTTTTGAGACGGAGTCTCGCTCTGTCGCCCAGGCCGGACTGCGGACTGCAGTGGCGCAATCTCGGCTCACTGCAAGCTCCGCCTCCCGGGTTCACGCCATTCTCCTGCCTCAGCCTCCCGAGTAGCTGGGACTACAGGCGCCCGCCACCGCGCCCGGCTAATTTTTTGTATTTTTAGTAGAGACGGGGTTTCACCTTGTTAGCCAGGATGGTCTCGATCTCCTGACCTCATGATCCACCCGCCTCGGCCTCCCAAAGTGCTGGGATTACAGGCGTGAGCCACCGCGCCCGGCC	T	.	PASS	SVTYPE=DEL_ALU;MEINFO=AluYb5,1,281,-;END=33355894;CS=DEL_pindel;AC=1;AF=0.479633;NS=2504;AN=2;EAS_AF=0.255;EUR_AF=0.6233;AFR_AF=0.5333;AMR_AF=0.4236;SAS_AF=0.5307;SITEPOST=0.9968	GT	0|1
5	33633348	L1_umary_LINE1_1089	T	<INS:ME:LINE1>	.	.	TSD=GAAAAGTCTTCTTT;SVTYPE=LINE1;MEINFO=LINE1,5262,6001,-;SVLEN=739;CS=L1_umary;AC=1;AF=0.586861;NS=2504;AN=2;EAS_AF=0.623;EUR_AF=0.7276;AFR_AF=0.4312;AMR_AF=0.6744;SAS_AF=0.5532;SITEPOST=1	GT	0|1
5	33797557	L1_umary_LINE1_1090	T	<INS:ME:LINE1>	.	.	TSD=AAAATAAAACTCTT;SVTYPE=LINE1;MEINFO=LINE1,14,6018,-;SVLEN=6004;CS=L1_umary;AC=1;AF=0.0722843;NS=2504;AN=2;EAS_AF=0.0476;EUR_AF=0.1481;AFR_AF=0.053;AMR_AF=0.072;SAS_AF=0.046;SITEPOST=1	GT	1|0
5	34113270	ALU_umary_ALU_4205	G	<INS:ME:ALU>	.	.	TSD=AAAATATTTAAAGTTTCTG;SVTYPE=ALU;MEINFO=AluUndef,1,281,+;SVLEN=280;CS=ALU_umary;AC=2;AF=0.296925;NS=2504;AN=2;EAS_AF=0.2887;EUR_AF=0.4006;AFR_AF=0.1407;AMR_AF=0.3559;SAS_AF=0.3681;SITEPOST=1	GT	1|1
5	35191134	DEL_pindel_15193	ACAGATGTGTTATTTTCTTTTTTTTTTTTTTTTTTTTTTTTTTTTTTTTTTTTTTTTGAGACGGAGTCTCGCTCTGTCGCCCAGGCTGGAGTGCAGTGGCGCAATCTCGGCTCACTGCAAGCTCCGCCTCCCGGGTTCACGCCATTCTCCTGCCTCAGCCTCCCAAGTAGCTGGGACTACAGGCGCCCGCCACTACGCCCGGCTAATTTTTTGTATTTTTAGTAGAGACGGGGTTTCACCGTTTTAGCCGGGATGGTCTCGATCTCCTGACCTCGTGATCCGCCCGCCTCGGCCTCCCAAAGTGCTGGGATTACAGGCGTGAGCCACCGCGCCCGGCC	A	.	PASS	SVTYPE=DEL_ALU;MEINFO=AluYa4_5,1,281,-;END=35191471;CS=DEL_pindel;AC=1;AF=0.182308;NS=2504;AN=2;EAS_AF=0.1369;EUR_AF=0.2296;AFR_AF=0.1808;AMR_AF=0.2421;SAS_AF=0.1401;SITEPOST=0.9999	GT	0|1
5	35196137	DEL_pindel_15194	TAAATAAAATAAAATAAAATAAAATAAAATAAAATAAAATAAAATAAAATA	T	.	PASS	SVTYPE=DEL;END=35196187;CS=DEL_pindel;AC=1;AF=0.463458;NS=2504;AN=2;EAS_AF=0.3294;EUR_AF=0.5239;AFR_AF=0.5068;AMR_AF=0.4582;SAS_AF=0.4847;SITEPOST=0.994	GT	1|0
5	35614173	DEL_pindel_15207	TAAAAAATTGAGGGCCGGGCGCGGTGGCTCACGCCTGTAATCCCAGCACTTTGGGAGGCCGAGGCGGGCGGATCACGAGGTCAGGAGATCGAGACCATCCTGGCTAACACGGTGAAACCCCGTCTCTACTAAAAATACAAAAAATTAGCCGGGCGTGGTAGCGGGCGCCTGTAGTCCCAGCTACTCGGGAGGCTGAGGCAGGAGAATGGCGTGAACCCGGGAGGCGGAGCTTGCAGTGAGCCGAGATCGCGCCACTGCACTCCAGCCTGGGCGACAGAGCGAGACTCCGTCTCAAAAAAAAAAAAAAAAAAAAA	T	.	PASS	SVTYPE=DEL_ALU;MEINFO=AluYc1,1,281,+;END=35614486;CS=DEL_pindel;AC=1;AF=0.379193;NS=2504;AN=2;EAS_AF=0.4425;EUR_AF=0.2048;AFR_AF=0.3933;AMR_AF=0.3804;SAS_AF=0.4734;SITEPOST=0.9997	GT	1|0
5	35672335	DEL_pindel_15210	GTTCATTATAATGTTATTGAACATAATGTTCATTATAATGTTATTGAACATTATATATAA	G	.	PASS	SVTYPE=DEL;END=35672394;CS=DEL_pindel;AC=1;AF=0.384385;NS=2504;AN=2;EAS_AF=0.371;EUR_AF=0.3757;AFR_AF=0.4002;AMR_AF=0.3862;SAS_AF=0.3845;SITEPOST=0.9962	GT	0|1
5	39374343	DEL_pindel_15286	TTGTTCTACCCCTACCAGCTGGCCTACCTGCTCTAAAATGGGGAGAGCGTTCCTTTCCCTACTAAATTCAGTCTTTTGAGATCAGAATAAAGTTGCTGTCACCTTCTGTAGAGAAAGAGTTACACTGAGCCCTCC	T	.	PASS	SVTYPE=DEL;END=39374477;CS=DEL_pindel;AC=1;AF=0.0121805;NS=2504;AN=2;EAS_AF=0;EUR_AF=0.0278;AFR_AF=0.0129;AMR_AF=0.0173;SAS_AF=0.0041;SITEPOST=0.9994	GT	0|1
5	40181658	ALU_umary_ALU_4230	T	<INS:ME:ALU>	.	.	TSD=AACACTTTT;SVTYPE=ALU;MEINFO=AluUndef,1,281,-;SVLEN=280;CS=ALU_umary;AC=1;AF=0.431909;NS=2504;AN=2;EAS_AF=0.255;EUR_AF=0.5706;AFR_AF=0.354;AMR_AF=0.4294;SAS_AF=0.5787;SITEPOST=1	GT	0|1
5	43523637	DEL_pindel_15337	GAATGCAGATGCATTTGTGTACATGGGTATCATGGTTTTTTTTTCCCCTGTGAAGT	G	.	PASS	SVTYPE=DEL;END=43523692;CS=DEL_pindel;AC=1;AF=0.379593;NS=2504;AN=2;EAS_AF=0.0883;EUR_AF=0.4781;AFR_AF=0.5817;AMR_AF=0.366;SAS_AF=0.3149;SITEPOST=0.9999	GT	0|1
5	43541805	ALU_umary_ALU_4248	G	<INS:ME:ALU>	.	.	TSD=AAAAAACTAATGGACG;SVTYPE=ALU;MEINFO=AluUndef,1,281,-;SVLEN=280;CS=ALU_umary;AC=1;AF=0.114018;NS=2504;AN=2;EAS_AF=0.0238;EUR_AF=0.162;AFR_AF=0.1732;AMR_AF=0.0951;SAS_AF=0.091;SITEPOST=1	GT	0|1
5	46270626	BI_GS_DEL1_B4_P0932_21	A	<CN0>	100	PASS	SVTYPE=DEL;CIEND=0,0;CIPOS=0,0;END=46275825;CS=DEL_union;MC=YL_CN_CLM_1021,EM_DL_DEL76986,YL_CN_ESN_1276;AC=2;AF=0.480032;NS=2504;AN=2;EAS_AF=0.5208;EUR_AF=0.5537;AFR_AF=0.3064;AMR_AF=0.5893;SAS_AF=0.5194	GT	1|1
5	49437596	L1_umary_LINE1_1109	T	<INS:ME:LINE1>	.	.	TSD=null;SVTYPE=LINE1;MEINFO=LINE1,5792,6019,-;SVLEN=227;CS=L1_umary;AC=1;AF=0.0311502;NS=2504;AN=2;EAS_AF=0.0218;EUR_AF=0.0696;AFR_AF=0.0098;AMR_AF=0.0288;SAS_AF=0.0317;SITEPOST=1	GT	0|1
5	49547584	L1_umary_LINE1_1111	G	<INS:ME:LINE1>	.	.	TSD=null;SVTYPE=LINE1;MEINFO=LINE1,3499,5672,+;SVLEN=2173;CS=L1_umary;AC=1;AF=0.317292;NS=2504;AN=2;EAS_AF=0.3403;EUR_AF=0.34;AFR_AF=0.3086;AMR_AF=0.2853;SAS_AF=0.3047;SITEPOST=1	GT	0|1
5	50785689	ALU_umary_ALU_4267	G	<INS:ME:ALU>	.	.	TSD=AATAGTTAGGAATAGTGGG;SVTYPE=ALU;MEINFO=AluYa5,4,281,+;SVLEN=277;CS=ALU_umary;AC=1;AF=0.173922;NS=2504;AN=2;EAS_AF=0.125;EUR_AF=0.1879;AFR_AF=0.2224;AMR_AF=0.2089;SAS_AF=0.1196;SITEPOST=1	GT	1|0
5	51432356	ALU_umary_ALU_4270	G	<INS:ME:ALU>	.	.	TSD=AAGATTTATATTTTAG;SVTYPE=ALU;MEINFO=AluYb8,1,267,-;SVLEN=266;CS=ALU_umary;AC=1;AF=0.0371406;NS=2504;AN=2;EAS_AF=0.0367;EUR_AF=0.0835;AFR_AF=0.0045;AMR_AF=0.0562;SAS_AF=0.0204;SITEPOST=1	GT	0|1
5	53176928	DEL_pindel_15418	TAAAACCAGCTCCCGGCCGGGCGCGGTGGCTCACGCCTGTAATCCCAGCACTTTGGGAGGCCGAGGCGGGCGGATCACGAGGTCAGGAGATCGAGACCATCCCGGCTAAAACGGTGAAACCCCGTCTCTACTAAAAATACAAAAAATTAGCCGGGCGTAGTGGCGGGCGCCTGTAGTCCCAGCTACTTGGGAGGCTGAGGCAGGAGAATGGCGTGAACCCGGGAGGCGGAGCTTGCAGTGAGCCGAGATCCCGCCACTGCACTCCAGCCTGGGCGACAGAGCGAGACTCCGTCTCAAAAAAAAAAA	T	.	PASS	SVTYPE=DEL_ALU;MEINFO=AluYa5,1,281,+;END=53177233;CS=DEL_pindel;AC=1;AF=0.641573;NS=2504;AN=2;EAS_AF=0.4792;EUR_AF=0.7584;AFR_AF=0.6112;AMR_AF=0.7882;SAS_AF=0.6258;SITEPOST=0.9864	GT	1|0
5	53755531	DEL_pindel_15432	TGTCTCAAAAAACAAAACAAAACAAAAATAAAAAACAAGAGAGAGAGAAACATTACAAAGGAGTGGGGAGGGCATAGAGGCACTGCAAA	T	.	PASS	SVTYPE=DEL;END=53755619;CS=DEL_pindel;AC=2;AF=0.786342;NS=2504;AN=2;EAS_AF=0.7887;EUR_AF=0.7664;AFR_AF=0.7988;AMR_AF=0.8012;SAS_AF=0.7771;SITEPOST=0.9998	GT	1|1
5	54081758	DEL_pindel_15441	TCCACCAGGGAGTCTCTCTGAAACAGGACATCAGCAGCGGAAGAGGCAAGGCACAGACAACCCAGCCCTCCATCAGTGGGCCATGCTGCTGTAGGCATGCCAGGCTCAGTGCCAGGAAATGCAAGGACAAAGCCAGCTGGCTAGAATTCA	T	.	PASS	SVTYPE=DEL;END=54081907;CS=DEL_pindel;AC=1;AF=0.127796;NS=2504;AN=2;EAS_AF=0;EUR_AF=0.2247;AFR_AF=0.1059;AMR_AF=0.1671;SAS_AF=0.1616;SITEPOST=0.9995	GT	1|0
5	54865800	ALU_umary_ALU_4283	C	<INS:ME:ALU>	.	.	TSD=AAAAAATATTAACTTGC;SVTYPE=ALU;MEINFO=AluUndef,1,280,+;SVLEN=279;CS=ALU_umary;AC=1;AF=0.458866;NS=2504;AN=2;EAS_AF=0.4593;EUR_AF=0.5149;AFR_AF=0.3744;AMR_AF=0.4323;SAS_AF=0.5337;SITEPOST=1	GT	1|0
5	55448010	SVA_umary_SVA_243	T	<INS:ME:SVA>	.	.	TSD=AAAAACTTTTGTTTGT;SVTYPE=SVA;MEINFO=SVA,1491,1627,+;SVLEN=136;CS=SVA_umary;AC=1;AF=0.321685;NS=2504;AN=2;EAS_AF=0.2996;EUR_AF=0.3708;AFR_AF=0.3169;AMR_AF=0.3256;SAS_AF=0.2975;SITEPOST=1	GT	0|1
5	55689499	ALU_umary_ALU_4292	C	<INS:ME:ALU>	.	.	TSD=AAAAATCACTAGCATTCC;SVTYPE=ALU;MEINFO=AluUndef,9,272,+;SVLEN=263;CS=ALU_umary;AC=1;AF=0.474241;NS=2504;AN=2;EAS_AF=0.3502;EUR_AF=0.4503;AFR_AF=0.6233;AMR_AF=0.4582;SAS_AF=0.4366;SITEPOST=1	GT	1|0
5	55927980	ALU_umary_ALU_4293	A	<INS:ME:ALU>	.	.	TSD=AAAAGATACAGAGA;SVTYPE=ALU;MEINFO=AluYa5,10,281,+;SVLEN=271;CS=ALU_umary;AC=2;AF=0.235024;NS=2504;AN=2;EAS_AF=0.129;EUR_AF=0.3777;AFR_AF=0.0522;AMR_AF=0.353;SAS_AF=0.3609;SITEPOST=1	GT	1|1
5	57320371	DUP_uwash_chr5_57320371_57338133	C	<CN0>	.	PASS	SVTYPE=DEL;END=57338133;CS=DUP_uwash;AC=2;AF=0.866214;NS=2504;AN=2;EAS_AF=0.8423;EUR_AF=0.7773;AFR_AF=0.9191;AMR_AF=0.8487;SAS_AF=0.9233;SITEPOST=1	GT	1|1
5	57323407	SI_BD_5576	T	<CN0>	100	PASS	SVTYPE=DEL;CIEND=-50,278;CIPOS=-278,92;END=57333752;CS=DEL_union;MC=UW_VH_4612,UW_VH_9067,UW_VH_1979,UW_VH_4283,YL_CN_ASW_1282,EM_DL_DEL77406,BI_GS_DEL1_B2_P0943_250,UW_VH_20463;AC=2;AF=0.866014;NS=2504;AN=2;EAS_AF=0.8423;EUR_AF=0.7773;AFR_AF=0.9191;AMR_AF=0.8487;SAS_AF=0.9223	GT	1|1
5	57716225	ALU_umary_ALU_4301	G	<INS:ME:ALU>	.	.	TSD=AAGATATTGGTGTG;SVTYPE=ALU;MEINFO=AluUndef,1,279,+;SVLEN=278;CS=ALU_umary;AC=1;AF=0.0650958;NS=2504;AN=2;EAS_AF=0.0774;EUR_AF=0.0974;AFR_AF=0.0197;AMR_AF=0.0447;SAS_AF=0.0951;SITEPOST=1	GT	0|1
5	57923170	DEL_pindel_15526	TAAACACAGCTACTCGGGAGGCTGAGGCAGGAGAATGGCGTGAACCCGGGAAGCGGAGCTTGCAGTGAGCCGAGATTGCGCCACTGCAGTCCGCAGTCCGGCCTGGGCGACAGAGCGAGACTCCGTCTTAAAAAAAAAAAAAAAAAAAAAAAAAAAAAAAAAAAAAAAAAAAAA	T	.	PASS	SVTYPE=DEL_ALU;MEINFO=AluYb,160,280,+;END=57923343;CS=DEL_pindel;AC=1;AF=0.254393;NS=2504;AN=2;EAS_AF=0.1786;EUR_AF=0.1869;AFR_AF=0.2965;AMR_AF=0.3473;SAS_AF=0.2791;SITEPOST=0.9999	GT	0|1
5	58277277	DEL_pindel_15534	AAAGTTAATACCTCTTATGTTATATAAGGGAATAAGAAAAAGAAAATGAAGAT	A	.	PASS	SVTYPE=DEL;END=58277329;CS=DEL_pindel;AC=1;AF=0.429712;NS=2504;AN=2;EAS_AF=0.4107;EUR_AF=0.4175;AFR_AF=0.4576;AMR_AF=0.4352;SAS_AF=0.4202;SITEPOST=0.9954	GT	0|1
5	60001696	SI_BD_5588	G	<CN0>	100	PASS	SVTYPE=DEL;CIEND=-105,324;CIPOS=-324,59;END=60003676;CS=DEL_union;MC=YL_CN_KHV_1247,BI_GS_DEL1_B1_P0946_4,UW_VH_5649,UW_VH_2787,YL_CN_CLM_1030,YL_CN_PJL_1248;AC=1;AF=0.419129;NS=2504;AN=2;EAS_AF=0.5734;EUR_AF=0.5378;AFR_AF=0.2337;AMR_AF=0.5778;SAS_AF=0.2761	GT	1|0
5	61293626	DEL_pindel_15576	TTAAAAACAATTTTCGGCCGGGCGCGGTGGCTCACGCCTGTAATCCCAGCACTTTGGGAGGCCGAGGCGGGTGGATCATGAGGTCAGGAGATCGAGACCATCCTGGCTAACAAGGTGAAACCCCGTCTCTACTAAAAATACAAAAAATTAGCCGGGCGCGGTGGCGGGCGCCTGTAGTCCCAGCTACTCGGGAGGCTGAGGCAGGAGAATGGCGTGAACCCGGGAAGCGGAGCTTGCAGTGAGCCGAGATTGCGCCACTGCAGTCCGCAGTCCGGCCTGGGCGACAGAGCGAGACTCCGTCTCAAAAAAAAAAAAATAAAATAAAAA	T	.	PASS	SVTYPE=DEL_ALU;MEINFO=AluYb6_2,1,281,+;END=61293952;CS=DEL_pindel;AC=1;AF=0.632388;NS=2504;AN=2;EAS_AF=0.5188;EUR_AF=0.5596;AFR_AF=0.7368;AMR_AF=0.611;SAS_AF=0.6984;SITEPOST=0.9814	GT	0|1
5	61635350	ALU_umary_ALU_4323	T	<INS:ME:ALU>	.	.	TSD=null;SVTYPE=ALU;MEINFO=AluUndef,2,261,-;SVLEN=259;CS=ALU_umary;AC=1;AF=0.273163;NS=2504;AN=2;EAS_AF=0.3681;EUR_AF=0.2654;AFR_AF=0.261;AMR_AF=0.2493;SAS_AF=0.2168;SITEPOST=1	GT	1|0
5	61857118	ALU_umary_ALU_4324	C	<INS:ME:ALU>	.	.	TSD=AAAATTTGTTTCTTTC;SVTYPE=ALU;MEINFO=AluYb8,1,278,+;SVLEN=277;CS=ALU_umary;AC=1;AF=0.329872;NS=2504;AN=2;EAS_AF=0.2748;EUR_AF=0.4085;AFR_AF=0.2209;AMR_AF=0.3602;SAS_AF=0.4315;SITEPOST=1	GT	0|1
5	62704438	DEL_pindel_15591	TGAAATATAAAATCGGCCGGGCGCGGTGGCTCACGCCTGTAATCCCAGCACTTTGGGAGGCCGAGGCGGGCGGATCACGAGGTCAGGAGATCGAGACCATGCCGGCTAAAACGGTGAAACCCCGTCTCTACTAAAAATACAAAAAATTAGCCGGGCGTAGTGGCGGGCGCCTGTAGTCCCAGCTACTTGGGAGGCTGAGGCAGGAGAATGGCATGAACCCGGGAGGCGGAGCTTGCAGTGAGCCGAGATCCCGCCACTGCACTCCAGCCTGGGCGACAGAGCGAGACTCCGTCTCAAAAAAAAAAAAAAAAAAAAAAAAAAAAA	T	.	PASS	SVTYPE=DEL_ALU;MEINFO=AluYa5,1,281,+;END=62704761;CS=DEL_pindel;AC=2;AF=0.680112;NS=2504;AN=2;EAS_AF=0.7034;EUR_AF=0.6918;AFR_AF=0.7012;AMR_AF=0.6556;SAS_AF=0.6329;SITEPOST=0.9854	GT	1|1
5	63698343	BI_GS_DEL1_B5_P0949_792	A	<CN0>	100	PASS	SVTYPE=DEL;CIEND=0,0;CIPOS=0,0;END=63701359;CS=DEL_union;MC=SI_BD_5610,UW_VH_483,YL_CN_TSI_1139,YL_CN_CEU_1533,YL_CN_ACB_1406;AC=1;AF=0.0856629;NS=2504;AN=2;EAS_AF=0.002;EUR_AF=0.1064;AFR_AF=0.0756;AMR_AF=0.1095;SAS_AF=0.1472	GT	0|1
5	64286054	DEL_pindel_15632	AGAGTTTTTATTTGTTTTTTTTTTGTTTTTTTTTTTTTTGTTTTTTTTTTTTTTTTGAGACGGAGTCTCGCTCTATCACCCAGGCTGGAGTGCAGTGGCGGGATCTCGGCTCACTGCAAGCTCCGCCTCCCGGGTTCACGCCATTCTCCTTCCTCAGCCTCCCAAGTAGCTGGGACTACAGGCGCCCGCCACTACGCCCGGCTAATTTTTTTGTATTTTTAGTAGAGACGGGGTTTCACCGTTTTAGCCGGGATGGTCTCGATCTCCTGACCTCGTGATCTGCCCGCCTCGGCCTCCCAAAGTGCTGGGATTACAGGCGTGAGCCACCGCGCCCGGCC	A	.	PASS	SVTYPE=DEL_ALU;MEINFO=AluYa5,1,281,-;END=64286391;CS=DEL_pindel;AC=1;AF=0.370407;NS=2504;AN=2;EAS_AF=0.3085;EUR_AF=0.3668;AFR_AF=0.3812;AMR_AF=0.3818;SAS_AF=0.4151;SITEPOST=0.9997	GT	0|1
5	65028069	BI_GS_DEL1_B1_P0951_20	A	<CN0>	100	PASS	SVTYPE=DEL;CIEND=-1,2;CIPOS=-1,2;END=65030371;CS=DEL_union;MC=UW_VH_2370,SI_BD_5616,YL_CN_MSL_1146;AC=1;AF=0.197484;NS=2504;AN=2;EAS_AF=0.1101;EUR_AF=0.2316;AFR_AF=0.295;AMR_AF=0.1398;SAS_AF=0.1616	GT	0|1
5	65346041	DEL_pindel_15661	ACTAAATCGAATTCTTTTTTTTTTTTTTTTTTTTTTTTTTTTTTTTTTTTGAGACGGAGTCTCGCTCTGTCGCCCAGGCTGGAGTGCAGTGGCGGGATCTCGGCTCACTGCAAGCTCCGCCTCCCGGGTTCACGCCATTCTCCTGCCTCAGCCTCCCAAGTAGCTGGGACTACAGGCGCCCGCCACTACGCCCGGCTAATTTTTTTGTATTTTTAGTAGAGACGGGGTTTCACCGTTTTAGCCGGGATGGCCTCGATCTCCTGACCTCGTGATCCGCCCGCCTCGGCCTCCCAAAGTGCTGGGATTACAGGCGTGAGCCACCGCGCCCGGC	A	.	PASS	SVTYPE=DEL_ALU;MEINFO=AluYa5a1,2,281,-;END=65346371;CS=DEL_pindel;AC=2;AF=0.627796;NS=2504;AN=2;EAS_AF=0.4831;EUR_AF=0.6928;AFR_AF=0.6679;AMR_AF=0.5764;SAS_AF=0.6922;SITEPOST=0.98425	GT	1|1
5	65569641	ALU_umary_ALU_4343	C	<INS:ME:ALU>	.	.	TSD=AAGAAATCCACCAGATGCC;SVTYPE=ALU;MEINFO=AluYa5,1,281,+;SVLEN=280;CS=ALU_umary;AC=1;AF=0.0714856;NS=2504;AN=2;EAS_AF=0.0883;EUR_AF=0.0567;AFR_AF=0.0537;AMR_AF=0.036;SAS_AF=0.1186;SITEPOST=1	GT	1|0
5	65613865	DEL_pindel_15667	GCAATTCCTCAGCACTGCTGGCCTATGCCTGGGATGAGAGTATGCATGCCTCAAAACAATTCCTCAGCACTGCTGGCCTATGCCTGTGATGAGAGTATGCATGCCTCAAAA	G	.	PASS	SVTYPE=DEL;END=65613975;CS=DEL_pindel;AC=1;AF=0.0940495;NS=2504;AN=2;EAS_AF=0.12;EUR_AF=0.1074;AFR_AF=0.0189;AMR_AF=0.1282;SAS_AF=0.1309;SITEPOST=0.996	GT	0|1
5	71157674	DEL_pindel_15753	ATGCATGTGTATGCACACATGTACATGTGTGTGTACGCACATGTGTGTGCATGTGTGTGCATGAGTG	A	.	PASS	SVTYPE=DEL;END=71157740;CS=DEL_pindel;AC=2;AF=0.497005;NS=2504;AN=2;EAS_AF=0.37;EUR_AF=0.5726;AFR_AF=0.5779;AMR_AF=0.5692;SAS_AF=0.3896;SITEPOST=0.9986	GT	1|1
5	71916548	DEL_pindel_15771	TGGAACACCAGTTTTTTTTTTTTGTTTTTTTTTTGAGACGGAGTCTCGCTCTGTCGCCCAGGCTGGAGTGCAGTGGCGGGATCTCGGCTCACTGCAAGCTCCGCCTCCCGGGTTCACGCCATTCTCCTGCCTCAGCCTCCCAAGTAGCTAGGACTACAGGCGCCCGCCACTACGCCCGGCTATTTTTTGTAGTTTTAGTAGAGACGGGGTTTCACCGTTTTAGCCGGGATGGTCTCGATCTCCTGACCTCGTGATCCGCCCGCCTCGGCCTCCCAAAGTGCTGGGATTACAGGCGTGAGCCACCG	T	.	PASS	SVTYPE=DEL_ALU;MEINFO=AluYa8,10,281,-;END=71916852;CS=DEL_pindel;AC=1;AF=0.191893;NS=2504;AN=2;EAS_AF=0.1141;EUR_AF=0.173;AFR_AF=0.2526;AMR_AF=0.1916;SAS_AF=0.2096;SITEPOST=0.9999	GT	1|0
5	73145926	ALU_umary_ALU_4372	T	<INS:ME:ALU>	.	.	TSD=GTTATTTTGCATTTTT;SVTYPE=ALU;MEINFO=AluYa4_4,1,281,-;SVLEN=280;CS=ALU_umary;AC=1;AF=0.133586;NS=2504;AN=2;EAS_AF=0.1448;EUR_AF=0.0656;AFR_AF=0.1657;AMR_AF=0.134;SAS_AF=0.1483;SITEPOST=1	GT	1|0
5	73648985	DEL_pindel_15800	TTTATTCTGTTTTTTTTTTTTTGTTTTTTTTTTTTTTTGAGACGGAGTCTCGCTCTGTCGCCCAGGCTGGAGTGCAGTGGCGCAATCTCGGCTCACTGCAAGCTCCGCCTCCCGGGTTCACGCCATTCTCCTGCCTCAGCCTCCCAAGTAGCTGGGACTACAGGCGCCCACCACCACGCCCGGCTAATTTTTTGTATTTTTAGTAGAGACGGGGTTTCACCGTTTTAGCCGGGATGGTCTCGATCTCCTGACCTCGTGATCTGCCCGCCTCGGCCTCCCAAAGTGCTGGGATTACAGGCGTGAGCCACCGCGCCCGGCC	T	.	PASS	SVTYPE=DEL_ALU;MEINFO=AluYa,1,281,-;END=73649303;CS=DEL_pindel;AC=1;AF=0.65595;NS=2504;AN=2;EAS_AF=0.6458;EUR_AF=0.7038;AFR_AF=0.6952;AMR_AF=0.5533;SAS_AF=0.637;SITEPOST=0.9879	GT	0|1
5	75275331	ALU_umary_ALU_4383	A	<INS:ME:ALU>	.	.	TSD=AGAAAATGCAAAAGA;SVTYPE=ALU;MEINFO=AluYa5,1,281,+;SVLEN=280;CS=ALU_umary;AC=2;AF=0.0792732;NS=2504;AN=2;EAS_AF=0.002;EUR_AF=0.2247;AFR_AF=0.028;AMR_AF=0.1124;SAS_AF=0.0552;SITEPOST=1	GT	1|1
5	75435663	DEL_pindel_15847	TTAGAAGCTCTTGAAAGTATTTTTTTTTTTTTTTTTTTTTTTTGAGACAGAGTCTCACTCTGTCGCCCAGGCCGGACTGCGGACTGCAGTGGCGCAATCTCGGCTCACTGCAAGCTCCG	T	.	PASS	SVTYPE=DEL_ALU;MEINFO=AluYb8,206,282,-;END=75435781;CS=DEL_pindel;AC=1;AF=0.215455;NS=2504;AN=2;EAS_AF=0.0238;EUR_AF=0.4185;AFR_AF=0.1505;AMR_AF=0.2363;SAS_AF=0.2771;SITEPOST=0.9992	GT	0|1
5	76882856	ALU_umary_ALU_4393	A	<INS:ME:ALU>	.	.	TSD=null;SVTYPE=ALU;MEINFO=AluY,84,260,-;SVLEN=176;CS=ALU_umary;AC=1;AF=0.172923;NS=2504;AN=2;EAS_AF=0.1925;EUR_AF=0.1372;AFR_AF=0.1921;AMR_AF=0.1499;SAS_AF=0.18;SITEPOST=1	GT	1|0
5	77048345	DEL_pindel_15875	GTCCGGCTTATTTTTGTTTTGTTTTGTTTTGTTTTGTTTTTCTTTTTTTGAGACGGAGTCTCGCTCTGTCGCCCAGGCCGGACTGCGGACTGCAGTGGCGCAATCTCGGCTCACTGCAAGCTCCGCTTCCCGGGTTCACGCCATTCTCCTGCCTCAGCCTCCCGAGTAGCTGGGACTACAGGCGCCCGCCACCGCGCCCGGCTAATTTTTTGTATTTTTAGTAGAGACGGGGTTTCACCTTGTTAGCCAGGATGGTCTCGATCTCCTGACCTCATGATCCACCCGCCTCGGCCTCCCAAAGTGCTGGGATTACAGGCGTGAGCCACCGCGCCCGGCC	G	.	PASS	SVTYPE=DEL_ALU;MEINFO=AluYb6_2,1,281,-;END=77048681;CS=DEL_pindel;AC=1;AF=0.330471;NS=2504;AN=2;EAS_AF=0.38;EUR_AF=0.3111;AFR_AF=0.3071;AMR_AF=0.4164;SAS_AF=0.2699;SITEPOST=0.9939	GT	1|0
5	77062308	DEL_pindel_15876	TCTCTCACTTTTATTTATTTATTTATTTATTTTTTTTTTTTTTTGAGACGGAGTCTCGTTCTGTCGCCCAGGCGGGAGTGCTGTGGCGCGATCTCCGCTCACTGCAAGCTCCGCCTTCCGGGTTCACGCCATTCTCCTGCCTCAGCCTCCCGAGTAGCTGGGACCACAGGCGCCCGCCACTGCGCCCGGCTAATTTTTTGTATTTTTAGTAGAGACGGGGTTTCACCGTGGTCTCGATCTCCTGACCTCGTGATCCGCCCGCCTCGGCCTCCCAAAGTGCTGGGATTACAGGCGTGAGCCACCGCGCCCGG	T	.	PASS	SVTYPE=DEL_ALU;MEINFO=AluY,3,281,-;END=77062618;CS=DEL_pindel;AC=1;AF=0.484225;NS=2504;AN=2;EAS_AF=0.4613;EUR_AF=0.4543;AFR_AF=0.5257;AMR_AF=0.4971;SAS_AF=0.4734;SITEPOST=0.9917	GT	1|0
5	77574166	DEL_pindel_15883	AGGGGACTAATTCTTTGGGAGGCCGAGGCGGGCGGATCACGAGGTCAGGAGATCGAGACCATCCCGGCTAAAACGGTGAAACCCCGTCTCTACTAAAAATACAAAAAATTAGCCGGGCGTAGTGGCGGGCGCCTGTAGTCCCAGCTACTTGGGAGGCTGAGGCAGGAGAATGGCGTGAACCCGGGAGGCGGAGCTTGCAGTGAGCCGAGATCCCGCCACTGCACTCCAGCCTGGGCGACAGAGCGAGACTCCGTCTCAAAAAAAAAAAAAAAAAAAAAAAAAAAGGGGGGG	A	.	PASS	SVTYPE=DEL_ALU;MEINFO=AluY,37,281,+;END=77574456;CS=DEL_pindel;AC=1;AF=0.173722;NS=2504;AN=2;EAS_AF=0.1825;EUR_AF=0.2714;AFR_AF=0.0643;AMR_AF=0.1715;SAS_AF=0.2137;SITEPOST=0.9995	GT	0|1
5	78109796	BI_GS_DEL1_B4_P0964_26	C	<CN0>	100	PASS	SVTYPE=DEL;CIEND=0,1;CIPOS=0,1;END=78111867;CS=DEL_union;MC=UW_VH_12444,EM_DL_DEL78122,UW_VH_17063,UW_VH_3317,YL_CN_JPT_1360;AC=1;AF=0.0473243;NS=2504;AN=2;EAS_AF=0.0506;EUR_AF=0.0487;AFR_AF=0.0651;AMR_AF=0.0288;SAS_AF=0.0317	GT	1|0
5	78276748	DEL_pindel_15895	TGAATTTCTAGTTCTTTTTTTTTTTTTTTTTTTTTTTTTTTTTTGAGACGGAGTCTCGCTCTGTCGCCCAGGCTGGAGTGCAGTGGCGCAATCTCGGCTCACTGCAAGCTCCGCCTCCCGGGTTCACGCCATTCTCCTGCCTCAGCCTCCCAAGTAGCTGGGACTACAGGCGCCCGCCACTACGCCCGGCTAATTTTTTGTATTTTTAGTAGAGACGGGGTTTCACCGTTTTAGCCGGGATGGTCTCGATCTCCTGACCTCGTGATCCGCCCGCCTCGGCCTCCCAAAGTGCTGGGATTACAGGCGTGAGCCACCGCGCCCGGCC	T	.	PASS	SVTYPE=DEL_ALU;MEINFO=AluYa4_5,1,281,-;END=78277072;CS=DEL_pindel;AC=2;AF=0.629193;NS=2504;AN=2;EAS_AF=0.5833;EUR_AF=0.6233;AFR_AF=0.6967;AMR_AF=0.6542;SAS_AF=0.5736;SITEPOST=0.9771	GT	1|1
5	78277726	DEL_pindel_15896	TAGATATGACTCTTTTTTTTTTTTTTTTTTTTGAGACGGAGTCTCGCTCTGTCGCCCAGGCCGGACTGCGGACTGCAGTGGCGCAATCTCGGCTCACTGCAAGCTCCGCTTCCCGGGTTCACGCCATTCTCCTGCCTCAGCCTCCCGAGTAGCTGGGACTACAGGCGCCCGCCACCGCGCCCAGCTAATTTTTTGTATTTTTAGTAGAGACGGGGTTTCACCTTGTTAGCCAGGATGGTCTCGATCTCCTGACCTCATGATCCACCCGCCTCGGCCTCCCAAAGTGCTGGGATTACAGGCGTGAGCCACCGCGCCCGGCC	T	.	PASS	SVTYPE=DEL_ALU;MEINFO=AluYb6_2,1,281,-;END=78278045;CS=DEL_pindel;AC=2;AF=0.466853;NS=2504;AN=2;EAS_AF=0.3829;EUR_AF=0.5437;AFR_AF=0.4637;AMR_AF=0.5865;SAS_AF=0.3937;SITEPOST=0.9994	GT	1|1
5	78442884	ALU_umary_ALU_4406	T	<INS:ME:ALU>	.	.	TSD=ATGACATTTATTTT;SVTYPE=ALU;MEINFO=AluYa5,14,280,-;SVLEN=266;CS=ALU_umary;AC=1;AF=0.0696885;NS=2504;AN=2;EAS_AF=0.0982;EUR_AF=0.1083;AFR_AF=0.0068;AMR_AF=0.0749;SAS_AF=0.0818;SITEPOST=1	GT	0|1
5	79046344	CINV_delly_INV00082517	C	<INV>	.	PASS	SVTYPE=INV;IMPRECISE;CIEND=-168,168;CIPOS=-168,168;END=79049460;CS=CINV_delly;AC=1;AF=0.0609026;NS=2504;AN=2;EAS_AF=0.0198;EUR_AF=0.0964;AFR_AF=0.0635;AMR_AF=0.0706;SAS_AF=0.0562	GT	0|1
5	80039371	DEL_pindel_15928	TAAAAAAACCCGGCCGGGCGCGGTGGCTCACGCCTGTAATCCCAGCACTTTGGGAGGCCGAGGCGGGCGGATCACGAGGTCAGGAGATCGAGACCATCCTGGCTAACACGGTGAAACCCCGTCTCTACTAAAAATACAAAAAATTAGCCGGGCGTGGTGGCGGGCGCCTGTAGTCCCAGCTACTCGGGAGGCTGAGGCAGGAGAATGGCGTGAACCCGGGAGGCGGAGCTTGCAGTGAGCCGAGATCGCGCCACTGCACTCCAGCCTGGGCGACAGAGCGAGACTCCGTCTCAAAAAAAAAAAAAAAAAA	T	.	PASS	SVTYPE=DEL_ALU;MEINFO=AluY,1,281,+;END=80039680;CS=DEL_pindel;AC=2;AF=0.705272;NS=2504;AN=2;EAS_AF=0.8323;EUR_AF=0.6541;AFR_AF=0.68;AMR_AF=0.7262;SAS_AF=0.6462;SITEPOST=0.99175	GT	1|1
5	81008164	DEL_pindel_15946	TAAAAAATAAAGATTACAAGGCCGAGGCGGGTGGATCATGAGGTCAGGAGATCGAGACCATCCTGGCTAACAAGGTGAAACCCCGTCTCTACTAAAAATACAAAAAATTAGCCGGGCGCGGTGGCGGGCGCCTGTAGTCCCAGCTACTCGGGAGGCTGAGGCAGGAGAATGGCGTGAACCCGGGAAGCGGAGCTTGCAGTGAGCCGAGATTGCGCCACTGCAGTCCGCAGTCCGGCCTGGGCGACAGAGCGAGACTCCGTCTCAAAAAAAAAAA	T	.	PASS	SVTYPE=DEL_ALU;MEINFO=AluYb6_2,44,281,+;END=81008437;CS=DEL_pindel;AC=1;AF=0.632788;NS=2504;AN=2;EAS_AF=0.5665;EUR_AF=0.663;AFR_AF=0.6422;AMR_AF=0.6844;SAS_AF=0.6207;SITEPOST=0.982	GT	1|0
5	81182479	DEL_pindel_15952	ACTGCTTTTCTTTTTTTTTTTTTTTTTTTTTTTTTTTTTTTTTTTTTTTTTTTTTTGAGACGGAGTCTCGCTCTGTCGCCCAGGTCGGACTGCGGACTGCAGTGGCGCAATCTCGGCTCACTGCAAGCTCCGCTTCCCGGGTTCACGCCATTCTCCTGCCTCAGCCTCCCGAGTAGCTGGGACTACAGGCGCCCGCCACCGCGCCCGGCTAATTTTTTGTATTTTTAGTAGAGACGGGGTTTCACCTTGTTAGCCAGGATGGTCTCGATCTCCTGACCTCATGATCCACCCGCCTCGGCCTCCCAAAGTGCTGGGATTACAGGCGTGAGCCACCGCGCCCGGC	A	.	PASS	SVTYPE=DEL_ALU;MEINFO=AluYb6_2,2,281,-;END=81182821;CS=DEL_pindel;AC=1;AF=0.602636;NS=2504;AN=2;EAS_AF=0.501;EUR_AF=0.5249;AFR_AF=0.708;AMR_AF=0.5951;SAS_AF=0.6503;SITEPOST=0.982	GT	1|0
5	82482756	DEL_pindel_15979	TTCCATTTTTTTTTTTTTTTTTTTTGAGACGGAGTCTCGCTCTGTCGCCCAGGCTGGAGTGCAGTGGCGCGACCTCGGCTCACTGCAAGCTCCGCCTCCCGGGTTCACGCCATTCTCCTGCCTCAGCCTCCCGAGTAGCCGGGACCACAGGCGCCCGCCACCACGCCCGGCTAATTTTTTGTATTTTTAGTAGAGGCGGGGTTTCACCGCGTTAGCCAGGATGGTCTCGATCTCCTGACCTCATGATCCGCCCGCCTCTGCCTCCCAAAGTGCTGGGATTACAGGCGTGAGCCACCGCGCCCGGCCC	T	.	PASS	SVTYPE=DEL_ALU;MEINFO=AluYh7,1,281,-;END=82483062;CS=DEL_pindel;AC=1;AF=0.409944;NS=2504;AN=2;EAS_AF=0.2173;EUR_AF=0.4523;AFR_AF=0.5053;AMR_AF=0.2637;SAS_AF=0.5399;SITEPOST=0.9998	GT	1|0
5	83127432	ALU_umary_ALU_4427	A	<INS:ME:ALU>	.	.	TSD=AATGTTACCCTGA;SVTYPE=ALU;MEINFO=AluYa5,16,277,+;SVLEN=261;CS=ALU_umary;AC=1;AF=0.198682;NS=2504;AN=2;EAS_AF=0.1151;EUR_AF=0.17;AFR_AF=0.3601;AMR_AF=0.1455;SAS_AF=0.1339;SITEPOST=1	GT	0|1
5	83948134	YL_CN_FIN_1170	T	<CN0>	100	PASS	SVTYPE=DEL;CIEND=-500,1000;CIPOS=-1000,500;END=83955051;CS=DEL_union;MC=YL_CN_CDX_1068,UW_VH_16524,UW_VH_3647,EM_DL_DEL78304,UW_VH_22045,SI_BD_5696;AC=2;AF=0.909145;NS=2504;AN=2;EAS_AF=1;EUR_AF=0.997;AFR_AF=0.68;AMR_AF=0.9712;SAS_AF=0.9908	GT	1|1
5	84384492	ALU_umary_ALU_4434	A	<INS:ME:ALU>	.	.	TSD=AAAAAAATTAAATTGCA;SVTYPE=ALU;MEINFO=AluYc1,1,281,+;SVLEN=280;CS=ALU_umary;AC=1;AF=0.109026;NS=2504;AN=2;EAS_AF=0.2093;EUR_AF=0.0825;AFR_AF=0.0651;AMR_AF=0.0677;SAS_AF=0.1217;SITEPOST=1	GT	1|0
5	84544402	ALU_umary_ALU_4436	T	<INS:ME:ALU>	.	.	TSD=TGATATTGTTTTT;SVTYPE=ALU;MEINFO=AluYa4_4,9,281,-;SVLEN=272;CS=ALU_umary;AC=1;AF=0.284545;NS=2504;AN=2;EAS_AF=0.2629;EUR_AF=0.3191;AFR_AF=0.2163;AMR_AF=0.3026;SAS_AF=0.3507;SITEPOST=1	GT	1|0
5	84814477	DEL_pindel_16003	AAATCTTTAAGAGAAAACTAGGTGCATATGAGTTTTTAATGATTCAACCTTTATTGACAATTATCTATGATGTATATT	A	.	PASS	SVTYPE=DEL;END=84814554;CS=DEL_pindel;AC=1;AF=0.285343;NS=2504;AN=2;EAS_AF=0.2054;EUR_AF=0.3658;AFR_AF=0.1619;AMR_AF=0.402;SAS_AF=0.3691;SITEPOST=0.9994	GT	1|0
5	84822817	DEL_pindel_16004	TTGTTCTATGATTTTAAATGTAAATTGATATAAAAAACCTAAGAATGTATATAATTTAATAAAATAAAATA	T	.	PASS	SVTYPE=DEL;END=84822887;CS=DEL_pindel;AC=1;AF=0.192891;NS=2504;AN=2;EAS_AF=0.3829;EUR_AF=0.1869;AFR_AF=0.0484;AMR_AF=0.2147;SAS_AF=0.183;SITEPOST=0.9995	GT	0|1
5	84929791	ALU_umary_ALU_4439	G	<INS:ME:ALU>	.	.	TSD=TAATAATTTACTTTATCG;SVTYPE=ALU;MEINFO=AluUndef,3,280,-;SVLEN=277;CS=ALU_umary;AC=1;AF=0.223842;NS=2504;AN=2;EAS_AF=0.1528;EUR_AF=0.2207;AFR_AF=0.267;AMR_AF=0.2435;SAS_AF=0.228;SITEPOST=1	GT	1|0
5	86115330	BI_GS_DEL1_B1_P0972_84	A	<CN0>	100	PASS	SVTYPE=DEL;CIEND=0,0;CIPOS=0,0;END=86117863;CS=DEL_union;MC=UW_VH_6008,UW_VH_11959,UW_VH_25228,UW_VH_20352,EM_DL_DEL78348,UW_VH_2039,UW_VH_7244,UW_VH_5587,YL_CN_CHS_1253,UW_VH_20911,UW_VH_4474;AC=1;AF=0.216653;NS=2504;AN=2;EAS_AF=0.3115;EUR_AF=0.2256;AFR_AF=0.112;AMR_AF=0.1527;SAS_AF=0.2965	GT	0|1
5	86246008	BI_GS_DEL1_B5_P0972_286	G	<CN0>	100	PASS	SVTYPE=DEL;CIEND=0,0;CIPOS=0,0;END=86247146;CS=DEL_union;MC=UW_VH_2371,EM_DL_DEL10866690,SI_BD_5709;AC=1;AF=0.0872604;NS=2504;AN=2;EAS_AF=0.002;EUR_AF=0.0875;AFR_AF=0.1566;AMR_AF=0.0432;SAS_AF=0.1125	GT	0|1
5	86372695	ALU_umary_ALU_4445	T	<INS:ME:ALU>	.	.	TSD=AAAGAAAATATTT;SVTYPE=ALU;MEINFO=AluYa5,18,281,+;SVLEN=263;CS=ALU_umary;AC=1;AF=0.466454;NS=2504;AN=2;EAS_AF=0.5843;EUR_AF=0.5169;AFR_AF=0.2443;AMR_AF=0.5187;SAS_AF=0.5562;SITEPOST=1	GT	1|0
5	87328660	DEL_pindel_16051	AACCTGACAGAAATCACCTTAAACAACTGTCCAAAGTTAATTTCACAGGTAATAAAACATATCTACATGCTGTACCTCCATATAATGCACTGAAAATGATACATTACTTTTGTGATGTTTTTCCTAATAATGTATGGCTTAAATATAG	A	.	PASS	SVTYPE=DEL;END=87328807;CS=DEL_pindel;AC=2;AF=0.478035;NS=2504;AN=2;EAS_AF=0.7034;EUR_AF=0.6054;AFR_AF=0.1309;AMR_AF=0.5764;SAS_AF=0.5143;SITEPOST=0.9927	GT	1|1
5	88032012	DEL_pindel_16060	TAAATATTTCAGCAACTCGGCCGGGCGCGGTGGCTCACGCCTGTAATCCCAGCACTTTGGGAGGCCGAGGCGGGTGGATCATGAGGTCAGGAGATCGAGACCATCCTGGCTAACAAGGTGAAACCCCGTCTCTACTAAAAATACAAAAAATTAGCCGGGCGCGGTGGCGGGCGCCTGTAGTCCCAGCTACTCGGGAGGCTGAGGCAGGAGAATGGCGTGAACCCGGGAAGCGGAGCTTGCAGTGAGCCGAGATTGCGCCACTGCAGTCCGCAGTCCGACCTGGGCGACAGAGCGAGACTCCGTCTCAAAAAAAAAAAAAAAAAAAAAAAAA	T	.	PASS	SVTYPE=DEL_ALU;MEINFO=AluYb6_2,1,281,+;END=88032342;CS=DEL_pindel;AC=1;AF=0.522764;NS=2504;AN=2;EAS_AF=0.6052;EUR_AF=0.5686;AFR_AF=0.4297;AMR_AF=0.4914;SAS_AF=0.5389;SITEPOST=0.9956	GT	1|0
5	88043138	DEL_pindel_16061	TTTTTTTTACTACTTTTTTTTTTTTTTTTTTTTTTTTTTTTTTTTTGAGACGGAGTCTCGCTCTGTCGCCCAGGCTGGAGTGCAGTGGCGGGATCTCGGCTCACTGCAAGCTCTGCCTCCCGGGTTCACGCCATTCTCCTGCCTCAGCCTCCCAAGTAGCTGGGACTACAGGCGCCCGCCACTACGCCCGGCTAATTTTTTTGTATTTTTAGTAGAGACGGGGTTTCACCGTTTTAGCCGGGATGGTCTCGATCTCCTGACCTCGTGATCCGCCCGCCTCGGCCTCCCAAAGTGCTGGGATTACAGGCGTGAGCCACCGCGCCCGGCCC	T	.	PASS	SVTYPE=DEL_ALU;MEINFO=AluYa5,1,281,-;END=88043466;CS=DEL_pindel;AC=2;AF=0.38099;NS=2504;AN=2;EAS_AF=0.501;EUR_AF=0.4672;AFR_AF=0.1762;AMR_AF=0.3444;SAS_AF=0.4714;SITEPOST=0.9903	GT	1|1
5	89450781	L1_umary_LINE1_1163	C	<INS:ME:LINE1>	.	.	TSD=GAAAGATGCTTAC;SVTYPE=LINE1;MEINFO=LINE1,2,5975,+;SVLEN=5973;CS=L1_umary;AC=2;AF=0.778554;NS=2504;AN=2;EAS_AF=0.8274;EUR_AF=0.8091;AFR_AF=0.7262;AMR_AF=0.768;SAS_AF=0.7751;SITEPOST=1	GT	1|1
5	89450997	L1_umary_LINE1_1164	A	<INS:ME:LINE1>	.	.	TSD=null;SVTYPE=LINE1;MEINFO=LINE1,5427,6019,-;SVLEN=592;CS=L1_umary;AC=1;AF=0.421725;NS=2504;AN=2;EAS_AF=0.4603;EUR_AF=0.4473;AFR_AF=0.3865;AMR_AF=0.3948;SAS_AF=0.4223;SITEPOST=1	GT	1|0
5	89860421	DEL_pindel_16082	TGGCGTTTAATATATATATATATTTTTTTTTTTTTTTTTTTGAGACGGAGTCTCGCTCTGTCGCCCAGGCTGGAGTGCAGTGGCGCGATCTCGGCTCACTGCAAGCTCCGCCTCCCGGGTTCACGCCATTCTCCTGCCTCAGCCTCCCGAGTAGCTGGGACTACAGGCGCCCGCCACTGCGCCCGGCTAATTTTTTGTATTTTTAGTAGAGACGGGGTTTCACCGTGTTAGCCAGGATGGTCTCGATCTCCTGACCTCGTGATCCGCCCGCCTCGGCCTCCCAAAGTGCTGGGATTACAGGCGTGAGCCACCGCGCCCGGCC	T	.	PASS	SVTYPE=DEL_ALU;MEINFO=AluYa1_1,1,281,-;END=89860742;CS=DEL_pindel;AC=1;AF=0.490016;NS=2504;AN=2;EAS_AF=0.4841;EUR_AF=0.4692;AFR_AF=0.5673;AMR_AF=0.3674;SAS_AF=0.5;SITEPOST=0.9938	GT	0|1
5	90499767	SI_BD_5728	A	<CN0>	100	PASS	SVTYPE=DEL;CIEND=-54,304;CIPOS=-304,63;END=90502128;CS=DEL_union;MC=YL_CN_BEB_1073,YL_CN_PUR_1483,YL_CN_CLM_1049,EM_DL_DEL78428,YL_CN_FIN_1178,YL_CN_MXL_1047;AC=2;AF=0.731829;NS=2504;AN=2;EAS_AF=0.8006;EUR_AF=0.8797;AFR_AF=0.534;AMR_AF=0.8069;SAS_AF=0.7229	GT	1|1
5	93916283	DEL_pindel_16158	TAAAAAATGCATAACACGGCCGGGCGCGGTGGCTCACGCCTGTAATCCCAGCACTTTGGGAGGCCGAGGCGGGCGGATCACGAGGTCAGGAGATCGAGACCATCCCGGCTAAAATGGTGAAACCCCGTCTCTACTAAAAATACAAAAAATTAGCCGGGCGTAGTGGCGGGCGCCTGTAGTCCCAGCTACTCGGGAGGCTGAGGCGGGAGAATGGCGTGAACCCGGGAGGCGGAGCTTGCAGTGAGCCGAGATCCCGCCACTGCACTCCAGCCTGGGCGACAGAGCGAGACTCCGTCTCAAAAAAAAAAAAAAAAAAAAAAAAAAAAAAAAAAAAAAAA	T	.	PASS	SVTYPE=DEL_ALU;MEINFO=AluYa4b,1,281,+;END=93916620;CS=DEL_pindel;AC=1;AF=0.407748;NS=2504;AN=2;EAS_AF=0.3175;EUR_AF=0.4145;AFR_AF=0.5219;AMR_AF=0.4222;SAS_AF=0.3292;SITEPOST=0.9967	GT	0|1
5	94109625	DEL_pindel_16166	TGAAATAGGCCGGGCGCGGTGGCTCACGCCTGTAATCCCAGCACTTTGGGAGGCCGAGGCGGGCGGATCACGAGGTCAGGAGATCGAGACCATCCCGGCTAAAATGGTGAAACCCCGTCTCTACTAAAAATACAAAAAATTAGCCGGGCGTAGTGGCGGGCGCCTGTAGTCCCAGCTACTTGGGAGGCTGAGGCAGGAGAATGGCGTGAACCCGGGAGGCGGAGCTTGCAGTGAGCCGAGATCCCGCCACTGCACTCCAGCCTGGGCGACAGAGCAAGACTCCGTCTCAAAAAAAAAAAAAAAAAAAAAAAAAAAAAAAAAAAAAAAAAA	T	.	PASS	SVTYPE=DEL_ALU;MEINFO=AluYa5,1,281,+;END=94109954;CS=DEL_pindel;AC=1;AF=0.54972;NS=2504;AN=2;EAS_AF=0.6716;EUR_AF=0.4394;AFR_AF=0.5703;AMR_AF=0.4942;SAS_AF=0.5491;SITEPOST=0.9998	GT	1|0
5	94745176	ALU_umary_ALU_4482	T	<INS:ME:ALU>	.	.	TSD=null;SVTYPE=ALU;MEINFO=AluUndef,156,281,-;SVLEN=125;CS=ALU_umary;AC=1;AF=0.0938498;NS=2504;AN=2;EAS_AF=0.0486;EUR_AF=0.169;AFR_AF=0.0915;AMR_AF=0.1009;SAS_AF=0.0613;SITEPOST=1	GT	1|0
5	94994220	ALU_umary_ALU_4483	T	<INS:ME:ALU>	.	.	TSD=CTCTTTTTTTT;SVTYPE=ALU;MEINFO=AluUndef,1,281,-;SVLEN=280;CS=ALU_umary;AC=1;AF=0.20607;NS=2504;AN=2;EAS_AF=0.2629;EUR_AF=0.2584;AFR_AF=0.1044;AMR_AF=0.2003;SAS_AF=0.2352;SITEPOST=1	GT	0|1
5	95343311	DEL_pindel_16177	TAAGAAGAGGAAGATGGGGCCGGGCGCGGTGGCTCACGCCTGTAATCCCAGCACTTTGGGAGGCCGAGGCGGGCGGATCACGAGGTCAGGAGATCGAGACCATCCCGGCTAAAAACGGTGAAACCCCGTCTCTACTAAAAATACAAAAAATTAGCCGGGCGTAGTGGCGGGCGCCTGTAGTCCCAGCTACTTGGGAGGCTGAGGCAGGAGAATGGCGTGAACCCGGGAGGCGGAGCTTGCAGTGAGCCGAGATCCCGCCACTGCACTCCAGCCTGGGCGACAGAGCGAGACTCCGTCTCAAAAAAAAAAAAAAAAAAAAAAAAAAAAAAAAAAAAAAAAAAAAAAAAAAAAAAAA	T	.	PASS	SVTYPE=DEL_ALU;MEINFO=AluYa5,1,281,+;END=95343665;CS=DEL_pindel;AC=2;AF=0.761382;NS=2504;AN=2;EAS_AF=0.7758;EUR_AF=0.7296;AFR_AF=0.7859;AMR_AF=0.7349;SAS_AF=0.7648;SITEPOST=0.9676	GT	1|1
5	95909715	DEL_pindel_16191	ACATTTGCCCACTTTCTTTTTTTTTTTTTTTTTTTTTTTTTTTTTTTTTTTTTTTTTTGAGACGGAGTCTCGCTCTGTCGCCCAGGCCGGACTGCGGACTGCAGTGGCGCAATCTCGGCTCACTGCAAGCTCCGCTTCCCGGGTTCACGCCATTCTCCTGCCTCAGCCTCCCCAGTAGCTGGGACTACAGGCGCCCGCCACCGCGCCCGGCTAATTTTTTGTATTTTTAGTAGAGACGGGGTTTCACCTTGTTAGCCAGGATGGTCTCGATCTCCTGACCTCATGATCCACCCGCCTCGGCCTCCCAAAGTGCTGGGATTACAGGCGTGAGCCACCGCGCCCGGCCT	A	.	PASS	SVTYPE=DEL_ALU;MEINFO=AluYb6_2,1,281,-;END=95910061;CS=DEL_pindel;AC=1;AF=0.641374;NS=2504;AN=2;EAS_AF=0.6944;EUR_AF=0.5845;AFR_AF=0.6437;AMR_AF=0.6297;SAS_AF=0.6503;SITEPOST=0.9749	GT	0|1
5	95966477	BI_GS_DEL1_B1_P0981_930	A	<CN0>	100	PASS	SVTYPE=DEL;CIEND=-11,12;CIPOS=-11,12;END=95967328;CS=DEL_union;MC=UW_VH_2741,SI_BD_5749,EM_DL_DEL10870764;AC=1;AF=0.208067;NS=2504;AN=2;EAS_AF=0.2034;EUR_AF=0.2465;AFR_AF=0.1097;AMR_AF=0.2392;SAS_AF=0.2843	GT	0|1
5	96325017	DEL_pindel_16206	TTATATATAATATATAATTATATATAATATATAATATATTATATATTATATATAATTATATATTATATATTATATACAATATATTATATATTATATATAA	T	.	PASS	SVTYPE=DEL;END=96325116;CS=DEL_pindel;AC=2;AF=0.536941;NS=2504;AN=2;EAS_AF=0.5883;EUR_AF=0.5278;AFR_AF=0.469;AMR_AF=0.5951;SAS_AF=0.544;SITEPOST=0.8637	GT	1|1
5	96866423	L1_umary_LINE1_1173	G	<INS:ME:LINE1>	.	.	TSD=AAAAAATACATTTTTAG;SVTYPE=LINE1;MEINFO=LINE1,5248,5988,+;SVLEN=740;CS=L1_umary;AC=1;AF=0.290335;NS=2504;AN=2;EAS_AF=0.1478;EUR_AF=0.2316;AFR_AF=0.4304;AMR_AF=0.1974;SAS_AF=0.3742;SITEPOST=1	GT	0|1
5	97401558	BI_GS_DEL1_B1_P0983_307	A	<CN0>	100	PASS	SVTYPE=DEL;CIEND=0,0;CIPOS=0,0;END=97402759;CS=DEL_union;MC=EM_DL_DEL10871209,UW_VH_11098,UW_VH_2178,UW_VH_4691,UW_VH_7245,YL_CN_ITU_1231,YL_CN_STU_1231,SI_BD_5757;AC=1;AF=0.353035;NS=2504;AN=2;EAS_AF=0.2768;EUR_AF=0.3807;AFR_AF=0.4054;AMR_AF=0.3184;SAS_AF=0.3569	GT	0|1
5	97413946	DEL_pindel_16225	AAAGAGGAATTGCATGAGCAGAAGTAGGCTTGGAGGTAACAGTAATAGCTGCGTGTATAGGGCTCTTACTAATTTCAGGAATATAGTGACTACT	A	.	PASS	SVTYPE=DEL;END=97414039;CS=DEL_pindel;AC=1;AF=0.114417;NS=2504;AN=2;EAS_AF=0.1389;EUR_AF=0.0934;AFR_AF=0.121;AMR_AF=0.0821;SAS_AF=0.1247;SITEPOST=0.9999	GT	1|0
5	98345117	BI_GS_DEL1_B1_P0984_298	C	<CN0>	100	PASS	SVTYPE=DEL;CIEND=0,0;CIPOS=0,0;END=98347479;CS=DEL_union;MC=YL_CN_GWD_1739,SI_BD_5762,EM_DL_DEL78554,YL_CN_STU_1232;AC=2;AF=0.757188;NS=2504;AN=2;EAS_AF=0.9325;EUR_AF=0.673;AFR_AF=0.6793;AMR_AF=0.7579;SAS_AF=0.7679	GT	1|1
5	98839884	BI_GS_DEL1_B5_P0984_857	G	<CN0>	100	PASS	SVTYPE=DEL;CIEND=0,1;CIPOS=0,1;END=98842906;CS=DEL_union;MC=SI_BD_5768,YL_CN_MXL_1053,EM_DL_DEL78567,YL_CN_GWD_1741,UW_VH_1442;AC=2;AF=0.354832;NS=2504;AN=2;EAS_AF=0.2996;EUR_AF=0.3628;AFR_AF=0.3858;AMR_AF=0.3415;SAS_AF=0.3712	GT	1|1
5	99093637	ALU_umary_ALU_4507	T	<INS:ME:ALU>	.	.	TSD=null;SVTYPE=ALU;MEINFO=AluUndef,1,280,-;SVLEN=279;CS=ALU_umary;AC=1;AF=0.278355;NS=2504;AN=2;EAS_AF=0.3363;EUR_AF=0.2197;AFR_AF=0.2943;AMR_AF=0.2565;SAS_AF=0.273;SITEPOST=1	GT	0|1
5	99174314	DEL_pindel_16260	TTCTTTATCATTTTCTTTTTTTTTTTTTTTTTTGAGACGGAGTCTCGCTCTGTCGCCCAGGCTGGAGTGCAGTGGCGCGATCTCGGCTCACTGCAAGCTCCGCCTCCCAGGTTCACGCCATTCTCCTGCCTCAGCCTCCCGAGTAGCTGGGACTACAGGCGCCCGCTACCACGCCCGGCTAATTTTTTTGTATTTTTAGTAGAGACGGGGTTTCACCGTGTTAGCCAGGATGGTCTCGATCTCCTGACCTCGTGATCCGCCCGCCTCGGCCTCCCAAAGTGCTGGGATTACAGGCGTGAGCCACCGCGCCCGGCC	T	.	PASS	SVTYPE=DEL_ALU;MEINFO=AluYc1,1,281,-;END=99174628;CS=DEL_pindel;AC=1;AF=0.6252;NS=2504;AN=2;EAS_AF=0.5665;EUR_AF=0.5934;AFR_AF=0.7421;AMR_AF=0.5893;SAS_AF=0.5859;SITEPOST=0.9686	GT	1|0
5	99304383	ALU_umary_ALU_4510	T	<INS:ME:ALU>	.	.	TSD=AAAAAAAATTCT;SVTYPE=ALU;MEINFO=AluYa4_5,20,281,+;SVLEN=261;CS=ALU_umary;AC=1;AF=0.103235;NS=2504;AN=2;EAS_AF=0.0377;EUR_AF=0.1928;AFR_AF=0.0976;AMR_AF=0.1369;SAS_AF=0.0624;SITEPOST=1	GT	0|1
5	99400886	BI_GS_DEL1_B2_P0985_246	A	<CN0>	100	PASS	SVTYPE=DEL;CIEND=-17,17;CIPOS=-17,17;END=99401903;CS=DEL_union;AC=1;AF=0.179712;NS=2504;AN=2;EAS_AF=0.0466;EUR_AF=0.3002;AFR_AF=0.2284;AMR_AF=0.2478;SAS_AF=0.0787	GT	0|1
5	99759460	DEL_pindel_16274	TAAAAACACAGATAAACGGCCGGGCGCGGTGGCTCACGCCTGTAATCCCAGCACTTTGGGAGGCCGAGACGGGCGGATCACGAGGTCAGGAGATCGAGACCATCCTGGCTAACACGGTGAAACCCCGTCTCTACTAAAAATACAAAAATTAGCCGGGCATGGTGGCGCGCGCCTGTAGTCCCAGCTACACGGGAGGCTGAGGCAGGAGAATGGCGTGAACCCGGGAGGCGGAGCTTGCAGTGAGTCGAGATCGCGCCACTGCACTCCAGCCTGGGCGACAGAGCGAAACTCCGCCTCAAAAAAAAAAAAAAAAAAAAAA	T	.	PASS	SVTYPE=DEL_ALU;MEINFO=AluYg6,1,281,+;END=99759778;CS=DEL_pindel;AC=1;AF=0.741613;NS=2504;AN=2;EAS_AF=0.7768;EUR_AF=0.7396;AFR_AF=0.6959;AMR_AF=0.7421;SAS_AF=0.7689;SITEPOST=0.9675	GT	1|0
5	99923533	DEL_pindel_16284	TAAAATGTTATTAGCGGCCGGGCGCGGTGGCTCACGCCTGTAATCCCAGCACTTTGGGAGGCCGAGGCGGGCGGATCACGAGGTCAGGAGATCGAGACCATCCTGGCTAACACGGTGAAACCCCGTCTCTACTAAAAATACAAAAAATTAGCCGGGCGTGGTAGCGGGCGCCTGTAGTCCCAGCTACTCGGGAGGCTGAGGCAGGAGAATGGCGTGAACCCGGGAGGCGGAGCTTGCAGTGAGCCGAGATGGCGCCACTGCACTCCAGCCTGGGCGACAGAGCGAGACTCCGTCTCAAAAAAAAAA	T	.	PASS	SVTYPE=DEL_ALU;MEINFO=AluYc1,1,281,+;END=99923838;CS=DEL_pindel;AC=1;AF=0.39377;NS=2504;AN=2;EAS_AF=0.0952;EUR_AF=0.4354;AFR_AF=0.6581;AMR_AF=0.4611;SAS_AF=0.2536;SITEPOST=0.9902	GT	0|1
5	100060182	ALU_umary_ALU_4514	T	<INS:ME:ALU>	.	.	TSD=TAATTTAAGGATTTT;SVTYPE=ALU;MEINFO=AluUndef,1,281,-;SVLEN=280;CS=ALU_umary;AC=1;AF=0.0894569;NS=2504;AN=2;EAS_AF=0.0129;EUR_AF=0.0726;AFR_AF=0.1641;AMR_AF=0.17;SAS_AF=0.0276;SITEPOST=1	GT	0|1
5	100497396	ALU_umary_ALU_4517	T	<INS:ME:ALU>	.	.	TSD=null;SVTYPE=ALU;MEINFO=AluUndef,1,266,-;SVLEN=265;CS=ALU_umary;AC=1;AF=0.430112;NS=2504;AN=2;EAS_AF=0.5308;EUR_AF=0.4443;AFR_AF=0.407;AMR_AF=0.3588;SAS_AF=0.3937;SITEPOST=1	GT	0|1
5	101693791	BI_GS_DEL1_B2_P0987_434	T	<CN0>	100	PASS	SVTYPE=DEL;CIEND=0,0;CIPOS=0,0;END=101694719;CS=DEL_union;MC=SI_BD_5792;AC=1;AF=0.580671;NS=2504;AN=2;EAS_AF=0.4643;EUR_AF=0.6392;AFR_AF=0.6634;AMR_AF=0.5317;SAS_AF=0.5634	GT	1|0
5	102163354	DEL_pindel_16331	TTGAAGCTCACTATGATTTTTTTTTTTTTTTTTTTTTTTTTTTTTTTTGAGACGGAGTCTCGCTCTGTCGCCCAGGCCGGACTGCGGACTGCAGTGGCGCAATCTCGGCTCACTGCAAGCTCCGCTTCCCGGGTTCACGCCATTCTCCTGCCTCAGCCTCCCGAGTAGCTGGGACTACAGGCGCCCGCCACTACGCCCGGCTAATTTTTTGTATTTTTAGTAGAGACGGGGTTTCACCTTGTTAGCCAGGATGG	T	.	PASS	SVTYPE=DEL_ALU;MEINFO=AluYb,83,281,-;END=102163607;CS=DEL_pindel;AC=1;AF=0.614617;NS=2504;AN=2;EAS_AF=0.6111;EUR_AF=0.5278;AFR_AF=0.6657;AMR_AF=0.6052;SAS_AF=0.6452;SITEPOST=0.971	GT	1|0
5	104429223	DUP_gs_CNV_5_104429223_104506021	C	<CN0>,<CN2>	.	PASS	SVTYPE=CNV;END=104506021;CS=DUP_gs;MC=YL_CN_CEU_1579,EM_DL_DEL78712,BI_GS_DEL1_B1_P0990_324;AC=1,0;AF=0.00179712,0.00019968;NS=2504;AN=2;EAS_AF=0,0;EUR_AF=0.008,0;AFR_AF=0,0;AMR_AF=0.0014,0;SAS_AF=0,0.001;SITEPOST=1	GT	0|1
5	104435942	BI_GS_DEL1_B4_P0990_89	A	<CN0>	100	PASS	SVTYPE=DEL;CIEND=-11,11;CIPOS=-11,11;END=104443142;CS=DEL_union;MC=UW_VH_18793;AC=1;AF=0.00199681;NS=2504;AN=2;EAS_AF=0;EUR_AF=0.008;AFR_AF=0;AMR_AF=0.0014;SAS_AF=0.001	GT	0|1
5	104480244	YL_CN_FIN_1195	C	<CN0>	100	PASS	SVTYPE=DEL;CIEND=-500,1000;CIPOS=-1000,500;END=104497582;CS=DEL_union;MC=BI_GS_DEL1_B1_P0990_368;AC=1;AF=0.00199681;NS=2504;AN=2;EAS_AF=0;EUR_AF=0.0089;AFR_AF=0;AMR_AF=0.0014;SAS_AF=0	GT	0|1
5	106236884	SI_BD_5815	G	<CN0>	100	PASS	SVTYPE=DEL;CIEND=-50,138;CIPOS=-138,50;END=106239672;CS=DEL_union;MC=BI_GS_DEL1_B3_P0992_10,YL_CN_PJL_1287,YL_CN_CHB_1278,YL_CN_TSI_1175,YL_CN_IBS_1117;AC=1;AF=0.376597;NS=2504;AN=2;EAS_AF=0.5367;EUR_AF=0.4443;AFR_AF=0.1611;AMR_AF=0.5101;SAS_AF=0.3384	GT	1|0
5	110085922	ALU_umary_ALU_4571	C	<INS:ME:ALU>	.	.	TSD=AGAAAGGTC;SVTYPE=ALU;MEINFO=AluUndef,153,280,-;SVLEN=127;CS=ALU_umary;AC=1;AF=0.0926518;NS=2504;AN=2;EAS_AF=0.0883;EUR_AF=0.0497;AFR_AF=0.1384;AMR_AF=0.0274;SAS_AF=0.1258;SITEPOST=1	GT	1|0
5	110694944	BI_GS_DEL1_B2_P0996_490	A	<CN0>	100	PASS	SVTYPE=DEL;CIEND=0,0;CIPOS=0,0;END=110695264;CS=DEL_union;MC=DEL_pindel_16504;AC=1;AF=0.902556;NS=2504;AN=2;EAS_AF=1;EUR_AF=0.8917;AFR_AF=0.7617;AMR_AF=0.9308;SAS_AF=0.9836	GT	1|0
5	112477737	BI_GS_DEL1_B5_P0998_612	A	<CN0>	100	PASS	SVTYPE=DEL;CIEND=-20,21;CIPOS=-20,21;END=112478297;CS=DEL_union;MC=UW_VH_3539,BI_GS_DEL1_B1_P0998_440;AC=1;AF=0.0071885;NS=2504;AN=2;EAS_AF=0.001;EUR_AF=0.0209;AFR_AF=0.0023;AMR_AF=0.0058;SAS_AF=0.0072	GT	1|0
5	112881416	DEL_pindel_16539	TTGATCTCCATTTTTTTTTTTTTTTTTTTTTTTTTTTTTTGAGACGGAGTCTCGCTCTGTTGCCCAGGCTGGAGTGCAGTGGCGGGATCTCGGCTCACTGCAAGCTCCGCCTCCCGGGTTCACGCCATTCTCCTGCCTCAGCCTCCCAAGTAGCTGGGACTACAGGCGCCCGCCACTACGCCCGGCTAATTTTTTGTATTTTTAGTAGAGACGGGGTTTCACCGTTTTAGCCGGGATGGTCTCGATCTCCTGACCTCGTGATCCGCCCGCCTCGGCCTCCCAAAGTGCTGGGATTACAGGCGTGAGCCACCGCGCCCGGCC	T	.	PASS	SVTYPE=DEL_ALU;MEINFO=AluYa5,1,281,-;END=112881736;CS=DEL_pindel;AC=2;AF=0.374002;NS=2504;AN=2;EAS_AF=0.2232;EUR_AF=0.3062;AFR_AF=0.621;AMR_AF=0.4222;SAS_AF=0.2311;SITEPOST=0.998	GT	1|1
5	114355263	ALU_umary_ALU_4589	T	<INS:ME:ALU>	.	.	TSD=GGCATTTTTT;SVTYPE=ALU;MEINFO=AluUndef,1,280,-;SVLEN=279;CS=ALU_umary;AC=1;AF=0.137181;NS=2504;AN=2;EAS_AF=0.1538;EUR_AF=0.1193;AFR_AF=0.0764;AMR_AF=0.2205;SAS_AF=0.1616;SITEPOST=1	GT	0|1
5	114731312	DEL_pindel_16580	GCTCTACAACTTTTTTTTTTTTTTTTTTTTTTTTTTTTTGAGACGGAGTCTTGCTCTGTCGCCCAGGCTGGAGCGCAGTGGCGCGATCTCGGCTCACTGCAAGCTCCGCCTCCCGGGTTCACGCCATTCTCCTGCCTCAGCCTCCCGAGTAGCTGGGACTACAGGCGCCCGCTACCACGCCCGGCTAATTTTTTGTATTTTTAGTAGAGACGGGGTTTCACCGTGTTAGCCAGGATGGTCTCGATCTCCTGACCTCATGATCCGCCCGCCTCGGCCTCCCAAAGTGCTGGGATTACAGGCGTGAGCCACCGCGCCCGGC	G	.	PASS	SVTYPE=DEL_ALU;MEINFO=AluYc1,2,281,-;END=114731630;CS=DEL_pindel;AC=2;AF=0.668331;NS=2504;AN=2;EAS_AF=0.6607;EUR_AF=0.6819;AFR_AF=0.6452;AMR_AF=0.6859;SAS_AF=0.681;SITEPOST=0.97515	GT	1|1
5	114739736	ALU_umary_ALU_4592	T	<INS:ME:ALU>	.	.	TSD=TAGAATGTTTTTTT;SVTYPE=ALU;MEINFO=AluUndef,19,277,-;SVLEN=258;CS=ALU_umary;AC=1;AF=0.608427;NS=2504;AN=2;EAS_AF=0.6161;EUR_AF=0.6352;AFR_AF=0.5711;AMR_AF=0.6239;SAS_AF=0.6125;SITEPOST=1	GT	1|0
5	114969401	BI_GS_DEL1_B3_P1000_41	A	<CN0>	100	PASS	SVTYPE=DEL;CIEND=-14,14;CIPOS=-14,14;END=114969875;CS=DEL_union;AC=1;AF=0.319888;NS=2504;AN=2;EAS_AF=0.3591;EUR_AF=0.3787;AFR_AF=0.2368;AMR_AF=0.3098;SAS_AF=0.3384	GT	1|0
5	115894136	DEL_pindel_16615	TAAGGATTCTTTTTTTTTTTTTTTTTTTTTTTTTGAGACGGAGTCTCGCTCTGTCGCCCAGGCCGGACTGCGGACTGCAGTGGCGCAATCTCGGCTCACTGCAAGCTCCGCTTCCCGGGTTCACGCCATTCTCCTGCCTCAGCCTCCCGAGTAGCTGGGACTACAGGCGCCCGCCACCGCGCCCGGCTAATTTTTTGTATTTTTAGTAGAGACGGGGTTTCACCTTGTTAGCCAGGATGGTCTCGATCTCCTGACCTCATGATCCACCCGCCTCGGCCTCCCAAAGTGCTGGGATTACAGGCGTGAGCCACCGCGCCCGGCC	T	.	PASS	SVTYPE=DEL_ALU;MEINFO=AluYb6_2,1,281,-;END=115894457;CS=DEL_pindel;AC=1;AF=0.627196;NS=2504;AN=2;EAS_AF=0.7361;EUR_AF=0.665;AFR_AF=0.5424;AMR_AF=0.6657;SAS_AF=0.5634;SITEPOST=0.9914	GT	1|0
5	116428182	DEL_pindel_16642	ACATACTCCAATTTTTTTTTTTTTTTTTTTTGAGACGGAGTCTCGCTCTGTCGCCCAGGCCGGACTGCGGACTGCAGTGGCGCAATCTCGGCTCACTGCAAGCTCCGCTTCCCGGGTTCACGCCATTCTCCTGCCTCAGCCTCCCGAGTAGCTGGGACTACAGGCGCCCGCCACCGCGCCCGGCTAATTTTTTGTATTTTTAGTAGAGACGGGGTTTCACCTTGTGAGCCAGGATGGTCTCGATCTCCTGACCTCATGATCCACCCGCCTCGGCCTCCCAAAGTGCTGGGATTACAGGCGTGAGCCACCGCGCCCGGCC	A	.	PASS	SVTYPE=DEL_ALU;MEINFO=AluYb6_2,1,281,-;END=116428500;CS=DEL_pindel;AC=1;AF=0.542732;NS=2504;AN=2;EAS_AF=0.6399;EUR_AF=0.5288;AFR_AF=0.4781;AMR_AF=0.5836;SAS_AF=0.5153;SITEPOST=0.9946	GT	0|1
5	116744643	ALU_umary_ALU_4606	G	<INS:ME:ALU>	.	.	TSD=AAGAAGTATCTG;SVTYPE=ALU;MEINFO=AluUndef,1,257,+;SVLEN=256;CS=ALU_umary;AC=1;AF=0.024361;NS=2504;AN=2;EAS_AF=0;EUR_AF=0.0437;AFR_AF=0.0371;AMR_AF=0.0231;SAS_AF=0.0133;SITEPOST=1	GT	0|1
5	117387107	BI_GS_DEL1_B2_P1003_267	G	<CN0>	100	PASS	SVTYPE=DEL;CIEND=0,0;CIPOS=0,0;END=117393891;CS=DEL_union;MC=EM_DL_DEL79245,UW_VH_3442,YL_CN_YRI_1648,UW_VH_18777;AC=1;AF=0.0844649;NS=2504;AN=2;EAS_AF=0.004;EUR_AF=0.0835;AFR_AF=0.1581;AMR_AF=0.0504;SAS_AF=0.093	GT	0|1
5	117868219	BI_GS_DEL1_B2_P1003_586	A	<CN0>	100	PASS	SVTYPE=DEL;CIEND=0,0;CIPOS=0,0;END=117868529;CS=DEL_union;MC=UW_VH_4131,UW_VH_2588,UW_VH_3633;AC=1;AF=0.124601;NS=2504;AN=2;EAS_AF=0.0139;EUR_AF=0.1869;AFR_AF=0.1225;AMR_AF=0.134;SAS_AF=0.1708	GT	1|0
5	118977635	ALU_umary_ALU_4620	T	<INS:ME:ALU>	.	.	TSD=AACTCATGAT;SVTYPE=ALU;MEINFO=AluUndef,3,281,+;SVLEN=278;CS=ALU_umary;AC=1;AF=0.340655;NS=2504;AN=2;EAS_AF=0.1677;EUR_AF=0.339;AFR_AF=0.4539;AMR_AF=0.317;SAS_AF=0.3845;SITEPOST=1	GT	1|0
5	119015144	DEL_pindel_16697	TGAGAAGTCTCTTTTTTTTTTTTTTTTTTTTTGAGACGGAGTCTCGCTCTGTCGCCCAGGCTGGACTGCGGACTGCAGTGGCGCAATCTCGGCTCACTGCAAGCTCCGCTTCCCGGGTTCAACGCCATTCTCCTGCCTCAGCCTCCCCAGTAGCTGGGACTACAGGCGCCCGCCACCGCGCCCGGCTAATTTTTTGTATTTTTAGTAGAGACGGGGTTTCACCTTGTTAGCCAGGATGGTCTCGATCTCCTGACCTCATGATCCACCCGCCTCGGCCTCCCAAAGTGCTGGGATTACAGGCGTGAGCCACCGCGCCCGGCC	T	.	PASS	SVTYPE=DEL_ALU;MEINFO=AluYb6_2,1,281,-;END=119015464;CS=DEL_pindel;AC=1;AF=0.673323;NS=2504;AN=2;EAS_AF=0.6786;EUR_AF=0.6561;AFR_AF=0.7648;AMR_AF=0.598;SAS_AF=0.6155;SITEPOST=0.9846	GT	0|1
5	119380174	UW_VH_15926	A	<CN0>	100	PASS	SVTYPE=DEL;CIEND=0,415;CIPOS=-594,0;END=119382671;CS=DEL_union;MC=SI_BD_5880,YL_CN_KHV_1308,YL_CN_FIN_1211,EM_DL_DEL79292,UW_VH_510;AC=2;AF=0.675519;NS=2504;AN=2;EAS_AF=0.7817;EUR_AF=0.498;AFR_AF=0.7005;AMR_AF=0.6037;SAS_AF=0.7658	GT	1|1
5	121059232	BI_GS_DEL1_B1_P1007_48	T	<CN0>	100	PASS	SVTYPE=DEL;CIEND=0,0;CIPOS=0,0;END=121060007;CS=DEL_union;MC=EM_DL_DEL10880622,SI_BD_5896,DEL_pindel_16730;AC=2;AF=0.888578;NS=2504;AN=2;EAS_AF=0.8244;EUR_AF=0.9583;AFR_AF=0.9024;AMR_AF=0.9063;SAS_AF=0.8517	GT	1|1
5	122274354	DEL_pindel_16755	GGCCGGGCGCGGTGGCTCACGCCTGTAATCCCAGCACTTTGGGAGGCCGAGGCGGGCGGATCACGAGGTCAGGAGATCGAGACCATCCTGGCTAACACGGTGAAACCCCGTCTCTACTAAAAATACAAAAAATTAGCCGGGCGTAGTGGCGGGCGCCTGTAGTCCCAGCTACTTGGGAGGCTGAGGCAGGAGAATGGCGTGAACCCGGGAGGCGGAGCTTGCAGTGAGCCGAGATCGCGCCACTGCACTCCAGCCTGGGCGACAGAGCGAGACTCCGTCTCAAAAAAAAAAAAAAAAAAAAAAAAAAAAAAAAAGGCAATGAAA	G	.	PASS	SVTYPE=DEL_ALU;MEINFO=AluYa2,1,281,+;END=122274677;CS=DEL_pindel;AC=2;AF=0.846645;NS=2504;AN=2;EAS_AF=0.9861;EUR_AF=0.6759;AFR_AF=0.9092;AMR_AF=0.8127;SAS_AF=0.818;SITEPOST=1	GT	1|1
5	122582810	ALU_umary_ALU_4637	G	<INS:ME:ALU>	.	.	TSD=AAGATACCTAATG;SVTYPE=ALU;MEINFO=AluYa5,1,281,+;SVLEN=280;CS=ALU_umary;AC=1;AF=0.140974;NS=2504;AN=2;EAS_AF=0.1181;EUR_AF=0.1759;AFR_AF=0.1324;AMR_AF=0.1671;SAS_AF=0.1217;SITEPOST=1	GT	0|1
5	123194218	ALU_umary_ALU_4641	T	<INS:ME:ALU>	.	.	TSD=null;SVTYPE=ALU;MEINFO=AluUndef,5,277,-;SVLEN=272;CS=ALU_umary;AC=1;AF=0.0499201;NS=2504;AN=2;EAS_AF=0.0565;EUR_AF=0.0696;AFR_AF=0.0575;AMR_AF=0.0288;SAS_AF=0.0276;SITEPOST=1	GT	0|1
5	124484339	DEL_pindel_16797	GACAAGAAGAGTTTCCATTGATCATTGTACCTTGGATATCTTCTCCATTCTTT	G	.	PASS	SVTYPE=DEL;END=124484391;CS=DEL_pindel;AC=1;AF=0.472644;NS=2504;AN=2;EAS_AF=0.4702;EUR_AF=0.4612;AFR_AF=0.4697;AMR_AF=0.4798;SAS_AF=0.4857;SITEPOST=0.9997	GT	0|1
5	125730728	ALU_umary_ALU_4653	G	<INS:ME:ALU>	.	.	TSD=AAAGTGAGCCAG;SVTYPE=ALU;MEINFO=AluUndef,1,281,-;SVLEN=280;CS=ALU_umary;AC=1;AF=0.00778754;NS=2504;AN=2;EAS_AF=0.001;EUR_AF=0.0119;AFR_AF=0;AMR_AF=0.0216;SAS_AF=0.0112;SITEPOST=1	GT	1|0
5	126458368	BI_GS_DEL1_B4_P1012_86	G	<CN0>	100	PASS	SVTYPE=DEL;CIEND=0,0;CIPOS=0,0;END=126458811;CS=DEL_union;MC=DEL_pindel_16829;AC=1;AF=0.527955;NS=2504;AN=2;EAS_AF=0.6458;EUR_AF=0.4612;AFR_AF=0.4198;AMR_AF=0.5836;SAS_AF=0.5818	GT	0|1
5	127172319	SI_BD_5930	G	<CN0>	100	PASS	SVTYPE=DEL;CIEND=-66,282;CIPOS=-282,59;END=127173286;CS=DEL_union;MC=UW_VH_11070,EM_DL_DEL10883636,YL_CN_CEU_1612;AC=2;AF=0.594249;NS=2504;AN=2;EAS_AF=0.5784;EUR_AF=0.6869;AFR_AF=0.5741;AMR_AF=0.6369;SAS_AF=0.5123	GT	1|1
5	127172367	BI_GS_DEL1_B5_P1013_223	G	<CN0>	100	PASS	SVTYPE=DEL;CIEND=-28,28;CIPOS=-28,28;END=127172679;CS=DEL_union;AC=2;AF=0.591653;NS=2504;AN=2;EAS_AF=0.5744;EUR_AF=0.6849;AFR_AF=0.5719;AMR_AF=0.6326;SAS_AF=0.5112	GT	1|1
5	127335985	BI_GS_DEL1_B2_P1013_234	T	<CN0>	100	PASS	SVTYPE=DEL;CIEND=0,0;CIPOS=0,0;END=127336914;CS=DEL_union;MC=SI_BD_5933,UW_VH_13744,UW_VH_7352,UW_VH_14360,UW_VH_5694,UW_VH_18800,UW_VH_1446,UW_VH_18039,UW_VH_6733,UW_VH_23128,UW_VH_20584,UW_VH_20912,UW_VH_11392;AC=1;AF=0.459465;NS=2504;AN=2;EAS_AF=0.7312;EUR_AF=0.2893;AFR_AF=0.5227;AMR_AF=0.3905;SAS_AF=0.318	GT	1|0
5	128378681	DEL_pindel_16853	TCTCTCCCCCTCTTTTTTTTTTTTTTTTTTTTGAGACGGAGTCTCGCTCTGTCGCCCAGGCTGGAGTGCAGTGGCGGGATCTCGGCTCACTGCAAGCTCCGCCTCCCGGGTTCACGCCATTCTCCTGCCTCAGCCTCCCAAGTAGCTAGGACTACAGGCGCCCGCCACTACGCCCGGCTATTTTTTGTAGTTTTAGTAGAGACAGGGTTTCACCGTTTTAGCCGGGATGGTCTCGATCTCCTGACCTCGTGATCCGCCCGCCTCGGCCTCCCAAAGTGCTGGGATTACAGGCGTGAGCCACCGCGCCCGGCC	T	.	PASS	SVTYPE=DEL_ALU;MEINFO=AluYa8,1,281,-;END=128378992;CS=DEL_pindel;AC=1;AF=0.213059;NS=2504;AN=2;EAS_AF=0.2222;EUR_AF=0.167;AFR_AF=0.2375;AMR_AF=0.1988;SAS_AF=0.228;SITEPOST=0.9999	GT	0|1
5	130804188	DEL_pindel_16903	ATTAAAAAATGAATACTTGAAGGATGTATGTACTGACCCTGAGATTACACTAAAAATGGGAGAACTTTTAGGTATTTAAGATGATCT	A	.	PASS	SVTYPE=DEL;END=130804274;CS=DEL_pindel;AC=1;AF=0.228634;NS=2504;AN=2;EAS_AF=0.4028;EUR_AF=0.1839;AFR_AF=0.1346;AMR_AF=0.2622;SAS_AF=0.1984;SITEPOST=0.99775	GT	0|1
5	130853258	ALU_umary_ALU_4684	G	<INS:ME:ALU>	.	.	TSD=AAAAAATCTCTCAAATG;SVTYPE=ALU;MEINFO=AluYb8,11,278,-;SVLEN=267;CS=ALU_umary;AC=1;AF=0.422524;NS=2504;AN=2;EAS_AF=0.371;EUR_AF=0.5547;AFR_AF=0.2738;AMR_AF=0.438;SAS_AF=0.5297;SITEPOST=1	GT	1|0
5	135115148	BI_GS_DEL1_B2_P1021_98	T	<CN0>	100	PASS	SVTYPE=DEL;CIEND=-1,1;CIPOS=-1,1;END=135120700;CS=DEL_union;MC=EM_DL_DEL79690,YL_CN_ASW_1352;AC=2;AF=0.330671;NS=2504;AN=2;EAS_AF=0.2371;EUR_AF=0.5417;AFR_AF=0.1127;AMR_AF=0.4063;SAS_AF=0.4509	GT	1|1
5	136851113	DUP_uwash_chr5_136851112_136857394	G	<CN0>	.	PASS	SVTYPE=DEL;END=136857394;CS=DUP_uwash;AC=2;AF=0.989816;NS=2504;AN=2;EAS_AF=1;EUR_AF=1;AFR_AF=0.9629;AMR_AF=0.9971;SAS_AF=1;SITEPOST=1	GT	1|1
5	136854589	YL_CN_CDX_1103	T	<CN0>	100	PASS	SVTYPE=DEL;CIEND=-500,1000;CIPOS=-1000,500;END=136856557;CS=DEL_union;MC=YL_CN_PEL_1134,YL_CN_IBS_1143,YL_CN_ASW_1354,YL_CN_LWK_1259,YL_CN_CHB_1300,YL_CN_ACB_1490,YL_CN_KHV_1319,BI_GS_DEL1_B2_P1022_726,YL_CN_FIN_1225,YL_CN_ITU_1272,UW_VH_513,YL_CN_JPT_1418,YL_CN_ESN_1361,YL_CN_STU_1272,YL_CN_GWD_1799,SI_BD_5987,UW_VH_16971,YL_CN_BEB_1112;AC=2;AF=0.985224;NS=2504;AN=2;EAS_AF=1;EUR_AF=1;AFR_AF=0.9448;AMR_AF=0.9986;SAS_AF=1	GT	1|1
5	137807355	YL_CN_CEU_1626	T	<CN0>	100	PASS	SVTYPE=DEL;CIEND=-500,1000;CIPOS=-1000,500;END=137817069;CS=DEL_union;MC=EM_DL_DEL79810,SI_BD_5997,BI_GS_DEL1_B4_P1023_160,UW_VH_1447;AC=1;AF=0.00678914;NS=2504;AN=2;EAS_AF=0.001;EUR_AF=0.0258;AFR_AF=0.0008;AMR_AF=0.0029;SAS_AF=0.0041	GT	1|0
5	139595138	ALU_umary_ALU_4708	A	<INS:ME:ALU>	.	.	TSD=TAAATTACAGA;SVTYPE=ALU;MEINFO=AluYb8,1,278,+;SVLEN=277;CS=ALU_umary;AC=1;AF=0.136781;NS=2504;AN=2;EAS_AF=0.1141;EUR_AF=0.1441;AFR_AF=0.087;AMR_AF=0.1182;SAS_AF=0.2331;SITEPOST=1	GT	0|1
5	141459200	DEL_pindel_17106	ATCACTACAGACTTGGGCCTGCTGTGATGTACAGGGGTGGTAGCATCAACCAGATCTCAGCCAAGAAATGAAAACCTGCATGTCCACTGTGGTAGCCACCTGCCATCTGTGGCTACTGAGCACTTGAAATGTGATTAGCCCAAATTGAGATGTGCTGTAAGTGTAAAACACACACTGGATTTTGAAGACAGTATGTAAAAAAGAACATAGCAGGCTGGGCACGGTGGCTCACGCCTGTAATCCCAGCACTTTGGGAGGCCAAGGTGGGCAGATCACTTGAGGTTAGGAGTTTGAGACCAGCCTGGC	A	.	PASS	SVTYPE=DEL;END=141459505;CS=DEL_pindel;AC=1;AF=0.220647;NS=2504;AN=2;EAS_AF=0.13;EUR_AF=0.3201;AFR_AF=0.171;AMR_AF=0.2565;SAS_AF=0.2536;SITEPOST=0.9989	GT	1|0
5	142935366	DEL_pindel_17132	TAAAAATAAAAGTATGGCCGGGCGCGGTGGCTCACGCCTGTAATCCCAGCACTTTGGGAGGCCGAGGCGGGCGGATCACGAGGTCAGGAGATCGAGACCATCCCGGCTAAAACGGTGAAACCCCGTCTCTACTAAAAATACAAAAAATTAGCCGGGCGTAGTGGCGGGCGCCTGTAGTCCCAGCTACTCGGGAGGCTGAGGCAGGAGAATGGCGTGAACCCGGGAGGTGGAGCTTGCAGTGAGCGGAGATCCCGCCACTGCACTCCAGCCTGGGCGACAGAGCGAGACTCCGTCTCAAAAAAAAAAAAAAATA	T	.	PASS	SVTYPE=DEL_ALU;MEINFO=AluYa4b,1,281,+;END=142935678;CS=DEL_pindel;AC=1;AF=0.55611;NS=2504;AN=2;EAS_AF=0.4256;EUR_AF=0.5905;AFR_AF=0.702;AMR_AF=0.5447;SAS_AF=0.4663;SITEPOST=0.9939	GT	0|1
5	143080256	DEL_pindel_17134	GAAATTTTAGAAAATAGAACTTTCATGATGGGGTAATGATGGGTACACTGTGGAGGGGGTTGGGGATTTTATATGTTTAGATCATTTGGACTTTTGTTTAAATTTCTCTAATGATTAAAAGCTAACTGAAGATAGACATATCATCTATTTATTTTGCTTTCTACAGCCTTTGTTAGGAGTTTGCATAGGCTAATGCATACAAC	G	.	PASS	SVTYPE=DEL;END=143080458;CS=DEL_pindel;AC=1;AF=0.260982;NS=2504;AN=2;EAS_AF=0.3661;EUR_AF=0.2147;AFR_AF=0.2307;AMR_AF=0.2406;SAS_AF=0.2556;SITEPOST=0.9999	GT	1|0
5	143353634	DEL_pindel_17140	TAGAATCATGGCCTGGACAGGAGAATGGCGTGAACCCGGGAAGCGGAGCTTGCAGTGAGCCGAGATTGCGCCACTGCAGTCCGCAGTCCGACCTGGGCGACAGAGCGAGACTCCGTCTCAAAAAAAAAAAAAAAAAAAAAAAAAAAAAAAAAAAAAAAAAAAAAAAAAAGAAAAAA	T	.	PASS	SVTYPE=DEL_ALU;MEINFO=AluYb8,177,282,+;END=143353809;CS=DEL_pindel;AC=1;AF=0.287141;NS=2504;AN=2;EAS_AF=0.3056;EUR_AF=0.1402;AFR_AF=0.407;AMR_AF=0.1859;SAS_AF=0.3292;SITEPOST=0.9998	GT	1|0
5	144871903	BI_GS_DEL1_B5_P1030_1029	T	<CN0>	100	PASS	SVTYPE=DEL;CIEND=0,0;CIPOS=0,0;END=144872807;CS=DEL_union;MC=UW_VH_517,DEL_pindel_17167;AC=1;AF=0.199281;NS=2504;AN=2;EAS_AF=0.1141;EUR_AF=0.2386;AFR_AF=0.0802;AMR_AF=0.2248;SAS_AF=0.3896	GT	1|0
5	146380181	DEL_pindel_17196	ATGATCAGTAACTATTAGGTTGGTGCAAAAGTAATTGTGGATTTGCCATTTTTAATGGCAAAAACCACAATTACTT	A	.	PASS	SVTYPE=DEL;END=146380256;CS=DEL_pindel;AC=2;AF=0.273363;NS=2504;AN=2;EAS_AF=0.2857;EUR_AF=0.1779;AFR_AF=0.4054;AMR_AF=0.1412;SAS_AF=0.274;SITEPOST=0.9999	GT	1|1
5	146637736	ALU_umary_ALU_4739	T	<INS:ME:ALU>	.	.	TSD=AACCTTTTATAATTTTTGTT;SVTYPE=ALU;MEINFO=AluYa5,19,279,-;SVLEN=260;CS=ALU_umary;AC=1;AF=0.214058;NS=2504;AN=2;EAS_AF=0.1131;EUR_AF=0.2475;AFR_AF=0.2761;AMR_AF=0.2608;SAS_AF=0.1667;SITEPOST=1	GT	0|1
5	147462155	DEL_pindel_17219	TTATATATTCTTTTTTTTTTTTTTTTTTTTTTTTTTTGAGACGGAGTCTCGCTGTCGCCCAGGCTGGAGTGCAGTGGCGCAATCTCGGCTCACTGCAGGCTCCGCCCCCTGGGGTTCACGCCATTCTCCTGCCTCAGCCTCCCGAGTAGCTGGGACTACAGGCGCCCGCCACCTCGCCCGGCTAATTTTTTGTATTTTTAGTAGAGACAGGGTTTCACCGTGTTAGCCAGGATGGTCTCGATCTCCTGACCTCGTGATCCGCCCGCCTCGGCCTCCCAAAGTGCTGGGATTACAGGCGTGAGCCACCGCGCCCGGCC	T	.	PASS	SVTYPE=DEL_ALU;MEINFO=AluYe,1,281,-;END=147462471;CS=DEL_pindel;AC=1;AF=0.705871;NS=2504;AN=2;EAS_AF=0.7956;EUR_AF=0.5427;AFR_AF=0.7284;AMR_AF=0.6873;SAS_AF=0.7638;SITEPOST=0.96125	GT	0|1
5	147552866	CINV_delly_INV00084159	T	<INV>	.	PASS	SVTYPE=INV;IMPRECISE;CIEND=-274,274;CIPOS=-274,274;END=147554617;CS=CINV_delly;AC=2;AF=0.448482;NS=2504;AN=2;EAS_AF=0.3819;EUR_AF=0.5338;AFR_AF=0.4902;AMR_AF=0.3804;SAS_AF=0.4213	GT	1|1
5	151760910	DEL_pindel_17321	ACTTAAATGTATTTTTTTTTTTTTTTTTTTTTTTGAGACGGAGTCTCGCTCTGTCGCCCAGGCTGGAGTGCAGTGGCGGGATCTCGGCTCACTGCAAGCTCCGCCTCCCGGGTTCACGCCATTCTCCTGCCTCAGCCTCCCAAGTAGCTGGGACTACAGGCGCCCGCCACTACGCCCGGCTAATTTTTTGTATTTTTAGTAGAGACGGGGTTTCACCGTTTTAGCCGGGATGGTCTCGATCTCCTGACCTCGTGATCCGCCCGCCTCGGCCTCCCAAAGTGCTGGGATTACAGGCGTGAGCCACCGCGCCCGGC	A	.	PASS	SVTYPE=DEL_ALU;MEINFO=AluYa5,2,281,-;END=151761223;CS=DEL_pindel;AC=1;AF=0.0964457;NS=2504;AN=2;EAS_AF=0.0198;EUR_AF=0.159;AFR_AF=0.0106;AMR_AF=0.2233;SAS_AF=0.137;SITEPOST=0.9992	GT	0|1
5	152529738	ALU_umary_ALU_4773	T	<INS:ME:ALU>	.	.	TSD=TCAACACAGTATTTTT;SVTYPE=ALU;MEINFO=AluUndef,1,281,-;SVLEN=280;CS=ALU_umary;AC=1;AF=0.1877;NS=2504;AN=2;EAS_AF=0.0883;EUR_AF=0.3231;AFR_AF=0.1384;AMR_AF=0.1671;SAS_AF=0.2321;SITEPOST=1	GT	0|1
5	153092141	DEL_pindel_17357	CTTCTTGATGTCACTGTAGTATTGTGGGGAAGAGAAAGAGCCTGAGAGTAAATATTGAGGCAAG	C	.	PASS	SVTYPE=DEL;END=153092204;CS=DEL_pindel;AC=1;AF=0.0599042;NS=2504;AN=2;EAS_AF=0.006;EUR_AF=0.0557;AFR_AF=0.084;AMR_AF=0.0504;SAS_AF=0.0941;SITEPOST=0.9999	GT	0|1
5	154315917	DEL_pindel_17386	CAGTGAGCCAAGATCCCGCCATTGCACTCCAGCCTGGGCGACAGAGCCAGACTCCGTCTCAAAAAAAAAAAAAAAAGTAATTAATA	C	.	PASS	SVTYPE=DEL;END=154316002;CS=DEL_pindel;AC=2;AF=0.948682;NS=2504;AN=2;EAS_AF=0.9782;EUR_AF=0.9751;AFR_AF=0.8684;AMR_AF=0.9755;SAS_AF=0.9806;SITEPOST=1	GT	1|1
5	155311785	BI_GS_DEL1_B4_P1041_70	A	<CN0>	100	PASS	SVTYPE=DEL;CIEND=0,0;CIPOS=0,0;END=155312580;CS=DEL_union;MC=EM_DL_DEL10894470,UW_VH_22900,UW_VH_21180,SI_BD_6092,DEL_pindel_17408,UW_VH_520;AC=1;AF=0.434305;NS=2504;AN=2;EAS_AF=0.2718;EUR_AF=0.3101;AFR_AF=0.6762;AMR_AF=0.5461;SAS_AF=0.3231	GT	1|0
5	156566740	ALU_umary_ALU_4796	C	<INS:ME:ALU>	.	.	TSD=AAAGAAAATCTTC;SVTYPE=ALU;MEINFO=AluUndef,1,277,-;SVLEN=276;CS=ALU_umary;AC=1;AF=0.0898562;NS=2504;AN=2;EAS_AF=0.1171;EUR_AF=0.1163;AFR_AF=0.0431;AMR_AF=0.049;SAS_AF=0.1268;SITEPOST=1	GT	0|1
5	158592397	DEL_pindel_17476	AAATAATATCCTGGCCGGGCGCGGTGGCTCACGCCTGTAATCCCAGCACTTTGGGAGGCCGAGGCGGGCGGATCACGAGGTCAGGAGATCGAGACCATCCCGGCTAAAACGGTGAAACCCCGTCTCTACTAAAAATACAAAAAAATTAGCCGGGCGTAGTGGCGGGCGCCTGTAGTCCCAGCTACTTGGGAGGCTGAGGCAGGAGAATGGCGTGAACCCGGGAGGCGGAGCTTGCAGTGAGCCGAGATCCCGCCACTGCACTCCAGCCTGGGCGACAGAGCGAGACTCCGTCTCAAAAAAAAAAAAAAAAAAAAAAAAAAAAAAAAAAAAAAAAAAAAAAAAAAAT	A	.	PASS	SVTYPE=DEL_ALU;MEINFO=AluYa5,1,281,+;END=158592742;CS=DEL_pindel;AC=2;AF=0.652955;NS=2504;AN=2;EAS_AF=0.5288;EUR_AF=0.6064;AFR_AF=0.7595;AMR_AF=0.6628;SAS_AF=0.6779;SITEPOST=0.9887	GT	1|1
5	158717172	ALU_umary_ALU_4807	T	<INS:ME:ALU>	.	.	TSD=GAACCTGATTTATTT;SVTYPE=ALU;MEINFO=AluYa5,1,281,-;SVLEN=280;CS=ALU_umary;AC=1;AF=0.301518;NS=2504;AN=2;EAS_AF=0.3492;EUR_AF=0.3907;AFR_AF=0.1657;AMR_AF=0.3213;SAS_AF=0.3303;SITEPOST=1	GT	0|1
5	159122155	ALU_umary_ALU_4809	G	<INS:ME:ALU>	.	.	TSD=AAAAGATTATACACTGGG;SVTYPE=ALU;MEINFO=AluUndef,1,280,-;SVLEN=279;CS=ALU_umary;AC=1;AF=0.217252;NS=2504;AN=2;EAS_AF=0.2897;EUR_AF=0.2366;AFR_AF=0.1543;AMR_AF=0.2061;SAS_AF=0.2157;SITEPOST=1	GT	0|1
5	159351202	L1_umary_LINE1_1240	T	<INS:ME:LINE1>	.	.	TSD=null;SVTYPE=LINE1;MEINFO=LINE1,3855,6012,-;SVLEN=2157;CS=L1_umary;AC=1;AF=0.156949;NS=2504;AN=2;EAS_AF=0.2758;EUR_AF=0.2217;AFR_AF=0.0076;AMR_AF=0.1254;SAS_AF=0.1922;SITEPOST=1	GT	1|0
5	159742556	DEL_pindel_17500	AAGGGGATGAATAAAAACAAAAAAAGATTAGAGTACGATCCCAGTTAAACTACATTCATGCACACACACATATGCAAAAATATTAACTGTGTAATCAGAGTGGTAGG	A	.	PASS	SVTYPE=DEL;END=159742662;CS=DEL_pindel;AC=1;AF=0.321885;NS=2504;AN=2;EAS_AF=0.372;EUR_AF=0.4811;AFR_AF=0.0877;AMR_AF=0.3977;SAS_AF=0.3691;SITEPOST=0.9996	GT	0|1
5	160431305	DEL_pindel_17523	TAGATTTCTTTTTTTTTTTTTTTTTTTTTTTTTTTTTTTTTTTTTTTTTTGAGACGGAGTCTCGCTCTGTCGCCCAGGCTGGAGTGCAGTGGCGGGATCTCGGCTCACTGCAAGCTCCGCCTCCCGGGTTCACGCCATTCTCCTGCCTCAGCCTCCCAAGTAGCTGGGACTACAGGCGCCCGCCACTACGCCCGGCTAATTTTTTTGTATTTTTAGTAGAGACGGGGTTTCACCGTTTTAGCCGGGATGGTCTCGATCTCTTGACCTCGTGATCCGCCCTCCTCGGCCTCCCAAAGTGCTGGGATTACAGGCGTGAGCCACCGCGCCCGGCC	T	.	PASS	SVTYPE=DEL_ALU;MEINFO=AluYa5,1,281,-;END=160431636;CS=DEL_pindel;AC=2;AF=0.590256;NS=2504;AN=2;EAS_AF=0.5724;EUR_AF=0.5875;AFR_AF=0.646;AMR_AF=0.4856;SAS_AF=0.6104;SITEPOST=0.9919	GT	1|1
5	164366297	DEL_pindel_17607	TCTCTAAGGTCTTTTTTTTTTTTTTTTTTTTGAGACGGAGTCTCGCTCTGTCGCCCAGGCTGGAGTGCAGTGGCGGGATCTCGGCTCACTGCAAGCTCCGCCTCCCGGGTTCACGCCATTCTCCTGCCTCAGCCTCCCAAGTAGCTGGGACTACAGGCGCCCGCCACTACGCCCGGCTAATTTTTTGTATTTTTAGTAGAGACGGGGTTTCACCGTTTTAGCCGGGATGGTCTCGATCTCCTGACCTCGTGATCCGCCCGCCTCGGCCTCCCAAAGTGCTGGGATTACAGGCGTGAGCCACCGCGCCCGGC	T	.	PASS	SVTYPE=DEL_ALU;MEINFO=AluYa5,2,281,-;END=164366607;CS=DEL_pindel;AC=1;AF=0.571486;NS=2504;AN=2;EAS_AF=0.6369;EUR_AF=0.506;AFR_AF=0.5862;AMR_AF=0.5937;SAS_AF=0.5358;SITEPOST=0.99485	GT	0|1
5	166294129	DEL_pindel_17636	ATTTTTTGTATTTTTTTTTTTTTTTTTTTTTTTTTTTTTTTTGAGACGGAGTCTCGCTCTGTCGCCCAGGCTGGAGTGCAGTGGCGGGATCTCGGCTCACTGCAAGCTCCGCCTCCCGGGTTCACGCCATTCTCCTGCCTCAGCCTCCCGAGTAGCTGGGACTACAGGCGCCCGCCACTACGCCCGGCTAATT	A	.	PASS	SVTYPE=DEL;END=166294321;CS=DEL_pindel;AC=2;AF=0.873003;NS=2504;AN=2;EAS_AF=0.8581;EUR_AF=0.8738;AFR_AF=0.8676;AMR_AF=0.8977;SAS_AF=0.8773;SITEPOST=0.9999	GT	1|1
5	166402763	BI_GS_DEL1_B2_P1052_247	A	<CN0>	100	PASS	SVTYPE=DEL;CIEND=0,0;CIPOS=0,0;END=166403636;CS=DEL_union;MC=UW_VH_19268,EM_DL_DEL10898354,UW_VH_11205,SI_BD_6146,DEL_pindel_17639,UW_VH_10370,UW_VH_524,UW_VH_8230,UW_VH_13905;AC=1;AF=0.114617;NS=2504;AN=2;EAS_AF=0.0069;EUR_AF=0.2167;AFR_AF=0.0151;AMR_AF=0.2911;SAS_AF=0.1299	GT	1|0
5	167299359	DEL_pindel_17667	GGAAAGAGAAGGAAGGAAGGAAGGAAAAGAAAGAAGGAAAGAAAGGAAGAAAAAAAGAGAAAGAGAGAGACAGAAAGAAAGCAAACAAGCACGAAAGAAAGAAAGCACGAAAGAAAGAAAGAAAGAAAGAAAAAGAAAGAAAGAAAGAAAGAAAGAAAGAAAGAAAGAAAGAAAGAAAGAAAGAAAGAAAGAAAGAGAAAGAAAGAAAGAAAGAAAGAAAGAAA	G	.	PASS	SVTYPE=DEL;END=167299582;CS=DEL_pindel;AC=1;AF=0.278554;NS=2504;AN=2;EAS_AF=0.3026;EUR_AF=0.3847;AFR_AF=0.0734;AMR_AF=0.3156;SAS_AF=0.3957;SITEPOST=0.9992	GT	0|1
5	168742523	DEL_pindel_17710	TAAAAATGTTCCCTGACTCCCGGCTAAAACGGTGAAACCCCGTCTCTACTAAAAATACAAAAAATTAGCCGGGCGTAGTGGCGGGCGCCTGTAGTCCCAGCTACTTGGGAGGCTGAGGCAGGAGAATGGCGTGAACCCGGGAGGCGGAGCTTGCAGTGAGCCGAGATCCCGCCACTGCACTCCAGCCTGGGCGACAGAGCGAGACTCCGTCTCAAAAAAAAAAAAAAAAAAAAAA	T	.	PASS	SVTYPE=DEL_ALU;MEINFO=AluY,86,281,+;END=168742757;CS=DEL_pindel;AC=1;AF=0.66254;NS=2504;AN=2;EAS_AF=0.7113;EUR_AF=0.6074;AFR_AF=0.674;AMR_AF=0.6787;SAS_AF=0.6421;SITEPOST=0.9659	GT	0|1
5	168911933	ALU_umary_ALU_4861	G	<INS:ME:ALU>	.	.	TSD=AAAGAG;SVTYPE=ALU;MEINFO=AluUndef,1,281,+;SVLEN=280;CS=ALU_umary;AC=1;AF=0.243211;NS=2504;AN=2;EAS_AF=0.3948;EUR_AF=0.2694;AFR_AF=0.1392;AMR_AF=0.1859;SAS_AF=0.2413;SITEPOST=1	GT	1|0
5	170129842	SI_BD_6161	G	<CN0>	100	PASS	SVTYPE=DEL;CIEND=-50,217;CIPOS=-217,50;END=170131382;CS=DEL_union;MC=BI_GS_DEL1_B1_P1056_156,UW_VH_6742,YL_CN_JPT_1440,UW_VH_5149,YL_CN_MSL_1236,EM_DL_DEL10900161,YL_CN_BEB_1138;AC=1;AF=0.398363;NS=2504;AN=2;EAS_AF=0.8095;EUR_AF=0.1332;AFR_AF=0.2557;AMR_AF=0.4121;SAS_AF=0.4305	GT	0|1
5	170158817	DEL_pindel_17725	TGAAAAGCTGAGATCCCGCCACTGCACTCCAGCCTGGGCCACAGAGCGAGACTCCGTCTCAAAAAAAAAAAAAAAAAAAAAAAAAAAAAA	T	.	PASS	SVTYPE=DEL_ALU;MEINFO=AluYa8,226,282,+;END=170158906;CS=DEL_pindel;AC=1;AF=0.671725;NS=2504;AN=2;EAS_AF=0.7411;EUR_AF=0.6412;AFR_AF=0.6581;AMR_AF=0.7161;SAS_AF=0.6186;SITEPOST=0.98925	GT	0|1
5	170201339	ALU_umary_ALU_4866	G	<INS:ME:ALU>	.	.	TSD=AGAAAAGTAGAATG;SVTYPE=ALU;MEINFO=AluYa4_3,1,281,+;SVLEN=280;CS=ALU_umary;AC=1;AF=0.501198;NS=2504;AN=2;EAS_AF=0.5982;EUR_AF=0.3767;AFR_AF=0.5053;AMR_AF=0.4452;SAS_AF=0.5634;SITEPOST=1	GT	1|0
5	171893746	ALU_umary_ALU_4873	T	<INS:ME:ALU>	.	.	TSD=TCCCCAGATTTCT;SVTYPE=ALU;MEINFO=AluYc1,1,275,-;SVLEN=274;CS=ALU_umary;AC=1;AF=0.213658;NS=2504;AN=2;EAS_AF=0.2331;EUR_AF=0.338;AFR_AF=0.0673;AMR_AF=0.3199;SAS_AF=0.1881;SITEPOST=1	GT	0|1
5	174760806	ALU_umary_ALU_4886	G	<INS:ME:ALU>	.	.	TSD=null;SVTYPE=ALU;MEINFO=AluUndef,7,281,+;SVLEN=274;CS=ALU_umary;AC=1;AF=0.157149;NS=2504;AN=2;EAS_AF=0.1101;EUR_AF=0.2068;AFR_AF=0.152;AMR_AF=0.2291;SAS_AF=0.1104;SITEPOST=1	GT	0|1
5	175353978	DUP_gs_CNV_5_175353978_175371353	C	<CN2>	.	PASS	SVTYPE=DUP;END=175371353;CS=DUP_gs;AC=2;AF=0.994409;NS=2504;AN=2;EAS_AF=0.998;EUR_AF=0.999;AFR_AF=0.9826;AMR_AF=0.9971;SAS_AF=1;SITEPOST=1	GT	1|1
5	177199170	UW_VH_14200	T	<CN0>	100	PASS	SVTYPE=DEL;CIEND=0,128;CIPOS=-59,0;END=177205310;CS=DEL_union;AC=2;AF=0.563099;NS=2504;AN=2;EAS_AF=0.5625;EUR_AF=0.5398;AFR_AF=0.5567;AMR_AF=0.5403;SAS_AF=0.6125	GT	1|1
5	177405751	EM_DL_DEL10903754	T	<CN0>	100	PASS	SVTYPE=DEL;CIEND=-150,150;CIPOS=-150,150;END=177406551;CS=DEL_union;AC=2;AF=0.710463;NS=2504;AN=2;EAS_AF=0.6538;EUR_AF=0.833;AFR_AF=0.5446;AMR_AF=0.8487;SAS_AF=0.7689	GT	1|1
5	178109064	BI_GS_DEL1_B5_P1064_128	G	<CN0>	100	PASS	SVTYPE=DEL;CIEND=0,0;CIPOS=0,0;END=178113416;CS=DEL_union;MC=UW_VH_528,YL_CN_CHB_1354,YL_CN_CLM_1147;AC=1;AF=0.231629;NS=2504;AN=2;EAS_AF=0.3839;EUR_AF=0.2495;AFR_AF=0.0378;AMR_AF=0.1859;SAS_AF=0.3507	GT	0|1
5	179369185	ALU_umary_ALU_4898	T	<INS:ME:ALU>	.	.	TSD=GAAATAAAGAGGGCACT;SVTYPE=ALU;MEINFO=AluUndef,165,281,+;SVLEN=116;CS=ALU_umary;AC=1;AF=0.275958;NS=2504;AN=2;EAS_AF=0.3542;EUR_AF=0.2575;AFR_AF=0.1483;AMR_AF=0.353;SAS_AF=0.3323;SITEPOST=1	GT	0|1
5	179847334	BI_GS_DEL1_B3_P1065_24	G	<CN0>	100	PASS	SVTYPE=DEL;CIEND=-34,34;CIPOS=-34,34;END=179848559;CS=DEL_union;MC=UW_VH_3741,SI_BD_6256;AC=1;AF=0.0613019;NS=2504;AN=2;EAS_AF=0;EUR_AF=0.0984;AFR_AF=0.0756;AMR_AF=0.0447;SAS_AF=0.0787	GT	0|1
6	256502	DUP_gs_CNV_6_256502_293373	G	<CN2>,<CN3>	.	PASS	SVTYPE=CNV;END=293373;CS=DUP_gs;AC=2,0;AF=0.66234,0.00658946;NS=2504;AN=2;EAS_AF=0.5685,0.0089;EUR_AF=0.5358,0.003;AFR_AF=0.8661,0.0098;AMR_AF=0.4078,0.0043;SAS_AF=0.7945,0.0051;SITEPOST=0.9999	GT	1|1
6	305181	DUP_gs_CNV_6_305181_340601	A	<CN2>,<CN3>,<CN4>	.	PASS	SVTYPE=CNV;END=340601;CS=DUP_gs;AC=2,0,0;AF=0.829273,0.0151757,0.00179712;NS=2504;AN=2;EAS_AF=0.7639,0.0159,0.002;EUR_AF=0.7922,0.0219,0.004;AFR_AF=0.8949,0.0113,0;AMR_AF=0.7839,0.0173,0.0043;SAS_AF=0.8783,0.0112,0;SITEPOST=0.9998	GT	1|1
6	327586	DUP_gs_CNV_6_327586_368712	A	<CN2>,<CN3>,<CN4>	.	PASS	SVTYPE=CNV;END=368712;CS=DUP_gs;AC=2,0,0;AF=0.829673,0.014976,0.00179712;NS=2504;AN=2;EAS_AF=0.7629,0.0149,0.002;EUR_AF=0.7972,0.0219,0.004;AFR_AF=0.8941,0.0113,0;AMR_AF=0.7824,0.0173,0.0043;SAS_AF=0.8783,0.0112,0;SITEPOST=0.9997	GT	1|1
6	380338	DEL_pindel_17962	CCTCCCCACGGTCTTCCTGGATGGGCTTCAAACCTCCTTTCTGGCCTCTACGCCCTGGGTCCCGCCCCCAGCCCAGA	C	.	PASS	SVTYPE=DEL;END=380414;CS=DEL_pindel;AC=1;AF=0.46226;NS=2504;AN=2;EAS_AF=0.4474;EUR_AF=0.4503;AFR_AF=0.4841;AMR_AF=0.4496;SAS_AF=0.4693;SITEPOST=1	GT	0|1
6	666377	EM_DL_DEL10906321	A	<CN0>	100	PASS	SVTYPE=DEL;CIEND=-150,150;CIPOS=-150,150;END=667821;CS=DEL_union;MC=YL_CN_CEU_1715,YL_CN_PUR_1628,YL_CN_ASW_1430,YL_CN_YRI_1763,YL_CN_JPT_1496,YL_CN_GBR_1322,YL_CN_ITU_1353,YL_CN_PEL_1204,YL_CN_CHB_1375,YL_CN_KHV_1385,YL_CN_CHS_1368,YL_CN_CLM_1158;AC=2;AF=0.565096;NS=2504;AN=2;EAS_AF=0.7956;EUR_AF=0.6004;AFR_AF=0.3714;AMR_AF=0.621;SAS_AF=0.5133	GT	1|1
6	1682791	DEL_pindel_18013	TTCATTTTTTTTTTTTTTTTTTTTTTTTTTTGAGACGGAGTCTCGCTCTGTCGCCCAGGCTGGAGTGCAGTGGCGCAATCTCGGCTCACTGCAAGCTCCGCCTCCCGGGTTCACGCCATTCTCCTGCCTCAGCCTCCCAAGTAGCTGGGACTACAGGCGCCCGCCACTACGCCCGGCTAATTTTTTGTATTTTTAGTAGAGACGGGGTTTCACCGTTTTAGCCGGGATGGTCTCGATCTCCTGACCTCGTGATCCGCCCGCCTCGGCCTCCCAAAGTGCTGGGATTACAGGCGTGAGCCACCGCGCCCGGCC	T	.	PASS	SVTYPE=DEL_ALU;MEINFO=AluYa4_5,1,281,-;END=1683102;CS=DEL_pindel;AC=2;AF=0.768171;NS=2504;AN=2;EAS_AF=0.7173;EUR_AF=0.8121;AFR_AF=0.789;AMR_AF=0.6859;SAS_AF=0.8057;SITEPOST=0.9913	GT	1|1
6	2605520	DEL_pindel_18046	GGGAAGGAATGAAGGAAGGGAGGGAGGGAGGGAAGGAGGGAAGGGAAGGGAAGGGAAGGAA	G	.	PASS	SVTYPE=DEL;END=2605580;CS=DEL_pindel;AC=2;AF=0.593051;NS=2504;AN=2;EAS_AF=0.753;EUR_AF=0.6481;AFR_AF=0.3011;AMR_AF=0.6729;SAS_AF=0.7096;SITEPOST=0.986	GT	1|1
6	4050241	DEL_pindel_18082	TGGAAACAGTTGTTTTTTTTTTTTTTTTTTTTTTTTTTGAGACGGAGTCTCGCTCTGTCGCCCAGGCTGGAGTGCAGTGGCGCAATCTCGGCTCACTGCAAGCTCCGCCTCCCGGGTTCACGCCATTCTCCTGCCTCAGCCTCCCAAGTAGCTGGGACTACAGGCGCCCGCCACTACGCCCGGCTAATTTTTTGTATTTTTAATAGAGACGGGGTTTCACCGTTTTAGCCGGGATGGTCTCGATCTCCTGACCTCGTGATCCGCCCGCCTCGGCCTCCCACAGTGCTGGGATTACAGGCGTGAGCCACCGCGCCCGGCCA	T	.	PASS	SVTYPE=DEL_ALU;MEINFO=AluYa4_5,1,281,-;END=4050560;CS=DEL_pindel;AC=1;AF=0.671326;NS=2504;AN=2;EAS_AF=0.6409;EUR_AF=0.6869;AFR_AF=0.6868;AMR_AF=0.683;SAS_AF=0.6575;SITEPOST=0.9764	GT	0|1
6	5898451	BI_GS_DEL1_B2_P1072_726	T	<CN0>	100	PASS	SVTYPE=DEL;CIEND=0,0;CIPOS=0,0;END=5898882;CS=DEL_union;MC=DEL_pindel_18118,UW_VH_2049;AC=1;AF=0.172724;NS=2504;AN=2;EAS_AF=0.1399;EUR_AF=0.2107;AFR_AF=0.1324;AMR_AF=0.2046;SAS_AF=0.1994	GT	0|1
6	6277340	DEL_pindel_18128	TAAGACTGACACTGTGCAGGAGATCGAGACCATCCCGGCTAAAACGGTGAAACCCCGTCTCTACTAAAAAATACAAAAAATTAGCCGGGCGTAGTGGCGGGCGCCTGTGGTCCCAGCTACTTGGGAGGCTGAGGCAGGAGAATGGCGTGAACCCGGGAGGCGGAGCTTGCAGTGAGCCGAGATCCCGCCACTGCACTCCAGCCTGGGCGACAGAGCGAGACTCCGTCTCAAAAAAAAAAAAAAAAAAAAAAAAAAAAAAAAAA	T	.	PASS	SVTYPE=DEL_ALU;MEINFO=AluY,70,281,+;END=6277602;CS=DEL_pindel;AC=1;AF=0.558107;NS=2504;AN=2;EAS_AF=0.4276;EUR_AF=0.5666;AFR_AF=0.6793;AMR_AF=0.5331;SAS_AF=0.5378;SITEPOST=0.9932	GT	1|0
6	7717367	DEL_pindel_18171	TAAAGAATGGCTAAAGAGGCCGGGCGCGGTGGCTCACGCCTGTAATCCCAGCACTTTGGGAGGCCGAGGCGGGCGGATCACGAGGTCAGGAGATCGAGACCATTCTGGCTAACACGGTGAAACCCCGTCTCTACTAAAAATACAAAAAATTAGCCGGGCGTGGTAGCGGGCGCCTGTAGTCCCAGCTACTCGGGAGGCTGAGGCAGGAGAATGGCGTGAACCCGGGAGGCGGAGCTTGCAGTGAGCCGAGATCGCGCCACTGCACTCCAGCCTGGGCGACAGAGCGAGACTCCGTCTCAAAAAAAAAAAAAAAAAAAAAAAAAAAAAAAAAAAAAA	T	.	PASS	SVTYPE=DEL_ALU;MEINFO=AluYc1,1,281,+;END=7717702;CS=DEL_pindel;AC=1;AF=0.746605;NS=2504;AN=2;EAS_AF=0.7698;EUR_AF=0.7227;AFR_AF=0.7617;AMR_AF=0.7219;SAS_AF=0.7444;SITEPOST=0.96995	GT	1|0
6	9014816	DEL_pindel_18213	TAAAAAATGCTCCTCACAGCTTGCAGTGAGCCGAGATCCCGCCACTGCACTCCAGCCTGGGCGACAGAGCGAGACTCCGTCTCAAAAAAAAAAAAAAAAAAAAAAAAAA	T	.	PASS	SVTYPE=DEL_ALU;MEINFO=AluYa8,215,282,+;END=9014924;CS=DEL_pindel;AC=1;AF=0.568291;NS=2504;AN=2;EAS_AF=0.5466;EUR_AF=0.4751;AFR_AF=0.711;AMR_AF=0.5908;SAS_AF=0.4775;SITEPOST=0.9942	GT	0|1
6	9075287	DEL_pindel_18216	AAGGATTTTTTTTTTTTTTTTTTTTTTTTTTTTTTTTTTTTTGAGACGGAGTTTCGCTCTGTCGCCCAGGCTGGAGTGCAGTGGCGCGATCTCGACTCACTGCAAGCTCCGCCTCCCGGGTTCACGCCATTCTCCTGCCTCAGCCTCCTGTGTAGCTGGGACTACAGGCACGCGCCACCATGCCCGGCTAATTTTTGTATTTTTAGTAGAGACGGGGTTTCACCGTGTTAGCCAGGATGGTCTCGATCTCCTGACCTCGTGATCCGCCCGTCTCGGCCTCCCAAAGTGCTGGGATTACAGGCGTGAGCCACCGCGCCCGGCC	A	.	PASS	SVTYPE=DEL_ALU;MEINFO=AluYg6a2,1,281,-;END=9075608;CS=DEL_pindel;AC=1;AF=0.393171;NS=2504;AN=2;EAS_AF=0.4306;EUR_AF=0.2644;AFR_AF=0.438;AMR_AF=0.4625;SAS_AF=0.3773;SITEPOST=0.9991	GT	0|1
6	10070792	DEL_pindel_18234	TGTATTACATTTTCGGCCGGGCGCGGTGGCTCACGCCTGTAATCCCAGCACTTTGGGAGGCCGAGGCGGGCGGATCACGAGGTCAGGAGATCGAGACCATCCCGGCTAAAACGGTGAAACCCCGTCTCTACTAAAAATACAAAAAATTAGCCGGGCGTAGTGGCGGGCGCCTGTAGTCCCAGCTACTTGGGAGGCTGAGGCGGGAGAATGGCGTGAACCCGGGAGGCGGAGCTTGCAGTGAGCCGAGATCCCGCCACTGCACTCCAGCCTGGGCGACAGAGCGGGACTCCGTCTCAAAAAAAAAAAAAAAAAAA	T	.	PASS	SVTYPE=DEL_ALU;MEINFO=AluYa5,1,281,+;END=10071105;CS=DEL_pindel;AC=1;AF=0.673123;NS=2504;AN=2;EAS_AF=0.7312;EUR_AF=0.6034;AFR_AF=0.711;AMR_AF=0.6787;SAS_AF=0.6299;SITEPOST=0.9617	GT	1|0
6	10264425	BI_GS_DEL1_B1_P1077_251	G	<CN0>	100	PASS	SVTYPE=DEL;CIEND=0,0;CIPOS=0,0;END=10265263;CS=DEL_union;MC=SI_BD_6346;AC=2;AF=0.597843;NS=2504;AN=2;EAS_AF=0.6577;EUR_AF=0.837;AFR_AF=0.2443;AMR_AF=0.7983;SAS_AF=0.6258	GT	1|1
6	11444339	DEL_pindel_18272	GTGCTACGCACTTTTTTTTTTTTTTTTTTTTTGAGACGGAGTCTCGCTCTGTCGCCCAGGCTGGAGTGCAGTGGCGGGATCTCGGCTCACTGCAAGCTCCGCCTCCCGGGTTCACGCCATTCTCCCGCCTCAGCCTCCCAAGTAGCTGGGACTACAGGCGCCCGCCACTACGCCCGGCTAATTTTTTGTATTTTTAGTAGAGACGGGGTTTCACCATTTTAGCCGGGATGGTCTCGATCTCCTGACCTCGTGATCCGCCCGCCTCGGCCTCCCAAAGTGCTGGGATTACAGGCGTGAGCCACCGCGCCCGGCC	G	.	PASS	SVTYPE=DEL_ALU;MEINFO=AluYa5,1,281,-;END=11444651;CS=DEL_pindel;AC=1;AF=0.18131;NS=2504;AN=2;EAS_AF=0.2302;EUR_AF=0.1511;AFR_AF=0.1914;AMR_AF=0.1945;SAS_AF=0.1391;SITEPOST=0.9999	GT	1|0
6	11556091	DEL_pindel_18277	TAAAGACTGAGGTACAAGGCCGGGCGCGGTGGCTCACGCCTGTAATCCCAGCACTTTGGGAGGCCGAGGCGGGCGGATCACGAGGTCAGGAGATCGAGACCATCCTGGCTAACACGGTGAAACCCCGTCTCTACTAAAAATACAAAAAATTAGCCGGGCGTGGTGGCGGGCGCCTGTAGTCCCAGCTACTCGGGAGGCTGAGGCAGGAGAATGGCGTGAACCCGGGAGGCGGAGCTTGCAGTGAGCCGAGATCGCGCCACTGCACTCCAGCCTGGGCGACAGAGCGAGACTCCGTCTCAAAAAAAAAAAAAAAAAAAAAAA	T	.	PASS	SVTYPE=DEL_ALU;MEINFO=AluY,1,281,+;END=11556411;CS=DEL_pindel;AC=1;AF=0.766573;NS=2504;AN=2;EAS_AF=0.7708;EUR_AF=0.7883;AFR_AF=0.7269;AMR_AF=0.7579;SAS_AF=0.7996;SITEPOST=0.971	GT	1|0
6	11903436	DEL_pindel_18286	CAAAAGTCTTTAGAGTGGGCCGGGCGCGGTGGCTCACGCCTGTAATCCCAGCACTTTGGGAGGCCGAGGCGGGCAGATCACGAGGTCAGGAGATCGAGACCATCCCGGCTAAAACGGTGAAACCCCGTCTCTACTAAAAATACAAAAAATTAGCCGGGCGTAGTGGCGGGCGCCTGTAGTCCCAGCTACTTGGGAGGCTGAGGCAGGAGAATGGCGTGAACCCGGGAGGCGGAGCTTGCAGTGAGCCGAGATCCCACCACTGCACTCCAGCCTGGGCGACAGAGCGAGACTCCGTCTCAAAAAAAAAAAAAAA	C	.	PASS	SVTYPE=DEL_ALU;MEINFO=AluYa5,1,281,+;END=11903748;CS=DEL_pindel;AC=1;AF=0.629393;NS=2504;AN=2;EAS_AF=0.5595;EUR_AF=0.7147;AFR_AF=0.6732;AMR_AF=0.6499;SAS_AF=0.5399;SITEPOST=0.9796	GT	1|0
6	12102183	ALU_umary_ALU_4967	G	<INS:ME:ALU>	.	.	TSD=AAGAAAGCTGGAGTGG;SVTYPE=ALU;MEINFO=AluYb6_2,1,276,+;SVLEN=275;CS=ALU_umary;AC=1;AF=0.0864617;NS=2504;AN=2;EAS_AF=0.0893;EUR_AF=0.0736;AFR_AF=0.0847;AMR_AF=0.0461;SAS_AF=0.1278;SITEPOST=1	GT	0|1
6	13503049	L1_umary_LINE1_1263	A	<INS:ME:LINE1>	.	.	TSD=null;SVTYPE=LINE1;MEINFO=LINE1,39,6013,-;SVLEN=5974;CS=L1_umary;AC=2;AF=0.491014;NS=2504;AN=2;EAS_AF=0.5595;EUR_AF=0.5626;AFR_AF=0.3253;AMR_AF=0.5101;SAS_AF=0.5573;SITEPOST=1	GT	1|1
6	13882549	EM_DL_DEL10912917	A	<CN0>	100	PASS	SVTYPE=DEL;CIEND=-150,150;CIPOS=-150,150;END=13883852;CS=DEL_union;MC=YL_CN_FIN_1294,YL_CN_BEB_1191,YL_CN_GBR_1335,YL_CN_MXL_1161,YL_CN_GIH_1075,YL_CN_CEU_1730,YL_CN_IBS_1208,YL_CN_STU_1359;AC=1;AF=0.331869;NS=2504;AN=2;EAS_AF=0.3373;EUR_AF=0.4095;AFR_AF=0.0416;AMR_AF=0.5231;SAS_AF=0.5031	GT	0|1
6	14745282	BI_GS_DEL1_B5_P1081_1036	C	<CN0>	100	PASS	SVTYPE=DEL;CIEND=0,0;CIPOS=0,0;END=14745689;CS=DEL_union;AC=2;AF=0.767372;NS=2504;AN=2;EAS_AF=0.9802;EUR_AF=0.8569;AFR_AF=0.4697;AMR_AF=0.7997;SAS_AF=0.8354	GT	1|1
6	17416398	ALU_umary_ALU_4990	T	<INS:ME:ALU>	.	.	TSD=GAGAAAACTCTTTT;SVTYPE=ALU;MEINFO=AluYc1,4,281,-;SVLEN=277;CS=ALU_umary;AC=1;AF=0.179113;NS=2504;AN=2;EAS_AF=0.1101;EUR_AF=0.2714;AFR_AF=0.0651;AMR_AF=0.245;SAS_AF=0.2628;SITEPOST=1	GT	1|0
6	17472269	DEL_pindel_18394	TAATAGTGCTGAATGGGCCGGGCGCGGTGGCTCACGCCTGTAATCCCAGCACTTTGGGAGGCCGAGGCGGGCGGATCACGAGGTCAGGAGATCGAGACCATCCCGGCTAAAATGGTGAAACCCCGTCTCTACTAAAAATACAAAAAATTAGCCGGGCGTAGTGGCGGGCGCCTGTAGTCCCAGCTACTTGGGAGGCTGAGGCAGGAGAATGGCGTGAACCCGGGAGGCGGAGCTTGCAGTGAGCCGAGATCCCGCCACTGCACTCCAGCCTGGGCGACAGAGCGAGACTCCGTCTCAAAAAAAAAAAAAAAAAA	T	.	PASS	SVTYPE=DEL_ALU;MEINFO=AluYa5,1,281,+;END=17472582;CS=DEL_pindel;AC=1;AF=0.521565;NS=2504;AN=2;EAS_AF=0.6081;EUR_AF=0.4682;AFR_AF=0.5802;AMR_AF=0.4265;SAS_AF=0.4755;SITEPOST=0.9908	GT	0|1
6	18346399	ALU_umary_ALU_4996	T	<INS:ME:ALU>	.	.	TSD=AGCTTAGGATTATT;SVTYPE=ALU;MEINFO=AluYa4_4,4,281,-;SVLEN=277;CS=ALU_umary;AC=1;AF=0.160343;NS=2504;AN=2;EAS_AF=0.0536;EUR_AF=0.163;AFR_AF=0.177;AMR_AF=0.1441;SAS_AF=0.2566;SITEPOST=1	GT	1|0
6	18402112	SI_BD_6402	A	<CN0>	100	PASS	SVTYPE=DEL;CIEND=-63,318;CIPOS=-318,50;END=18402924;CS=DEL_union;MC=DEL_pindel_18411,EM_DL_DEL10915393;AC=2;AF=0.634185;NS=2504;AN=2;EAS_AF=0.7768;EUR_AF=0.6302;AFR_AF=0.4682;AMR_AF=0.6787;SAS_AF=0.684	GT	1|1
6	18402131	BI_GS_DEL1_B1_P1085_313	T	<CN0>	100	PASS	SVTYPE=DEL;CIEND=-29,30;CIPOS=-29,30;END=18402447;CS=DEL_union;AC=2;AF=0.632788;NS=2504;AN=2;EAS_AF=0.7758;EUR_AF=0.6282;AFR_AF=0.4667;AMR_AF=0.6758;SAS_AF=0.684	GT	1|1
6	18943635	DEL_pindel_18429	AACAGGGAAACAAAAACTGTAAAAATGGATTTCACTGTGACTCACTGAATT	A	.	PASS	SVTYPE=DEL;END=18943685;CS=DEL_pindel;AC=1;AF=0.409744;NS=2504;AN=2;EAS_AF=0.63;EUR_AF=0.4841;AFR_AF=0.2458;AMR_AF=0.3573;SAS_AF=0.365;SITEPOST=0.9995	GT	1|0
6	19137113	ALU_umary_ALU_5002	T	<INS:ME:ALU>	.	.	TSD=CTGTTTCTGTTTCTTTATTT;SVTYPE=ALU;MEINFO=AluYb8,1,274,-;SVLEN=273;CS=ALU_umary;AC=1;AF=0.40635;NS=2504;AN=2;EAS_AF=0.5764;EUR_AF=0.4881;AFR_AF=0.2065;AMR_AF=0.4236;SAS_AF=0.4049;SITEPOST=1	GT	0|1
6	19155631	DEL_pindel_18441	TAAGCTTTTTTTTTTTTTTTTTTTTTTTTTTTTTTTTTTTTTTTTTTGAGACGGAGTCTCGCTCTGTCGCCCAGGCTGGACTGCGGACTGCAGTGGCGCAATCTCGGCTCACTGCAAGCTCCGCTTCCCGGGTTCAACGCCATTCTCCTGCCTCAGCCTCCCCAGTAGCTGGGACTACAGGCGCCCGCCACCGCGCCCGGCTAATTTTTTGTATTTTTAGTAGAGACGGGGTTTCACCTTGTTAGCCAGGATGGTCTCGATCTCCTGACCTCATGATCCACCCGCCTCGGCCTCCCAAAGTGCTGGGATTACAGGCGTGAGCCACCGCGCCCGGCC	T	.	PASS	SVTYPE=DEL_ALU;MEINFO=AluYb6_2,1,281,-;END=19155966;CS=DEL_pindel;AC=1;AF=0.243411;NS=2504;AN=2;EAS_AF=0.1419;EUR_AF=0.1998;AFR_AF=0.3253;AMR_AF=0.2911;SAS_AF=0.2485;SITEPOST=0.9998	GT	0|1
6	19346454	ALU_umary_ALU_5004	G	<INS:ME:ALU>	.	.	TSD=AAAATTTACATGGAAATG;SVTYPE=ALU;MEINFO=AluYc1,17,281,+;SVLEN=264;CS=ALU_umary;AC=1;AF=0.0936502;NS=2504;AN=2;EAS_AF=0.1002;EUR_AF=0.0696;AFR_AF=0.0522;AMR_AF=0.1297;SAS_AF=0.1421;SITEPOST=1	GT	0|1
6	20765366	DEL_pindel_18474	TGGTTACATTCTTTTTTTTTTTTTTTTTTTTTTTTTTTTTGAGACGGAGTCTCGCTCTGTCGCCCAGGCTGGAGTGCAGTGGCGGGATCTCGGCTCACTGCAAGCTCCGCCTCCCGGGTTCACGCCATTCTCCTGCCTCAGCCTCCCAAGTAGCTGGGACTACAGGCGCCCGCCACTACGCCCGGCTAATTTTTTGTATTTTTAGTAGAGACGGGGTTTCACCGTTTTAGCCGGGATGGTCTCGATCTCCTGACCTCGTGATCCGCCCGCCTCGGCCTCCCAAAGTGCTGGGATTACAGGCGTGAGCCACCGCGCCCGGCC	T	.	PASS	SVTYPE=DEL_ALU;MEINFO=AluYa5,1,281,-;END=20765686;CS=DEL_pindel;AC=1;AF=0.562101;NS=2504;AN=2;EAS_AF=0.6696;EUR_AF=0.4543;AFR_AF=0.5159;AMR_AF=0.5389;SAS_AF=0.6411;SITEPOST=0.9979	GT	0|1
6	20887919	ALU_umary_ALU_5011	T	<INS:ME:ALU>	.	.	TSD=AGGATTACTTTCT;SVTYPE=ALU;MEINFO=AluYa5,1,281,-;SVLEN=280;CS=ALU_umary;AC=2;AF=0.361422;NS=2504;AN=2;EAS_AF=0.4583;EUR_AF=0.4105;AFR_AF=0.2564;AMR_AF=0.3343;SAS_AF=0.3722;SITEPOST=1	GT	1|1
6	22227472	DEL_pindel_18501	TGAAAAACTTGTGGGAGGCCGAGGCATGCGGATCACGAGGTCAGGAGATCGAGACCATCCCGGCTAAAACGGTGAAACCCCGTCTCTACTAAAAATACAAAAAATTAGCCGGGCGTAGTGGCGGGCGCCTGTAGTCCCAGCTACTTGGGAGGCTGAGGCAGGAGAATGGCGTGAACCCGGGAGGCGGAGCTTGCAGTGAGCCGAGATCCCGCCACTGCACTCCAGCCTGGGCGACGGAGCAAGACTCCGTCTCAAAAAAAAAAAAAAAAAGAAAAAAAAAGAA	T	.	PASS	SVTYPE=DEL_ALU;MEINFO=AluY,38,281,+;END=22227754;CS=DEL_pindel;AC=2;AF=0.913938;NS=2504;AN=2;EAS_AF=0.9306;EUR_AF=0.8887;AFR_AF=0.913;AMR_AF=0.915;SAS_AF=0.9233;SITEPOST=0.9999	GT	1|1
6	23743262	BI_GS_DEL1_B1_P1090_610	C	<CN0>	100	PASS	SVTYPE=DEL;CIEND=0,0;CIPOS=0,0;END=23745947;CS=DEL_union;MC=UW_VH_4732,EM_DL_DEL82176,YL_CN_KHV_1409,YL_CN_GBR_1346,YL_CN_FIN_1303;AC=2;AF=0.236621;NS=2504;AN=2;EAS_AF=0.3522;EUR_AF=0.2664;AFR_AF=0.0454;AMR_AF=0.3228;SAS_AF=0.2843	GT	1|1
6	23978361	ALU_umary_ALU_5026	C	<INS:ME:ALU>	.	.	TSD=AAAAATGACAACCATGCC;SVTYPE=ALU;MEINFO=AluUndef,3,277,+;SVLEN=274;CS=ALU_umary;AC=1;AF=0.495208;NS=2504;AN=2;EAS_AF=0.25;EUR_AF=0.5517;AFR_AF=0.6324;AMR_AF=0.4352;SAS_AF=0.547;SITEPOST=1	GT	0|1
6	24811806	YL_CN_TSI_1299	T	<CN0>	100	PASS	SVTYPE=DEL_LINE1;MEINFO=LINE1,2,6019,-;CIEND=-500,1000;CIPOS=-1000,500;END=24818032;CS=DEL_union;MC=UW_VH_544,BI_GS_DEL1_B5_P1091_972;AC=2;AF=0.758187;NS=2504;AN=2;EAS_AF=0.8879;EUR_AF=0.839;AFR_AF=0.4796;AMR_AF=0.8401;SAS_AF=0.8599	GT	1|1
6	25529870	DEL_pindel_18577	TAAGAATAGGCTGCTAGAATGGCGTGAACCCGGGAAGCGGAGCTTGCCGTGAGCCGAGATTGCGCCACTGCAGTCCGCAGTCCGGCCTGGGCGACAGAGCGAGACTCCGTCTCCAAAAAAAAAAAAAAAAAAAAAAAAAAAA	T	.	PASS	SVTYPE=DEL_ALU;MEINFO=AluYb,191,281,+;END=25530011;CS=DEL_pindel;AC=1;AF=0.38119;NS=2504;AN=2;EAS_AF=0.3978;EUR_AF=0.3738;AFR_AF=0.3608;AMR_AF=0.3746;SAS_AF=0.4039;SITEPOST=0.9966	GT	1|0
6	26678936	DUP_gs_CNV_6_26678936_26686491	G	<CN0>,<CN2>,<CN3>	.	PASS	SVTYPE=CNV;END=26686491;CS=DUP_gs;AC=0,2,0;AF=0.00059904,0.894768,0;NS=2504;AN=2;EAS_AF=0,0.9812,0;EUR_AF=0,0.9911,0;AFR_AF=0.0023,0.6596,0;AMR_AF=0,0.9308,0;SAS_AF=0,0.999,0;SITEPOST=0.9999	GT	2|2
6	26739614	DUP_gs_CNV_6_26739614_26748928	A	<CN0>,<CN2>	.	PASS	SVTYPE=CNV;END=26748928;CS=DUP_gs;AC=1,0;AF=0.3752,0.110823;NS=2504;AN=2;EAS_AF=0.621,0.0278;EUR_AF=0.3698,0.0129;AFR_AF=0.0484,0.3487;AMR_AF=0.4179,0.072;SAS_AF=0.5389,0.0031;SITEPOST=1	GT	0|1
6	26962174	ALU_umary_ALU_5039	C	<INS:ME:ALU>	.	.	TSD=TTC;SVTYPE=ALU;MEINFO=AluUndef,183,281,-;SVLEN=98;CS=ALU_umary;AC=1;AF=0.127196;NS=2504;AN=2;EAS_AF=0.0833;EUR_AF=0.1302;AFR_AF=0.1762;AMR_AF=0.0793;SAS_AF=0.137;SITEPOST=1	GT	1|0
6	28190195	DEL_pindel_18625	TTATTATCATCTTTTTTTTTTTTTTTTTTTTTTTTTTTTTTTTTTTTTTTGAGACGGAGTCTCGCTCTGTCGCCCAGGTCGGACTGCGGACTGCAGTGGCGCAATCTCGGCTCACTGCAAGCTCCGCTTCCCGGGTTCACGCCATTCTCCTGCCTCAGCCTCCCGAGTAGCTGGGACTACAGGCGCCCGCCACCGCGCCCGGCTAATTTTTTGTATTTTTAGTAGAGACGGGGTTTCACCTTGTTAGCCAGGATGGTCTCGATCTCCTGACCTCATGATCCACCCGCCTCGGCCTCCCAAAGTGCTGGGATTACAGGCGTGAGCCACCGCGCCCGGCC	T	.	PASS	SVTYPE=DEL_ALU;MEINFO=AluYb6_2,1,281,-;END=28190532;CS=DEL_pindel;AC=1;AF=0.503195;NS=2504;AN=2;EAS_AF=0.499;EUR_AF=0.333;AFR_AF=0.7337;AMR_AF=0.4164;SAS_AF=0.4325;SITEPOST=0.9923	GT	1|0
6	29363897	DEL_pindel_18637	TATCTTCCTCTCTTTTTTTTTTTTTTTTTTTTTTTTTGAGACGGAGTCTCGCTCTGTCGCCCAGGCTGGAGTGCAGTGGCGGGATCTCGGCTCACTGCAAGCTCCGCCTCCCGGGTTCACGCCATTCTCCTGCCTCAGCCTCCC	T	.	PASS	SVTYPE=DEL_ALU;MEINFO=AluYa,175,281,-;END=29364040;CS=DEL_pindel;AC=1;AF=0.717851;NS=2504;AN=2;EAS_AF=0.6825;EUR_AF=0.7276;AFR_AF=0.7307;AMR_AF=0.6542;SAS_AF=0.772;SITEPOST=0.9885	GT	1|0
6	29650415	BI_GS_DEL1_B4_P1096_139	A	<CN0>	100	PASS	SVTYPE=DEL;CIEND=0,1;CIPOS=0,1;END=29651090;CS=DEL_union;AC=1;AF=0.0750799;NS=2504;AN=2;EAS_AF=0.1567;EUR_AF=0.0577;AFR_AF=0.0008;AMR_AF=0.0375;SAS_AF=0.136	GT	0|1
6	29699560	SVA_umary_SVA_277	T	<INS:ME:SVA>	.	.	TSD=AATGTATGTTCTTT;SVTYPE=SVA;MEINFO=SVA,220,1627,-;SVLEN=1407;CS=SVA_umary;AC=1;AF=0.0457268;NS=2504;AN=2;EAS_AF=0.1012;EUR_AF=0.0427;AFR_AF=0.0008;AMR_AF=0.0187;SAS_AF=0.0716;SITEPOST=1	GT	0|1
6	29843522	EM_DL_DEL82419	C	<CN0>	100	PASS	SVTYPE=DEL;CIEND=-150,150;CIPOS=-150,150;END=29849190;CS=DEL_union;MC=YL_CN_ITU_1384,UW_VH_3984;AC=1;AF=0.583267;NS=2504;AN=2;EAS_AF=0.4613;EUR_AF=0.6421;AFR_AF=0.6339;AMR_AF=0.621;SAS_AF=0.5532	GT	1|0
6	29899944	YL_CN_CEU_1759	G	<CN0>	100	PASS	SVTYPE=DEL;CIEND=-500,1000;CIPOS=-1000,500;END=29901525;CS=DEL_union;AC=2;AF=0.83147;NS=2504;AN=2;EAS_AF=0.8681;EUR_AF=0.7913;AFR_AF=0.8283;AMR_AF=0.8372;SAS_AF=0.8354	GT	1|1
6	29998496	ALU_umary_ALU_5055	C	<INS:ME:ALU>	.	.	TSD=AAAAAAACTTCTTTC;SVTYPE=ALU;MEINFO=AluUndef,1,228,+;SVLEN=227;CS=ALU_umary;AC=1;AF=0.14377;NS=2504;AN=2;EAS_AF=0.1458;EUR_AF=0.1928;AFR_AF=0.0817;AMR_AF=0.1009;SAS_AF=0.2055;SITEPOST=1	GT	1|0
6	30230519	DEL_pindel_18656	TTTTTTTTCAACAGAGGTGAGGCTGGGACATTTCTATTCATGTCTTAACTTTTAAGTTTCACTGAGCTGCCAC	T	.	PASS	SVTYPE=DEL;END=30230591;CS=DEL_pindel;AC=1;AF=0.0820687;NS=2504;AN=2;EAS_AF=0.0496;EUR_AF=0.1123;AFR_AF=0.1104;AMR_AF=0.062;SAS_AF=0.0603;SITEPOST=0.9999	GT	1|0
6	30886430	DEL_pindel_18661	AACCCTGGGTTCCTATAAACACTGCTCCTACTTTTTTCTAGTCACTCCTGGGGGCCTCTTCCACCTTGACTACTCCCTGCCCCTTCCCCTTTCCAGTTCTACTGCCTTTAGCTATGTTGGCAGTGAGAGGTGAGGATGATG	A	.	PASS	SVTYPE=DEL;END=30886570;CS=DEL_pindel;AC=1;AF=0.0377396;NS=2504;AN=2;EAS_AF=0.0169;EUR_AF=0.0736;AFR_AF=0.0318;AMR_AF=0.0231;SAS_AF=0.0409;SITEPOST=0.9983	GT	1|0
6	31275976	BI_GS_CNV_6_31275976_31279146	A	<CN0>	100	PASS	SVTYPE=DEL;CIEND=0,500;CIPOS=-500,0;END=31279146;CS=DEL_union;AC=1;AF=0.162939;NS=2504;AN=2;EAS_AF=0.3403;EUR_AF=0.1014;AFR_AF=0.0893;AMR_AF=0.1715;SAS_AF=0.137	GT	0|1
6	31279417	SVA_umary_SVA_278	T	<INS:ME:SVA>	.	.	TSD=null;SVTYPE=SVA;MEINFO=SVA,1273,1624,-;SVLEN=351;CS=SVA_umary;AC=1;AF=0.124002;NS=2504;AN=2;EAS_AF=0.2798;EUR_AF=0.0726;AFR_AF=0.0598;AMR_AF=0.1268;SAS_AF=0.1012;SITEPOST=1	GT	0|1
6	31292091	BI_GS_DEL1_B2_P1098_218	G	<CN0>	100	PASS	SVTYPE=DEL;CIEND=-54,55;CIPOS=-54,55;END=31293878;CS=DEL_union;MC=YL_CN_KHV_1438,YL_CN_YRI_1810,EM_DL_DEL10921745,YL_CN_LWK_1353,YL_CN_GBR_1367,SI_BD_6482,YL_CN_PJL_1447,YL_CN_STU_1388;AC=1;AF=0.629193;NS=2504;AN=2;EAS_AF=0.495;EUR_AF=0.6372;AFR_AF=0.7587;AMR_AF=0.5317;SAS_AF=0.6534	GT	1|0
6	32313768	DEL_pindel_18709	TGTCATATCCTCATTTTTTTTTTTTTTTTTTTTTTGAGACGGAGTCTCGCTCTGTCGCCCAGGCCGGACTGCGGACTGCAGTGGCGCAATCTCGGCTCACTGCAAGCTCCGCTTCCCGGGTTCACGCCATTCTCCTGCCTCAGCCTCCCGAGTAGCTGGGACTACAGGTGCCCGCCACAGCGCTCGGCTAATTTTTTTGTATTTTTAGTAGAGACGGGGTTTCACCTTGTTAGCCAGGATGGTCTCGATCTCCTGACCTCATGATCCACCCGCCTCGGCCTCCCAAAGTGCTGGGATTACAGGCGTGAGCCACCGCGCCCGGCC	T	.	PASS	SVTYPE=DEL_ALU;MEINFO=AluYb6_2,1,281,-;END=32314091;CS=DEL_pindel;AC=2;AF=0.617412;NS=2504;AN=2;EAS_AF=0.6369;EUR_AF=0.6153;AFR_AF=0.5681;AMR_AF=0.6196;SAS_AF=0.6646;SITEPOST=0.9919	GT	1|1
6	32449301	ALU_umary_ALU_5065	T	<INS:ME:ALU>	.	.	TSD=null;SVTYPE=ALU;MEINFO=AluUndef,1,281,-;SVLEN=280;CS=ALU_umary;AC=1;AF=0.138978;NS=2504;AN=2;EAS_AF=0.1548;EUR_AF=0.1521;AFR_AF=0.1452;AMR_AF=0.1239;SAS_AF=0.1115;SITEPOST=1	GT	1|0
6	32454946	BI_GS_DEL1_B4_P1099_107	T	<CN0>	100	PASS	SVTYPE=DEL;CIEND=-62,63;CIPOS=-62,63;END=32478407;CS=DEL_union;AC=2;AF=0.827476;NS=2504;AN=2;EAS_AF=0.7887;EUR_AF=0.8598;AFR_AF=0.8608;AMR_AF=0.9006;SAS_AF=0.7372	GT	1|1
6	32461337	BI_GS_DEL1_B2_P1099_323	G	<CN0>	100	PASS	SVTYPE=DEL;CIEND=-62,62;CIPOS=-62,62;END=32468848;CS=DEL_union;MC=EM_DL_DEL82968;AC=2;AF=0.828075;NS=2504;AN=2;EAS_AF=0.7887;EUR_AF=0.8628;AFR_AF=0.8608;AMR_AF=0.9006;SAS_AF=0.7372	GT	1|1
6	32494142	SI_BD_6494	T	<CN0>	100	PASS	SVTYPE=DEL;CIEND=-50,126;CIPOS=-126,50;END=32494484;CS=DEL_union;AC=2;AF=0.722244;NS=2504;AN=2;EAS_AF=0.6687;EUR_AF=0.7694;AFR_AF=0.7738;AMR_AF=0.8256;SAS_AF=0.5859	GT	1|1
[truncated: 661,536 more chars]
