# Supplementary material for: SV-plaudit: A cloud-based framework for manually curating thousands of structural variants
Source: Gigascience. 2018 May 31;7(7):giy064. doi: 10.1093/gigascience/giy064 (PMC6030999; doi:10.1093/gigascience/giy064)
Supplement: Additional Files [file giy064_supp.zip › Supplemental_File_4.csv]

#Q:Does the top sample support the variant type shown? If so, does it appear to be a de novo mutation? Choose one answer from below or type the corresponding letter key.
#A:True	False	denovo
#BUCKET	EMAIL	IMAGE	SCORE	LOADTIME	RESPONSETIME	PROJECT	IDENTIFIER
http://sveee.s3-website-us-east-1.amazonaws.com/	thomas.nicholas@utah.edu	https://s3.amazonaws.com/sveee/na12878_imgs/DEL_4_10211223-10234580.png	True	1506099792177	1506099793892	na12878_imgs
http://sveee.s3-website-us-east-1.amazonaws.com/	brian.keith.lohman@gmail.com	https://s3.amazonaws.com/sveee/na12878_imgs/DEL_5_117387107-117393891.png	True	1506099351804	1506099353700	na12878_imgs
http://sveee.s3-website-us-east-1.amazonaws.com/	ryan.layer@gmail.com	https://s3.amazonaws.com/sveee/na12878_imgs/DEL_11_4248265-4353229.png	False	1506098594757	1506098620257	na12878_imgs
http://sveee.s3-website-us-east-1.amazonaws.com/	jrbelyeu@gmail.com	https://s3.amazonaws.com/sveee/na12878_imgs/DEL_22_26891514-26891650.png	True	1506098847454	1506098849915	na12878_imgs
http://sveee.s3-website-us-east-1.amazonaws.com/	snkravitz@gmail.com	https://s3.amazonaws.com/sveee/na12878_imgs/DEL_11_37793218-37793347.png	True	1506098731126	1506098732930	na12878_imgs
http://sveee.s3-website-us-east-1.amazonaws.com/	tomsasani1493@gmail.com	https://s3.amazonaws.com/sveee/na12878_imgs/DEL_2_194689469-194698782.png	True	1506102884832	1506102908021	na12878_imgs
http://sveee.s3-website-us-east-1.amazonaws.com/	ryan.layer@gmail.com	https://s3.amazonaws.com/sveee/na12878_imgs/DEL_6_151485895-151486930.png	True	1506095894533	1506095896471	na12878_imgs
http://sveee.s3-website-us-east-1.amazonaws.com/	u1136719@utah.edu	https://s3.amazonaws.com/sveee/na12878_imgs/DEL_19_3711008-3711333.png	True	1506110715330	1506110717804	na12878_imgs
http://sveee.s3-website-us-east-1.amazonaws.com/	semjaavria@gmail.com	https://s3.amazonaws.com/sveee/na12878_imgs/DEL_5_65028069-65030371.png	True	1506113260638	1506113261822	na12878_imgs
http://sveee.s3-website-us-east-1.amazonaws.com/	bpederse@gmail.com	https://s3.amazonaws.com/sveee/na12878_imgs/DEL_13_45042429-45043106.png	True	1506095797965	1506095799146	na12878_imgs
http://sveee.s3-website-us-east-1.amazonaws.com/	brian.keith.lohman@gmail.com	https://s3.amazonaws.com/sveee/na12878_imgs/DEL_16_87981799-87981853.png	True	1506098261748	1506098263157	na12878_imgs
http://sveee.s3-website-us-east-1.amazonaws.com/	brian.keith.lohman@gmail.com	https://s3.amazonaws.com/sveee/na12878_imgs/DEL_16_80196900-80197002.png	True	1506099673326	1506099675202	na12878_imgs
http://sveee.s3-website-us-east-1.amazonaws.com/	jrbelyeu@gmail.com	https://s3.amazonaws.com/sveee/na12878_imgs/DEL_8_39737280-39737510.png	True	1506098684779	1506098686458	na12878_imgs
http://sveee.s3-website-us-east-1.amazonaws.com/	ryan.layer@gmail.com	https://s3.amazonaws.com/sveee/na12878_imgs/DEL_20_15711606-15712437.png	True	1506097134112	1506097134719	na12878_imgs
http://sveee.s3-website-us-east-1.amazonaws.com/	tomsasani1493@gmail.com	https://s3.amazonaws.com/sveee/na12878_imgs/DEL_2_155818938-155833162.png	False	1506104729781	1506104738651	na12878_imgs
http://sveee.s3-website-us-east-1.amazonaws.com/	semjaavria@gmail.com	https://s3.amazonaws.com/sveee/na12878_imgs/DEL_1_58743910-58744826.png	True	1506112021328	1506112022090	na12878_imgs
http://sveee.s3-website-us-east-1.amazonaws.com/	thomas.nicholas@utah.edu	https://s3.amazonaws.com/sveee/na12878_imgs/DEL_6_30886430-30886570.png	True	1506101099946	1506101102280	na12878_imgs
http://sveee.s3-website-us-east-1.amazonaws.com/	ryan.layer@gmail.com	https://s3.amazonaws.com/sveee/na12878_imgs/DEL_3_16239410-16241213.png	True	1506096287029	1506096288095	na12878_imgs
http://sveee.s3-website-us-east-1.amazonaws.com/	brian.keith.lohman@gmail.com	https://s3.amazonaws.com/sveee/na12878_imgs/DEL_12_38084722-38086524.png	True	1506096192913	1506096206377	na12878_imgs
http://sveee.s3-website-us-east-1.amazonaws.com/	brian.keith.lohman@gmail.com	https://s3.amazonaws.com/sveee/na12878_imgs/DEL_10_132988697-132991196.png	True	1506101335460	1506101339073	na12878_imgs
http://sveee.s3-website-us-east-1.amazonaws.com/	tomsasani1493@gmail.com	https://s3.amazonaws.com/sveee/na12878_imgs/DEL_8_146042931-146043066.png	True	1506101220275	1506101224651	na12878_imgs
http://sveee.s3-website-us-east-1.amazonaws.com/	ryan.layer@gmail.com	https://s3.amazonaws.com/sveee/na12878_imgs/DEL_3_13141433-13142591.png	True	1506097198092	1506097198875	na12878_imgs
http://sveee.s3-website-us-east-1.amazonaws.com/	jrbelyeu@gmail.com	https://s3.amazonaws.com/sveee/na12878_imgs/DEL_4_161045732-161073649.png	True	1506099510905	1506099512014	na12878_imgs
http://sveee.s3-website-us-east-1.amazonaws.com/	thomas.nicholas@utah.edu	https://s3.amazonaws.com/sveee/na12878_imgs/DEL_7_155926191-155926284.png	True	1506100824421	1506100827796	na12878_imgs
http://sveee.s3-website-us-east-1.amazonaws.com/	thomas.nicholas@utah.edu	https://s3.amazonaws.com/sveee/na12878_imgs/DEL_3_26123847-26123975.png	True	1506100818340	1506100819361	na12878_imgs
http://sveee.s3-website-us-east-1.amazonaws.com/	snkravitz@gmail.com	https://s3.amazonaws.com/sveee/na12878_imgs/DEL_5_130804188-130804274.png	True	1506104868363	1506104875703	na12878_imgs
http://sveee.s3-website-us-east-1.amazonaws.com/	brian.keith.lohman@gmail.com	https://s3.amazonaws.com/sveee/na12878_imgs/DEL_9_36008969-36009033.png	True	1506100155405	1506100160224	na12878_imgs
http://sveee.s3-website-us-east-1.amazonaws.com/	tomsasani1493@gmail.com	https://s3.amazonaws.com/sveee/na12878_imgs/DEL_7_15229698-15229858.png	False	1506104024082	1506104038029	na12878_imgs
http://sveee.s3-website-us-east-1.amazonaws.com/	thomas.nicholas@utah.edu	https://s3.amazonaws.com/sveee/na12878_imgs/DEL_10_122226691-122228857.png	True	1506096965032	1506096968095	na12878_imgs
http://sveee.s3-website-us-east-1.amazonaws.com/	thomas.nicholas@utah.edu	https://s3.amazonaws.com/sveee/na12878_imgs/DEL_4_173176433-173176487.png	False	1506099874515	1506099876121	na12878_imgs
http://sveee.s3-website-us-east-1.amazonaws.com/	ryan.layer@gmail.com	https://s3.amazonaws.com/sveee/na12878_imgs/DEL_4_186441632-186444075.png	True	1506098474697	1506098475901	na12878_imgs
http://sveee.s3-website-us-east-1.amazonaws.com/	u1136719@utah.edu	https://s3.amazonaws.com/sveee/na12878_imgs/DEL_17_69334976-69335036.png	False	1506111307232	1506111315100	na12878_imgs
http://sveee.s3-website-us-east-1.amazonaws.com/	u1136719@utah.edu	https://s3.amazonaws.com/sveee/na12878_imgs/DEL_15_84541434-84543838.png	True	1506115424933	1506115428798	na12878_imgs
http://sveee.s3-website-us-east-1.amazonaws.com/	thomas.nicholas@utah.edu	https://s3.amazonaws.com/sveee/na12878_imgs/DEL_2_242608433-242608488.png	False	1506100676648	1506100679002	na12878_imgs
http://sveee.s3-website-us-east-1.amazonaws.com/	snkravitz@gmail.com	https://s3.amazonaws.com/sveee/na12878_imgs/DEL_12_126825401-126825492.png	True	1506103821129	1506103822956	na12878_imgs
http://sveee.s3-website-us-east-1.amazonaws.com/	bpederse@gmail.com	https://s3.amazonaws.com/sveee/na12878_imgs/DEL_13_28268151-28269060.png	True	1506097783154	1506097784091	na12878_imgs
http://sveee.s3-website-us-east-1.amazonaws.com/	ryan.layer@gmail.com	https://s3.amazonaws.com/sveee/na12878_imgs/DEL_11_81860298-81861052.png	False	1506098708971	1506098712351	na12878_imgs
http://sveee.s3-website-us-east-1.amazonaws.com/	brian.keith.lohman@gmail.com	https://s3.amazonaws.com/sveee/na12878_imgs/DEL_1_105218662-105219460.png	True	1506103671478	1506103673444	na12878_imgs
http://sveee.s3-website-us-east-1.amazonaws.com/	snkravitz@gmail.com	https://s3.amazonaws.com/sveee/na12878_imgs/DEL_11_11875573-11876539.png	False	1506103611446	1506103615408	na12878_imgs
http://sveee.s3-website-us-east-1.amazonaws.com/	thomas.nicholas@utah.edu	https://s3.amazonaws.com/sveee/na12878_imgs/DEL_2_33224462-33227296.png	True	1506101216197	1506101217012	na12878_imgs
http://sveee.s3-website-us-east-1.amazonaws.com/	ryan.layer@gmail.com	https://s3.amazonaws.com/sveee/na12878_imgs/DEL_X_17502753-17502822.png	True	1506098734110	1506098734925	na12878_imgs
http://sveee.s3-website-us-east-1.amazonaws.com/	thomas.nicholas@utah.edu	https://s3.amazonaws.com/sveee/na12878_imgs/DEL_3_32102050-32107887.png	True	1506096311756	1506096312751	na12878_imgs
http://sveee.s3-website-us-east-1.amazonaws.com/	tomsasani1493@gmail.com	https://s3.amazonaws.com/sveee/na12878_imgs/DEL_9_131412056-131413976.png	True	1506104603543	1506104605438	na12878_imgs
http://sveee.s3-website-us-east-1.amazonaws.com/	brian.keith.lohman@gmail.com	https://s3.amazonaws.com/sveee/na12878_imgs/DEL_7_126045887-126051450.png	True	1506103905064	1506103906476	na12878_imgs
http://sveee.s3-website-us-east-1.amazonaws.com/	snkravitz@gmail.com	https://s3.amazonaws.com/sveee/na12878_imgs/DEL_1_211965009-211965782.png	True	1506104684562	1506104687551	na12878_imgs
http://sveee.s3-website-us-east-1.amazonaws.com/	jrbelyeu@gmail.com	https://s3.amazonaws.com/sveee/na12878_imgs/DEL_2_152041204-152041492.png	True	1506099570439	1506099571715	na12878_imgs
http://sveee.s3-website-us-east-1.amazonaws.com/	ryan.layer@gmail.com	https://s3.amazonaws.com/sveee/na12878_imgs/DEL_22_50664005-50664065.png	True	1506098402467	1506098404905	na12878_imgs
http://sveee.s3-website-us-east-1.amazonaws.com/	semjaavria@gmail.com	https://s3.amazonaws.com/sveee/na12878_imgs/DEL_5_1178257-1180716.png	True	1506111110488	1506111112548	na12878_imgs
http://sveee.s3-website-us-east-1.amazonaws.com/	tomsasani1493@gmail.com	https://s3.amazonaws.com/sveee/na12878_imgs/DEL_5_117868219-117868529.png	True	1506101474717	1506101478129	na12878_imgs
http://sveee.s3-website-us-east-1.amazonaws.com/	ryan.layer@gmail.com	https://s3.amazonaws.com/sveee/na12878_imgs/DEL_6_154463239-154463330.png	True	1506034282671	1506034284402	na12878_imgs
http://sveee.s3-website-us-east-1.amazonaws.com/	u1136719@utah.edu	https://s3.amazonaws.com/sveee/na12878_imgs/DEL_15_86057007-86059202.png	True	1506115639137	1506115645108	na12878_imgs
http://sveee.s3-website-us-east-1.amazonaws.com/	bpederse@gmail.com	https://s3.amazonaws.com/sveee/na12878_imgs/DEL_8_34426188-34426252.png	True	1506097335054	1506097336509	na12878_imgs
http://sveee.s3-website-us-east-1.amazonaws.com/	tomsasani1493@gmail.com	https://s3.amazonaws.com/sveee/na12878_imgs/DEL_X_12434234-12436825.png	True	1506105995643	1506105996393	na12878_imgs
http://sveee.s3-website-us-east-1.amazonaws.com/	u1136719@utah.edu	https://s3.amazonaws.com/sveee/na12878_imgs/DEL_3_162448908-162449811.png	True	1506113472331	1506113475388	na12878_imgs
http://sveee.s3-website-us-east-1.amazonaws.com/	bpederse@gmail.com	https://s3.amazonaws.com/sveee/na12878_imgs/DEL_5_35672335-35672394.png	True	1506096552908	1506096554643	na12878_imgs
http://sveee.s3-website-us-east-1.amazonaws.com/	ryan.layer@gmail.com	https://s3.amazonaws.com/sveee/na12878_imgs/DEL_10_127745180-127745980.png	True	1506098382775	1506098384850	na12878_imgs
http://sveee.s3-website-us-east-1.amazonaws.com/	semjaavria@gmail.com	https://s3.amazonaws.com/sveee/na12878_imgs/DEL_7_144382749-144382897.png	True	1506095915269	1506095940208	na12878_imgs
http://sveee.s3-website-us-east-1.amazonaws.com/	snkravitz@gmail.com	https://s3.amazonaws.com/sveee/na12878_imgs/DEL_8_118873794-118875589.png	True	1506100970182	1506100973702	na12878_imgs
http://sveee.s3-website-us-east-1.amazonaws.com/	brian.keith.lohman@gmail.com	https://s3.amazonaws.com/sveee/na12878_imgs/DEL_9_71804520-71804997.png	True	1506097096729	1506097098833	na12878_imgs
http://sveee.s3-website-us-east-1.amazonaws.com/	brian.keith.lohman@gmail.com	https://s3.amazonaws.com/sveee/na12878_imgs/DEL_1_110225019-110245280.png	True	1506101128568	1506101133448	na12878_imgs
http://sveee.s3-website-us-east-1.amazonaws.com/	u1136719@utah.edu	https://s3.amazonaws.com/sveee/na12878_imgs/DEL_12_37991227-37994637.png	True	1506109841746	1506109843193	na12878_imgs
http://sveee.s3-website-us-east-1.amazonaws.com/	semjaavria@gmail.com	https://s3.amazonaws.com/sveee/na12878_imgs/DEL_15_86057007-86059202.png	True	1506108626645	1506108627666	na12878_imgs
http://sveee.s3-website-us-east-1.amazonaws.com/	jrbelyeu@gmail.com	https://s3.amazonaws.com/sveee/na12878_imgs/DEL_16_58819558-58819633.png	True	1506096434679	1506096439260	na12878_imgs
http://sveee.s3-website-us-east-1.amazonaws.com/	bpederse@gmail.com	https://s3.amazonaws.com/sveee/na12878_imgs/DEL_10_31443354-31444868.png	True	1506096041878	1506096043558	na12878_imgs
http://sveee.s3-website-us-east-1.amazonaws.com/	snkravitz@gmail.com	https://s3.amazonaws.com/sveee/na12878_imgs/DEL_12_14052329-14052822.png	True	1506102031586	1506102033528	na12878_imgs
http://sveee.s3-website-us-east-1.amazonaws.com/	tomsasani1493@gmail.com	https://s3.amazonaws.com/sveee/na12878_imgs/DEL_17_60934361-60934485.png	True	1506095520341	1506095526169	na12878_imgs
http://sveee.s3-website-us-east-1.amazonaws.com/	snkravitz@gmail.com	https://s3.amazonaws.com/sveee/na12878_imgs/DEL_17_3734770-3735834.png	True	1506104918467	1506104920055	na12878_imgs
http://sveee.s3-website-us-east-1.amazonaws.com/	u1136719@utah.edu	https://s3.amazonaws.com/sveee/na12878_imgs/DEL_5_43523637-43523692.png	True	1506111819889	1506111823669	na12878_imgs
http://sveee.s3-website-us-east-1.amazonaws.com/	semjaavria@gmail.com	https://s3.amazonaws.com/sveee/na12878_imgs/INV_21_27374095-27374746.png	True	1506110239518	1506110241682	na12878_imgs
http://sveee.s3-website-us-east-1.amazonaws.com/	ryan.layer@gmail.com	https://s3.amazonaws.com/sveee/na12878_imgs/DEL_7_62002293-62004875.png	True	1506096366635	1506096367760	na12878_imgs
http://sveee.s3-website-us-east-1.amazonaws.com/	snkravitz@gmail.com	https://s3.amazonaws.com/sveee/na12878_imgs/DEL_21_16275282-16275361.png	True	1506103219705	1506103223930	na12878_imgs
http://sveee.s3-website-us-east-1.amazonaws.com/	brian.keith.lohman@gmail.com	https://s3.amazonaws.com/sveee/na12878_imgs/DEL_2_28661665-28661718.png	True	1506102582767	1506102585635	na12878_imgs
http://sveee.s3-website-us-east-1.amazonaws.com/	semjaavria@gmail.com	https://s3.amazonaws.com/sveee/na12878_imgs/DEL_8_23447840-23447890.png	False	1506112305914	1506112317750	na12878_imgs
http://sveee.s3-website-us-east-1.amazonaws.com/	semjaavria@gmail.com	https://s3.amazonaws.com/sveee/na12878_imgs/DEL_18_43345201-43345281.png	True	1506109952408	1506109953812	na12878_imgs
http://sveee.s3-website-us-east-1.amazonaws.com/	ryan.layer@gmail.com	https://s3.amazonaws.com/sveee/na12878_imgs/DEL_1_165731209-165731489.png	True	1506034492102	1506034493550	na12878_imgs
http://sveee.s3-website-us-east-1.amazonaws.com/	tomsasani1493@gmail.com	https://s3.amazonaws.com/sveee/na12878_imgs/DEL_19_23465135-23466785.png	True	1506105430389	1506105435405	na12878_imgs
http://sveee.s3-website-us-east-1.amazonaws.com/	tomsasani1493@gmail.com	https://s3.amazonaws.com/sveee/na12878_imgs/DEL_1_246167282-246167379.png	True	1506105381454	1506105382124	na12878_imgs
http://sveee.s3-website-us-east-1.amazonaws.com/	thomas.nicholas@utah.edu	https://s3.amazonaws.com/sveee/na12878_imgs/DEL_6_58423749-58428880.png	True	1506099470925	1506099471848	na12878_imgs
http://sveee.s3-website-us-east-1.amazonaws.com/	tomsasani1493@gmail.com	https://s3.amazonaws.com/sveee/na12878_imgs/DEL_X_90760889-90760947.png	False	1506106015998	1506106017926	na12878_imgs
http://sveee.s3-website-us-east-1.amazonaws.com/	u1136719@utah.edu	https://s3.amazonaws.com/sveee/na12878_imgs/DEL_8_62169158-62169209.png	False	1506115929528	1506115931900	na12878_imgs
http://sveee.s3-website-us-east-1.amazonaws.com/	semjaavria@gmail.com	https://s3.amazonaws.com/sveee/na12878_imgs/DEL_10_72448735-72451343.png	True	1506113539462	1506113540970	na12878_imgs
http://sveee.s3-website-us-east-1.amazonaws.com/	ryan.layer@gmail.com	https://s3.amazonaws.com/sveee/na12878_imgs/DEL_19_54383503-54383711.png	True	1506096309060	1506096311749	na12878_imgs
http://sveee.s3-website-us-east-1.amazonaws.com/	ryan.layer@gmail.com	https://s3.amazonaws.com/sveee/na12878_imgs/DEL_1_233962115-233963557.png	True	1506097542672	1506097543564	na12878_imgs
http://sveee.s3-website-us-east-1.amazonaws.com/	u1136719@utah.edu	https://s3.amazonaws.com/sveee/na12878_imgs/DEL_10_19996544-19998179.png	True	1506114664940	1506114669109	na12878_imgs
http://sveee.s3-website-us-east-1.amazonaws.com/	semjaavria@gmail.com	https://s3.amazonaws.com/sveee/na12878_imgs/DEL_X_147509695-147511237.png	True	1506109060843	1506109062831	na12878_imgs
http://sveee.s3-website-us-east-1.amazonaws.com/	snkravitz@gmail.com	https://s3.amazonaws.com/sveee/na12878_imgs/DEL_12_37991227-37994637.png	True	1506103599594	1506103600549	na12878_imgs
http://sveee.s3-website-us-east-1.amazonaws.com/	brian.keith.lohman@gmail.com	https://s3.amazonaws.com/sveee/na12878_imgs/DEL_5_178109064-178113416.png	True	1506101967467	1506101969437	na12878_imgs
http://sveee.s3-website-us-east-1.amazonaws.com/	thomas.nicholas@utah.edu	https://s3.amazonaws.com/sveee/na12878_imgs/DEL_1_243127774-243129222.png	True	1506096703011	1506096713934	na12878_imgs
http://sveee.s3-website-us-east-1.amazonaws.com/	bpederse@gmail.com	https://s3.amazonaws.com/sveee/na12878_imgs/DEL_5_65028069-65030371.png	True	1506095447794	1506095448563	na12878_imgs
http://sveee.s3-website-us-east-1.amazonaws.com/	u1136719@utah.edu	https://s3.amazonaws.com/sveee/na12878_imgs/DEL_4_34781317-34849886.png	True	1506112950499	1506112952546	na12878_imgs
http://sveee.s3-website-us-east-1.amazonaws.com/	snkravitz@gmail.com	https://s3.amazonaws.com/sveee/na12878_imgs/DEL_19_393559-395010.png	True	1506100235832	1506100236964	na12878_imgs
http://sveee.s3-website-us-east-1.amazonaws.com/	bpederse@gmail.com	https://s3.amazonaws.com/sveee/na12878_imgs/DEL_16_87981799-87981853.png	True	1506097918588	1506097919785	na12878_imgs
http://sveee.s3-website-us-east-1.amazonaws.com/	u1136719@utah.edu	https://s3.amazonaws.com/sveee/na12878_imgs/DEL_22_20950623-20953843.png	True	1506108894799	1506108928655	na12878_imgs
http://sveee.s3-website-us-east-1.amazonaws.com/	brian.keith.lohman@gmail.com	https://s3.amazonaws.com/sveee/na12878_imgs/DEL_7_158046568-158047317.png	True	1506102812518	1506102815251	na12878_imgs
http://sveee.s3-website-us-east-1.amazonaws.com/	bpederse@gmail.com	https://s3.amazonaws.com/sveee/na12878_imgs/DEL_8_50009190-50009334.png	True	1506096908480	1506096909271	na12878_imgs
http://sveee.s3-website-us-east-1.amazonaws.com/	brian.keith.lohman@gmail.com	https://s3.amazonaws.com/sveee/na12878_imgs/DEL_8_138743347-138743803.png	False	1506100177026	1506100209471	na12878_imgs
http://sveee.s3-website-us-east-1.amazonaws.com/	ryan.layer@gmail.com	https://s3.amazonaws.com/sveee/na12878_imgs/DEL_1_187464747-187466829.png	True	1506097905244	1506097920981	na12878_imgs
http://sveee.s3-website-us-east-1.amazonaws.com/	snkravitz@gmail.com	https://s3.amazonaws.com/sveee/na12878_imgs/DEL_2_1826537-1826595.png	True	1506104494026	1506104495773	na12878_imgs
http://sveee.s3-website-us-east-1.amazonaws.com/	snkravitz@gmail.com	https://s3.amazonaws.com/sveee/na12878_imgs/DEL_3_26123847-26123975.png	True	1506100560344	1506100563102	na12878_imgs
http://sveee.s3-website-us-east-1.amazonaws.com/	semjaavria@gmail.com	https://s3.amazonaws.com/sveee/na12878_imgs/DEL_7_126045887-126051450.png	True	1506108464932	1506108465656	na12878_imgs
http://sveee.s3-website-us-east-1.amazonaws.com/	ryan.layer@gmail.com	https://s3.amazonaws.com/sveee/na12878_imgs/DEL_3_6650202-6654630.png	True	1506033970442	1506033971482	na12878_imgs
http://sveee.s3-website-us-east-1.amazonaws.com/	thomas.nicholas@utah.edu	https://s3.amazonaws.com/sveee/na12878_imgs/DEL_14_60341398-60343244.png	True	1506100263073	1506100263903	na12878_imgs
http://sveee.s3-website-us-east-1.amazonaws.com/	snkravitz@gmail.com	https://s3.amazonaws.com/sveee/na12878_imgs/DEL_6_134268952-134269719.png	True	1506101986153	1506101987077	na12878_imgs
http://sveee.s3-website-us-east-1.amazonaws.com/	snkravitz@gmail.com	https://s3.amazonaws.com/sveee/na12878_imgs/DEL_3_189995602-189995669.png	True	1506103158395	1506103159334	na12878_imgs
http://sveee.s3-website-us-east-1.amazonaws.com/	bpederse@gmail.com	https://s3.amazonaws.com/sveee/na12878_imgs/DEL_10_66841805-66842061.png	True	1506097369037	1506097370031	na12878_imgs
http://sveee.s3-website-us-east-1.amazonaws.com/	semjaavria@gmail.com	https://s3.amazonaws.com/sveee/na12878_imgs/DEL_2_1826537-1826595.png	True	1506111460438	1506111482630	na12878_imgs
http://sveee.s3-website-us-east-1.amazonaws.com/	semjaavria@gmail.com	https://s3.amazonaws.com/sveee/na12878_imgs/INV_2_123476599-123482503.png	True	1506111074296	1506111075199	na12878_imgs
http://sveee.s3-website-us-east-1.amazonaws.com/	bpederse@gmail.com	https://s3.amazonaws.com/sveee/na12878_imgs/DEL_3_196055919-196056883.png	True	1506096832864	1506096837193	na12878_imgs
http://sveee.s3-website-us-east-1.amazonaws.com/	snkravitz@gmail.com	https://s3.amazonaws.com/sveee/na12878_imgs/DEL_16_84501432-84504122.png	True	1506099802067	1506099803678	na12878_imgs
http://sveee.s3-website-us-east-1.amazonaws.com/	brian.keith.lohman@gmail.com	https://s3.amazonaws.com/sveee/na12878_imgs/DEL_3_13141433-13142591.png	True	1506103676567	1506103677949	na12878_imgs
http://sveee.s3-website-us-east-1.amazonaws.com/	bpederse@gmail.com	https://s3.amazonaws.com/sveee/na12878_imgs/DEL_3_32102050-32107887.png	True	1506096037542	1506096038382	na12878_imgs
http://sveee.s3-website-us-east-1.amazonaws.com/	snkravitz@gmail.com	https://s3.amazonaws.com/sveee/na12878_imgs/DEL_11_50234630-50234680.png	False	1506101967857	1506101970357	na12878_imgs
http://sveee.s3-website-us-east-1.amazonaws.com/	jrbelyeu@gmail.com	https://s3.amazonaws.com/sveee/na12878_imgs/DEL_10_53203693-53214227.png	True	1506097012361	1506097014328	na12878_imgs
http://sveee.s3-website-us-east-1.amazonaws.com/	ryan.layer@gmail.com	https://s3.amazonaws.com/sveee/na12878_imgs/DEL_9_36362880-36364079.png	True	1506096934782	1506096935924	na12878_imgs
http://sveee.s3-website-us-east-1.amazonaws.com/	brian.keith.lohman@gmail.com	https://s3.amazonaws.com/sveee/na12878_imgs/INV_1_205178526-205178807.png	True	1506103389272	1506103396845	na12878_imgs
http://sveee.s3-website-us-east-1.amazonaws.com/	thomas.nicholas@utah.edu	https://s3.amazonaws.com/sveee/na12878_imgs/DEL_21_37014963-37015170.png	True	1506097325957	1506097327788	na12878_imgs
http://sveee.s3-website-us-east-1.amazonaws.com/	ryan.layer@gmail.com	https://s3.amazonaws.com/sveee/na12878_imgs/DEL_3_162512202-162525833.png	True	1506034587600	1506034596107	na12878_imgs
http://sveee.s3-website-us-east-1.amazonaws.com/	brian.keith.lohman@gmail.com	https://s3.amazonaws.com/sveee/na12878_imgs/DEL_12_11288103-11288156.png	True	1506101434305	1506101436407	na12878_imgs
http://sveee.s3-website-us-east-1.amazonaws.com/	tomsasani1493@gmail.com	https://s3.amazonaws.com/sveee/na12878_imgs/DEL_9_83967915-83970682.png	True	1506096669653	1506096674841	na12878_imgs
http://sveee.s3-website-us-east-1.amazonaws.com/	jrbelyeu@gmail.com	https://s3.amazonaws.com/sveee/na12878_imgs/DEL_8_114862620-114862753.png	True	1506100548577	1506100550261	na12878_imgs
http://sveee.s3-website-us-east-1.amazonaws.com/	thomas.nicholas@utah.edu	https://s3.amazonaws.com/sveee/na12878_imgs/DEL_10_5889589-5892807.png	True	1506097053624	1506097055286	na12878_imgs
http://sveee.s3-website-us-east-1.amazonaws.com/	bpederse@gmail.com	https://s3.amazonaws.com/sveee/na12878_imgs/DEL_4_167892469-167893612.png	True	1506096989445	1506096992075	na12878_imgs
http://sveee.s3-website-us-east-1.amazonaws.com/	ryan.layer@gmail.com	https://s3.amazonaws.com/sveee/na12878_imgs/DEL_17_193715-193794.png	True	1506034163841	1506034166291	na12878_imgs
http://sveee.s3-website-us-east-1.amazonaws.com/	semjaavria@gmail.com	https://s3.amazonaws.com/sveee/na12878_imgs/DEL_6_72863591-72873663.png	True	1506094694359	1506094710118	na12878_imgs
http://sveee.s3-website-us-east-1.amazonaws.com/	snkravitz@gmail.com	https://s3.amazonaws.com/sveee/na12878_imgs/DEL_X_35710355-35710586.png	False	1506099843663	1506099848311	na12878_imgs
http://sveee.s3-website-us-east-1.amazonaws.com/	u1136719@utah.edu	https://s3.amazonaws.com/sveee/na12878_imgs/DEL_2_51973822-51974238.png	True	1506113634766	1506113638902	na12878_imgs
http://sveee.s3-website-us-east-1.amazonaws.com/	u1136719@utah.edu	https://s3.amazonaws.com/sveee/na12878_imgs/DEL_X_112788553-112788681.png	True	1506115957557	1506115973734	na12878_imgs
http://sveee.s3-website-us-east-1.amazonaws.com/	u1136719@utah.edu	https://s3.amazonaws.com/sveee/na12878_imgs/DEL_5_114969401-114969875.png	True	1506116846557	1506116851020	na12878_imgs
http://sveee.s3-website-us-east-1.amazonaws.com/	tomsasani1493@gmail.com	https://s3.amazonaws.com/sveee/na12878_imgs/DEL_3_119893984-119894448.png	True	1506104850997	1506104852120	na12878_imgs
http://sveee.s3-website-us-east-1.amazonaws.com/	jrbelyeu@gmail.com	https://s3.amazonaws.com/sveee/na12878_imgs/DEL_4_164658298-164659132.png	True	1506100232758	1506100233904	na12878_imgs
http://sveee.s3-website-us-east-1.amazonaws.com/	u1136719@utah.edu	https://s3.amazonaws.com/sveee/na12878_imgs/DEL_10_27224091-27228168.png	False	1506110326900	1506110387489	na12878_imgs
http://sveee.s3-website-us-east-1.amazonaws.com/	thomas.nicholas@utah.edu	https://s3.amazonaws.com/sveee/na12878_imgs/DEL_1_211965009-211965782.png	True	1506098766833	1506098783669	na12878_imgs
http://sveee.s3-website-us-east-1.amazonaws.com/	thomas.nicholas@utah.edu	https://s3.amazonaws.com/sveee/na12878_imgs/DEL_5_124484339-124484391.png	False	1506100456497	1506100458305	na12878_imgs
http://sveee.s3-website-us-east-1.amazonaws.com/	u1136719@utah.edu	https://s3.amazonaws.com/sveee/na12878_imgs/DEL_21_16275282-16275361.png	True	1506111834965	1506111838609	na12878_imgs
http://sveee.s3-website-us-east-1.amazonaws.com/	semjaavria@gmail.com	https://s3.amazonaws.com/sveee/na12878_imgs/INV_7_31586765-31592019.png	True	1506111160469	1506111161553	na12878_imgs
http://sveee.s3-website-us-east-1.amazonaws.com/	semjaavria@gmail.com	https://s3.amazonaws.com/sveee/na12878_imgs/DEL_1_165731209-165731489.png	True	1506110921543	1506110923538	na12878_imgs
http://sveee.s3-website-us-east-1.amazonaws.com/	brian.keith.lohman@gmail.com	https://s3.amazonaws.com/sveee/na12878_imgs/DEL_18_73901640-73902034.png	True	1506104240334	1506104242139	na12878_imgs
http://sveee.s3-website-us-east-1.amazonaws.com/	bpederse@gmail.com	https://s3.amazonaws.com/sveee/na12878_imgs/DEL_15_98842312-98843808.png	True	1506096884538	1506096885424	na12878_imgs
http://sveee.s3-website-us-east-1.amazonaws.com/	tomsasani1493@gmail.com	https://s3.amazonaws.com/sveee/na12878_imgs/DEL_1_109573240-109575184.png	True	1506105007780	1506105008935	na12878_imgs
http://sveee.s3-website-us-east-1.amazonaws.com/	semjaavria@gmail.com	https://s3.amazonaws.com/sveee/na12878_imgs/DEL_8_61945872-61946021.png	True	1506101548588	1506101665073	na12878_imgs
http://sveee.s3-website-us-east-1.amazonaws.com/	semjaavria@gmail.com	https://s3.amazonaws.com/sveee/na12878_imgs/DEL_12_30371300-30371728.png	True	1506102025253	1506102028589	na12878_imgs
http://sveee.s3-website-us-east-1.amazonaws.com/	u1136719@utah.edu	https://s3.amazonaws.com/sveee/na12878_imgs/DEL_18_50612385-50612967.png	True	1506109017229	1506109018685	na12878_imgs
http://sveee.s3-website-us-east-1.amazonaws.com/	bpederse@gmail.com	https://s3.amazonaws.com/sveee/na12878_imgs/DEL_9_106568286-106569743.png	False	1506095788298	1506095789380	na12878_imgs
http://sveee.s3-website-us-east-1.amazonaws.com/	thomas.nicholas@utah.edu	https://s3.amazonaws.com/sveee/na12878_imgs/DEL_17_1097737-1098192.png	True	1506100540760	1506100541702	na12878_imgs
http://sveee.s3-website-us-east-1.amazonaws.com/	thomas.nicholas@utah.edu	https://s3.amazonaws.com/sveee/na12878_imgs/DEL_4_73418754-73418842.png	True	1506097277753	1506097278973	na12878_imgs
http://sveee.s3-website-us-east-1.amazonaws.com/	semjaavria@gmail.com	https://s3.amazonaws.com/sveee/na12878_imgs/DUP_17_16661446-16704453.png	False	1506113607574	1506113618512	na12878_imgs
http://sveee.s3-website-us-east-1.amazonaws.com/	thomas.nicholas@utah.edu	https://s3.amazonaws.com/sveee/na12878_imgs/DEL_20_21849902-21850189.png	True	1506100838170	1506100839557	na12878_imgs
http://sveee.s3-website-us-east-1.amazonaws.com/	thomas.nicholas@utah.edu	https://s3.amazonaws.com/sveee/na12878_imgs/DEL_17_26780360-26783483.png	True	1506096312955	1506096313754	na12878_imgs
http://sveee.s3-website-us-east-1.amazonaws.com/	snkravitz@gmail.com	https://s3.amazonaws.com/sveee/na12878_imgs/DEL_5_12769656-12769710.png	True	1506099634834	1506099636189	na12878_imgs
http://sveee.s3-website-us-east-1.amazonaws.com/	snkravitz@gmail.com	https://s3.amazonaws.com/sveee/na12878_imgs/DEL_19_56041811-56042147.png	True	1506099544555	1506099545559	na12878_imgs
http://sveee.s3-website-us-east-1.amazonaws.com/	semjaavria@gmail.com	https://s3.amazonaws.com/sveee/na12878_imgs/DEL_1_212471179-212472619.png	True	1506103090470	1506103169389	na12878_imgs
http://sveee.s3-website-us-east-1.amazonaws.com/	semjaavria@gmail.com	https://s3.amazonaws.com/sveee/na12878_imgs/DEL_11_58594195-58596027.png	True	1506112914129	1506112915314	na12878_imgs
http://sveee.s3-website-us-east-1.amazonaws.com/	snkravitz@gmail.com	https://s3.amazonaws.com/sveee/na12878_imgs/DEL_13_22574676-22574770.png	True	1506103978246	1506103980488	na12878_imgs
http://sveee.s3-website-us-east-1.amazonaws.com/	ryan.layer@gmail.com	https://s3.amazonaws.com/sveee/na12878_imgs/DEL_5_39374343-39374477.png	True	1506034046015	1506034047338	na12878_imgs
http://sveee.s3-website-us-east-1.amazonaws.com/	brian.keith.lohman@gmail.com	https://s3.amazonaws.com/sveee/na12878_imgs/DEL_7_81358341-81358609.png	True	1506101282529	1506101285789	na12878_imgs
http://sveee.s3-website-us-east-1.amazonaws.com/	bpederse@gmail.com	https://s3.amazonaws.com/sveee/na12878_imgs/DEL_12_102102410-102107115.png	True	1506096027070	1506096027903	na12878_imgs
http://sveee.s3-website-us-east-1.amazonaws.com/	semjaavria@gmail.com	https://s3.amazonaws.com/sveee/na12878_imgs/DEL_1_243782747-243783759.png	True	1506110506546	1506110507850	na12878_imgs
http://sveee.s3-website-us-east-1.amazonaws.com/	brian.keith.lohman@gmail.com	https://s3.amazonaws.com/sveee/na12878_imgs/DEL_2_130243468-130249517.png	True	1506097305919	1506097308445	na12878_imgs
http://sveee.s3-website-us-east-1.amazonaws.com/	ryan.layer@gmail.com	https://s3.amazonaws.com/sveee/na12878_imgs/DEL_2_18906158-18907341.png	True	1506096161910	1506096167253	na12878_imgs
http://sveee.s3-website-us-east-1.amazonaws.com/	tomsasani1493@gmail.com	https://s3.amazonaws.com/sveee/na12878_imgs/DEL_17_72393115-72393249.png	True	1506100608082	1506100611687	na12878_imgs
http://sveee.s3-website-us-east-1.amazonaws.com/	semjaavria@gmail.com	https://s3.amazonaws.com/sveee/na12878_imgs/DEL_4_1086777-1086827.png	False	1506113064716	1506113080027	na12878_imgs
http://sveee.s3-website-us-east-1.amazonaws.com/	jrbelyeu@gmail.com	https://s3.amazonaws.com/sveee/na12878_imgs/DEL_6_67009228-67049033.png	True	1506100281738	1506100283000	na12878_imgs
http://sveee.s3-website-us-east-1.amazonaws.com/	u1136719@utah.edu	https://s3.amazonaws.com/sveee/na12878_imgs/DEL_3_168738458-168738838.png	True	1506118100372	1506118105966	na12878_imgs
http://sveee.s3-website-us-east-1.amazonaws.com/	u1136719@utah.edu	https://s3.amazonaws.com/sveee/na12878_imgs/DEL_5_97413946-97414039.png	True	1506110868846	1506110873945	na12878_imgs
http://sveee.s3-website-us-east-1.amazonaws.com/	snkravitz@gmail.com	https://s3.amazonaws.com/sveee/na12878_imgs/DEL_15_86057007-86059202.png	True	1506105635319	1506105636293	na12878_imgs
http://sveee.s3-website-us-east-1.amazonaws.com/	thomas.nicholas@utah.edu	https://s3.amazonaws.com/sveee/na12878_imgs/DEL_15_66706536-66706683.png	True	1506099575944	1506099576791	na12878_imgs
http://sveee.s3-website-us-east-1.amazonaws.com/	u1136719@utah.edu	https://s3.amazonaws.com/sveee/na12878_imgs/DEL_9_91501994-91502058.png	True	1506109475555	1506109476504	na12878_imgs
http://sveee.s3-website-us-east-1.amazonaws.com/	brian.keith.lohman@gmail.com	https://s3.amazonaws.com/sveee/na12878_imgs/DEL_1_190837319-190837490.png	True	1506098152569	1506098154766	na12878_imgs
http://sveee.s3-website-us-east-1.amazonaws.com/	tomsasani1493@gmail.com	https://s3.amazonaws.com/sveee/na12878_imgs/DEL_8_39195825-39389230.png	True	1506105705435	1506105706837	na12878_imgs
http://sveee.s3-website-us-east-1.amazonaws.com/	brian.keith.lohman@gmail.com	https://s3.amazonaws.com/sveee/na12878_imgs/DEL_6_13882549-13883852.png	True	1506095617958	1506095621376	na12878_imgs
http://sveee.s3-website-us-east-1.amazonaws.com/	u1136719@utah.edu	https://s3.amazonaws.com/sveee/na12878_imgs/DEL_X_74599737-74599800.png	True	1506115420398	1506115424727	na12878_imgs
http://sveee.s3-website-us-east-1.amazonaws.com/	bpederse@gmail.com	https://s3.amazonaws.com/sveee/na12878_imgs/DEL_21_30552224-30552588.png	True	1506096732530	1506096734224	na12878_imgs
http://sveee.s3-website-us-east-1.amazonaws.com/	jrbelyeu@gmail.com	https://s3.amazonaws.com/sveee/na12878_imgs/DEL_10_117711613-117711999.png	True	1506100539051	1506100539820	na12878_imgs
http://sveee.s3-website-us-east-1.amazonaws.com/	thomas.nicholas@utah.edu	https://s3.amazonaws.com/sveee/na12878_imgs/DEL_7_126045887-126051450.png	True	1506097217256	1506097218309	na12878_imgs
http://sveee.s3-website-us-east-1.amazonaws.com/	semjaavria@gmail.com	https://s3.amazonaws.com/sveee/na12878_imgs/DEL_11_61944785-61945082.png	True	1506109258095	1506109261573	na12878_imgs
http://sveee.s3-website-us-east-1.amazonaws.com/	semjaavria@gmail.com	https://s3.amazonaws.com/sveee/na12878_imgs/DEL_4_2550339-2551281.png	False	1506102402147	1506102407014	na12878_imgs
http://sveee.s3-website-us-east-1.amazonaws.com/	bpederse@gmail.com	https://s3.amazonaws.com/sveee/na12878_imgs/DEL_5_1627140-1628837.png	True	1506095992433	1506095993379	na12878_imgs
http://sveee.s3-website-us-east-1.amazonaws.com/	u1136719@utah.edu	https://s3.amazonaws.com/sveee/na12878_imgs/DEL_7_1856001-1863597.png	True	1506116854812	1506116857174	na12878_imgs
http://sveee.s3-website-us-east-1.amazonaws.com/	tomsasani1493@gmail.com	https://s3.amazonaws.com/sveee/na12878_imgs/DEL_10_66841805-66842061.png	True	1506105354880	1506105355630	na12878_imgs
http://sveee.s3-website-us-east-1.amazonaws.com/	semjaavria@gmail.com	https://s3.amazonaws.com/sveee/na12878_imgs/DEL_11_5760086-5762366.png	True	1506112015225	1506112017282	na12878_imgs
http://sveee.s3-website-us-east-1.amazonaws.com/	tomsasani1493@gmail.com	https://s3.amazonaws.com/sveee/na12878_imgs/DEL_10_29742213-29742935.png	True	1506100313426	1506100344737	na12878_imgs
http://sveee.s3-website-us-east-1.amazonaws.com/	ryan.layer@gmail.com	https://s3.amazonaws.com/sveee/na12878_imgs/DEL_14_26821872-26821968.png	True	1506097023776	1506097023820	na12878_imgs
http://sveee.s3-website-us-east-1.amazonaws.com/	snkravitz@gmail.com	https://s3.amazonaws.com/sveee/na12878_imgs/DEL_19_12694867-12698924.png	True	1506102162344	1506102164116	na12878_imgs
http://sveee.s3-website-us-east-1.amazonaws.com/	thomas.nicholas@utah.edu	https://s3.amazonaws.com/sveee/na12878_imgs/DEL_6_74613607-74620405.png	True	1506101119895	1506101120726	na12878_imgs
http://sveee.s3-website-us-east-1.amazonaws.com/	jrbelyeu@gmail.com	https://s3.amazonaws.com/sveee/na12878_imgs/DEL_2_204181530-204191631.png	True	1506098677476	1506098679318	na12878_imgs
http://sveee.s3-website-us-east-1.amazonaws.com/	jrbelyeu@gmail.com	https://s3.amazonaws.com/sveee/na12878_imgs/DEL_20_61304237-61305144.png	True	1506099186427	1506099188187	na12878_imgs
http://sveee.s3-website-us-east-1.amazonaws.com/	semjaavria@gmail.com	https://s3.amazonaws.com/sveee/na12878_imgs/DEL_9_138479100-138480204.png	True	1506113580664	1506113581246	na12878_imgs
http://sveee.s3-website-us-east-1.amazonaws.com/	ryan.layer@gmail.com	https://s3.amazonaws.com/sveee/na12878_imgs/INS_2_33892478-33892491.png	True	1506096324436	1506096325805	na12878_imgs
http://sveee.s3-website-us-east-1.amazonaws.com/	jrbelyeu@gmail.com	https://s3.amazonaws.com/sveee/na12878_imgs/INV_8_138348193-138349910.png	True	1506100395319	1506100396612	na12878_imgs
http://sveee.s3-website-us-east-1.amazonaws.com/	brian.keith.lohman@gmail.com	https://s3.amazonaws.com/sveee/na12878_imgs/DEL_8_30603903-30605523.png	True	1506097456348	1506097461394	na12878_imgs
http://sveee.s3-website-us-east-1.amazonaws.com/	snkravitz@gmail.com	https://s3.amazonaws.com/sveee/na12878_imgs/DEL_X_17502753-17502822.png	True	1506105092712	1506105095787	na12878_imgs
http://sveee.s3-website-us-east-1.amazonaws.com/	ryan.layer@gmail.com	https://s3.amazonaws.com/sveee/na12878_imgs/DEL_1_236548998-236551425.png	True	1506034466647	1506034467330	na12878_imgs
http://sveee.s3-website-us-east-1.amazonaws.com/	semjaavria@gmail.com	https://s3.amazonaws.com/sveee/na12878_imgs/DEL_12_38084722-38086524.png	True	1506101757695	1506101763702	na12878_imgs
http://sveee.s3-website-us-east-1.amazonaws.com/	brian.keith.lohman@gmail.com	https://s3.amazonaws.com/sveee/na12878_imgs/DEL_1_236548998-236551425.png	True	1506096183365	1506096187422	na12878_imgs
http://sveee.s3-website-us-east-1.amazonaws.com/	ryan.layer@gmail.com	https://s3.amazonaws.com/sveee/na12878_imgs/DEL_1_21786418-21786695.png	True	1506034736386	1506034737439	na12878_imgs
http://sveee.s3-website-us-east-1.amazonaws.com/	brian.keith.lohman@gmail.com	https://s3.amazonaws.com/sveee/na12878_imgs/DEL_9_31239842-31240052.png	True	1506102826350	1506102827723	na12878_imgs
http://sveee.s3-website-us-east-1.amazonaws.com/	brian.keith.lohman@gmail.com	https://s3.amazonaws.com/sveee/na12878_imgs/DEL_11_43909603-43909911.png	True	1506097919445	1506097922515	na12878_imgs
http://sveee.s3-website-us-east-1.amazonaws.com/	snkravitz@gmail.com	https://s3.amazonaws.com/sveee/na12878_imgs/DEL_3_134673902-134674555.png	False	1506099695681	1506099711668	na12878_imgs
http://sveee.s3-website-us-east-1.amazonaws.com/	semjaavria@gmail.com	https://s3.amazonaws.com/sveee/na12878_imgs/DEL_5_166402763-166403636.png	True	1506111943423	1506111945067	na12878_imgs
http://sveee.s3-website-us-east-1.amazonaws.com/	ryan.layer@gmail.com	https://s3.amazonaws.com/sveee/na12878_imgs/DEL_5_71157674-71157740.png	True	1506034603165	1506034603954	na12878_imgs
http://sveee.s3-website-us-east-1.amazonaws.com/	semjaavria@gmail.com	https://s3.amazonaws.com/sveee/na12878_imgs/DEL_16_84501432-84504122.png	True	1506101143951	1506101146432	na12878_imgs
http://sveee.s3-website-us-east-1.amazonaws.com/	semjaavria@gmail.com	https://s3.amazonaws.com/sveee/na12878_imgs/DEL_19_52948969-52949075.png	True	1506108350363	1506108351542	na12878_imgs
http://sveee.s3-website-us-east-1.amazonaws.com/	tomsasani1493@gmail.com	https://s3.amazonaws.com/sveee/na12878_imgs/DEL_5_154315917-154316002.png	True	1506103985946	1506103987041	na12878_imgs
http://sveee.s3-website-us-east-1.amazonaws.com/	bpederse@gmail.com	https://s3.amazonaws.com/sveee/na12878_imgs/DEL_18_46979009-46979603.png	True	1506097100698	1506097101579	na12878_imgs
http://sveee.s3-website-us-east-1.amazonaws.com/	ryan.layer@gmail.com	https://s3.amazonaws.com/sveee/na12878_imgs/DEL_12_90487031-90491708.png	True	1506034162488	1506034163635	na12878_imgs
http://sveee.s3-website-us-east-1.amazonaws.com/	u1136719@utah.edu	https://s3.amazonaws.com/sveee/na12878_imgs/DEL_20_50759193-50760918.png	True	1506109673043	1506109674589	na12878_imgs
http://sveee.s3-website-us-east-1.amazonaws.com/	brian.keith.lohman@gmail.com	https://s3.amazonaws.com/sveee/na12878_imgs/DEL_7_62002293-62004875.png	True	1506103653038	1506103656124	na12878_imgs
http://sveee.s3-website-us-east-1.amazonaws.com/	semjaavria@gmail.com	https://s3.amazonaws.com/sveee/na12878_imgs/DEL_21_39863887-39863992.png	True	1506109750200	1506109751779	na12878_imgs
http://sveee.s3-website-us-east-1.amazonaws.com/	tomsasani1493@gmail.com	https://s3.amazonaws.com/sveee/na12878_imgs/DEL_2_89132270-89155860.png	True	1506105929775	1506105933405	na12878_imgs
http://sveee.s3-website-us-east-1.amazonaws.com/	thomas.nicholas@utah.edu	https://s3.amazonaws.com/sveee/na12878_imgs/DEL_5_12769656-12769710.png	True	1506095989908	1506095997581	na12878_imgs
http://sveee.s3-website-us-east-1.amazonaws.com/	ryan.layer@gmail.com	https://s3.amazonaws.com/sveee/na12878_imgs/DEL_7_156387086-156394312.png	True	1506096549123	1506096549817	na12878_imgs
http://sveee.s3-website-us-east-1.amazonaws.com/	semjaavria@gmail.com	https://s3.amazonaws.com/sveee/na12878_imgs/DEL_7_107818074-107818166.png	True	1506109511536	1506109513090	na12878_imgs
http://sveee.s3-website-us-east-1.amazonaws.com/	ryan.layer@gmail.com	https://s3.amazonaws.com/sveee/na12878_imgs/DEL_16_57326358-57328153.png	True	1506098178610	1506098180832	na12878_imgs
http://sveee.s3-website-us-east-1.amazonaws.com/	brian.keith.lohman@gmail.com	https://s3.amazonaws.com/sveee/na12878_imgs/DEL_22_18977575-18977640.png	True	1506096102733	1506096105163	na12878_imgs
http://sveee.s3-website-us-east-1.amazonaws.com/	brian.keith.lohman@gmail.com	https://s3.amazonaws.com/sveee/na12878_imgs/DEL_4_167004317-167004917.png	True	1506102996584	1506102998108	na12878_imgs
http://sveee.s3-website-us-east-1.amazonaws.com/	bpederse@gmail.com	https://s3.amazonaws.com/sveee/na12878_imgs/DEL_X_154798201-154803718.png	True	1506095708695	1506095710192	na12878_imgs
http://sveee.s3-website-us-east-1.amazonaws.com/	brian.keith.lohman@gmail.com	https://s3.amazonaws.com/sveee/na12878_imgs/DEL_19_27961358-27963241.png	True	1506101645097	1506101647954	na12878_imgs
http://sveee.s3-website-us-east-1.amazonaws.com/	u1136719@utah.edu	https://s3.amazonaws.com/sveee/na12878_imgs/DEL_22_23478403-23479634.png	False	1506110609637	1506110619890	na12878_imgs
http://sveee.s3-website-us-east-1.amazonaws.com/	ryan.layer@gmail.com	https://s3.amazonaws.com/sveee/na12878_imgs/DEL_3_132776269-132776319.png	False	1506033908405	1506033913160	na12878_imgs
http://sveee.s3-website-us-east-1.amazonaws.com/	bpederse@gmail.com	https://s3.amazonaws.com/sveee/na12878_imgs/DEL_4_162053282-162053551.png	True	1506095350681	1506095351648	na12878_imgs
http://sveee.s3-website-us-east-1.amazonaws.com/	tomsasani1493@gmail.com	https://s3.amazonaws.com/sveee/na12878_imgs/DEL_1_112074694-112074805.png	True	1506105005989	1506105007574	na12878_imgs
http://sveee.s3-website-us-east-1.amazonaws.com/	thomas.nicholas@utah.edu	https://s3.amazonaws.com/sveee/na12878_imgs/DEL_X_20886928-20887286.png	False	1506097662849	1506097664944	na12878_imgs
http://sveee.s3-website-us-east-1.amazonaws.com/	tomsasani1493@gmail.com	https://s3.amazonaws.com/sveee/na12878_imgs/DEL_6_32676558-32677026.png	True	1506104102451	1506104103829	na12878_imgs
http://sveee.s3-website-us-east-1.amazonaws.com/	jrbelyeu@gmail.com	https://s3.amazonaws.com/sveee/na12878_imgs/DEL_5_19375249-19376393.png	True	1506099378479	1506099379906	na12878_imgs
http://sveee.s3-website-us-east-1.amazonaws.com/	thomas.nicholas@utah.edu	https://s3.amazonaws.com/sveee/na12878_imgs/DEL_9_33213068-33213929.png	False	1506096003329	1506096006169	na12878_imgs
http://sveee.s3-website-us-east-1.amazonaws.com/	jrbelyeu@gmail.com	https://s3.amazonaws.com/sveee/na12878_imgs/DEL_17_51852763-51860720.png	True	1506099131753	1506099133766	na12878_imgs
http://sveee.s3-website-us-east-1.amazonaws.com/	semjaavria@gmail.com	https://s3.amazonaws.com/sveee/na12878_imgs/DEL_9_140253527-140255973.png	True	1506099647296	1506099649667	na12878_imgs
http://sveee.s3-website-us-east-1.amazonaws.com/	tomsasani1493@gmail.com	https://s3.amazonaws.com/sveee/na12878_imgs/DEL_15_100097884-100097934.png	False	1506101495599	1506101497427	na12878_imgs
http://sveee.s3-website-us-east-1.amazonaws.com/	ryan.layer@gmail.com	https://s3.amazonaws.com/sveee/na12878_imgs/DEL_6_5898451-5898882.png	True	1506096328831	1506096329691	na12878_imgs
http://sveee.s3-website-us-east-1.amazonaws.com/	u1136719@utah.edu	https://s3.amazonaws.com/sveee/na12878_imgs/DEL_7_89810410-89812602.png	True	1506109232443	1506109233323	na12878_imgs
http://sveee.s3-website-us-east-1.amazonaws.com/	ryan.layer@gmail.com	https://s3.amazonaws.com/sveee/na12878_imgs/DEL_7_83050175-83051201.png	True	1506034015127	1506034018133	na12878_imgs
http://sveee.s3-website-us-east-1.amazonaws.com/	thomas.nicholas@utah.edu	https://s3.amazonaws.com/sveee/na12878_imgs/DEL_5_97401558-97402759.png	True	1506100448763	1506100452325	na12878_imgs
http://sveee.s3-website-us-east-1.amazonaws.com/	snkravitz@gmail.com	https://s3.amazonaws.com/sveee/na12878_imgs/DEL_2_217955891-217957273.png	True	1506105662875	1506105664051	na12878_imgs
http://sveee.s3-website-us-east-1.amazonaws.com/	brian.keith.lohman@gmail.com	https://s3.amazonaws.com/sveee/na12878_imgs/DEL_12_240152-240208.png	False	1506102993191	1506102996380	na12878_imgs
http://sveee.s3-website-us-east-1.amazonaws.com/	brian.keith.lohman@gmail.com	https://s3.amazonaws.com/sveee/na12878_imgs/DEL_4_34781317-34849886.png	True	1506097101572	1506097109890	na12878_imgs
http://sveee.s3-website-us-east-1.amazonaws.com/	thomas.nicholas@utah.edu	https://s3.amazonaws.com/sveee/na12878_imgs/DEL_15_39744385-39744852.png	True	1506097482718	1506097484299	na12878_imgs
http://sveee.s3-website-us-east-1.amazonaws.com/	ryan.layer@gmail.com	https://s3.amazonaws.com/sveee/na12878_imgs/DEL_5_136851113-136857394.png	False	1506096478727	1506096485782	na12878_imgs
http://sveee.s3-website-us-east-1.amazonaws.com/	u1136719@utah.edu	https://s3.amazonaws.com/sveee/na12878_imgs/DEL_8_118873794-118875589.png	True	1506109523592	1506109525733	na12878_imgs
http://sveee.s3-website-us-east-1.amazonaws.com/	brian.keith.lohman@gmail.com	https://s3.amazonaws.com/sveee/na12878_imgs/DEL_16_13294446-13296481.png	True	1506101619048	1506101625937	na12878_imgs
http://sveee.s3-website-us-east-1.amazonaws.com/	ryan.layer@gmail.com	https://s3.amazonaws.com/sveee/na12878_imgs/DEL_5_84814477-84814554.png	True	1506098683307	1506098684209	na12878_imgs
http://sveee.s3-website-us-east-1.amazonaws.com/	semjaavria@gmail.com	https://s3.amazonaws.com/sveee/na12878_imgs/DEL_17_52705176-52705226.png	False	1506112772952	1506112780173	na12878_imgs
http://sveee.s3-website-us-east-1.amazonaws.com/	semjaavria@gmail.com	https://s3.amazonaws.com/sveee/na12878_imgs/DEL_2_194689469-194698782.png	True	1506101381961	1506101382947	na12878_imgs
http://sveee.s3-website-us-east-1.amazonaws.com/	thomas.nicholas@utah.edu	https://s3.amazonaws.com/sveee/na12878_imgs/DEL_16_76539138-76544021.png	True	1506101288613	1506101289623	na12878_imgs
http://sveee.s3-website-us-east-1.amazonaws.com/	ryan.layer@gmail.com	https://s3.amazonaws.com/sveee/na12878_imgs/DEL_4_22432891-22432952.png	True	1506097460757	1506097461528	na12878_imgs
http://sveee.s3-website-us-east-1.amazonaws.com/	bpederse@gmail.com	https://s3.amazonaws.com/sveee/na12878_imgs/DEL_11_5760086-5762366.png	True	1506097942503	1506097943633	na12878_imgs
http://sveee.s3-website-us-east-1.amazonaws.com/	brian.keith.lohman@gmail.com	https://s3.amazonaws.com/sveee/na12878_imgs/DEL_11_47057588-47063700.png	True	1506098986572	1506098991457	na12878_imgs
http://sveee.s3-website-us-east-1.amazonaws.com/	semjaavria@gmail.com	https://s3.amazonaws.com/sveee/na12878_imgs/DEL_7_140189249-140190276.png	False	1506108545177	1506108547414	na12878_imgs
http://sveee.s3-website-us-east-1.amazonaws.com/	jrbelyeu@gmail.com	https://s3.amazonaws.com/sveee/na12878_imgs/DEL_X_91678126-91680088.png	True	1506095628100	1506095634509	na12878_imgs
http://sveee.s3-website-us-east-1.amazonaws.com/	ryan.layer@gmail.com	https://s3.amazonaws.com/sveee/na12878_imgs/DEL_7_155140316-155141440.png	False	1506097962967	1506097978917	na12878_imgs
http://sveee.s3-website-us-east-1.amazonaws.com/	tomsasani1493@gmail.com	https://s3.amazonaws.com/sveee/na12878_imgs/DEL_12_8558501-8568269.png	True	1506102061918	1506102065683	na12878_imgs
http://sveee.s3-website-us-east-1.amazonaws.com/	brian.keith.lohman@gmail.com	https://s3.amazonaws.com/sveee/na12878_imgs/DEL_11_48734744-48736963.png	True	1506100730567	1506100737941	na12878_imgs
http://sveee.s3-website-us-east-1.amazonaws.com/	semjaavria@gmail.com	https://s3.amazonaws.com/sveee/na12878_imgs/DEL_7_15885459-15885880.png	True	1506113690913	1506113693462	na12878_imgs
http://sveee.s3-website-us-east-1.amazonaws.com/	semjaavria@gmail.com	https://s3.amazonaws.com/sveee/na12878_imgs/DEL_6_150302658-150302804.png	True	1506096524573	1506096547256	na12878_imgs
http://sveee.s3-website-us-east-1.amazonaws.com/	brian.keith.lohman@gmail.com	https://s3.amazonaws.com/sveee/na12878_imgs/DEL_8_594395-599417.png	True	1506103489117	1506103490132	na12878_imgs
http://sveee.s3-website-us-east-1.amazonaws.com/	snkravitz@gmail.com	https://s3.amazonaws.com/sveee/na12878_imgs/DEL_14_39004499-39005026.png	True	1506095227286	1506095238692	na12878_imgs
http://sveee.s3-website-us-east-1.amazonaws.com/	thomas.nicholas@utah.edu	https://s3.amazonaws.com/sveee/na12878_imgs/DEL_6_170465430-170465493.png	True	1506097359940	1506097363851	na12878_imgs
http://sveee.s3-website-us-east-1.amazonaws.com/	ryan.layer@gmail.com	https://s3.amazonaws.com/sveee/na12878_imgs/DEL_12_126825401-126825492.png	True	1506098405108	1506098432462	na12878_imgs
http://sveee.s3-website-us-east-1.amazonaws.com/	brian.keith.lohman@gmail.com	https://s3.amazonaws.com/sveee/na12878_imgs/DEL_4_86976375-86979957.png	True	1506101656646	1506101657986	na12878_imgs
http://sveee.s3-website-us-east-1.amazonaws.com/	semjaavria@gmail.com	https://s3.amazonaws.com/sveee/na12878_imgs/DEL_22_37143105-37144405.png	False	1506108498789	1506108500776	na12878_imgs
http://sveee.s3-website-us-east-1.amazonaws.com/	brian.keith.lohman@gmail.com	https://s3.amazonaws.com/sveee/na12878_imgs/DEL_13_99254021-99258251.png	True	1506098430733	1506098439129	na12878_imgs
http://sveee.s3-website-us-east-1.amazonaws.com/	semjaavria@gmail.com	https://s3.amazonaws.com/sveee/na12878_imgs/DEL_1_88873547-88873598.png	True	1506113284378	1506113289529	na12878_imgs
http://sveee.s3-website-us-east-1.amazonaws.com/	thomas.nicholas@utah.edu	https://s3.amazonaws.com/sveee/na12878_imgs/DEL_4_107604298-107609292.png	True	1506100150686	1506100151992	na12878_imgs
http://sveee.s3-website-us-east-1.amazonaws.com/	ryan.layer@gmail.com	https://s3.amazonaws.com/sveee/na12878_imgs/DEL_5_110694944-110695264.png	True	1506096465737	1506096466371	na12878_imgs
http://sveee.s3-website-us-east-1.amazonaws.com/	u1136719@utah.edu	https://s3.amazonaws.com/sveee/na12878_imgs/DEL_1_236279278-236279832.png	False	1506117511458	1506117513633	na12878_imgs
http://sveee.s3-website-us-east-1.amazonaws.com/	tomsasani1493@gmail.com	https://s3.amazonaws.com/sveee/na12878_imgs/DEL_5_104480244-104497582.png	False	1506100155105	1506100157448	na12878_imgs
http://sveee.s3-website-us-east-1.amazonaws.com/	semjaavria@gmail.com	https://s3.amazonaws.com/sveee/na12878_imgs/DEL_7_1185070-1187665.png	True	1506112119117	1506112121585	na12878_imgs
http://sveee.s3-website-us-east-1.amazonaws.com/	snkravitz@gmail.com	https://s3.amazonaws.com/sveee/na12878_imgs/DEL_X_80407086-80411079.png	False	1506098507965	1506098509563	na12878_imgs
http://sveee.s3-website-us-east-1.amazonaws.com/	bpederse@gmail.com	https://s3.amazonaws.com/sveee/na12878_imgs/DEL_7_158046568-158047317.png	True	1506096695952	1506096697322	na12878_imgs
http://sveee.s3-website-us-east-1.amazonaws.com/	jrbelyeu@gmail.com	https://s3.amazonaws.com/sveee/na12878_imgs/DEL_3_162764905-162769085.png	True	1506100166430	1506100167152	na12878_imgs
http://sveee.s3-website-us-east-1.amazonaws.com/	ryan.layer@gmail.com	https://s3.amazonaws.com/sveee/na12878_imgs/DEL_14_34514028-34514838.png	True	1506034633121	1506034636863	na12878_imgs
http://sveee.s3-website-us-east-1.amazonaws.com/	brian.keith.lohman@gmail.com	https://s3.amazonaws.com/sveee/na12878_imgs/DEL_5_12811023-12820529.png	True	1506101948436	1506101950102	na12878_imgs
http://sveee.s3-website-us-east-1.amazonaws.com/	ryan.layer@gmail.com	https://s3.amazonaws.com/sveee/na12878_imgs/DEL_2_167545980-167547056.png	True	1506096057313	1506096058037	na12878_imgs
http://sveee.s3-website-us-east-1.amazonaws.com/	u1136719@utah.edu	https://s3.amazonaws.com/sveee/na12878_imgs/DUP_17_16661446-16704453.png	False	1506110126758	1506110129630	na12878_imgs
http://sveee.s3-website-us-east-1.amazonaws.com/	semjaavria@gmail.com	https://s3.amazonaws.com/sveee/na12878_imgs/DEL_3_47490669-47493444.png	True	1506109208329	1506109209627	na12878_imgs
http://sveee.s3-website-us-east-1.amazonaws.com/	snkravitz@gmail.com	https://s3.amazonaws.com/sveee/na12878_imgs/DEL_13_39934236-39935552.png	True	1506102703178	1506102704630	na12878_imgs
http://sveee.s3-website-us-east-1.amazonaws.com/	thomas.nicholas@utah.edu	https://s3.amazonaws.com/sveee/na12878_imgs/DEL_12_96233490-96236776.png	True	1506097384053	1506097389171	na12878_imgs
http://sveee.s3-website-us-east-1.amazonaws.com/	bpederse@gmail.com	https://s3.amazonaws.com/sveee/na12878_imgs/DEL_1_189704477-189783356.png	True	1506096412376	1506096414476	na12878_imgs
http://sveee.s3-website-us-east-1.amazonaws.com/	u1136719@utah.edu	https://s3.amazonaws.com/sveee/na12878_imgs/DEL_1_110187159-110191392.png	True	1506117579384	1506117582348	na12878_imgs
http://sveee.s3-website-us-east-1.amazonaws.com/	semjaavria@gmail.com	https://s3.amazonaws.com/sveee/na12878_imgs/DEL_6_10264425-10265263.png	True	1506111936068	1506111938722	na12878_imgs
http://sveee.s3-website-us-east-1.amazonaws.com/	tomsasani1493@gmail.com	https://s3.amazonaws.com/sveee/na12878_imgs/DEL_7_148063001-148063081.png	False	1506101961601	1506101966059	na12878_imgs
http://sveee.s3-website-us-east-1.amazonaws.com/	semjaavria@gmail.com	https://s3.amazonaws.com/sveee/na12878_imgs/INV_5_147552866-147554617.png	True	1506109545457	1506109547255	na12878_imgs
http://sveee.s3-website-us-east-1.amazonaws.com/	tomsasani1493@gmail.com	https://s3.amazonaws.com/sveee/na12878_imgs/DEL_19_46622653-46628256.png	True	1506099280985	1506099289632	na12878_imgs
http://sveee.s3-website-us-east-1.amazonaws.com/	jrbelyeu@gmail.com	https://s3.amazonaws.com/sveee/na12878_imgs/DEL_10_29742213-29742935.png	True	1506096057336	1506096059467	na12878_imgs
http://sveee.s3-website-us-east-1.amazonaws.com/	semjaavria@gmail.com	https://s3.amazonaws.com/sveee/na12878_imgs/DEL_3_99605060-99605113.png	False	1506094993039	1506095009869	na12878_imgs
http://sveee.s3-website-us-east-1.amazonaws.com/	brian.keith.lohman@gmail.com	https://s3.amazonaws.com/sveee/na12878_imgs/DEL_3_21723722-21725954.png	True	1506095443267	1506095446385	na12878_imgs
http://sveee.s3-website-us-east-1.amazonaws.com/	tomsasani1493@gmail.com	https://s3.amazonaws.com/sveee/na12878_imgs/DEL_3_156092162-156093688.png	True	1506105567970	1506105573647	na12878_imgs
http://sveee.s3-website-us-east-1.amazonaws.com/	thomas.nicholas@utah.edu	https://s3.amazonaws.com/sveee/na12878_imgs/DEL_5_146380181-146380256.png	True	1506099570286	1506099573608	na12878_imgs
http://sveee.s3-website-us-east-1.amazonaws.com/	snkravitz@gmail.com	https://s3.amazonaws.com/sveee/na12878_imgs/DEL_13_79757405-79757461.png	True	1506105422924	1506105424474	na12878_imgs
http://sveee.s3-website-us-east-1.amazonaws.com/	brian.keith.lohman@gmail.com	https://s3.amazonaws.com/sveee/na12878_imgs/DEL_6_38071246-38071300.png	True	1506097211792	1506097213351	na12878_imgs
http://sveee.s3-website-us-east-1.amazonaws.com/	thomas.nicholas@utah.edu	https://s3.amazonaws.com/sveee/na12878_imgs/DEL_6_126468009-126468247.png	False	1506101057414	1506101061577	na12878_imgs
http://sveee.s3-website-us-east-1.amazonaws.com/	thomas.nicholas@utah.edu	https://s3.amazonaws.com/sveee/na12878_imgs/DEL_19_19258012-19258291.png	True	1506097902275	1506097907301	na12878_imgs
http://sveee.s3-website-us-east-1.amazonaws.com/	thomas.nicholas@utah.edu	https://s3.amazonaws.com/sveee/na12878_imgs/DEL_16_19945551-19967585.png	True	1506100680330	1506100681672	na12878_imgs
http://sveee.s3-website-us-east-1.amazonaws.com/	brian.keith.lohman@gmail.com	https://s3.amazonaws.com/sveee/na12878_imgs/DEL_8_25066682-25070659.png	True	1506103882927	1506103884788	na12878_imgs
http://sveee.s3-website-us-east-1.amazonaws.com/	snkravitz@gmail.com	https://s3.amazonaws.com/sveee/na12878_imgs/DEL_14_24437924-24474887.png	False	1506101262495	1506101269422	na12878_imgs
http://sveee.s3-website-us-east-1.amazonaws.com/	semjaavria@gmail.com	https://s3.amazonaws.com/sveee/na12878_imgs/DEL_6_126468009-126468247.png	True	1506111867738	1506111869976	na12878_imgs
http://sveee.s3-website-us-east-1.amazonaws.com/	u1136719@utah.edu	https://s3.amazonaws.com/sveee/na12878_imgs/DEL_3_6700872-6701254.png	True	1506113660878	1506113664095	na12878_imgs
http://sveee.s3-website-us-east-1.amazonaws.com/	u1136719@utah.edu	https://s3.amazonaws.com/sveee/na12878_imgs/DEL_5_63698343-63701359.png	True	1506113286273	1506113287874	na12878_imgs
http://sveee.s3-website-us-east-1.amazonaws.com/	u1136719@utah.edu	https://s3.amazonaws.com/sveee/na12878_imgs/INV_2_129685049-129686125.png	True	1506110782464	1506110793427	na12878_imgs
http://sveee.s3-website-us-east-1.amazonaws.com/	bpederse@gmail.com	https://s3.amazonaws.com/sveee/na12878_imgs/DEL_6_66399273-66404615.png	True	1506097523500	1506097524350	na12878_imgs
http://sveee.s3-website-us-east-1.amazonaws.com/	thomas.nicholas@utah.edu	https://s3.amazonaws.com/sveee/na12878_imgs/DEL_15_40896391-40896443.png	False	1506096421079	1506096423303	na12878_imgs
http://sveee.s3-website-us-east-1.amazonaws.com/	u1136719@utah.edu	https://s3.amazonaws.com/sveee/na12878_imgs/DEL_1_36749217-36749269.png	False	1506111176794	1506111180490	na12878_imgs
http://sveee.s3-website-us-east-1.amazonaws.com/	ryan.layer@gmail.com	https://s3.amazonaws.com/sveee/na12878_imgs/DEL_3_128672140-128675334.png	False	1506096631398	1506096635843	na12878_imgs
http://sveee.s3-website-us-east-1.amazonaws.com/	u1136719@utah.edu	https://s3.amazonaws.com/sveee/na12878_imgs/DEL_13_83165934-83172206.png	True	1506115932109	1506115933221	na12878_imgs
http://sveee.s3-website-us-east-1.amazonaws.com/	brian.keith.lohman@gmail.com	https://s3.amazonaws.com/sveee/na12878_imgs/DEL_3_95465761-95468120.png	True	1506101769508	1506101772647	na12878_imgs
http://sveee.s3-website-us-east-1.amazonaws.com/	u1136719@utah.edu	https://s3.amazonaws.com/sveee/na12878_imgs/DEL_5_101693791-101694719.png	False	1506118354026	1506118361122	na12878_imgs
http://sveee.s3-website-us-east-1.amazonaws.com/	thomas.nicholas@utah.edu	https://s3.amazonaws.com/sveee/na12878_imgs/DEL_X_112788553-112788681.png	True	1506099410703	1506099411739	na12878_imgs
http://sveee.s3-website-us-east-1.amazonaws.com/	brian.keith.lohman@gmail.com	https://s3.amazonaws.com/sveee/na12878_imgs/DEL_4_187213956-187214734.png	True	1506103211247	1506103213445	na12878_imgs
http://sveee.s3-website-us-east-1.amazonaws.com/	thomas.nicholas@utah.edu	https://s3.amazonaws.com/sveee/na12878_imgs/DEL_12_95244023-95244449.png	True	1506098260698	1506098262370	na12878_imgs
http://sveee.s3-website-us-east-1.amazonaws.com/	jrbelyeu@gmail.com	https://s3.amazonaws.com/sveee/na12878_imgs/DEL_22_40794210-40795234.png	True	1506099361334	1506099362536	na12878_imgs
http://sveee.s3-website-us-east-1.amazonaws.com/	semjaavria@gmail.com	https://s3.amazonaws.com/sveee/na12878_imgs/DUP_5_175353978-175371353.png	False	1506111428641	1506111434763	na12878_imgs
http://sveee.s3-website-us-east-1.amazonaws.com/	u1136719@utah.edu	https://s3.amazonaws.com/sveee/na12878_imgs/DEL_6_165724643-165732122.png	True	1506108834762	1506108840667	na12878_imgs
http://sveee.s3-website-us-east-1.amazonaws.com/	ryan.layer@gmail.com	https://s3.amazonaws.com/sveee/na12878_imgs/DEL_5_177199170-177205310.png	False	1506033831492	1506033836374	na12878_imgs
http://sveee.s3-website-us-east-1.amazonaws.com/	tomsasani1493@gmail.com	https://s3.amazonaws.com/sveee/na12878_imgs/DEL_1_68007970-68008811.png	True	1506096513938	1506096517588	na12878_imgs
http://sveee.s3-website-us-east-1.amazonaws.com/	bpederse@gmail.com	https://s3.amazonaws.com/sveee/na12878_imgs/DEL_4_69375591-69491543.png	True	1506097553564	1506097554798	na12878_imgs
http://sveee.s3-website-us-east-1.amazonaws.com/	tomsasani1493@gmail.com	https://s3.amazonaws.com/sveee/na12878_imgs/DEL_8_146192869-146193180.png	True	1506096225010	1506096228185	na12878_imgs
http://sveee.s3-website-us-east-1.amazonaws.com/	thomas.nicholas@utah.edu	https://s3.amazonaws.com/sveee/na12878_imgs/DEL_11_34728119-34728613.png	True	1506096044279	1506096049065	na12878_imgs
http://sveee.s3-website-us-east-1.amazonaws.com/	bpederse@gmail.com	https://s3.amazonaws.com/sveee/na12878_imgs/DEL_X_128500439-128502436.png	True	1506097314502	1506097315456	na12878_imgs
http://sveee.s3-website-us-east-1.amazonaws.com/	semjaavria@gmail.com	https://s3.amazonaws.com/sveee/na12878_imgs/DEL_6_57622956-57627965.png	True	1506100700349	1506100723522	na12878_imgs
http://sveee.s3-website-us-east-1.amazonaws.com/	u1136719@utah.edu	https://s3.amazonaws.com/sveee/na12878_imgs/DEL_19_57458398-57458462.png	False	1506117479928	1506117488994	na12878_imgs
http://sveee.s3-website-us-east-1.amazonaws.com/	thomas.nicholas@utah.edu	https://s3.amazonaws.com/sveee/na12878_imgs/DEL_X_47093162-47093215.png	False	1506100424039	1506100428641	na12878_imgs
http://sveee.s3-website-us-east-1.amazonaws.com/	bpederse@gmail.com	https://s3.amazonaws.com/sveee/na12878_imgs/DEL_13_56151096-56151219.png	True	1506097360709	1506097361503	na12878_imgs
http://sveee.s3-website-us-east-1.amazonaws.com/	thomas.nicholas@utah.edu	https://s3.amazonaws.com/sveee/na12878_imgs/DEL_2_106695055-106695893.png	True	1506100679212	1506100680125	na12878_imgs
http://sveee.s3-website-us-east-1.amazonaws.com/	snkravitz@gmail.com	https://s3.amazonaws.com/sveee/na12878_imgs/DEL_1_187464747-187466829.png	True	1506101063375	1506101064541	na12878_imgs
http://sveee.s3-website-us-east-1.amazonaws.com/	snkravitz@gmail.com	https://s3.amazonaws.com/sveee/na12878_imgs/DEL_12_377419-384772.png	True	1506098766280	1506098769370	na12878_imgs
http://sveee.s3-website-us-east-1.amazonaws.com/	thomas.nicholas@utah.edu	https://s3.amazonaws.com/sveee/na12878_imgs/DEL_9_96500167-96503037.png	True	1506097889176	1506097890942	na12878_imgs
http://sveee.s3-website-us-east-1.amazonaws.com/	snkravitz@gmail.com	https://s3.amazonaws.com/sveee/na12878_imgs/DEL_4_104894032-104894690.png	True	1506104388487	1506104389586	na12878_imgs
http://sveee.s3-website-us-east-1.amazonaws.com/	tomsasani1493@gmail.com	https://s3.amazonaws.com/sveee/na12878_imgs/DEL_X_122951245-122952841.png	True	1506105001964	1506105002883	na12878_imgs
http://sveee.s3-website-us-east-1.amazonaws.com/	u1136719@utah.edu	https://s3.amazonaws.com/sveee/na12878_imgs/DEL_18_51952950-51956960.png	True	1506112758440	1506112761567	na12878_imgs
http://sveee.s3-website-us-east-1.amazonaws.com/	bpederse@gmail.com	https://s3.amazonaws.com/sveee/na12878_imgs/DEL_7_21587706-21587827.png	True	1506096882954	1506096884329	na12878_imgs
http://sveee.s3-website-us-east-1.amazonaws.com/	brian.keith.lohman@gmail.com	https://s3.amazonaws.com/sveee/na12878_imgs/DEL_9_23362812-23377678.png	True	1506096496324	1506096499110	na12878_imgs
http://sveee.s3-website-us-east-1.amazonaws.com/	ryan.layer@gmail.com	https://s3.amazonaws.com/sveee/na12878_imgs/DEL_1_78649157-78654148.png	True	1506098002987	1506098003952	na12878_imgs
http://sveee.s3-website-us-east-1.amazonaws.com/	tomsasani1493@gmail.com	https://s3.amazonaws.com/sveee/na12878_imgs/DEL_4_34779933-34828997.png	True	1506099588182	1506099590633	na12878_imgs
http://sveee.s3-website-us-east-1.amazonaws.com/	snkravitz@gmail.com	https://s3.amazonaws.com/sveee/na12878_imgs/DEL_12_98955382-98959032.png	True	1506095906090	1506095912321	na12878_imgs
http://sveee.s3-website-us-east-1.amazonaws.com/	bpederse@gmail.com	https://s3.amazonaws.com/sveee/na12878_imgs/DEL_12_1864004-1864320.png	True	1506096797367	1506096798155	na12878_imgs
http://sveee.s3-website-us-east-1.amazonaws.com/	snkravitz@gmail.com	https://s3.amazonaws.com/sveee/na12878_imgs/DEL_20_1389096-1390815.png	True	1506100689975	1506100691066	na12878_imgs
http://sveee.s3-website-us-east-1.amazonaws.com/	semjaavria@gmail.com	https://s3.amazonaws.com/sveee/na12878_imgs/DEL_5_98839884-98842906.png	True	1506098639671	1506098641229	na12878_imgs
http://sveee.s3-website-us-east-1.amazonaws.com/	ryan.layer@gmail.com	https://s3.amazonaws.com/sveee/na12878_imgs/DEL_2_204181530-204191631.png	True	1506034179382	1506034181530	na12878_imgs
http://sveee.s3-website-us-east-1.amazonaws.com/	snkravitz@gmail.com	https://s3.amazonaws.com/sveee/na12878_imgs/DEL_19_15750574-15750640.png	True	1506101223942	1506101248937	na12878_imgs
http://sveee.s3-website-us-east-1.amazonaws.com/	thomas.nicholas@utah.edu	https://s3.amazonaws.com/sveee/na12878_imgs/DEL_11_4272149-4327511.png	False	1506094653884	1506094688513	na12878_imgs
http://sveee.s3-website-us-east-1.amazonaws.com/	u1136719@utah.edu	https://s3.amazonaws.com/sveee/na12878_imgs/DEL_16_25639366-25640144.png	False	1506111419486	1506111423871	na12878_imgs
http://sveee.s3-website-us-east-1.amazonaws.com/	bpederse@gmail.com	https://s3.amazonaws.com/sveee/na12878_imgs/DEL_8_143494784-143495714.png	True	1506095972493	1506095973325	na12878_imgs
http://sveee.s3-website-us-east-1.amazonaws.com/	bpederse@gmail.com	https://s3.amazonaws.com/sveee/na12878_imgs/DEL_7_28596642-28596859.png	True	1506097908049	1506097908791	na12878_imgs
http://sveee.s3-website-us-east-1.amazonaws.com/	u1136719@utah.edu	https://s3.amazonaws.com/sveee/na12878_imgs/DEL_X_1911061-1911661.png	True	1506112670547	1506112691668	na12878_imgs
http://sveee.s3-website-us-east-1.amazonaws.com/	u1136719@utah.edu	https://s3.amazonaws.com/sveee/na12878_imgs/DEL_1_212471179-212472619.png	True	1506110687243	1506110694850	na12878_imgs
http://sveee.s3-website-us-east-1.amazonaws.com/	brian.keith.lohman@gmail.com	https://s3.amazonaws.com/sveee/na12878_imgs/DEL_18_70353219-70353421.png	True	1506098439332	1506098441937	na12878_imgs
http://sveee.s3-website-us-east-1.amazonaws.com/	bpederse@gmail.com	https://s3.amazonaws.com/sveee/na12878_imgs/DEL_18_76664254-76665058.png	False	1506097280264	1506097287880	na12878_imgs
http://sveee.s3-website-us-east-1.amazonaws.com/	brian.keith.lohman@gmail.com	https://s3.amazonaws.com/sveee/na12878_imgs/DEL_1_80221781-80223032.png	True	1506101115716	1506101121913	na12878_imgs
http://sveee.s3-website-us-east-1.amazonaws.com/	u1136719@utah.edu	https://s3.amazonaws.com/sveee/na12878_imgs/DEL_19_2909363-2910540.png	True	1506109580628	1506109582868	na12878_imgs
http://sveee.s3-website-us-east-1.amazonaws.com/	brian.keith.lohman@gmail.com	https://s3.amazonaws.com/sveee/na12878_imgs/DEL_12_22047473-22047575.png	True	1506096793891	1506096796795	na12878_imgs
http://sveee.s3-website-us-east-1.amazonaws.com/	u1136719@utah.edu	https://s3.amazonaws.com/sveee/na12878_imgs/DEL_4_146242467-146242537.png	True	1506116088990	1506116092379	na12878_imgs
http://sveee.s3-website-us-east-1.amazonaws.com/	semjaavria@gmail.com	https://s3.amazonaws.com/sveee/na12878_imgs/DEL_3_168738458-168738838.png	True	1506112036466	1506112037897	na12878_imgs
http://sveee.s3-website-us-east-1.amazonaws.com/	thomas.nicholas@utah.edu	https://s3.amazonaws.com/sveee/na12878_imgs/DEL_18_77057708-77058975.png	True	1506096968304	1506096970117	na12878_imgs
http://sveee.s3-website-us-east-1.amazonaws.com/	brian.keith.lohman@gmail.com	https://s3.amazonaws.com/sveee/na12878_imgs/DEL_2_180065283-180082019.png	True	1506095446588	1506095451297	na12878_imgs
http://sveee.s3-website-us-east-1.amazonaws.com/	ryan.layer@gmail.com	https://s3.amazonaws.com/sveee/na12878_imgs/DEL_4_6651592-6652912.png	True	1506096212843	1506096213483	na12878_imgs
http://sveee.s3-website-us-east-1.amazonaws.com/	tomsasani1493@gmail.com	https://s3.amazonaws.com/sveee/na12878_imgs/DEL_17_185812-185874.png	True	1506103528151	1506103533163	na12878_imgs
http://sveee.s3-website-us-east-1.amazonaws.com/	jrbelyeu@gmail.com	https://s3.amazonaws.com/sveee/na12878_imgs/DEL_9_101309042-101311668.png	True	1506100392967	1506100393628	na12878_imgs
http://sveee.s3-website-us-east-1.amazonaws.com/	bpederse@gmail.com	https://s3.amazonaws.com/sveee/na12878_imgs/DEL_6_5898451-5898882.png	True	1506095946810	1506095948104	na12878_imgs
http://sveee.s3-website-us-east-1.amazonaws.com/	thomas.nicholas@utah.edu	https://s3.amazonaws.com/sveee/na12878_imgs/DEL_18_5325026-5325315.png	False	1506100220748	1506100223657	na12878_imgs
http://sveee.s3-website-us-east-1.amazonaws.com/	thomas.nicholas@utah.edu	https://s3.amazonaws.com/sveee/na12878_imgs/DEL_22_25576003-25576053.png	True	1506094891460	1506094893160	na12878_imgs
http://sveee.s3-website-us-east-1.amazonaws.com/	snkravitz@gmail.com	https://s3.amazonaws.com/sveee/na12878_imgs/DEL_14_85139129-85139627.png	True	1506104218002	1506104230022	na12878_imgs
http://sveee.s3-website-us-east-1.amazonaws.com/	thomas.nicholas@utah.edu	https://s3.amazonaws.com/sveee/na12878_imgs/DEL_14_41122391-41122487.png	True	1506100536472	1506100538167	na12878_imgs
http://sveee.s3-website-us-east-1.amazonaws.com/	brian.keith.lohman@gmail.com	https://s3.amazonaws.com/sveee/na12878_imgs/DEL_4_190105408-190106160.png	True	1506102474375	1506102476989	na12878_imgs
http://sveee.s3-website-us-east-1.amazonaws.com/	ryan.layer@gmail.com	https://s3.amazonaws.com/sveee/na12878_imgs/DEL_8_112294057-112297142.png	True	1506097083278	1506097084048	na12878_imgs
http://sveee.s3-website-us-east-1.amazonaws.com/	semjaavria@gmail.com	https://s3.amazonaws.com/sveee/na12878_imgs/DEL_9_89154576-89155912.png	False	1506111293155	1506111318696	na12878_imgs
http://sveee.s3-website-us-east-1.amazonaws.com/	ryan.layer@gmail.com	https://s3.amazonaws.com/sveee/na12878_imgs/INV_1_205178526-205178807.png	True	1506096554028	1506096556195	na12878_imgs
http://sveee.s3-website-us-east-1.amazonaws.com/	u1136719@utah.edu	https://s3.amazonaws.com/sveee/na12878_imgs/DEL_21_30552224-30552588.png	True	1506109683646	1506109687877	na12878_imgs
http://sveee.s3-website-us-east-1.amazonaws.com/	bpederse@gmail.com	https://s3.amazonaws.com/sveee/na12878_imgs/DEL_9_104219699-104220378.png	True	1506095578565	1506095579533	na12878_imgs
http://sveee.s3-website-us-east-1.amazonaws.com/	semjaavria@gmail.com	https://s3.amazonaws.com/sveee/na12878_imgs/DEL_X_78192990-78193423.png	False	1506109775223	1506109789940	na12878_imgs
http://sveee.s3-website-us-east-1.amazonaws.com/	thomas.nicholas@utah.edu	https://s3.amazonaws.com/sveee/na12878_imgs/DEL_20_50759193-50760918.png	True	1506095847156	1506095850488	na12878_imgs
http://sveee.s3-website-us-east-1.amazonaws.com/	brian.keith.lohman@gmail.com	https://s3.amazonaws.com/sveee/na12878_imgs/DEL_12_72739802-72739855.png	True	1506102165536	1506102168604	na12878_imgs
http://sveee.s3-website-us-east-1.amazonaws.com/	tomsasani1493@gmail.com	https://s3.amazonaws.com/sveee/na12878_imgs/DEL_12_90487031-90491708.png	True	1506098736163	1506098741362	na12878_imgs
http://sveee.s3-website-us-east-1.amazonaws.com/	bpederse@gmail.com	https://s3.amazonaws.com/sveee/na12878_imgs/DEL_2_155818938-155833162.png	True	1506097289282	1506097290624	na12878_imgs
http://sveee.s3-website-us-east-1.amazonaws.com/	tomsasani1493@gmail.com	https://s3.amazonaws.com/sveee/na12878_imgs/DEL_19_55470570-55472052.png	True	1506102459194	1506102467102	na12878_imgs
http://sveee.s3-website-us-east-1.amazonaws.com/	snkravitz@gmail.com	https://s3.amazonaws.com/sveee/na12878_imgs/DEL_X_154798201-154803718.png	False	1506102766280	1506102771374	na12878_imgs
http://sveee.s3-website-us-east-1.amazonaws.com/	bpederse@gmail.com	https://s3.amazonaws.com/sveee/na12878_imgs/DEL_11_677313-677769.png	True	1506097809530	1506097811834	na12878_imgs
http://sveee.s3-website-us-east-1.amazonaws.com/	semjaavria@gmail.com	https://s3.amazonaws.com/sveee/na12878_imgs/DEL_1_235537077-235538345.png	True	1506108581873	1506108596117	na12878_imgs
http://sveee.s3-website-us-east-1.amazonaws.com/	semjaavria@gmail.com	https://s3.amazonaws.com/sveee/na12878_imgs/INV_16_48905214-48906249.png	True	1506110919561	1506110921334	na12878_imgs
http://sveee.s3-website-us-east-1.amazonaws.com/	u1136719@utah.edu	https://s3.amazonaws.com/sveee/na12878_imgs/DEL_1_9595360-9597869.png	True	1506114430870	1506114435261	na12878_imgs
http://sveee.s3-website-us-east-1.amazonaws.com/	tomsasani1493@gmail.com	https://s3.amazonaws.com/sveee/na12878_imgs/DEL_12_34845067-34849183.png	True	1506099696816	1506099699001	na12878_imgs
http://sveee.s3-website-us-east-1.amazonaws.com/	semjaavria@gmail.com	https://s3.amazonaws.com/sveee/na12878_imgs/DEL_4_130066189-130068435.png	True	1506098371255	1506098373036	na12878_imgs
http://sveee.s3-website-us-east-1.amazonaws.com/	tomsasani1493@gmail.com	https://s3.amazonaws.com/sveee/na12878_imgs/DEL_20_41791262-41791447.png	True	1506104853506	1506104855865	na12878_imgs
http://sveee.s3-website-us-east-1.amazonaws.com/	u1136719@utah.edu	https://s3.amazonaws.com/sveee/na12878_imgs/DEL_7_89156998-89157085.png	True	1506111113546	1506111121670	na12878_imgs
http://sveee.s3-website-us-east-1.amazonaws.com/	thomas.nicholas@utah.edu	https://s3.amazonaws.com/sveee/na12878_imgs/DEL_3_162448908-162449811.png	True	1506096370516	1506096392317	na12878_imgs
http://sveee.s3-website-us-east-1.amazonaws.com/	snkravitz@gmail.com	https://s3.amazonaws.com/sveee/na12878_imgs/DEL_7_24038171-24040063.png	True	1506105479509	1506105480626	na12878_imgs
http://sveee.s3-website-us-east-1.amazonaws.com/	semjaavria@gmail.com	https://s3.amazonaws.com/sveee/na12878_imgs/DEL_4_9157568-9214307.png	False	1506099841114	1506099859115	na12878_imgs
http://sveee.s3-website-us-east-1.amazonaws.com/	u1136719@utah.edu	https://s3.amazonaws.com/sveee/na12878_imgs/DEL_16_998832-1000718.png	False	1506111174554	1506111176590	na12878_imgs
http://sveee.s3-website-us-east-1.amazonaws.com/	snkravitz@gmail.com	https://s3.amazonaws.com/sveee/na12878_imgs/DEL_17_35755635-35760346.png	True	1506102067215	1506102070341	na12878_imgs
http://sveee.s3-website-us-east-1.amazonaws.com/	jrbelyeu@gmail.com	https://s3.amazonaws.com/sveee/na12878_imgs/DEL_14_98822594-98822671.png	True	1506098630925	1506098633034	na12878_imgs
http://sveee.s3-website-us-east-1.amazonaws.com/	bpederse@gmail.com	https://s3.amazonaws.com/sveee/na12878_imgs/DEL_20_9149569-9149622.png	True	1506097393055	1506097393951	na12878_imgs
http://sveee.s3-website-us-east-1.amazonaws.com/	bpederse@gmail.com	https://s3.amazonaws.com/sveee/na12878_imgs/DEL_8_46991405-46992654.png	True	1506097015255	1506097016238	na12878_imgs
http://sveee.s3-website-us-east-1.amazonaws.com/	ryan.layer@gmail.com	https://s3.amazonaws.com/sveee/na12878_imgs/DEL_15_101341489-101342374.png	True	1506097516891	1506097518154	na12878_imgs
http://sveee.s3-website-us-east-1.amazonaws.com/	semjaavria@gmail.com	https://s3.amazonaws.com/sveee/na12878_imgs/DEL_2_214778297-214778363.png	True	1506103020997	1506103040180	na12878_imgs
http://sveee.s3-website-us-east-1.amazonaws.com/	brian.keith.lohman@gmail.com	https://s3.amazonaws.com/sveee/na12878_imgs/INV_1_44059290-44059950.png	True	1506100549525	1506100558046	na12878_imgs
http://sveee.s3-website-us-east-1.amazonaws.com/	tomsasani1493@gmail.com	https://s3.amazonaws.com/sveee/na12878_imgs/DEL_6_65006421-65006515.png	True	1506105712863	1506105713790	na12878_imgs
http://sveee.s3-website-us-east-1.amazonaws.com/	tomsasani1493@gmail.com	https://s3.amazonaws.com/sveee/na12878_imgs/DEL_1_187464747-187466829.png	True	1506104760991	1506104769670	na12878_imgs
http://sveee.s3-website-us-east-1.amazonaws.com/	thomas.nicholas@utah.edu	https://s3.amazonaws.com/sveee/na12878_imgs/DEL_8_24972437-24990950.png	True	1506097631372	1506097632279	na12878_imgs
http://sveee.s3-website-us-east-1.amazonaws.com/	bpederse@gmail.com	https://s3.amazonaws.com/sveee/na12878_imgs/DEL_8_12233575-12236244.png	False	1506096365371	1506096380950	na12878_imgs
http://sveee.s3-website-us-east-1.amazonaws.com/	u1136719@utah.edu	https://s3.amazonaws.com/sveee/na12878_imgs/DEL_22_18977575-18977640.png	False	1506110834768	1506110837996	na12878_imgs
http://sveee.s3-website-us-east-1.amazonaws.com/	tomsasani1493@gmail.com	https://s3.amazonaws.com/sveee/na12878_imgs/DEL_7_55971784-55972148.png	True	1506099604255	1506099609627	na12878_imgs
http://sveee.s3-website-us-east-1.amazonaws.com/	tomsasani1493@gmail.com	https://s3.amazonaws.com/sveee/na12878_imgs/DEL_X_70137290-70139954.png	True	1506097064176	1506097067499	na12878_imgs
http://sveee.s3-website-us-east-1.amazonaws.com/	bpederse@gmail.com	https://s3.amazonaws.com/sveee/na12878_imgs/DEL_2_127674757-127677270.png	True	1506095980310	1506095981635	na12878_imgs
http://sveee.s3-website-us-east-1.amazonaws.com/	semjaavria@gmail.com	https://s3.amazonaws.com/sveee/na12878_imgs/DEL_10_23635492-23635621.png	True	1506109206405	1506109208121	na12878_imgs
http://sveee.s3-website-us-east-1.amazonaws.com/	snkravitz@gmail.com	https://s3.amazonaws.com/sveee/na12878_imgs/DEL_6_51736109-51736805.png	True	1506102073861	1506102074979	na12878_imgs
http://sveee.s3-website-us-east-1.amazonaws.com/	tomsasani1493@gmail.com	https://s3.amazonaws.com/sveee/na12878_imgs/DEL_2_151031127-151038285.png	True	1506101639165	1506101641360	na12878_imgs
http://sveee.s3-website-us-east-1.amazonaws.com/	u1136719@utah.edu	https://s3.amazonaws.com/sveee/na12878_imgs/DEL_1_109573240-109575184.png	True	1506114915807	1506114921355	na12878_imgs
http://sveee.s3-website-us-east-1.amazonaws.com/	snkravitz@gmail.com	https://s3.amazonaws.com/sveee/na12878_imgs/DEL_X_78921957-78926007.png	True	1506101846784	1506101892669	na12878_imgs
http://sveee.s3-website-us-east-1.amazonaws.com/	thomas.nicholas@utah.edu	https://s3.amazonaws.com/sveee/na12878_imgs/DEL_7_33712013-33712074.png	False	1506098020132	1506098023117	na12878_imgs
http://sveee.s3-website-us-east-1.amazonaws.com/	ryan.layer@gmail.com	https://s3.amazonaws.com/sveee/na12878_imgs/DEL_14_43899449-43899532.png	False	1506096415367	1506096416287	na12878_imgs
http://sveee.s3-website-us-east-1.amazonaws.com/	brian.keith.lohman@gmail.com	https://s3.amazonaws.com/sveee/na12878_imgs/DEL_2_132534284-132534838.png	True	1506102827927	1506102830507	na12878_imgs
http://sveee.s3-website-us-east-1.amazonaws.com/	bpederse@gmail.com	https://s3.amazonaws.com/sveee/na12878_imgs/DEL_1_232836575-232836759.png	True	1506095645798	1506095647256	na12878_imgs
http://sveee.s3-website-us-east-1.amazonaws.com/	snkravitz@gmail.com	https://s3.amazonaws.com/sveee/na12878_imgs/DEL_12_24460412-24460701.png	True	1506104482192	1506104484449	na12878_imgs
http://sveee.s3-website-us-east-1.amazonaws.com/	brian.keith.lohman@gmail.com	https://s3.amazonaws.com/sveee/na12878_imgs/DEL_10_122701143-122701437.png	True	1506103404383	1506103405604	na12878_imgs
http://sveee.s3-website-us-east-1.amazonaws.com/	ryan.layer@gmail.com	https://s3.amazonaws.com/sveee/na12878_imgs/DEL_6_119012245-119013925.png	True	1506096446815	1506096447876	na12878_imgs
http://sveee.s3-website-us-east-1.amazonaws.com/	thomas.nicholas@utah.edu	https://s3.amazonaws.com/sveee/na12878_imgs/DEL_5_84822817-84822887.png	False	1506100787723	1506100789392	na12878_imgs
http://sveee.s3-website-us-east-1.amazonaws.com/	jrbelyeu@gmail.com	https://s3.amazonaws.com/sveee/na12878_imgs/DEL_4_6897351-6900401.png	True	1506095603136	1506095604762	na12878_imgs
http://sveee.s3-website-us-east-1.amazonaws.com/	u1136719@utah.edu	https://s3.amazonaws.com/sveee/na12878_imgs/DEL_12_62295031-62295217.png	True	1506109251264	1506109252560	na12878_imgs
http://sveee.s3-website-us-east-1.amazonaws.com/	u1136719@utah.edu	https://s3.amazonaws.com/sveee/na12878_imgs/DEL_3_192875329-192885405.png	True	1506115571995	1506115574702	na12878_imgs
http://sveee.s3-website-us-east-1.amazonaws.com/	bpederse@gmail.com	https://s3.amazonaws.com/sveee/na12878_imgs/DEL_10_105053207-105054215.png	False	1506098096839	1506098097810	na12878_imgs
http://sveee.s3-website-us-east-1.amazonaws.com/	snkravitz@gmail.com	https://s3.amazonaws.com/sveee/na12878_imgs/DEL_2_126509711-126510598.png	True	1506104746707	1506104748394	na12878_imgs
http://sveee.s3-website-us-east-1.amazonaws.com/	snkravitz@gmail.com	https://s3.amazonaws.com/sveee/na12878_imgs/DEL_11_58594195-58596027.png	True	1506104655285	1506104656548	na12878_imgs
http://sveee.s3-website-us-east-1.amazonaws.com/	semjaavria@gmail.com	https://s3.amazonaws.com/sveee/na12878_imgs/DEL_9_131700957-131702150.png	True	1506100020091	1506100024179	na12878_imgs
http://sveee.s3-website-us-east-1.amazonaws.com/	ryan.layer@gmail.com	https://s3.amazonaws.com/sveee/na12878_imgs/DEL_5_153092141-153092204.png	True	1506097150751	1506097172205	na12878_imgs
http://sveee.s3-website-us-east-1.amazonaws.com/	thomas.nicholas@utah.edu	https://s3.amazonaws.com/sveee/na12878_imgs/DUP_X_101055330-101067156.png	True	1506096901778	1506096905656	na12878_imgs
http://sveee.s3-website-us-east-1.amazonaws.com/	semjaavria@gmail.com	https://s3.amazonaws.com/sveee/na12878_imgs/DEL_19_393559-395010.png	True	1506112925156	1506112939812	na12878_imgs
http://sveee.s3-website-us-east-1.amazonaws.com/	brian.keith.lohman@gmail.com	https://s3.amazonaws.com/sveee/na12878_imgs/DEL_20_31327345-31328020.png	True	1506103823454	1506103825988	na12878_imgs
http://sveee.s3-website-us-east-1.amazonaws.com/	brian.keith.lohman@gmail.com	https://s3.amazonaws.com/sveee/na12878_imgs/DEL_5_43523637-43523692.png	True	1506102322751	1506102324692	na12878_imgs
http://sveee.s3-website-us-east-1.amazonaws.com/	brian.keith.lohman@gmail.com	https://s3.amazonaws.com/sveee/na12878_imgs/DEL_17_1097737-1098192.png	False	1506104177429	1506104226395	na12878_imgs
http://sveee.s3-website-us-east-1.amazonaws.com/	brian.keith.lohman@gmail.com	https://s3.amazonaws.com/sveee/na12878_imgs/DEL_3_11108255-11111870.png	True	1506098191952	1506098194112	na12878_imgs
http://sveee.s3-website-us-east-1.amazonaws.com/	bpederse@gmail.com	https://s3.amazonaws.com/sveee/na12878_imgs/DEL_8_145234823-145234878.png	False	1506097694888	1506097701351	na12878_imgs
http://sveee.s3-website-us-east-1.amazonaws.com/	u1136719@utah.edu	https://s3.amazonaws.com/sveee/na12878_imgs/DEL_3_151503209-151503269.png	True	1506115995363	1506115997860	na12878_imgs
http://sveee.s3-website-us-east-1.amazonaws.com/	jrbelyeu@gmail.com	https://s3.amazonaws.com/sveee/na12878_imgs/DEL_4_161026793-161080534.png	True	1506098740076	1506098742262	na12878_imgs
http://sveee.s3-website-us-east-1.amazonaws.com/	tomsasani1493@gmail.com	https://s3.amazonaws.com/sveee/na12878_imgs/DEL_10_122226691-122228857.png	True	1506104865030	1506104866407	na12878_imgs
http://sveee.s3-website-us-east-1.amazonaws.com/	tomsasani1493@gmail.com	https://s3.amazonaws.com/sveee/na12878_imgs/DEL_20_23103317-23103618.png	True	1506102145703	1506102148946	na12878_imgs
http://sveee.s3-website-us-east-1.amazonaws.com/	jrbelyeu@gmail.com	https://s3.amazonaws.com/sveee/na12878_imgs/DEL_7_22434787-22436761.png	True	1506096143798	1506096144864	na12878_imgs
http://sveee.s3-website-us-east-1.amazonaws.com/	thomas.nicholas@utah.edu	https://s3.amazonaws.com/sveee/na12878_imgs/DEL_4_91931556-91935838.png	True	1506099944975	1506099946625	na12878_imgs
http://sveee.s3-website-us-east-1.amazonaws.com/	snkravitz@gmail.com	https://s3.amazonaws.com/sveee/na12878_imgs/DEL_6_103737541-103763294.png	True	1506097832706	1506097837012	na12878_imgs
http://sveee.s3-website-us-east-1.amazonaws.com/	thomas.nicholas@utah.edu	https://s3.amazonaws.com/sveee/na12878_imgs/DEL_18_24571615-24572338.png	True	1506101217219	1506101219478	na12878_imgs
http://sveee.s3-website-us-east-1.amazonaws.com/	thomas.nicholas@utah.edu	https://s3.amazonaws.com/sveee/na12878_imgs/DEL_5_154315917-154316002.png	False	1506101091689	1506101094271	na12878_imgs
http://sveee.s3-website-us-east-1.amazonaws.com/	ryan.layer@gmail.com	https://s3.amazonaws.com/sveee/na12878_imgs/INV_2_129685049-129686125.png	True	1506097213525	1506097214925	na12878_imgs
http://sveee.s3-website-us-east-1.amazonaws.com/	snkravitz@gmail.com	https://s3.amazonaws.com/sveee/na12878_imgs/DEL_22_50664005-50664065.png	True	1506104887456	1506104888964	na12878_imgs
http://sveee.s3-website-us-east-1.amazonaws.com/	tomsasani1493@gmail.com	https://s3.amazonaws.com/sveee/na12878_imgs/DEL_9_136625167-136626268.png	True	1506105525332	1506105526700	na12878_imgs
http://sveee.s3-website-us-east-1.amazonaws.com/	ryan.layer@gmail.com	https://s3.amazonaws.com/sveee/na12878_imgs/DEL_11_50640269-50641124.png	True	1506096461075	1506096462772	na12878_imgs
http://sveee.s3-website-us-east-1.amazonaws.com/	ryan.layer@gmail.com	https://s3.amazonaws.com/sveee/na12878_imgs/DEL_16_88280505-88280986.png	False	1506096979791	1506096981342	na12878_imgs
http://sveee.s3-website-us-east-1.amazonaws.com/	bpederse@gmail.com	https://s3.amazonaws.com/sveee/na12878_imgs/DEL_8_49093381-49093979.png	True	1506098054520	1506098055401	na12878_imgs
http://sveee.s3-website-us-east-1.amazonaws.com/	semjaavria@gmail.com	https://s3.amazonaws.com/sveee/na12878_imgs/DEL_10_27224091-27228168.png	False	1506109226361	1506109250044	na12878_imgs
http://sveee.s3-website-us-east-1.amazonaws.com/	u1136719@utah.edu	https://s3.amazonaws.com/sveee/na12878_imgs/DEL_9_138479100-138480204.png	True	1506109694600	1506109696137	na12878_imgs
http://sveee.s3-website-us-east-1.amazonaws.com/	u1136719@utah.edu	https://s3.amazonaws.com/sveee/na12878_imgs/DEL_8_75362835-75366959.png	True	1506115229670	1506115235303	na12878_imgs
http://sveee.s3-website-us-east-1.amazonaws.com/	semjaavria@gmail.com	https://s3.amazonaws.com/sveee/na12878_imgs/DEL_9_138214060-138217603.png	True	1506097236464	1506097238267	na12878_imgs
http://sveee.s3-website-us-east-1.amazonaws.com/	snkravitz@gmail.com	https://s3.amazonaws.com/sveee/na12878_imgs/DEL_21_44970403-44973398.png	True	1506102048577	1506102049501	na12878_imgs
http://sveee.s3-website-us-east-1.amazonaws.com/	u1136719@utah.edu	https://s3.amazonaws.com/sveee/na12878_imgs/DEL_11_58594195-58596027.png	True	1506116409257	1506116412613	na12878_imgs
http://sveee.s3-website-us-east-1.amazonaws.com/	u1136719@utah.edu	https://s3.amazonaws.com/sveee/na12878_imgs/DEL_10_23635492-23635621.png	True	1506109134791	1506109136603	na12878_imgs
http://sveee.s3-website-us-east-1.amazonaws.com/	tomsasani1493@gmail.com	https://s3.amazonaws.com/sveee/na12878_imgs/DEL_9_4376386-4377625.png	True	1506103988623	1506103989798	na12878_imgs
http://sveee.s3-website-us-east-1.amazonaws.com/	thomas.nicholas@utah.edu	https://s3.amazonaws.com/sveee/na12878_imgs/DEL_3_86336090-86336146.png	False	1506095085062	1506095088011	na12878_imgs
http://sveee.s3-website-us-east-1.amazonaws.com/	snkravitz@gmail.com	https://s3.amazonaws.com/sveee/na12878_imgs/DEL_2_169606131-169606207.png	True	1506101394713	1506101398500	na12878_imgs
http://sveee.s3-website-us-east-1.amazonaws.com/	ryan.layer@gmail.com	https://s3.amazonaws.com/sveee/na12878_imgs/DEL_3_195569206-195569923.png	True	1506096441482	1506096443451	na12878_imgs
http://sveee.s3-website-us-east-1.amazonaws.com/	brian.keith.lohman@gmail.com	https://s3.amazonaws.com/sveee/na12878_imgs/DEL_6_32514808-32516265.png	True	1506096206597	1506096213113	na12878_imgs
http://sveee.s3-website-us-east-1.amazonaws.com/	semjaavria@gmail.com	https://s3.amazonaws.com/sveee/na12878_imgs/DEL_10_82904660-82904914.png	True	1506108919466	1506108922628	na12878_imgs
http://sveee.s3-website-us-east-1.amazonaws.com/	jrbelyeu@gmail.com	https://s3.amazonaws.com/sveee/na12878_imgs/DEL_7_39380342-39380407.png	True	1506096061070	1506096064283	na12878_imgs
http://sveee.s3-website-us-east-1.amazonaws.com/	ryan.layer@gmail.com	https://s3.amazonaws.com/sveee/na12878_imgs/DEL_6_74932723-74932945.png	True	1506034599086	1506034602962	na12878_imgs
http://sveee.s3-website-us-east-1.amazonaws.com/	semjaavria@gmail.com	https://s3.amazonaws.com/sveee/na12878_imgs/DEL_3_26123847-26123975.png	True	1506098905118	1506098907053	na12878_imgs
http://sveee.s3-website-us-east-1.amazonaws.com/	thomas.nicholas@utah.edu	https://s3.amazonaws.com/sveee/na12878_imgs/DEL_17_52705176-52705226.png	False	1506097269707	1506097274162	na12878_imgs
http://sveee.s3-website-us-east-1.amazonaws.com/	ryan.layer@gmail.com	https://s3.amazonaws.com/sveee/na12878_imgs/DUP_1_144973077-144989257.png	False	1506096537119	1506096545588	na12878_imgs
http://sveee.s3-website-us-east-1.amazonaws.com/	thomas.nicholas@utah.edu	https://s3.amazonaws.com/sveee/na12878_imgs/DEL_2_97854287-97856138.png	True	1506096143704	1506096147198	na12878_imgs
http://sveee.s3-website-us-east-1.amazonaws.com/	thomas.nicholas@utah.edu	https://s3.amazonaws.com/sveee/na12878_imgs/DEL_14_21952624-21954666.png	True	1506101190231	1506101191151	na12878_imgs
http://sveee.s3-website-us-east-1.amazonaws.com/	semjaavria@gmail.com	https://s3.amazonaws.com/sveee/na12878_imgs/DEL_3_124936320-124937213.png	True	1506112735685	1506112737183	na12878_imgs
http://sveee.s3-website-us-east-1.amazonaws.com/	jrbelyeu@gmail.com	https://s3.amazonaws.com/sveee/na12878_imgs/DEL_1_36733282-36733515.png	True	1506095248892	1506095252194	na12878_imgs
http://sveee.s3-website-us-east-1.amazonaws.com/	brian.keith.lohman@gmail.com	https://s3.amazonaws.com/sveee/na12878_imgs/DEL_2_70125033-70125561.png	True	1506097468013	1506097470017	na12878_imgs
http://sveee.s3-website-us-east-1.amazonaws.com/	thomas.nicholas@utah.edu	https://s3.amazonaws.com/sveee/na12878_imgs/DEL_3_144888422-144888910.png	True	1506099783816	1506099785082	na12878_imgs
http://sveee.s3-website-us-east-1.amazonaws.com/	semjaavria@gmail.com	https://s3.amazonaws.com/sveee/na12878_imgs/DEL_16_57725354-57727833.png	True	1506110534153	1506110547547	na12878_imgs
http://sveee.s3-website-us-east-1.amazonaws.com/	snkravitz@gmail.com	https://s3.amazonaws.com/sveee/na12878_imgs/DEL_11_51577840-51581765.png	False	1506104656753	1506104662417	na12878_imgs
http://sveee.s3-website-us-east-1.amazonaws.com/	bpederse@gmail.com	https://s3.amazonaws.com/sveee/na12878_imgs/DEL_X_76881496-76881558.png	True	1506096400397	1506096401758	na12878_imgs
http://sveee.s3-website-us-east-1.amazonaws.com/	snkravitz@gmail.com	https://s3.amazonaws.com/sveee/na12878_imgs/DEL_9_89154576-89155912.png	True	1506103910092	1506103912115	na12878_imgs
http://sveee.s3-website-us-east-1.amazonaws.com/	thomas.nicholas@utah.edu	https://s3.amazonaws.com/sveee/na12878_imgs/DEL_10_114112179-114116659.png	True	1506101002593	1506101004037	na12878_imgs
http://sveee.s3-website-us-east-1.amazonaws.com/	semjaavria@gmail.com	https://s3.amazonaws.com/sveee/na12878_imgs/DEL_20_15711606-15712437.png	True	1506100861578	1506100862911	na12878_imgs
http://sveee.s3-website-us-east-1.amazonaws.com/	thomas.nicholas@utah.edu	https://s3.amazonaws.com/sveee/na12878_imgs/DEL_X_143778329-143778386.png	False	1506096423508	1506096426951	na12878_imgs
http://sveee.s3-website-us-east-1.amazonaws.com/	tomsasani1493@gmail.com	https://s3.amazonaws.com/sveee/na12878_imgs/DEL_X_131089382-131089611.png	False	1506098835378	1506098838171	na12878_imgs
http://sveee.s3-website-us-east-1.amazonaws.com/	semjaavria@gmail.com	https://s3.amazonaws.com/sveee/na12878_imgs/DEL_5_78109796-78111867.png	True	1506109701971	1506109704657	na12878_imgs
http://sveee.s3-website-us-east-1.amazonaws.com/	brian.keith.lohman@gmail.com	https://s3.amazonaws.com/sveee/na12878_imgs/DEL_21_43350074-43353473.png	True	1506096780946	1506096784529	na12878_imgs
http://sveee.s3-website-us-east-1.amazonaws.com/	u1136719@utah.edu	https://s3.amazonaws.com/sveee/na12878_imgs/DEL_11_48734744-48736963.png	True	1506114126031	1506114128716	na12878_imgs
http://sveee.s3-website-us-east-1.amazonaws.com/	tomsasani1493@gmail.com	https://s3.amazonaws.com/sveee/na12878_imgs/DEL_7_148072910-148076327.png	True	1506095579145	1506095583208	na12878_imgs
http://sveee.s3-website-us-east-1.amazonaws.com/	snkravitz@gmail.com	https://s3.amazonaws.com/sveee/na12878_imgs/DEL_9_138479100-138480204.png	True	1506103654857	1506103656518	na12878_imgs
http://sveee.s3-website-us-east-1.amazonaws.com/	aaronquinlan@gmail.com	https://s3.amazonaws.com/sveee/na12878_imgs/DEL_8_23447840-23447890.png	False	1506090973390	1506091176384	na12878_imgs
http://sveee.s3-website-us-east-1.amazonaws.com/	bpederse@gmail.com	https://s3.amazonaws.com/sveee/na12878_imgs/DEL_15_27483242-27483346.png	True	1506097056291	1506097057053	na12878_imgs
http://sveee.s3-website-us-east-1.amazonaws.com/	snkravitz@gmail.com	https://s3.amazonaws.com/sveee/na12878_imgs/DUP_10_90795115-90800286.png	True	1506104089597	1506104097638	na12878_imgs
http://sveee.s3-website-us-east-1.amazonaws.com/	u1136719@utah.edu	https://s3.amazonaws.com/sveee/na12878_imgs/DEL_18_21990632-21992075.png	True	1506110235540	1506110237676	na12878_imgs
http://sveee.s3-website-us-east-1.amazonaws.com/	tomsasani1493@gmail.com	https://s3.amazonaws.com/sveee/na12878_imgs/INV_16_48905214-48906249.png	True	1506102506205	1506102511082	na12878_imgs
http://sveee.s3-website-us-east-1.amazonaws.com/	ryan.layer@gmail.com	https://s3.amazonaws.com/sveee/na12878_imgs/DEL_17_18729995-18745198.png	True	1506096454619	1506096460867	na12878_imgs
http://sveee.s3-website-us-east-1.amazonaws.com/	u1136719@utah.edu	https://s3.amazonaws.com/sveee/na12878_imgs/DEL_5_117868219-117868529.png	True	1506117691328	1506117696400	na12878_imgs
http://sveee.s3-website-us-east-1.amazonaws.com/	semjaavria@gmail.com	https://s3.amazonaws.com/sveee/na12878_imgs/DEL_X_150293934-150295714.png	True	1506112139622	1506112142044	na12878_imgs
http://sveee.s3-website-us-east-1.amazonaws.com/	u1136719@utah.edu	https://s3.amazonaws.com/sveee/na12878_imgs/DEL_10_29883209-29883264.png	False	1506114533143	1506114538441	na12878_imgs
http://sveee.s3-website-us-east-1.amazonaws.com/	semjaavria@gmail.com	https://s3.amazonaws.com/sveee/na12878_imgs/DEL_19_2909363-2910540.png	True	1506109021183	1506109022514	na12878_imgs
http://sveee.s3-website-us-east-1.amazonaws.com/	semjaavria@gmail.com	https://s3.amazonaws.com/sveee/na12878_imgs/INV_2_10825964-10827217.png	True	1506111513717	1506111515161	na12878_imgs
http://sveee.s3-website-us-east-1.amazonaws.com/	u1136719@utah.edu	https://s3.amazonaws.com/sveee/na12878_imgs/DEL_3_11108255-11111870.png	True	1506110199115	1506110203798	na12878_imgs
http://sveee.s3-website-us-east-1.amazonaws.com/	ryan.layer@gmail.com	https://s3.amazonaws.com/sveee/na12878_imgs/DEL_5_57323407-57333752.png	True	1506034249437	1506034250683	na12878_imgs
http://sveee.s3-website-us-east-1.amazonaws.com/	u1136719@utah.edu	https://s3.amazonaws.com/sveee/na12878_imgs/DEL_5_136854589-136856557.png	True	1506117234085	1506117239309	na12878_imgs
http://sveee.s3-website-us-east-1.amazonaws.com/	brian.keith.lohman@gmail.com	https://s3.amazonaws.com/sveee/na12878_imgs/DEL_5_1178257-1180716.png	True	1506100311233	1506100312398	na12878_imgs
http://sveee.s3-website-us-east-1.amazonaws.com/	brian.keith.lohman@gmail.com	https://s3.amazonaws.com/sveee/na12878_imgs/DEL_X_128499485-128499539.png	False	1506097508864	1506097516974	na12878_imgs
http://sveee.s3-website-us-east-1.amazonaws.com/	tomsasani1493@gmail.com	https://s3.amazonaws.com/sveee/na12878_imgs/DEL_13_65637801-65638216.png	True	1506104663559	1506104664265	na12878_imgs
http://sveee.s3-website-us-east-1.amazonaws.com/	semjaavria@gmail.com	https://s3.amazonaws.com/sveee/na12878_imgs/DEL_11_29007143-29012766.png	True	1506095988719	1506095994256	na12878_imgs
http://sveee.s3-website-us-east-1.amazonaws.com/	tomsasani1493@gmail.com	https://s3.amazonaws.com/sveee/na12878_imgs/DEL_X_78192990-78193423.png	False	1506097204205	1506097207972	na12878_imgs
http://sveee.s3-website-us-east-1.amazonaws.com/	jrbelyeu@gmail.com	https://s3.amazonaws.com/sveee/na12878_imgs/DEL_11_66711479-66713552.png	True	1506099031342	1506099032544	na12878_imgs
http://sveee.s3-website-us-east-1.amazonaws.com/	tomsasani1493@gmail.com	https://s3.amazonaws.com/sveee/na12878_imgs/DEL_7_73828493-73831271.png	True	1506104931179	1506104932963	na12878_imgs
http://sveee.s3-website-us-east-1.amazonaws.com/	brian.keith.lohman@gmail.com	https://s3.amazonaws.com/sveee/na12878_imgs/DEL_10_95545481-95546492.png	True	1506098135619	1506098138793	na12878_imgs
http://sveee.s3-website-us-east-1.amazonaws.com/	snkravitz@gmail.com	https://s3.amazonaws.com/sveee/na12878_imgs/DEL_7_72270263-72275846.png	True	1506097695862	1506097714262	na12878_imgs
http://sveee.s3-website-us-east-1.amazonaws.com/	ryan.layer@gmail.com	https://s3.amazonaws.com/sveee/na12878_imgs/DEL_2_22688399-22690107.png	True	1506096055333	1506096056057	na12878_imgs
http://sveee.s3-website-us-east-1.amazonaws.com/	tomsasani1493@gmail.com	https://s3.amazonaws.com/sveee/na12878_imgs/DEL_8_19055258-19055530.png	True	1506106040924	1506106042159	na12878_imgs
http://sveee.s3-website-us-east-1.amazonaws.com/	bpederse@gmail.com	https://s3.amazonaws.com/sveee/na12878_imgs/DEL_11_27657262-27657596.png	True	1506097170335	1506097171514	na12878_imgs
http://sveee.s3-website-us-east-1.amazonaws.com/	thomas.nicholas@utah.edu	https://s3.amazonaws.com/sveee/na12878_imgs/DEL_14_41602366-41602417.png	False	1506098892563	1506098893559	na12878_imgs
http://sveee.s3-website-us-east-1.amazonaws.com/	snkravitz@gmail.com	https://s3.amazonaws.com/sveee/na12878_imgs/DEL_1_248839443-248841018.png	True	1506099872254	1506099873430	na12878_imgs
http://sveee.s3-website-us-east-1.amazonaws.com/	tomsasani1493@gmail.com	https://s3.amazonaws.com/sveee/na12878_imgs/DEL_1_236548998-236551425.png	True	1506096706628	1506096719468	na12878_imgs
http://sveee.s3-website-us-east-1.amazonaws.com/	tomsasani1493@gmail.com	https://s3.amazonaws.com/sveee/na12878_imgs/DEL_3_1629482-1629541.png	True	1506105442714	1506105443730	na12878_imgs
http://sveee.s3-website-us-east-1.amazonaws.com/	thomas.nicholas@utah.edu	https://s3.amazonaws.com/sveee/na12878_imgs/DEL_X_154285270-154285819.png	True	1506099905157	1506099906551	na12878_imgs
http://sveee.s3-website-us-east-1.amazonaws.com/	u1136719@utah.edu	https://s3.amazonaws.com/sveee/na12878_imgs/DEL_17_79470460-79471473.png	True	1506109723952	1506109727501	na12878_imgs
http://sveee.s3-website-us-east-1.amazonaws.com/	thomas.nicholas@utah.edu	https://s3.amazonaws.com/sveee/na12878_imgs/DEL_1_144954627-144955376.png	True	1506100085541	1506100088602	na12878_imgs
http://sveee.s3-website-us-east-1.amazonaws.com/	ryan.layer@gmail.com	https://s3.amazonaws.com/sveee/na12878_imgs/DEL_4_69375591-69491543.png	True	1506097468784	1506097469868	na12878_imgs
http://sveee.s3-website-us-east-1.amazonaws.com/	snkravitz@gmail.com	https://s3.amazonaws.com/sveee/na12878_imgs/DEL_17_5595707-5597504.png	True	1506104690268	1506104691826	na12878_imgs
http://sveee.s3-website-us-east-1.amazonaws.com/	semjaavria@gmail.com	https://s3.amazonaws.com/sveee/na12878_imgs/DEL_4_134132404-134133157.png	True	1506113675684	1506113677202	na12878_imgs
http://sveee.s3-website-us-east-1.amazonaws.com/	tomsasani1493@gmail.com	https://s3.amazonaws.com/sveee/na12878_imgs/DEL_16_78876665-78877564.png	True	1506100230067	1506100238248	na12878_imgs
http://sveee.s3-website-us-east-1.amazonaws.com/	snkravitz@gmail.com	https://s3.amazonaws.com/sveee/na12878_imgs/DEL_3_88485023-88485081.png	False	1506099473559	1506099492474	na12878_imgs
http://sveee.s3-website-us-east-1.amazonaws.com/	tomsasani1493@gmail.com	https://s3.amazonaws.com/sveee/na12878_imgs/DEL_18_75267029-75267561.png	False	1506105481737	1506105482813	na12878_imgs
http://sveee.s3-website-us-east-1.amazonaws.com/	u1136719@utah.edu	https://s3.amazonaws.com/sveee/na12878_imgs/DEL_2_146842402-146842549.png	True	1506115482339	1506115485764	na12878_imgs
http://sveee.s3-website-us-east-1.amazonaws.com/	brian.keith.lohman@gmail.com	https://s3.amazonaws.com/sveee/na12878_imgs/DEL_1_240641200-240641602.png	True	1506104091845	1506104093500	na12878_imgs
http://sveee.s3-website-us-east-1.amazonaws.com/	bpederse@gmail.com	https://s3.amazonaws.com/sveee/na12878_imgs/DEL_4_107604298-107609292.png	True	1506096635918	1506096636960	na12878_imgs
http://sveee.s3-website-us-east-1.amazonaws.com/	u1136719@utah.edu	https://s3.amazonaws.com/sveee/na12878_imgs/INV_17_5594699-5595567.png	True	1506114550305	1506114554334	na12878_imgs
http://sveee.s3-website-us-east-1.amazonaws.com/	bpederse@gmail.com	https://s3.amazonaws.com/sveee/na12878_imgs/DEL_4_1086777-1086827.png	True	1506097771105	1506097771724	na12878_imgs
http://sveee.s3-website-us-east-1.amazonaws.com/	u1136719@utah.edu	https://s3.amazonaws.com/sveee/na12878_imgs/DEL_12_84593115-84596020.png	True	1506111398904	1506111403151	na12878_imgs
http://sveee.s3-website-us-east-1.amazonaws.com/	ryan.layer@gmail.com	https://s3.amazonaws.com/sveee/na12878_imgs/DEL_5_166402763-166403636.png	True	1506097189719	1506097190535	na12878_imgs
http://sveee.s3-website-us-east-1.amazonaws.com/	ryan.layer@gmail.com	https://s3.amazonaws.com/sveee/na12878_imgs/DEL_4_9576978-9577452.png	True	1506098339842	1506098340614	na12878_imgs
http://sveee.s3-website-us-east-1.amazonaws.com/	u1136719@utah.edu	https://s3.amazonaws.com/sveee/na12878_imgs/DEL_18_54946735-54948718.png	True	1506111710959	1506111712490	na12878_imgs
http://sveee.s3-website-us-east-1.amazonaws.com/	tomsasani1493@gmail.com	https://s3.amazonaws.com/sveee/na12878_imgs/DEL_1_36733282-36733515.png	True	1506101942158	1506101948889	na12878_imgs
http://sveee.s3-website-us-east-1.amazonaws.com/	bpederse@gmail.com	https://s3.amazonaws.com/sveee/na12878_imgs/DEL_1_207292375-207292595.png	True	1506098116143	1506098124833	na12878_imgs
http://sveee.s3-website-us-east-1.amazonaws.com/	thomas.nicholas@utah.edu	https://s3.amazonaws.com/sveee/na12878_imgs/DEL_5_110694944-110695264.png	True	1506101046644	1506101048282	na12878_imgs
http://sveee.s3-website-us-east-1.amazonaws.com/	semjaavria@gmail.com	https://s3.amazonaws.com/sveee/na12878_imgs/DEL_9_95884696-95884756.png	False	1506099966995	1506099967962	na12878_imgs
http://sveee.s3-website-us-east-1.amazonaws.com/	semjaavria@gmail.com	https://s3.amazonaws.com/sveee/na12878_imgs/DEL_13_82355641-82355696.png	False	1506099127184	1506099139391	na12878_imgs
http://sveee.s3-website-us-east-1.amazonaws.com/	jrbelyeu@gmail.com	https://s3.amazonaws.com/sveee/na12878_imgs/DEL_22_49750824-49750881.png	False	1506094933261	1506095033281	na12878_imgs
http://sveee.s3-website-us-east-1.amazonaws.com/	bpederse@gmail.com	https://s3.amazonaws.com/sveee/na12878_imgs/DEL_4_186441632-186444075.png	True	1506096693108	1506096694027	na12878_imgs
http://sveee.s3-website-us-east-1.amazonaws.com/	snkravitz@gmail.com	https://s3.amazonaws.com/sveee/na12878_imgs/DEL_7_56761980-56769951.png	True	1506099527190	1506099528325	na12878_imgs
http://sveee.s3-website-us-east-1.amazonaws.com/	semjaavria@gmail.com	https://s3.amazonaws.com/sveee/na12878_imgs/DEL_8_46991405-46992654.png	True	1506112988980	1506112991282	na12878_imgs
http://sveee.s3-website-us-east-1.amazonaws.com/	bpederse@gmail.com	https://s3.amazonaws.com/sveee/na12878_imgs/DEL_12_98669930-98672101.png	True	1506096245365	1506096246158	na12878_imgs
http://sveee.s3-website-us-east-1.amazonaws.com/	semjaavria@gmail.com	https://s3.amazonaws.com/sveee/na12878_imgs/DEL_5_136854589-136856557.png	True	1506110840411	1506110841527	na12878_imgs
http://sveee.s3-website-us-east-1.amazonaws.com/	semjaavria@gmail.com	https://s3.amazonaws.com/sveee/na12878_imgs/DEL_11_41818199-41819025.png	True	1506111254478	1506111279283	na12878_imgs
http://sveee.s3-website-us-east-1.amazonaws.com/	thomas.nicholas@utah.edu	https://s3.amazonaws.com/sveee/na12878_imgs/DEL_1_116229468-116232839.png	True	1506097892372	1506097893161	na12878_imgs
http://sveee.s3-website-us-east-1.amazonaws.com/	semjaavria@gmail.com	https://s3.amazonaws.com/sveee/na12878_imgs/DEL_20_42481288-42483775.png	True	1506108929541	1506108931681	na12878_imgs
http://sveee.s3-website-us-east-1.amazonaws.com/	semjaavria@gmail.com	https://s3.amazonaws.com/sveee/na12878_imgs/DEL_17_79470460-79471473.png	True	1506109182953	1506109194316	na12878_imgs
http://sveee.s3-website-us-east-1.amazonaws.com/	brian.keith.lohman@gmail.com	https://s3.amazonaws.com/sveee/na12878_imgs/DEL_X_78590426-78590497.png	True	1506100388246	1506100397377	na12878_imgs
http://sveee.s3-website-us-east-1.amazonaws.com/	ryan.layer@gmail.com	https://s3.amazonaws.com/sveee/na12878_imgs/DEL_4_133180785-133182979.png	True	1506097257167	1506097259206	na12878_imgs
http://sveee.s3-website-us-east-1.amazonaws.com/	u1136719@utah.edu	https://s3.amazonaws.com/sveee/na12878_imgs/DEL_11_123230019-123230075.png	False	1506114068267	1506114071614	na12878_imgs
http://sveee.s3-website-us-east-1.amazonaws.com/	tomsasani1493@gmail.com	https://s3.amazonaws.com/sveee/na12878_imgs/DEL_6_32494142-32494484.png	False	1506106038033	1506106040717	na12878_imgs
http://sveee.s3-website-us-east-1.amazonaws.com/	u1136719@utah.edu	https://s3.amazonaws.com/sveee/na12878_imgs/DEL_1_74312425-74312678.png	True	1506109144213	1506109147478	na12878_imgs
http://sveee.s3-website-us-east-1.amazonaws.com/	snkravitz@gmail.com	https://s3.amazonaws.com/sveee/na12878_imgs/DEL_X_319121-319180.png	True	1506099868990	1506099870300	na12878_imgs
http://sveee.s3-website-us-east-1.amazonaws.com/	jrbelyeu@gmail.com	https://s3.amazonaws.com/sveee/na12878_imgs/DEL_8_26879422-26880953.png	True	1506099268587	1506099270148	na12878_imgs
http://sveee.s3-website-us-east-1.amazonaws.com/	bpederse@gmail.com	https://s3.amazonaws.com/sveee/na12878_imgs/DEL_5_127172367-127172679.png	False	1506095512739	1506095546365	na12878_imgs
http://sveee.s3-website-us-east-1.amazonaws.com/	u1136719@utah.edu	https://s3.amazonaws.com/sveee/na12878_imgs/DEL_2_49561482-49561626.png	True	1506111895196	1506111902950	na12878_imgs
http://sveee.s3-website-us-east-1.amazonaws.com/	snkravitz@gmail.com	https://s3.amazonaws.com/sveee/na12878_imgs/DEL_3_100521568-100522471.png	True	1506096001062	1506096004955	na12878_imgs
http://sveee.s3-website-us-east-1.amazonaws.com/	bpederse@gmail.com	https://s3.amazonaws.com/sveee/na12878_imgs/DEL_7_66697508-66699312.png	True	1506097219296	1506097220137	na12878_imgs
http://sveee.s3-website-us-east-1.amazonaws.com/	ryan.layer@gmail.com	https://s3.amazonaws.com/sveee/na12878_imgs/DEL_8_39195825-39389230.png	True	1506095841712	1506095843640	na12878_imgs
http://sveee.s3-website-us-east-1.amazonaws.com/	ryan.layer@gmail.com	https://s3.amazonaws.com/sveee/na12878_imgs/DEL_10_82904660-82904914.png	True	1506034471522	1506034476242	na12878_imgs
http://sveee.s3-website-us-east-1.amazonaws.com/	brian.keith.lohman@gmail.com	https://s3.amazonaws.com/sveee/na12878_imgs/DEL_1_92232051-92233331.png	True	1506099813854	1506099818870	na12878_imgs
http://sveee.s3-website-us-east-1.amazonaws.com/	snkravitz@gmail.com	https://s3.amazonaws.com/sveee/na12878_imgs/DEL_18_75267029-75267561.png	False	1506104678329	1506104681151	na12878_imgs
http://sveee.s3-website-us-east-1.amazonaws.com/	ryan.layer@gmail.com	https://s3.amazonaws.com/sveee/na12878_imgs/DEL_22_35645163-35646142.png	True	1506097089297	1506097090153	na12878_imgs
http://sveee.s3-website-us-east-1.amazonaws.com/	snkravitz@gmail.com	https://s3.amazonaws.com/sveee/na12878_imgs/DEL_15_79084263-79084355.png	True	1506100237167	1506100238162	na12878_imgs
http://sveee.s3-website-us-east-1.amazonaws.com/	snkravitz@gmail.com	https://s3.amazonaws.com/sveee/na12878_imgs/DEL_15_94933278-94933346.png	True	1506105692937	1506105694770	na12878_imgs
http://sveee.s3-website-us-east-1.amazonaws.com/	thomas.nicholas@utah.edu	https://s3.amazonaws.com/sveee/na12878_imgs/DEL_16_25340109-25343128.png	True	1506096979278	1506096984461	na12878_imgs
http://sveee.s3-website-us-east-1.amazonaws.com/	tomsasani1493@gmail.com	https://s3.amazonaws.com/sveee/na12878_imgs/DEL_10_114112179-114116659.png	True	1506094732613	1506094735722	na12878_imgs
http://sveee.s3-website-us-east-1.amazonaws.com/	tomsasani1493@gmail.com	https://s3.amazonaws.com/sveee/na12878_imgs/DEL_12_9722037-9723011.png	True	1506099249970	1506099280775	na12878_imgs
http://sveee.s3-website-us-east-1.amazonaws.com/	semjaavria@gmail.com	https://s3.amazonaws.com/sveee/na12878_imgs/DEL_2_109689981-109695337.png	True	1506109721088	1506109722235	na12878_imgs
http://sveee.s3-website-us-east-1.amazonaws.com/	ryan.layer@gmail.com	https://s3.amazonaws.com/sveee/na12878_imgs/DEL_9_33213125-33213403.png	False	1506098477138	1506098478437	na12878_imgs
http://sveee.s3-website-us-east-1.amazonaws.com/	u1136719@utah.edu	https://s3.amazonaws.com/sveee/na12878_imgs/DEL_14_41122391-41122487.png	True	1506113371255	1506113375200	na12878_imgs
http://sveee.s3-website-us-east-1.amazonaws.com/	tomsasani1493@gmail.com	https://s3.amazonaws.com/sveee/na12878_imgs/DEL_5_57323407-57333752.png	True	1506105382331	1506105382979	na12878_imgs
http://sveee.s3-website-us-east-1.amazonaws.com/	u1136719@utah.edu	https://s3.amazonaws.com/sveee/na12878_imgs/DEL_7_138322188-138322252.png	False	1506115344054	1506115348870	na12878_imgs
http://sveee.s3-website-us-east-1.amazonaws.com/	u1136719@utah.edu	https://s3.amazonaws.com/sveee/na12878_imgs/DEL_9_8640832-8641676.png	True	1506109698588	1506109715850	na12878_imgs
http://sveee.s3-website-us-east-1.amazonaws.com/	thomas.nicholas@utah.edu	https://s3.amazonaws.com/sveee/na12878_imgs/DEL_2_1826537-1826595.png	False	1506100905865	1506100907457	na12878_imgs
http://sveee.s3-website-us-east-1.amazonaws.com/	snkravitz@gmail.com	https://s3.amazonaws.com/sveee/na12878_imgs/DEL_3_16239410-16241213.png	True	1506105112400	1506105114498	na12878_imgs
http://sveee.s3-website-us-east-1.amazonaws.com/	jrbelyeu@gmail.com	https://s3.amazonaws.com/sveee/na12878_imgs/DEL_10_107252997-107253348.png	True	1506095342360	1506095344551	na12878_imgs
http://sveee.s3-website-us-east-1.amazonaws.com/	u1136719@utah.edu	https://s3.amazonaws.com/sveee/na12878_imgs/DEL_14_21778185-21778397.png	True	1506110076040	1506110078692	na12878_imgs
http://sveee.s3-website-us-east-1.amazonaws.com/	snkravitz@gmail.com	https://s3.amazonaws.com/sveee/na12878_imgs/DEL_7_141786614-141790767.png	False	1506099798189	1506099801862	na12878_imgs
http://sveee.s3-website-us-east-1.amazonaws.com/	brian.keith.lohman@gmail.com	https://s3.amazonaws.com/sveee/na12878_imgs/DEL_3_132776269-132776319.png	True	1506096058253	1506096060399	na12878_imgs
http://sveee.s3-website-us-east-1.amazonaws.com/	semjaavria@gmail.com	https://s3.amazonaws.com/sveee/na12878_imgs/DEL_2_167550210-167550286.png	True	1506109540714	1506109541807	na12878_imgs
http://sveee.s3-website-us-east-1.amazonaws.com/	jrbelyeu@gmail.com	https://s3.amazonaws.com/sveee/na12878_imgs/DEL_2_40446946-40447073.png	True	1506098807339	1506098808920	na12878_imgs
http://sveee.s3-website-us-east-1.amazonaws.com/	snkravitz@gmail.com	https://s3.amazonaws.com/sveee/na12878_imgs/DEL_21_42054568-42054759.png	True	1506098523935	1506098526043	na12878_imgs
http://sveee.s3-website-us-east-1.amazonaws.com/	semjaavria@gmail.com	https://s3.amazonaws.com/sveee/na12878_imgs/DEL_2_151031127-151038285.png	True	1506108936379	1506108937997	na12878_imgs
http://sveee.s3-website-us-east-1.amazonaws.com/	thomas.nicholas@utah.edu	https://s3.amazonaws.com/sveee/na12878_imgs/DEL_12_41757437-41757525.png	True	1506096690228	1506096692261	na12878_imgs
http://sveee.s3-website-us-east-1.amazonaws.com/	thomas.nicholas@utah.edu	https://s3.amazonaws.com/sveee/na12878_imgs/DEL_19_27961358-27963241.png	True	1506100417438	1506100420189	na12878_imgs
http://sveee.s3-website-us-east-1.amazonaws.com/	semjaavria@gmail.com	https://s3.amazonaws.com/sveee/na12878_imgs/DEL_2_33224462-33227296.png	True	1506112823358	1506112825163	na12878_imgs
http://sveee.s3-website-us-east-1.amazonaws.com/	tomsasani1493@gmail.com	https://s3.amazonaws.com/sveee/na12878_imgs/DEL_8_120154534-120161210.png	True	1506103474758	1506103476110	na12878_imgs
http://sveee.s3-website-us-east-1.amazonaws.com/	tomsasani1493@gmail.com	https://s3.amazonaws.com/sveee/na12878_imgs/DEL_5_144871903-144872807.png	True	1506101609371	1506101612676	na12878_imgs
http://sveee.s3-website-us-east-1.amazonaws.com/	bpederse@gmail.com	https://s3.amazonaws.com/sveee/na12878_imgs/DEL_7_32811206-32811259.png	True	1506097930657	1506097931826	na12878_imgs
http://sveee.s3-website-us-east-1.amazonaws.com/	semjaavria@gmail.com	https://s3.amazonaws.com/sveee/na12878_imgs/DEL_8_115079316-115080675.png	True	1506108980400	1506108981781	na12878_imgs
http://sveee.s3-website-us-east-1.amazonaws.com/	ryan.layer@gmail.com	https://s3.amazonaws.com/sveee/na12878_imgs/DEL_1_207292405-207293149.png	True	1506098322001	1506098327581	na12878_imgs
http://sveee.s3-website-us-east-1.amazonaws.com/	u1136719@utah.edu	https://s3.amazonaws.com/sveee/na12878_imgs/DEL_6_149632778-149632944.png	True	1506112608135	1506112648429	na12878_imgs
http://sveee.s3-website-us-east-1.amazonaws.com/	snkravitz@gmail.com	https://s3.amazonaws.com/sveee/na12878_imgs/DEL_4_70122981-70231746.png	True	1506103831474	1506103833367	na12878_imgs
http://sveee.s3-website-us-east-1.amazonaws.com/	bpederse@gmail.com	https://s3.amazonaws.com/sveee/na12878_imgs/DEL_1_189771446-189777754.png	False	1506097415387	1506097423350	na12878_imgs
http://sveee.s3-website-us-east-1.amazonaws.com/	jrbelyeu@gmail.com	https://s3.amazonaws.com/sveee/na12878_imgs/DEL_X_105581887-105582752.png	False	1506099371713	1506099374506	na12878_imgs
http://sveee.s3-website-us-east-1.amazonaws.com/	snkravitz@gmail.com	https://s3.amazonaws.com/sveee/na12878_imgs/DEL_9_138562333-138562389.png	True	1506098541344	1506098579154	na12878_imgs
http://sveee.s3-website-us-east-1.amazonaws.com/	jrbelyeu@gmail.com	https://s3.amazonaws.com/sveee/na12878_imgs/DEL_3_196055919-196056883.png	True	1506098604701	1506098610318	na12878_imgs
http://sveee.s3-website-us-east-1.amazonaws.com/	jrbelyeu@gmail.com	https://s3.amazonaws.com/sveee/na12878_imgs/DEL_20_1589901-1593853.png	False	1506096135849	1506096143588	na12878_imgs
http://sveee.s3-website-us-east-1.amazonaws.com/	u1136719@utah.edu	https://s3.amazonaws.com/sveee/na12878_imgs/DEL_6_72863591-72873663.png	True	1506113983272	1506113984611	na12878_imgs
http://sveee.s3-website-us-east-1.amazonaws.com/	bpederse@gmail.com	https://s3.amazonaws.com/sveee/na12878_imgs/DUP_X_26810528-26821593.png	True	1506097788971	1506097789835	na12878_imgs
http://sveee.s3-website-us-east-1.amazonaws.com/	bpederse@gmail.com	https://s3.amazonaws.com/sveee/na12878_imgs/DEL_21_14981354-15016529.png	False	1506095783007	1506095784638	na12878_imgs
http://sveee.s3-website-us-east-1.amazonaws.com/	jrbelyeu@gmail.com	https://s3.amazonaws.com/sveee/na12878_imgs/DEL_12_11288103-11288156.png	True	1506099348985	1506099351586	na12878_imgs
http://sveee.s3-website-us-east-1.amazonaws.com/	ryan.layer@gmail.com	https://s3.amazonaws.com/sveee/na12878_imgs/DEL_19_36662694-36662964.png	True	1506097998966	1506098002780	na12878_imgs
http://sveee.s3-website-us-east-1.amazonaws.com/	snkravitz@gmail.com	https://s3.amazonaws.com/sveee/na12878_imgs/DEL_3_146385228-146390409.png	True	1506103515332	1506103516680	na12878_imgs
http://sveee.s3-website-us-east-1.amazonaws.com/	ryan.layer@gmail.com	https://s3.amazonaws.com/sveee/na12878_imgs/DEL_6_43614846-43614911.png	True	1506097185010	1506097185854	na12878_imgs
http://sveee.s3-website-us-east-1.amazonaws.com/	thomas.nicholas@utah.edu	https://s3.amazonaws.com/sveee/na12878_imgs/DEL_7_141786614-141790767.png	False	1506097612111	1506097615456	na12878_imgs
http://sveee.s3-website-us-east-1.amazonaws.com/	snkravitz@gmail.com	https://s3.amazonaws.com/sveee/na12878_imgs/DEL_6_38071246-38071300.png	True	1506103751255	1506103754450	na12878_imgs
http://sveee.s3-website-us-east-1.amazonaws.com/	u1136719@utah.edu	https://s3.amazonaws.com/sveee/na12878_imgs/DEL_3_195569206-195569923.png	True	1506118062453	1506118072185	na12878_imgs
http://sveee.s3-website-us-east-1.amazonaws.com/	u1136719@utah.edu	https://s3.amazonaws.com/sveee/na12878_imgs/DEL_1_187464747-187466829.png	False	1506114932937	1506114938315	na12878_imgs
http://sveee.s3-website-us-east-1.amazonaws.com/	u1136719@utah.edu	https://s3.amazonaws.com/sveee/na12878_imgs/DEL_1_248839443-248841018.png	True	1506118341953	1506118345896	na12878_imgs
http://sveee.s3-website-us-east-1.amazonaws.com/	tomsasani1493@gmail.com	https://s3.amazonaws.com/sveee/na12878_imgs/DEL_11_4272149-4327511.png	False	1506105635065	1506105637323	na12878_imgs
http://sveee.s3-website-us-east-1.amazonaws.com/	jrbelyeu@gmail.com	https://s3.amazonaws.com/sveee/na12878_imgs/DEL_11_102751102-102752804.png	True	1506096067546	1506096068932	na12878_imgs
http://sveee.s3-website-us-east-1.amazonaws.com/	jrbelyeu@gmail.com	https://s3.amazonaws.com/sveee/na12878_imgs/DEL_1_110187159-110191392.png	True	1506096095436	1506096097133	na12878_imgs
http://sveee.s3-website-us-east-1.amazonaws.com/	thomas.nicholas@utah.edu	https://s3.amazonaws.com/sveee/na12878_imgs/DEL_22_40794210-40795234.png	True	1506098085405	1506098088112	na12878_imgs
http://sveee.s3-website-us-east-1.amazonaws.com/	thomas.nicholas@utah.edu	https://s3.amazonaws.com/sveee/na12878_imgs/DEL_6_10264425-10265263.png	True	1506097304633	1506097305687	na12878_imgs
http://sveee.s3-website-us-east-1.amazonaws.com/	bpederse@gmail.com	https://s3.amazonaws.com/sveee/na12878_imgs/INV_12_12544792-12546607.png	True	1506097016443	1506097019852	na12878_imgs
http://sveee.s3-website-us-east-1.amazonaws.com/	bpederse@gmail.com	https://s3.amazonaws.com/sveee/na12878_imgs/DEL_21_43350074-43353473.png	True	1506096687093	1506096688706	na12878_imgs
http://sveee.s3-website-us-east-1.amazonaws.com/	semjaavria@gmail.com	https://s3.amazonaws.com/sveee/na12878_imgs/DEL_20_44359412-44359524.png	True	1506109549369	1506109569313	na12878_imgs
http://sveee.s3-website-us-east-1.amazonaws.com/	semjaavria@gmail.com	https://s3.amazonaws.com/sveee/na12878_imgs/DEL_10_4708523-4710520.png	True	1506109895431	1506109896141	na12878_imgs
http://sveee.s3-website-us-east-1.amazonaws.com/	tomsasani1493@gmail.com	https://s3.amazonaws.com/sveee/na12878_imgs/DEL_9_121371514-121371569.png	False	1506105027726	1506105029399	na12878_imgs
http://sveee.s3-website-us-east-1.amazonaws.com/	bpederse@gmail.com	https://s3.amazonaws.com/sveee/na12878_imgs/DEL_X_131715059-131715696.png	False	1506097181785	1506097187514	na12878_imgs
http://sveee.s3-website-us-east-1.amazonaws.com/	tomsasani1493@gmail.com	https://s3.amazonaws.com/sveee/na12878_imgs/DEL_3_178550124-178550897.png	True	1506101930560	1506101933528	na12878_imgs
http://sveee.s3-website-us-east-1.amazonaws.com/	u1136719@utah.edu	https://s3.amazonaws.com/sveee/na12878_imgs/DEL_19_20595835-20717950.png	True	1506111049065	1506111057208	na12878_imgs
http://sveee.s3-website-us-east-1.amazonaws.com/	ryan.layer@gmail.com	https://s3.amazonaws.com/sveee/na12878_imgs/DEL_18_46159351-46159429.png	True	1506033976852	1506033978157	na12878_imgs
http://sveee.s3-website-us-east-1.amazonaws.com/	ryan.layer@gmail.com	https://s3.amazonaws.com/sveee/na12878_imgs/DEL_3_189995602-189995669.png	True	1506033838726	1506033839901	na12878_imgs
http://sveee.s3-website-us-east-1.amazonaws.com/	tomsasani1493@gmail.com	https://s3.amazonaws.com/sveee/na12878_imgs/DEL_8_23447840-23447890.png	True	1506103748356	1506103778400	na12878_imgs
http://sveee.s3-website-us-east-1.amazonaws.com/	bpederse@gmail.com	https://s3.amazonaws.com/sveee/na12878_imgs/DEL_5_126458368-126458811.png	True	1506097605921	1506097607722	na12878_imgs
http://sveee.s3-website-us-east-1.amazonaws.com/	thomas.nicholas@utah.edu	https://s3.amazonaws.com/sveee/na12878_imgs/DEL_2_35772266-35772319.png	False	1506100920899	1506100922355	na12878_imgs
http://sveee.s3-website-us-east-1.amazonaws.com/	brian.keith.lohman@gmail.com	https://s3.amazonaws.com/sveee/na12878_imgs/DEL_X_78192990-78193423.png	False	1506099197696	1506099231117	na12878_imgs
http://sveee.s3-website-us-east-1.amazonaws.com/	bpederse@gmail.com	https://s3.amazonaws.com/sveee/na12878_imgs/DEL_X_67123822-67130299.png	True	1506096848864	1506096849577	na12878_imgs
http://sveee.s3-website-us-east-1.amazonaws.com/	brian.keith.lohman@gmail.com	https://s3.amazonaws.com/sveee/na12878_imgs/DEL_7_107818074-107818166.png	True	1506096274094	1506096275776	na12878_imgs
http://sveee.s3-website-us-east-1.amazonaws.com/	u1136719@utah.edu	https://s3.amazonaws.com/sveee/na12878_imgs/DEL_8_52023761-52024037.png	True	1506117594819	1506117600059	na12878_imgs
http://sveee.s3-website-us-east-1.amazonaws.com/	brian.keith.lohman@gmail.com	https://s3.amazonaws.com/sveee/na12878_imgs/DEL_20_1069158-1069229.png	True	1506101436622	1506101438158	na12878_imgs
http://sveee.s3-website-us-east-1.amazonaws.com/	tomsasani1493@gmail.com	https://s3.amazonaws.com/sveee/na12878_imgs/DEL_3_162514471-162625647.png	True	1506105260312	1506105263683	na12878_imgs
http://sveee.s3-website-us-east-1.amazonaws.com/	bpederse@gmail.com	https://s3.amazonaws.com/sveee/na12878_imgs/DEL_7_156387086-156394312.png	True	1506096317734	1506096320081	na12878_imgs
http://sveee.s3-website-us-east-1.amazonaws.com/	semjaavria@gmail.com	https://s3.amazonaws.com/sveee/na12878_imgs/INV_16_69761804-69762886.png	True	1506110254029	1506110255284	na12878_imgs
http://sveee.s3-website-us-east-1.amazonaws.com/	u1136719@utah.edu	https://s3.amazonaws.com/sveee/na12878_imgs/DEL_X_108353221-108357383.png	True	1506115747136	1506115751406	na12878_imgs
http://sveee.s3-website-us-east-1.amazonaws.com/	brian.keith.lohman@gmail.com	https://s3.amazonaws.com/sveee/na12878_imgs/DEL_10_31443804-31444139.png	False	1506101122119	1506101128342	na12878_imgs
http://sveee.s3-website-us-east-1.amazonaws.com/	bpederse@gmail.com	https://s3.amazonaws.com/sveee/na12878_imgs/DEL_2_220052322-220052915.png	True	1506096796243	1506096797162	na12878_imgs
http://sveee.s3-website-us-east-1.amazonaws.com/	brian.keith.lohman@gmail.com	https://s3.amazonaws.com/sveee/na12878_imgs/DEL_8_62169158-62169209.png	False	1506103583815	1506103585924	na12878_imgs
http://sveee.s3-website-us-east-1.amazonaws.com/	thomas.nicholas@utah.edu	https://s3.amazonaws.com/sveee/na12878_imgs/DEL_5_155311785-155312580.png	True	1506100648110	1506100655922	na12878_imgs
http://sveee.s3-website-us-east-1.amazonaws.com/	u1136719@utah.edu	https://s3.amazonaws.com/sveee/na12878_imgs/DEL_9_17909347-17912848.png	True	1506109444075	1506109446062	na12878_imgs
http://sveee.s3-website-us-east-1.amazonaws.com/	ryan.layer@gmail.com	https://s3.amazonaws.com/sveee/na12878_imgs/DEL_8_24972437-24990950.png	True	1506097479600	1506097480758	na12878_imgs
http://sveee.s3-website-us-east-1.amazonaws.com/	snkravitz@gmail.com	https://s3.amazonaws.com/sveee/na12878_imgs/DEL_1_243782747-243783759.png	True	1506099645107	1506099646337	na12878_imgs
http://sveee.s3-website-us-east-1.amazonaws.com/	tomsasani1493@gmail.com	https://s3.amazonaws.com/sveee/na12878_imgs/DEL_4_146242467-146242537.png	True	1506104094835	1506104102243	na12878_imgs
http://sveee.s3-website-us-east-1.amazonaws.com/	brian.keith.lohman@gmail.com	https://s3.amazonaws.com/sveee/na12878_imgs/DEL_8_39885685-39890841.png	True	1506099864770	1506099869908	na12878_imgs
http://sveee.s3-website-us-east-1.amazonaws.com/	tomsasani1493@gmail.com	https://s3.amazonaws.com/sveee/na12878_imgs/DEL_6_18943635-18943685.png	True	1506102749647	1506102756975	na12878_imgs
http://sveee.s3-website-us-east-1.amazonaws.com/	jrbelyeu@gmail.com	https://s3.amazonaws.com/sveee/na12878_imgs/DEL_18_77057708-77058975.png	True	1506099206621	1506099207808	na12878_imgs
http://sveee.s3-website-us-east-1.amazonaws.com/	snkravitz@gmail.com	https://s3.amazonaws.com/sveee/na12878_imgs/DEL_20_1589901-1593853.png	False	1506105051937	1506105065612	na12878_imgs
http://sveee.s3-website-us-east-1.amazonaws.com/	ryan.layer@gmail.com	https://s3.amazonaws.com/sveee/na12878_imgs/DEL_2_130243468-130249517.png	True	1506096843141	1506096844526	na12878_imgs
http://sveee.s3-website-us-east-1.amazonaws.com/	tomsasani1493@gmail.com	https://s3.amazonaws.com/sveee/na12878_imgs/DEL_5_16124846-16125527.png	True	1506102480597	1506102484535	na12878_imgs
http://sveee.s3-website-us-east-1.amazonaws.com/	ryan.layer@gmail.com	https://s3.amazonaws.com/sveee/na12878_imgs/DEL_15_25931435-25932384.png	True	1506096449631	1506096450936	na12878_imgs
http://sveee.s3-website-us-east-1.amazonaws.com/	snkravitz@gmail.com	https://s3.amazonaws.com/sveee/na12878_imgs/DEL_6_29843522-29849190.png	True	1506098199281	1506098200639	na12878_imgs
http://sveee.s3-website-us-east-1.amazonaws.com/	semjaavria@gmail.com	https://s3.amazonaws.com/sveee/na12878_imgs/DEL_2_146868295-146876318.png	denovo	1506112868959	1506112878500	na12878_imgs
http://sveee.s3-website-us-east-1.amazonaws.com/	thomas.nicholas@utah.edu	https://s3.amazonaws.com/sveee/na12878_imgs/DEL_1_234318645-234319749.png	True	1506097562917	1506097573040	na12878_imgs
http://sveee.s3-website-us-east-1.amazonaws.com/	bpederse@gmail.com	https://s3.amazonaws.com/sveee/na12878_imgs/DEL_16_26963254-26963386.png	True	1506097516419	1506097517258	na12878_imgs
http://sveee.s3-website-us-east-1.amazonaws.com/	semjaavria@gmail.com	https://s3.amazonaws.com/sveee/na12878_imgs/DEL_12_127947266-127947318.png	False	1506109675456	1506109682858	na12878_imgs
http://sveee.s3-website-us-east-1.amazonaws.com/	snkravitz@gmail.com	https://s3.amazonaws.com/sveee/na12878_imgs/DEL_3_177381336-177385447.png	True	1506095914271	1506095918999	na12878_imgs
http://sveee.s3-website-us-east-1.amazonaws.com/	tomsasani1493@gmail.com	https://s3.amazonaws.com/sveee/na12878_imgs/DEL_3_16239410-16241213.png	True	1506096501622	1506096506867	na12878_imgs
http://sveee.s3-website-us-east-1.amazonaws.com/	brian.keith.lohman@gmail.com	https://s3.amazonaws.com/sveee/na12878_imgs/DEL_9_10404415-10405176.png	True	1506099604179	1506099629435	na12878_imgs
http://sveee.s3-website-us-east-1.amazonaws.com/	brian.keith.lohman@gmail.com	https://s3.amazonaws.com/sveee/na12878_imgs/DEL_5_98345117-98347479.png	True	1506103506822	1506103507987	na12878_imgs
http://sveee.s3-website-us-east-1.amazonaws.com/	brian.keith.lohman@gmail.com	https://s3.amazonaws.com/sveee/na12878_imgs/DEL_1_53594104-53594942.png	True	1506102500504	1506102504005	na12878_imgs
http://sveee.s3-website-us-east-1.amazonaws.com/	brian.keith.lohman@gmail.com	https://s3.amazonaws.com/sveee/na12878_imgs/DEL_X_1911061-1911661.png	True	1506098657965	1506098661581	na12878_imgs
http://sveee.s3-website-us-east-1.amazonaws.com/	ryan.layer@gmail.com	https://s3.amazonaws.com/sveee/na12878_imgs/DEL_1_188539457-188540228.png	True	1506097549124	1506097549924	na12878_imgs
http://sveee.s3-website-us-east-1.amazonaws.com/	snkravitz@gmail.com	https://s3.amazonaws.com/sveee/na12878_imgs/DEL_8_127192196-127194569.png	True	1506097885176	1506097890405	na12878_imgs
http://sveee.s3-website-us-east-1.amazonaws.com/	snkravitz@gmail.com	https://s3.amazonaws.com/sveee/na12878_imgs/DEL_4_2550339-2551281.png	False	1506105569969	1506105605239	na12878_imgs
http://sveee.s3-website-us-east-1.amazonaws.com/	jrbelyeu@gmail.com	https://s3.amazonaws.com/sveee/na12878_imgs/DEL_11_65642108-65643520.png	True	1506098809132	1506098810045	na12878_imgs
http://sveee.s3-website-us-east-1.amazonaws.com/	brian.keith.lohman@gmail.com	https://s3.amazonaws.com/sveee/na12878_imgs/DEL_X_139502739-139503830.png	False	1506098996037	1506099012056	na12878_imgs
http://sveee.s3-website-us-east-1.amazonaws.com/	snkravitz@gmail.com	https://s3.amazonaws.com/sveee/na12878_imgs/DEL_1_229373395-229373771.png	True	1506103263945	1506103268120	na12878_imgs
http://sveee.s3-website-us-east-1.amazonaws.com/	bpederse@gmail.com	https://s3.amazonaws.com/sveee/na12878_imgs/DEL_8_114934391-114934683.png	True	1506097573291	1506097574237	na12878_imgs
http://sveee.s3-website-us-east-1.amazonaws.com/	bpederse@gmail.com	https://s3.amazonaws.com/sveee/na12878_imgs/DEL_2_3732802-3738024.png	True	1506097510132	1506097511676	na12878_imgs
http://sveee.s3-website-us-east-1.amazonaws.com/	tomsasani1493@gmail.com	https://s3.amazonaws.com/sveee/na12878_imgs/DEL_8_142398327-142398400.png	True	1506105353327	1506105354674	na12878_imgs
http://sveee.s3-website-us-east-1.amazonaws.com/	semjaavria@gmail.com	https://s3.amazonaws.com/sveee/na12878_imgs/DEL_4_173176433-173176487.png	True	1506109286880	1506109292503	na12878_imgs
http://sveee.s3-website-us-east-1.amazonaws.com/	semjaavria@gmail.com	https://s3.amazonaws.com/sveee/na12878_imgs/DEL_9_91501994-91502058.png	True	1506099969748	1506099970739	na12878_imgs
http://sveee.s3-website-us-east-1.amazonaws.com/	snkravitz@gmail.com	https://s3.amazonaws.com/sveee/na12878_imgs/DEL_10_114112179-114116659.png	True	1506094958279	1506094973693	na12878_imgs
http://sveee.s3-website-us-east-1.amazonaws.com/	snkravitz@gmail.com	https://s3.amazonaws.com/sveee/na12878_imgs/DEL_X_154285270-154285819.png	True	1506103485099	1506103500328	na12878_imgs
http://sveee.s3-website-us-east-1.amazonaws.com/	bpederse@gmail.com	https://s3.amazonaws.com/sveee/na12878_imgs/DEL_11_43909603-43909911.png	True	1506097934104	1506097934928	na12878_imgs
http://sveee.s3-website-us-east-1.amazonaws.com/	jrbelyeu@gmail.com	https://s3.amazonaws.com/sveee/na12878_imgs/DUP_17_18624594-18633671.png	False	1506096117502	1506096118943	na12878_imgs
http://sveee.s3-website-us-east-1.amazonaws.com/	jrbelyeu@gmail.com	https://s3.amazonaws.com/sveee/na12878_imgs/DEL_18_77792972-77793024.png	True	1506096464232	1506096466156	na12878_imgs
http://sveee.s3-website-us-east-1.amazonaws.com/	snkravitz@gmail.com	https://s3.amazonaws.com/sveee/na12878_imgs/DEL_18_66228960-66229340.png	True	1506105028891	1506105031058	na12878_imgs
http://sveee.s3-website-us-east-1.amazonaws.com/	u1136719@utah.edu	https://s3.amazonaws.com/sveee/na12878_imgs/DEL_15_64664107-64664226.png	False	1506113653812	1506113658095	na12878_imgs
http://sveee.s3-website-us-east-1.amazonaws.com/	bpederse@gmail.com	https://s3.amazonaws.com/sveee/na12878_imgs/DEL_3_131708252-131713384.png	True	1506095679583	1506095680392	na12878_imgs
http://sveee.s3-website-us-east-1.amazonaws.com/	brian.keith.lohman@gmail.com	https://s3.amazonaws.com/sveee/na12878_imgs/DEL_2_126509711-126510598.png	True	1506096618149	1506096620800	na12878_imgs
http://sveee.s3-website-us-east-1.amazonaws.com/	bpederse@gmail.com	https://s3.amazonaws.com/sveee/na12878_imgs/DEL_6_150302658-150302804.png	True	1506096414684	1506096415702	na12878_imgs
http://sveee.s3-website-us-east-1.amazonaws.com/	bpederse@gmail.com	https://s3.amazonaws.com/sveee/na12878_imgs/DEL_X_71357156-71357534.png	False	1506097075267	1506097084322	na12878_imgs
http://sveee.s3-website-us-east-1.amazonaws.com/	snkravitz@gmail.com	https://s3.amazonaws.com/sveee/na12878_imgs/DEL_1_35627104-35627431.png	True	1506095729271	1506095740825	na12878_imgs
http://sveee.s3-website-us-east-1.amazonaws.com/	bpederse@gmail.com	https://s3.amazonaws.com/sveee/na12878_imgs/INV_10_127190584-127197225.png	True	1506095504761	1506095507853	na12878_imgs
http://sveee.s3-website-us-east-1.amazonaws.com/	semjaavria@gmail.com	https://s3.amazonaws.com/sveee/na12878_imgs/DEL_2_208351101-208359313.png	True	1506108991110	1506108992907	na12878_imgs
http://sveee.s3-website-us-east-1.amazonaws.com/	semjaavria@gmail.com	https://s3.amazonaws.com/sveee/na12878_imgs/DEL_3_162512202-162525833.png	False	1506099466178	1506099482309	na12878_imgs
http://sveee.s3-website-us-east-1.amazonaws.com/	brian.keith.lohman@gmail.com	https://s3.amazonaws.com/sveee/na12878_imgs/DEL_1_4204667-4204717.png	False	1506097839000	1506097846646	na12878_imgs
http://sveee.s3-website-us-east-1.amazonaws.com/	tomsasani1493@gmail.com	https://s3.amazonaws.com/sveee/na12878_imgs/DEL_16_19945551-19967585.png	True	1506105352138	1506105353122	na12878_imgs
http://sveee.s3-website-us-east-1.amazonaws.com/	ryan.layer@gmail.com	https://s3.amazonaws.com/sveee/na12878_imgs/DEL_19_53422195-53424196.png	True	1506095967911	1506095968786	na12878_imgs
http://sveee.s3-website-us-east-1.amazonaws.com/	tomsasani1493@gmail.com	https://s3.amazonaws.com/sveee/na12878_imgs/INV_8_100157613-100158316.png	True	1506103149755	1506103154410	na12878_imgs
http://sveee.s3-website-us-east-1.amazonaws.com/	brian.keith.lohman@gmail.com	https://s3.amazonaws.com/sveee/na12878_imgs/DEL_9_101347967-101348322.png	True	1506103599470	1506103600532	na12878_imgs
http://sveee.s3-website-us-east-1.amazonaws.com/	ryan.layer@gmail.com	https://s3.amazonaws.com/sveee/na12878_imgs/DEL_5_12811023-12820529.png	True	1506097212386	1506097213320	na12878_imgs
http://sveee.s3-website-us-east-1.amazonaws.com/	u1136719@utah.edu	https://s3.amazonaws.com/sveee/na12878_imgs/DEL_19_36840752-36847074.png	True	1506115007758	1506115009556	na12878_imgs
http://sveee.s3-website-us-east-1.amazonaws.com/	thomas.nicholas@utah.edu	https://s3.amazonaws.com/sveee/na12878_imgs/DEL_11_48880634-48881844.png	True	1506096930524	1506096932081	na12878_imgs
http://sveee.s3-website-us-east-1.amazonaws.com/	bpederse@gmail.com	https://s3.amazonaws.com/sveee/na12878_imgs/DEL_21_44970403-44973398.png	True	1506096330538	1506096332039	na12878_imgs
http://sveee.s3-website-us-east-1.amazonaws.com/	u1136719@utah.edu	https://s3.amazonaws.com/sveee/na12878_imgs/DEL_16_19945551-19967585.png	True	1506112771627	1506112779610	na12878_imgs
http://sveee.s3-website-us-east-1.amazonaws.com/	jrbelyeu@gmail.com	https://s3.amazonaws.com/sveee/na12878_imgs/DEL_15_25931804-25932022.png	False	1506094923009	1506094927813	na12878_imgs
http://sveee.s3-website-us-east-1.amazonaws.com/	ryan.layer@gmail.com	https://s3.amazonaws.com/sveee/na12878_imgs/DEL_6_58423749-58428880.png	True	1506098301954	1506098302784	na12878_imgs
http://sveee.s3-website-us-east-1.amazonaws.com/	semjaavria@gmail.com	https://s3.amazonaws.com/sveee/na12878_imgs/DEL_10_105053207-105054215.png	True	1506099859324	1506099867553	na12878_imgs
http://sveee.s3-website-us-east-1.amazonaws.com/	ryan.layer@gmail.com	https://s3.amazonaws.com/sveee/na12878_imgs/DEL_X_154798201-154803718.png	True	1506096485986	1506096500648	na12878_imgs
http://sveee.s3-website-us-east-1.amazonaws.com/	semjaavria@gmail.com	https://s3.amazonaws.com/sveee/na12878_imgs/DEL_12_74571808-74572021.png	True	1506113054733	1506113057038	na12878_imgs
http://sveee.s3-website-us-east-1.amazonaws.com/	thomas.nicholas@utah.edu	https://s3.amazonaws.com/sveee/na12878_imgs/DEL_1_89475930-89478613.png	True	1506099390039	1506099392465	na12878_imgs
http://sveee.s3-website-us-east-1.amazonaws.com/	ryan.layer@gmail.com	https://s3.amazonaws.com/sveee/na12878_imgs/DEL_6_57618680-57618879.png	True	1506097236897	1506097237620	na12878_imgs
http://sveee.s3-website-us-east-1.amazonaws.com/	u1136719@utah.edu	https://s3.amazonaws.com/sveee/na12878_imgs/DEL_1_236548998-236551425.png	False	1506110033602	1506110051028	na12878_imgs
http://sveee.s3-website-us-east-1.amazonaws.com/	semjaavria@gmail.com	https://s3.amazonaws.com/sveee/na12878_imgs/DEL_5_144871903-144872807.png	True	1506103169592	1506103200023	na12878_imgs
http://sveee.s3-website-us-east-1.amazonaws.com/	semjaavria@gmail.com	https://s3.amazonaws.com/sveee/na12878_imgs/DEL_X_122972835-122973660.png	False	1506101393635	1506101396561	na12878_imgs
http://sveee.s3-website-us-east-1.amazonaws.com/	tomsasani1493@gmail.com	https://s3.amazonaws.com/sveee/na12878_imgs/DEL_5_35672335-35672394.png	False	1506101533733	1506101586594	na12878_imgs
http://sveee.s3-website-us-east-1.amazonaws.com/	u1136719@utah.edu	https://s3.amazonaws.com/sveee/na12878_imgs/DEL_20_594427-594481.png	False	1506113882050	1506113884549	na12878_imgs
http://sveee.s3-website-us-east-1.amazonaws.com/	semjaavria@gmail.com	https://s3.amazonaws.com/sveee/na12878_imgs/DEL_8_49093381-49093979.png	True	1506102358918	1506102362705	na12878_imgs
http://sveee.s3-website-us-east-1.amazonaws.com/	u1136719@utah.edu	https://s3.amazonaws.com/sveee/na12878_imgs/DEL_18_23473581-23473650.png	True	1506110265139	1506110276544	na12878_imgs
http://sveee.s3-website-us-east-1.amazonaws.com/	thomas.nicholas@utah.edu	https://s3.amazonaws.com/sveee/na12878_imgs/DEL_7_66697508-66699312.png	True	1506100819568	1506100820746	na12878_imgs
http://sveee.s3-website-us-east-1.amazonaws.com/	tomsasani1493@gmail.com	https://s3.amazonaws.com/sveee/na12878_imgs/DEL_16_76294912-76295032.png	True	1506101754993	1506101763930	na12878_imgs
http://sveee.s3-website-us-east-1.amazonaws.com/	u1136719@utah.edu	https://s3.amazonaws.com/sveee/na12878_imgs/DEL_4_167892469-167893612.png	True	1506112783446	1506112787029	na12878_imgs
http://sveee.s3-website-us-east-1.amazonaws.com/	snkravitz@gmail.com	https://s3.amazonaws.com/sveee/na12878_imgs/DEL_22_24054882-24054953.png	True	1506105087950	1506105088660	na12878_imgs
http://sveee.s3-website-us-east-1.amazonaws.com/	jrbelyeu@gmail.com	https://s3.amazonaws.com/sveee/na12878_imgs/DEL_17_5595707-5597504.png	True	1506095038363	1506095050561	na12878_imgs
http://sveee.s3-website-us-east-1.amazonaws.com/	brian.keith.lohman@gmail.com	https://s3.amazonaws.com/sveee/na12878_imgs/DEL_3_99605060-99605113.png	False	1506103951263	1506103955788	na12878_imgs
http://sveee.s3-website-us-east-1.amazonaws.com/	jrbelyeu@gmail.com	https://s3.amazonaws.com/sveee/na12878_imgs/INV_7_31586765-31592019.png	True	1506099029243	1506099031134	na12878_imgs
http://sveee.s3-website-us-east-1.amazonaws.com/	jrbelyeu@gmail.com	https://s3.amazonaws.com/sveee/na12878_imgs/INV_7_40879271-40880479.png	True	1506096540359	1506096542042	na12878_imgs
http://sveee.s3-website-us-east-1.amazonaws.com/	ryan.layer@gmail.com	https://s3.amazonaws.com/sveee/na12878_imgs/DEL_X_118873967-118876560.png	True	1506096524917	1506096526044	na12878_imgs
http://sveee.s3-website-us-east-1.amazonaws.com/	snkravitz@gmail.com	https://s3.amazonaws.com/sveee/na12878_imgs/DEL_10_95545481-95546492.png	True	1506096339058	1506096341370	na12878_imgs
http://sveee.s3-website-us-east-1.amazonaws.com/	ryan.layer@gmail.com	https://s3.amazonaws.com/sveee/na12878_imgs/DEL_4_167004317-167004917.png	True	1506097044690	1506097046083	na12878_imgs
http://sveee.s3-website-us-east-1.amazonaws.com/	tomsasani1493@gmail.com	https://s3.amazonaws.com/sveee/na12878_imgs/DEL_2_215728762-215730832.png	True	1506105661277	1506105663164	na12878_imgs
http://sveee.s3-website-us-east-1.amazonaws.com/	jrbelyeu@gmail.com	https://s3.amazonaws.com/sveee/na12878_imgs/DEL_X_122972835-122973660.png	True	1506096253220	1506096266577	na12878_imgs
http://sveee.s3-website-us-east-1.amazonaws.com/	ryan.layer@gmail.com	https://s3.amazonaws.com/sveee/na12878_imgs/DEL_3_139425868-139425926.png	False	1506096353070	1506096354365	na12878_imgs
http://sveee.s3-website-us-east-1.amazonaws.com/	ryan.layer@gmail.com	https://s3.amazonaws.com/sveee/na12878_imgs/DEL_1_92232051-92233331.png	True	1506097026612	1506097027168	na12878_imgs
http://sveee.s3-website-us-east-1.amazonaws.com/	ryan.layer@gmail.com	https://s3.amazonaws.com/sveee/na12878_imgs/DEL_3_78779425-78779724.png	True	1506098469776	1506098470291	na12878_imgs
http://sveee.s3-website-us-east-1.amazonaws.com/	u1136719@utah.edu	https://s3.amazonaws.com/sveee/na12878_imgs/DEL_3_177381336-177385447.png	True	1506110192407	1506110193939	na12878_imgs
http://sveee.s3-website-us-east-1.amazonaws.com/	snkravitz@gmail.com	https://s3.amazonaws.com/sveee/na12878_imgs/DEL_11_48600857-48604286.png	True	1506102349874	1506102351688	na12878_imgs
http://sveee.s3-website-us-east-1.amazonaws.com/	brian.keith.lohman@gmail.com	https://s3.amazonaws.com/sveee/na12878_imgs/DEL_7_81441546-81442495.png	True	1506098279049	1506098281266	na12878_imgs
http://sveee.s3-website-us-east-1.amazonaws.com/	tomsasani1493@gmail.com	https://s3.amazonaws.com/sveee/na12878_imgs/DEL_16_19959365-19966088.png	False	1506104505641	1506104506752	na12878_imgs
http://sveee.s3-website-us-east-1.amazonaws.com/	tomsasani1493@gmail.com	https://s3.amazonaws.com/sveee/na12878_imgs/DEL_7_68129065-68129198.png	True	1506095289006	1506095294521	na12878_imgs
http://sveee.s3-website-us-east-1.amazonaws.com/	bpederse@gmail.com	https://s3.amazonaws.com/sveee/na12878_imgs/DEL_13_36818914-36818975.png	True	1506097371340	1506097372455	na12878_imgs
http://sveee.s3-website-us-east-1.amazonaws.com/	u1136719@utah.edu	https://s3.amazonaws.com/sveee/na12878_imgs/DEL_6_105260827-105263756.png	True	1506115148146	1506115150260	na12878_imgs
http://sveee.s3-website-us-east-1.amazonaws.com/	semjaavria@gmail.com	https://s3.amazonaws.com/sveee/na12878_imgs/DEL_1_112074694-112074805.png	True	1506111086594	1506111088069	na12878_imgs
http://sveee.s3-website-us-east-1.amazonaws.com/	brian.keith.lohman@gmail.com	https://s3.amazonaws.com/sveee/na12878_imgs/DEL_3_173268419-173268477.png	False	1506100472244	1506100542634	na12878_imgs
http://sveee.s3-website-us-east-1.amazonaws.com/	snkravitz@gmail.com	https://s3.amazonaws.com/sveee/na12878_imgs/DEL_2_59644944-59644994.png	True	1506099538244	1506099543113	na12878_imgs
http://sveee.s3-website-us-east-1.amazonaws.com/	bpederse@gmail.com	https://s3.amazonaws.com/sveee/na12878_imgs/DEL_16_85149501-85150074.png	True	1506095624836	1506095625832	na12878_imgs
http://sveee.s3-website-us-east-1.amazonaws.com/	bpederse@gmail.com	https://s3.amazonaws.com/sveee/na12878_imgs/DEL_18_47694968-47698389.png	True	1506098010313	1506098011338	na12878_imgs
http://sveee.s3-website-us-east-1.amazonaws.com/	brian.keith.lohman@gmail.com	https://s3.amazonaws.com/sveee/na12878_imgs/DEL_10_105053207-105054215.png	True	1506101402990	1506101417284	na12878_imgs
http://sveee.s3-website-us-east-1.amazonaws.com/	bpederse@gmail.com	https://s3.amazonaws.com/sveee/na12878_imgs/DEL_18_9621959-9622233.png	True	1506095634526	1506095635351	na12878_imgs
http://sveee.s3-website-us-east-1.amazonaws.com/	snkravitz@gmail.com	https://s3.amazonaws.com/sveee/na12878_imgs/DEL_20_21849902-21850189.png	True	1506104675281	1506104676831	na12878_imgs
http://sveee.s3-website-us-east-1.amazonaws.com/	jrbelyeu@gmail.com	https://s3.amazonaws.com/sveee/na12878_imgs/DEL_8_19055258-19055530.png	True	1506095053498	1506095067826	na12878_imgs
http://sveee.s3-website-us-east-1.amazonaws.com/	semjaavria@gmail.com	https://s3.amazonaws.com/sveee/na12878_imgs/DEL_20_16040301-16040395.png	True	1506112853603	1506112856796	na12878_imgs
http://sveee.s3-website-us-east-1.amazonaws.com/	snkravitz@gmail.com	https://s3.amazonaws.com/sveee/na12878_imgs/DEL_7_10834757-10834879.png	True	1506105490907	1506105491670	na12878_imgs
http://sveee.s3-website-us-east-1.amazonaws.com/	tomsasani1493@gmail.com	https://s3.amazonaws.com/sveee/na12878_imgs/DEL_X_154790197-154802370.png	True	1506105687004	1506105687892	na12878_imgs
http://sveee.s3-website-us-east-1.amazonaws.com/	semjaavria@gmail.com	https://s3.amazonaws.com/sveee/na12878_imgs/DEL_22_25576003-25576053.png	True	1506100608000	1506100609723	na12878_imgs
http://sveee.s3-website-us-east-1.amazonaws.com/	bpederse@gmail.com	https://s3.amazonaws.com/sveee/na12878_imgs/DEL_5_16124846-16125527.png	True	1506096628607	1506096630779	na12878_imgs
http://sveee.s3-website-us-east-1.amazonaws.com/	bpederse@gmail.com	https://s3.amazonaws.com/sveee/na12878_imgs/DEL_5_654937-655004.png	True	1506096906318	1506096907105	na12878_imgs
http://sveee.s3-website-us-east-1.amazonaws.com/	bpederse@gmail.com	https://s3.amazonaws.com/sveee/na12878_imgs/DEL_8_114862620-114862753.png	True	1506097721426	1506097722484	na12878_imgs
http://sveee.s3-website-us-east-1.amazonaws.com/	jrbelyeu@gmail.com	https://s3.amazonaws.com/sveee/na12878_imgs/DEL_9_71738119-71743359.png	True	1506100199174	1506100200033	na12878_imgs
http://sveee.s3-website-us-east-1.amazonaws.com/	ryan.layer@gmail.com	https://s3.amazonaws.com/sveee/na12878_imgs/DEL_2_51973822-51974238.png	True	1506097032369	1506097033242	na12878_imgs
http://sveee.s3-website-us-east-1.amazonaws.com/	semjaavria@gmail.com	https://s3.amazonaws.com/sveee/na12878_imgs/DEL_6_132106590-132108812.png	True	1506113578403	1506113580458	na12878_imgs
http://sveee.s3-website-us-east-1.amazonaws.com/	jrbelyeu@gmail.com	https://s3.amazonaws.com/sveee/na12878_imgs/DEL_18_45379613-45379807.png	True	1506108294374	1506108295693	na12878_imgs
http://sveee.s3-website-us-east-1.amazonaws.com/	tomsasani1493@gmail.com	https://s3.amazonaws.com/sveee/na12878_imgs/DEL_21_47388020-47389729.png	True	1506105658488	1506105661072	na12878_imgs
http://sveee.s3-website-us-east-1.amazonaws.com/	ryan.layer@gmail.com	https://s3.amazonaws.com/sveee/na12878_imgs/DEL_11_68183089-68183404.png	True	1506033966000	1506033970238	na12878_imgs
http://sveee.s3-website-us-east-1.amazonaws.com/	jrbelyeu@gmail.com	https://s3.amazonaws.com/sveee/na12878_imgs/DEL_2_59623256-59631071.png	True	1506099389671	1506099390451	na12878_imgs
http://sveee.s3-website-us-east-1.amazonaws.com/	brian.keith.lohman@gmail.com	https://s3.amazonaws.com/sveee/na12878_imgs/DEL_5_153092141-153092204.png	True	1506103325246	1506103327036	na12878_imgs
http://sveee.s3-website-us-east-1.amazonaws.com/	tomsasani1493@gmail.com	https://s3.amazonaws.com/sveee/na12878_imgs/DEL_6_105260827-105263756.png	True	1506104498027	1506104499723	na12878_imgs
http://sveee.s3-website-us-east-1.amazonaws.com/	brian.keith.lohman@gmail.com	https://s3.amazonaws.com/sveee/na12878_imgs/DEL_12_71602363-71604480.png	True	1506098512056	1506098514259	na12878_imgs
http://sveee.s3-website-us-east-1.amazonaws.com/	snkravitz@gmail.com	https://s3.amazonaws.com/sveee/na12878_imgs/DEL_2_35975766-35997215.png	True	1506101974099	1506101975026	na12878_imgs
http://sveee.s3-website-us-east-1.amazonaws.com/	bpederse@gmail.com	https://s3.amazonaws.com/sveee/na12878_imgs/DEL_6_164250807-164250915.png	True	1506095660416	1506095661863	na12878_imgs
http://sveee.s3-website-us-east-1.amazonaws.com/	snkravitz@gmail.com	https://s3.amazonaws.com/sveee/na12878_imgs/DEL_13_109361752-109362442.png	True	1506102103880	1506102107713	na12878_imgs
http://sveee.s3-website-us-east-1.amazonaws.com/	ryan.layer@gmail.com	https://s3.amazonaws.com/sveee/na12878_imgs/DEL_1_72778537-72784594.png	False	1506098507154	1506098519613	na12878_imgs
http://sveee.s3-website-us-east-1.amazonaws.com/	bpederse@gmail.com	https://s3.amazonaws.com/sveee/na12878_imgs/DEL_X_153733767-153734279.png	False	1506096051936	1506096064334	na12878_imgs
http://sveee.s3-website-us-east-1.amazonaws.com/	semjaavria@gmail.com	https://s3.amazonaws.com/sveee/na12878_imgs/DEL_3_26451164-26451660.png	False	1506113310004	1506113322353	na12878_imgs
http://sveee.s3-website-us-east-1.amazonaws.com/	brian.keith.lohman@gmail.com	https://s3.amazonaws.com/sveee/na12878_imgs/DEL_3_26451164-26451660.png	False	1506097736486	1506097814436	na12878_imgs
http://sveee.s3-website-us-east-1.amazonaws.com/	semjaavria@gmail.com	https://s3.amazonaws.com/sveee/na12878_imgs/DEL_20_36750806-36750868.png	True	1506109076071	1506109078496	na12878_imgs
http://sveee.s3-website-us-east-1.amazonaws.com/	brian.keith.lohman@gmail.com	https://s3.amazonaws.com/sveee/na12878_imgs/DEL_6_65006421-65006515.png	True	1506101200548	1506101201667	na12878_imgs
http://sveee.s3-website-us-east-1.amazonaws.com/	bpederse@gmail.com	https://s3.amazonaws.com/sveee/na12878_imgs/DEL_2_106695055-106695893.png	True	1506097692933	1506097693744	na12878_imgs
http://sveee.s3-website-us-east-1.amazonaws.com/	tomsasani1493@gmail.com	https://s3.amazonaws.com/sveee/na12878_imgs/DEL_6_150302658-150302804.png	True	1506098667603	1506098671108	na12878_imgs
http://sveee.s3-website-us-east-1.amazonaws.com/	jrbelyeu@gmail.com	https://s3.amazonaws.com/sveee/na12878_imgs/DEL_9_133030640-133034805.png	True	1506096319853	1506096320939	na12878_imgs
http://sveee.s3-website-us-east-1.amazonaws.com/	tomsasani1493@gmail.com	https://s3.amazonaws.com/sveee/na12878_imgs/DEL_4_167892469-167893612.png	True	1506095379277	1506095392694	na12878_imgs
http://sveee.s3-website-us-east-1.amazonaws.com/	jrbelyeu@gmail.com	https://s3.amazonaws.com/sveee/na12878_imgs/DEL_15_94933278-94933346.png	True	1506100534879	1506100536384	na12878_imgs
http://sveee.s3-website-us-east-1.amazonaws.com/	thomas.nicholas@utah.edu	https://s3.amazonaws.com/sveee/na12878_imgs/INV_12_12544792-12546607.png	True	1506100338656	1506100339785	na12878_imgs
http://sveee.s3-website-us-east-1.amazonaws.com/	u1136719@utah.edu	https://s3.amazonaws.com/sveee/na12878_imgs/DEL_4_113348500-113348562.png	True	1506109781277	1506109782289	na12878_imgs
http://sveee.s3-website-us-east-1.amazonaws.com/	bpederse@gmail.com	https://s3.amazonaws.com/sveee/na12878_imgs/DEL_10_23635492-23635621.png	True	1506097933145	1506097933898	na12878_imgs
http://sveee.s3-website-us-east-1.amazonaws.com/	brian.keith.lohman@gmail.com	https://s3.amazonaws.com/sveee/na12878_imgs/DEL_3_159257018-159257691.png	True	1506102116000	1506102118052	na12878_imgs
http://sveee.s3-website-us-east-1.amazonaws.com/	bpederse@gmail.com	https://s3.amazonaws.com/sveee/na12878_imgs/DEL_2_126509711-126510598.png	True	1506097261908	1506097263002	na12878_imgs
http://sveee.s3-website-us-east-1.amazonaws.com/	thomas.nicholas@utah.edu	https://s3.amazonaws.com/sveee/na12878_imgs/DEL_8_30603903-30605523.png	True	1506096216102	1506096219634	na12878_imgs
http://sveee.s3-website-us-east-1.amazonaws.com/	semjaavria@gmail.com	https://s3.amazonaws.com/sveee/na12878_imgs/DEL_22_24054882-24054953.png	True	1506108697846	1506108698641	na12878_imgs
http://sveee.s3-website-us-east-1.amazonaws.com/	tomsasani1493@gmail.com	https://s3.amazonaws.com/sveee/na12878_imgs/DEL_3_189995602-189995669.png	True	1506105721904	1506105736651	na12878_imgs
http://sveee.s3-website-us-east-1.amazonaws.com/	ryan.layer@gmail.com	https://s3.amazonaws.com/sveee/na12878_imgs/DEL_9_15815277-15821947.png	True	1506034167589	1506034168496	na12878_imgs
http://sveee.s3-website-us-east-1.amazonaws.com/	snkravitz@gmail.com	https://s3.amazonaws.com/sveee/na12878_imgs/DEL_14_33391979-33392320.png	True	1506104495978	1506104498056	na12878_imgs
http://sveee.s3-website-us-east-1.amazonaws.com/	semjaavria@gmail.com	https://s3.amazonaws.com/sveee/na12878_imgs/DEL_4_9573062-9573170.png	True	1506111079412	1506111085406	na12878_imgs
http://sveee.s3-website-us-east-1.amazonaws.com/	thomas.nicholas@utah.edu	https://s3.amazonaws.com/sveee/na12878_imgs/DEL_18_38259899-38266756.png	True	1506101139558	1506101141088	na12878_imgs
http://sveee.s3-website-us-east-1.amazonaws.com/	snkravitz@gmail.com	https://s3.amazonaws.com/sveee/na12878_imgs/DEL_9_31291353-31292673.png	True	1506098474475	1506098478611	na12878_imgs
http://sveee.s3-website-us-east-1.amazonaws.com/	jrbelyeu@gmail.com	https://s3.amazonaws.com/sveee/na12878_imgs/DEL_8_37050879-37051853.png	True	1506100286116	1506100286915	na12878_imgs
http://sveee.s3-website-us-east-1.amazonaws.com/	semjaavria@gmail.com	https://s3.amazonaws.com/sveee/na12878_imgs/DEL_5_26186255-26186315.png	True	1506109080647	1506109116026	na12878_imgs
http://sveee.s3-website-us-east-1.amazonaws.com/	tomsasani1493@gmail.com	https://s3.amazonaws.com/sveee/na12878_imgs/DEL_18_5324643-5326242.png	True	1506104504662	1506104505436	na12878_imgs
http://sveee.s3-website-us-east-1.amazonaws.com/	bpederse@gmail.com	https://s3.amazonaws.com/sveee/na12878_imgs/DEL_6_154463239-154463330.png	True	1506095296793	1506095297888	na12878_imgs
http://sveee.s3-website-us-east-1.amazonaws.com/	ryan.layer@gmail.com	https://s3.amazonaws.com/sveee/na12878_imgs/DEL_2_202549931-202550000.png	False	1506034390812	1506034392868	na12878_imgs
http://sveee.s3-website-us-east-1.amazonaws.com/	thomas.nicholas@utah.edu	https://s3.amazonaws.com/sveee/na12878_imgs/DEL_13_37414451-37414779.png	True	1506097897529	1506097899758	na12878_imgs
http://sveee.s3-website-us-east-1.amazonaws.com/	snkravitz@gmail.com	https://s3.amazonaws.com/sveee/na12878_imgs/DEL_17_77125448-77125603.png	True	1506103938965	1506103940600	na12878_imgs
http://sveee.s3-website-us-east-1.amazonaws.com/	semjaavria@gmail.com	https://s3.amazonaws.com/sveee/na12878_imgs/DEL_10_89275802-89276561.png	True	1506101535420	1506101537618	na12878_imgs
http://sveee.s3-website-us-east-1.amazonaws.com/	bpederse@gmail.com	https://s3.amazonaws.com/sveee/na12878_imgs/DEL_13_92111709-92111830.png	True	1506096902343	1506096903159	na12878_imgs
http://sveee.s3-website-us-east-1.amazonaws.com/	ryan.layer@gmail.com	https://s3.amazonaws.com/sveee/na12878_imgs/DEL_6_161684136-161684238.png	True	1506097051989	1506097053313	na12878_imgs
http://sveee.s3-website-us-east-1.amazonaws.com/	bpederse@gmail.com	https://s3.amazonaws.com/sveee/na12878_imgs/DEL_4_188959366-188959488.png	True	1506096491964	1506096496100	na12878_imgs
http://sveee.s3-website-us-east-1.amazonaws.com/	brian.keith.lohman@gmail.com	https://s3.amazonaws.com/sveee/na12878_imgs/DEL_1_207292405-207293149.png	True	1506099034167	1506099036118	na12878_imgs
http://sveee.s3-website-us-east-1.amazonaws.com/	thomas.nicholas@utah.edu	https://s3.amazonaws.com/sveee/na12878_imgs/DEL_2_4212110-4223633.png	True	1506096609831	1506096625295	na12878_imgs
http://sveee.s3-website-us-east-1.amazonaws.com/	snkravitz@gmail.com	https://s3.amazonaws.com/sveee/na12878_imgs/DEL_6_132375191-132378994.png	True	1506095964943	1506095966353	na12878_imgs
http://sveee.s3-website-us-east-1.amazonaws.com/	u1136719@utah.edu	https://s3.amazonaws.com/sveee/na12878_imgs/DEL_15_71708614-71713685.png	True	1506114648385	1506114651652	na12878_imgs
http://sveee.s3-website-us-east-1.amazonaws.com/	bpederse@gmail.com	https://s3.amazonaws.com/sveee/na12878_imgs/DEL_6_119012245-119013925.png	True	1506097321671	1506097323024	na12878_imgs
http://sveee.s3-website-us-east-1.amazonaws.com/	ryan.layer@gmail.com	https://s3.amazonaws.com/sveee/na12878_imgs/DEL_12_24460412-24460701.png	True	1506096514279	1506096515332	na12878_imgs
http://sveee.s3-website-us-east-1.amazonaws.com/	bpederse@gmail.com	https://s3.amazonaws.com/sveee/na12878_imgs/DEL_10_127745180-127745980.png	True	1506095566332	1506095567117	na12878_imgs
http://sveee.s3-website-us-east-1.amazonaws.com/	brian.keith.lohman@gmail.com	https://s3.amazonaws.com/sveee/na12878_imgs/DEL_1_248839443-248841018.png	True	1506095639644	1506095643958	na12878_imgs
http://sveee.s3-website-us-east-1.amazonaws.com/	tomsasani1493@gmail.com	https://s3.amazonaws.com/sveee/na12878_imgs/DEL_6_66399273-66404615.png	True	1506105513067	1506105513774	na12878_imgs
http://sveee.s3-website-us-east-1.amazonaws.com/	tomsasani1493@gmail.com	https://s3.amazonaws.com/sveee/na12878_imgs/DEL_19_20638288-20652748.png	False	1506105911857	1506105912972	na12878_imgs
http://sveee.s3-website-us-east-1.amazonaws.com/	aaaa@b.c	https://s3.amazonaws.com/sveee/na12878_imgs/DEL_3_133849758-133849816.png	True	1506080386795	1506080425899	na12878_imgs
http://sveee.s3-website-us-east-1.amazonaws.com/	ryan.layer@gmail.com	https://s3.amazonaws.com/sveee/na12878_imgs/DEL_10_95545481-95546492.png	True	1506096140892	1506096141558	na12878_imgs
http://sveee.s3-website-us-east-1.amazonaws.com/	bpederse@gmail.com	https://s3.amazonaws.com/sveee/na12878_imgs/DEL_11_104267742-104273236.png	True	1506097928120	1506097930451	na12878_imgs
http://sveee.s3-website-us-east-1.amazonaws.com/	tomsasani1493@gmail.com	https://s3.amazonaws.com/sveee/na12878_imgs/DEL_4_101390634-101390812.png	True	1506101235614	1506101241156	na12878_imgs
http://sveee.s3-website-us-east-1.amazonaws.com/	thomas.nicholas@utah.edu	https://s3.amazonaws.com/sveee/na12878_imgs/DEL_19_51077885-51082507.png	True	1506099824607	1506099825758	na12878_imgs
http://sveee.s3-website-us-east-1.amazonaws.com/	semjaavria@gmail.com	https://s3.amazonaws.com/sveee/na12878_imgs/DEL_6_167488092-167489637.png	True	1506103040389	1506103041580	na12878_imgs
http://sveee.s3-website-us-east-1.amazonaws.com/	brian.keith.lohman@gmail.com	https://s3.amazonaws.com/sveee/na12878_imgs/DEL_9_104219699-104220378.png	True	1506096984252	1506096985862	na12878_imgs
http://sveee.s3-website-us-east-1.amazonaws.com/	snkravitz@gmail.com	https://s3.amazonaws.com/sveee/na12878_imgs/DEL_3_162764905-162769085.png	True	1506105050565	1506105051729	na12878_imgs
http://sveee.s3-website-us-east-1.amazonaws.com/	thomas.nicholas@utah.edu	https://s3.amazonaws.com/sveee/na12878_imgs/DEL_8_8385998-8386925.png	True	1506099903009	1506099904948	na12878_imgs
http://sveee.s3-website-us-east-1.amazonaws.com/	snkravitz@gmail.com	https://s3.amazonaws.com/sveee/na12878_imgs/DEL_6_128827727-128829605.png	True	1506095980736	1506095982551	na12878_imgs
http://sveee.s3-website-us-east-1.amazonaws.com/	snkravitz@gmail.com	https://s3.amazonaws.com/sveee/na12878_imgs/DEL_13_114505558-114506637.png	True	1506104933700	1506104935452	na12878_imgs
http://sveee.s3-website-us-east-1.amazonaws.com/	tomsasani1493@gmail.com	https://s3.amazonaws.com/sveee/na12878_imgs/DEL_16_26963254-26963386.png	True	1506106050533	1506106055401	na12878_imgs
http://sveee.s3-website-us-east-1.amazonaws.com/	u1136719@utah.edu	https://s3.amazonaws.com/sveee/na12878_imgs/DEL_2_167550210-167550286.png	True	1506110410872	1506110417205	na12878_imgs
http://sveee.s3-website-us-east-1.amazonaws.com/	ryan.layer@gmail.com	https://s3.amazonaws.com/sveee/na12878_imgs/DEL_5_63698343-63701359.png	True	1506097133335	1506097133910	na12878_imgs
http://sveee.s3-website-us-east-1.amazonaws.com/	ryan.layer@gmail.com	https://s3.amazonaws.com/sveee/na12878_imgs/DEL_12_98669930-98672101.png	True	1506096438570	1506096439146	na12878_imgs
http://sveee.s3-website-us-east-1.amazonaws.com/	ryan.layer@gmail.com	https://s3.amazonaws.com/sveee/na12878_imgs/DEL_9_124642001-124642134.png	True	1506096396122	1506096398391	na12878_imgs
http://sveee.s3-website-us-east-1.amazonaws.com/	ryan.layer@gmail.com	https://s3.amazonaws.com/sveee/na12878_imgs/DEL_X_86137692-86137744.png	True	1506098572690	1506098573447	na12878_imgs
http://sveee.s3-website-us-east-1.amazonaws.com/	bpederse@gmail.com	https://s3.amazonaws.com/sveee/na12878_imgs/DEL_1_110187159-110191392.png	True	1506095546572	1506095547757	na12878_imgs
http://sveee.s3-website-us-east-1.amazonaws.com/	brian.keith.lohman@gmail.com	https://s3.amazonaws.com/sveee/na12878_imgs/INS_2_33892478-33892491.png	False	1506103966271	1506103968860	na12878_imgs
http://sveee.s3-website-us-east-1.amazonaws.com/	ryan.layer@gmail.com	https://s3.amazonaws.com/sveee/na12878_imgs/DEL_X_137271183-137271406.png	True	1506096672786	1506096674034	na12878_imgs
http://sveee.s3-website-us-east-1.amazonaws.com/	semjaavria@gmail.com	https://s3.amazonaws.com/sveee/na12878_imgs/DEL_9_138562333-138562389.png	True	1506109356087	1506109364799	na12878_imgs
http://sveee.s3-website-us-east-1.amazonaws.com/	u1136719@utah.edu	https://s3.amazonaws.com/sveee/na12878_imgs/DEL_5_654937-655004.png	True	1506117498333	1506117505108	na12878_imgs
http://sveee.s3-website-us-east-1.amazonaws.com/	bpederse@gmail.com	https://s3.amazonaws.com/sveee/na12878_imgs/DEL_14_39004499-39005026.png	True	1506095357588	1506095358342	na12878_imgs
http://sveee.s3-website-us-east-1.amazonaws.com/	ryan.layer@gmail.com	https://s3.amazonaws.com/sveee/na12878_imgs/DEL_17_60934361-60934485.png	True	1506034421859	1506034424129	na12878_imgs
http://sveee.s3-website-us-east-1.amazonaws.com/	semjaavria@gmail.com	https://s3.amazonaws.com/sveee/na12878_imgs/DEL_6_18402131-18402447.png	True	1506109011413	1506109018331	na12878_imgs
http://sveee.s3-website-us-east-1.amazonaws.com/	thomas.nicholas@utah.edu	https://s3.amazonaws.com/sveee/na12878_imgs/DEL_12_11288103-11288156.png	False	1506100420398	1506100421432	na12878_imgs
http://sveee.s3-website-us-east-1.amazonaws.com/	bpederse@gmail.com	https://s3.amazonaws.com/sveee/na12878_imgs/DEL_19_3711008-3711333.png	True	1506096850601	1506096851394	na12878_imgs
http://sveee.s3-website-us-east-1.amazonaws.com/	brian.keith.lohman@gmail.com	https://s3.amazonaws.com/sveee/na12878_imgs/DEL_5_104435942-104443142.png	False	1506095575036	1506095587978	na12878_imgs
http://sveee.s3-website-us-east-1.amazonaws.com/	ryan.layer@gmail.com	https://s3.amazonaws.com/sveee/na12878_imgs/DEL_5_1627140-1628837.png	True	1506097074036	1506097074945	na12878_imgs
http://sveee.s3-website-us-east-1.amazonaws.com/	ryan.layer@gmail.com	https://s3.amazonaws.com/sveee/na12878_imgs/DEL_2_14704165-14710160.png	True	1506096056262	1506096057108	na12878_imgs
http://sveee.s3-website-us-east-1.amazonaws.com/	jrbelyeu@gmail.com	https://s3.amazonaws.com/sveee/na12878_imgs/DEL_12_292172-297979.png	True	1506096369264	1506096375463	na12878_imgs
http://sveee.s3-website-us-east-1.amazonaws.com/	snkravitz@gmail.com	https://s3.amazonaws.com/sveee/na12878_imgs/DEL_4_107604298-107609292.png	True	1506099677465	1506099682480	na12878_imgs
http://sveee.s3-website-us-east-1.amazonaws.com/	thomas.nicholas@utah.edu	https://s3.amazonaws.com/sveee/na12878_imgs/DEL_3_132776269-132776319.png	False	1506100901409	1506100905661	na12878_imgs
http://sveee.s3-website-us-east-1.amazonaws.com/	tomsasani1493@gmail.com	https://s3.amazonaws.com/sveee/na12878_imgs/DEL_3_184125346-184125555.png	True	1506104866612	1506104903299	na12878_imgs
http://sveee.s3-website-us-east-1.amazonaws.com/	semjaavria@gmail.com	https://s3.amazonaws.com/sveee/na12878_imgs/DEL_12_12200979-12201101.png	False	1506095538746	1506095543949	na12878_imgs
http://sveee.s3-website-us-east-1.amazonaws.com/	brian.keith.lohman@gmail.com	https://s3.amazonaws.com/sveee/na12878_imgs/DEL_14_43899449-43899532.png	False	1506100122991	1506100155174	na12878_imgs
http://sveee.s3-website-us-east-1.amazonaws.com/	jrbelyeu@gmail.com	https://s3.amazonaws.com/sveee/na12878_imgs/DEL_14_29728038-29728802.png	True	1506094757963	1506094763920	na12878_imgs
http://sveee.s3-website-us-east-1.amazonaws.com/	brian.keith.lohman@gmail.com	https://s3.amazonaws.com/sveee/na12878_imgs/DEL_2_214778297-214778363.png	True	1506096367374	1506096368928	na12878_imgs
http://sveee.s3-website-us-east-1.amazonaws.com/	semjaavria@gmail.com	https://s3.amazonaws.com/sveee/na12878_imgs/DEL_14_41602366-41602417.png	False	1506110950187	1506110961231	na12878_imgs
http://sveee.s3-website-us-east-1.amazonaws.com/	semjaavria@gmail.com	https://s3.amazonaws.com/sveee/na12878_imgs/DEL_9_131412056-131413976.png	True	1506099386594	1506099400335	na12878_imgs
http://sveee.s3-website-us-east-1.amazonaws.com/	semjaavria@gmail.com	https://s3.amazonaws.com/sveee/na12878_imgs/DEL_5_83948134-83955051.png	True	1506111551132	1506111552232	na12878_imgs
http://sveee.s3-website-us-east-1.amazonaws.com/	snkravitz@gmail.com	https://s3.amazonaws.com/sveee/na12878_imgs/DEL_21_14981354-15016529.png	False	1506101773984	1506101777313	na12878_imgs
http://sveee.s3-website-us-east-1.amazonaws.com/	bpederse@gmail.com	https://s3.amazonaws.com/sveee/na12878_imgs/DEL_8_39976061-39976151.png	True	1506096880711	1506096882745	na12878_imgs
http://sveee.s3-website-us-east-1.amazonaws.com/	thomas.nicholas@utah.edu	https://s3.amazonaws.com/sveee/na12878_imgs/DEL_16_78171653-78172364.png	True	1506097468409	1506097475603	na12878_imgs
http://sveee.s3-website-us-east-1.amazonaws.com/	tomsasani1493@gmail.com	https://s3.amazonaws.com/sveee/na12878_imgs/DEL_2_48990526-48991166.png	True	1506104828916	1506104836867	na12878_imgs
http://sveee.s3-website-us-east-1.amazonaws.com/	ryan.layer@gmail.com	https://s3.amazonaws.com/sveee/na12878_imgs/DEL_9_33213125-33213403.png	False	1506098482419	1506098484391	na12878_imgs
http://sveee.s3-website-us-east-1.amazonaws.com/	thomas.nicholas@utah.edu	https://s3.amazonaws.com/sveee/na12878_imgs/DEL_14_68603032-68603740.png	True	1506100693682	1506100694429	na12878_imgs
http://sveee.s3-website-us-east-1.amazonaws.com/	ryan.layer@gmail.com	https://s3.amazonaws.com/sveee/na12878_imgs/DEL_19_54810732-54811514.png	True	1506096271471	1506096272464	na12878_imgs
http://sveee.s3-website-us-east-1.amazonaws.com/	snkravitz@gmail.com	https://s3.amazonaws.com/sveee/na12878_imgs/DEL_3_177294475-177297489.png	True	1506104687758	1506104690062	na12878_imgs
http://sveee.s3-website-us-east-1.amazonaws.com/	semjaavria@gmail.com	https://s3.amazonaws.com/sveee/na12878_imgs/DEL_22_30214392-30214448.png	True	1506108349221	1506108350158	na12878_imgs
http://sveee.s3-website-us-east-1.amazonaws.com/	thomas.nicholas@utah.edu	https://s3.amazonaws.com/sveee/na12878_imgs/DEL_8_40774597-40779782.png	True	1506100051442	1506100052190	na12878_imgs
http://sveee.s3-website-us-east-1.amazonaws.com/	snkravitz@gmail.com	https://s3.amazonaws.com/sveee/na12878_imgs/DEL_22_43101430-43102189.png	True	1506099529914	1506099533060	na12878_imgs
http://sveee.s3-website-us-east-1.amazonaws.com/	snkravitz@gmail.com	https://s3.amazonaws.com/sveee/na12878_imgs/DEL_2_208351101-208359313.png	True	1506097876033	1506097880994	na12878_imgs
http://sveee.s3-website-us-east-1.amazonaws.com/	u1136719@utah.edu	https://s3.amazonaws.com/sveee/na12878_imgs/DEL_7_73549765-73550955.png	True	1506114812943	1506114814518	na12878_imgs
http://sveee.s3-website-us-east-1.amazonaws.com/	u1136719@utah.edu	https://s3.amazonaws.com/sveee/na12878_imgs/DEL_5_96325017-96325116.png	True	1506109576775	1506109578263	na12878_imgs
http://sveee.s3-website-us-east-1.amazonaws.com/	snkravitz@gmail.com	https://s3.amazonaws.com/sveee/na12878_imgs/DEL_6_31292091-31293878.png	True	1506105337836	1506105338948	na12878_imgs
http://sveee.s3-website-us-east-1.amazonaws.com/	semjaavria@gmail.com	https://s3.amazonaws.com/sveee/na12878_imgs/DEL_15_79084263-79084355.png	True	1506096942156	1506096944037	na12878_imgs
http://sveee.s3-website-us-east-1.amazonaws.com/	snkravitz@gmail.com	https://s3.amazonaws.com/sveee/na12878_imgs/DEL_4_131611192-131611360.png	True	1506102798883	1506102799642	na12878_imgs
http://sveee.s3-website-us-east-1.amazonaws.com/	jrbelyeu@gmail.com	https://s3.amazonaws.com/sveee/na12878_imgs/DEL_1_109573240-109575184.png	True	1506098491888	1506098500229	na12878_imgs
http://sveee.s3-website-us-east-1.amazonaws.com/	brian.keith.lohman@gmail.com	https://s3.amazonaws.com/sveee/na12878_imgs/DEL_X_131089382-131089611.png	False	1506097312937	1506097353915	na12878_imgs
http://sveee.s3-website-us-east-1.amazonaws.com/	brian.keith.lohman@gmail.com	https://s3.amazonaws.com/sveee/na12878_imgs/DEL_11_190950-191169.png	True	1506094936265	1506094948242	na12878_imgs
http://sveee.s3-website-us-east-1.amazonaws.com/	thomas.nicholas@utah.edu	https://s3.amazonaws.com/sveee/na12878_imgs/DEL_7_101001253-101005499.png	True	1506100525421	1506100526918	na12878_imgs
http://sveee.s3-website-us-east-1.amazonaws.com/	u1136719@utah.edu	https://s3.amazonaws.com/sveee/na12878_imgs/DEL_8_5744849-5744923.png	True	1506109793486	1506109794596	na12878_imgs
http://sveee.s3-website-us-east-1.amazonaws.com/	brian.keith.lohman@gmail.com	https://s3.amazonaws.com/sveee/na12878_imgs/DEL_3_88485023-88485081.png	False	1506102665111	1506102672557	na12878_imgs
http://sveee.s3-website-us-east-1.amazonaws.com/	semjaavria@gmail.com	https://s3.amazonaws.com/sveee/na12878_imgs/DEL_10_18503073-18503589.png	True	1506108468077	1506108469687	na12878_imgs
http://sveee.s3-website-us-east-1.amazonaws.com/	thomas.nicholas@utah.edu	https://s3.amazonaws.com/sveee/na12878_imgs/DEL_3_162764905-162769085.png	True	1506101232277	1506101233145	na12878_imgs
http://sveee.s3-website-us-east-1.amazonaws.com/	ryan.layer@gmail.com	https://s3.amazonaws.com/sveee/na12878_imgs/DEL_9_138479100-138480204.png	True	1506097197148	1506097197885	na12878_imgs
http://sveee.s3-website-us-east-1.amazonaws.com/	bpederse@gmail.com	https://s3.amazonaws.com/sveee/na12878_imgs/DEL_2_154064575-154064678.png	True	1506097191656	1506097192602	na12878_imgs
http://sveee.s3-website-us-east-1.amazonaws.com/	thomas.nicholas@utah.edu	https://s3.amazonaws.com/sveee/na12878_imgs/DEL_12_41183193-41183503.png	True	1506097643867	1506097645758	na12878_imgs
http://sveee.s3-website-us-east-1.amazonaws.com/	u1136719@utah.edu	https://s3.amazonaws.com/sveee/na12878_imgs/DEL_5_166294129-166294321.png	True	1506111286165	1506111290367	na12878_imgs
http://sveee.s3-website-us-east-1.amazonaws.com/	snkravitz@gmail.com	https://s3.amazonaws.com/sveee/na12878_imgs/DUP_5_175353978-175371353.png	False	1506101152541	1506101154548	na12878_imgs
http://sveee.s3-website-us-east-1.amazonaws.com/	thomas.nicholas@utah.edu	https://s3.amazonaws.com/sveee/na12878_imgs/DEL_5_143080256-143080458.png	True	1506096209065	1506096215891	na12878_imgs
http://sveee.s3-website-us-east-1.amazonaws.com/	tomsasani1493@gmail.com	https://s3.amazonaws.com/sveee/na12878_imgs/DEL_7_55676870-55677780.png	True	1506106078265	1506106082198	na12878_imgs
http://sveee.s3-website-us-east-1.amazonaws.com/	bpederse@gmail.com	https://s3.amazonaws.com/sveee/na12878_imgs/DEL_4_130066189-130068435.png	True	1506097411788	1506097414064	na12878_imgs
http://sveee.s3-website-us-east-1.amazonaws.com/	thomas.nicholas@utah.edu	https://s3.amazonaws.com/sveee/na12878_imgs/DEL_15_101341489-101342374.png	True	1506098045371	1506098048875	na12878_imgs
http://sveee.s3-website-us-east-1.amazonaws.com/	u1136719@utah.edu	https://s3.amazonaws.com/sveee/na12878_imgs/DEL_9_96500167-96503037.png	True	1506116154249	1506116159775	na12878_imgs
http://sveee.s3-website-us-east-1.amazonaws.com/	u1136719@utah.edu	https://s3.amazonaws.com/sveee/na12878_imgs/DEL_8_144709682-144710111.png	False	1506116743876	1506116746283	na12878_imgs
http://sveee.s3-website-us-east-1.amazonaws.com/	thomas.nicholas@utah.edu	https://s3.amazonaws.com/sveee/na12878_imgs/DEL_7_28596642-28596859.png	True	1506100812720	1506100813884	na12878_imgs
http://sveee.s3-website-us-east-1.amazonaws.com/	brian.keith.lohman@gmail.com	https://s3.amazonaws.com/sveee/na12878_imgs/DEL_X_105581887-105582752.png	False	1506101318294	1506101329976	na12878_imgs
http://sveee.s3-website-us-east-1.amazonaws.com/	semjaavria@gmail.com	https://s3.amazonaws.com/sveee/na12878_imgs/DEL_3_139425868-139425926.png	False	1506095754935	1506095756950	na12878_imgs
http://sveee.s3-website-us-east-1.amazonaws.com/	u1136719@utah.edu	https://s3.amazonaws.com/sveee/na12878_imgs/DEL_X_144422074-144424508.png	True	1506115759989	1506115761536	na12878_imgs
http://sveee.s3-website-us-east-1.amazonaws.com/	u1136719@utah.edu	https://s3.amazonaws.com/sveee/na12878_imgs/DEL_2_226403489-226403546.png	False	1506115540595	1506115569857	na12878_imgs
http://sveee.s3-website-us-east-1.amazonaws.com/	ryan.layer@gmail.com	https://s3.amazonaws.com/sveee/na12878_imgs/DEL_8_15219341-15219425.png	True	1506096359236	1506096360065	na12878_imgs
http://sveee.s3-website-us-east-1.amazonaws.com/	semjaavria@gmail.com	https://s3.amazonaws.com/sveee/na12878_imgs/DEL_6_66595036-66595830.png	True	1506108927328	1506108929336	na12878_imgs
http://sveee.s3-website-us-east-1.amazonaws.com/	jrbelyeu@gmail.com	https://s3.amazonaws.com/sveee/na12878_imgs/DEL_2_215728762-215730832.png	True	1506100400858	1506100401593	na12878_imgs
http://sveee.s3-website-us-east-1.amazonaws.com/	bpederse@gmail.com	https://s3.amazonaws.com/sveee/na12878_imgs/DEL_X_58506835-58527574.png	True	1506097629304	1506097630404	na12878_imgs
http://sveee.s3-website-us-east-1.amazonaws.com/	snkravitz@gmail.com	https://s3.amazonaws.com/sveee/na12878_imgs/DEL_5_159742556-159742662.png	True	1506103134873	1506103136086	na12878_imgs
http://sveee.s3-website-us-east-1.amazonaws.com/	bpederse@gmail.com	https://s3.amazonaws.com/sveee/na12878_imgs/DEL_4_190302417-190302714.png	True	1506095550354	1506095552494	na12878_imgs
http://sveee.s3-website-us-east-1.amazonaws.com/	u1136719@utah.edu	https://s3.amazonaws.com/sveee/na12878_imgs/DEL_7_82910895-82910958.png	True	1506117491194	1506117492578	na12878_imgs
http://sveee.s3-website-us-east-1.amazonaws.com/	bpederse@gmail.com	https://s3.amazonaws.com/sveee/na12878_imgs/DEL_X_128499485-128499539.png	True	1506095654694	1506095655734	na12878_imgs
http://sveee.s3-website-us-east-1.amazonaws.com/	u1136719@utah.edu	https://s3.amazonaws.com/sveee/na12878_imgs/DEL_6_167488092-167489637.png	True	1506116335329	1506116342558	na12878_imgs
http://sveee.s3-website-us-east-1.amazonaws.com/	tomsasani1493@gmail.com	https://s3.amazonaws.com/sveee/na12878_imgs/DEL_18_10222279-10223606.png	True	1506105532601	1506105533472	na12878_imgs
http://sveee.s3-website-us-east-1.amazonaws.com/	snkravitz@gmail.com	https://s3.amazonaws.com/sveee/na12878_imgs/DEL_4_1086777-1086827.png	True	1506103872673	1506103873933	na12878_imgs
http://sveee.s3-website-us-east-1.amazonaws.com/	snkravitz@gmail.com	https://s3.amazonaws.com/sveee/na12878_imgs/DEL_7_158029473-158030453.png	True	1506100892551	1506100893832	na12878_imgs
http://sveee.s3-website-us-east-1.amazonaws.com/	tomsasani1493@gmail.com	https://s3.amazonaws.com/sveee/na12878_imgs/DEL_5_130804188-130804274.png	True	1506105947097	1506105949469	na12878_imgs
http://sveee.s3-website-us-east-1.amazonaws.com/	brian.keith.lohman@gmail.com	https://s3.amazonaws.com/sveee/na12878_imgs/DEL_1_72778537-72784594.png	False	1506101626165	1506101628453	na12878_imgs
http://sveee.s3-website-us-east-1.amazonaws.com/	bpederse@gmail.com	https://s3.amazonaws.com/sveee/na12878_imgs/DEL_22_19099906-19100607.png	True	1506098001081	1506098002018	na12878_imgs
http://sveee.s3-website-us-east-1.amazonaws.com/	ryan.layer@gmail.com	https://s3.amazonaws.com/sveee/na12878_imgs/DEL_1_11682873-11683189.png	True	1506034597934	1506034598882	na12878_imgs
http://sveee.s3-website-us-east-1.amazonaws.com/	jrbelyeu@gmail.com	https://s3.amazonaws.com/sveee/na12878_imgs/DEL_5_90499767-90502128.png	True	1506094865885	1506094870572	na12878_imgs
http://sveee.s3-website-us-east-1.amazonaws.com/	semjaavria@gmail.com	https://s3.amazonaws.com/sveee/na12878_imgs/DEL_12_72356517-72358157.png	True	1506110590760	1506110592447	na12878_imgs
http://sveee.s3-website-us-east-1.amazonaws.com/	semjaavria@gmail.com	https://s3.amazonaws.com/sveee/na12878_imgs/DEL_11_50234630-50234680.png	False	1506111856361	1506111858020	na12878_imgs
http://sveee.s3-website-us-east-1.amazonaws.com/	brian.keith.lohman@gmail.com	https://s3.amazonaws.com/sveee/na12878_imgs/DEL_1_159648708-159649659.png	True	1506103596079	1506103597292	na12878_imgs
http://sveee.s3-website-us-east-1.amazonaws.com/	ryan.layer@gmail.com	https://s3.amazonaws.com/sveee/na12878_imgs/DEL_2_102232538-102233564.png	True	1506034712128	1506034716679	na12878_imgs
http://sveee.s3-website-us-east-1.amazonaws.com/	u1136719@utah.edu	https://s3.amazonaws.com/sveee/na12878_imgs/DEL_19_13775665-13776831.png	True	1506108363980	1506108374351	na12878_imgs
http://sveee.s3-website-us-east-1.amazonaws.com/	thomas.nicholas@utah.edu	https://s3.amazonaws.com/sveee/na12878_imgs/DEL_3_68739655-68747879.png	True	1506097550519	1506097551530	na12878_imgs
http://sveee.s3-website-us-east-1.amazonaws.com/	thomas.nicholas@utah.edu	https://s3.amazonaws.com/sveee/na12878_imgs/DEL_6_18943635-18943685.png	False	1506096714138	1506096719287	na12878_imgs
http://sveee.s3-website-us-east-1.amazonaws.com/	thomas.nicholas@utah.edu	https://s3.amazonaws.com/sveee/na12878_imgs/DEL_4_161026793-161080534.png	True	1506098741970	1506098745556	na12878_imgs
http://sveee.s3-website-us-east-1.amazonaws.com/	tomsasani1493@gmail.com	https://s3.amazonaws.com/sveee/na12878_imgs/DEL_1_217269958-217270023.png	False	1506097250285	1506097262433	na12878_imgs
http://sveee.s3-website-us-east-1.amazonaws.com/	thomas.nicholas@utah.edu	https://s3.amazonaws.com/sveee/na12878_imgs/DEL_3_87482522-87482606.png	True	1506099797983	1506099803931	na12878_imgs
http://sveee.s3-website-us-east-1.amazonaws.com/	thomas.nicholas@utah.edu	https://s3.amazonaws.com/sveee/na12878_imgs/DEL_5_65028069-65030371.png	True	1506099307277	1506099309206	na12878_imgs
http://sveee.s3-website-us-east-1.amazonaws.com/	ryan.layer@gmail.com	https://s3.amazonaws.com/sveee/na12878_imgs/DEL_10_31443804-31444139.png	False	1506096675383	1506096676704	na12878_imgs
http://sveee.s3-website-us-east-1.amazonaws.com/	thomas.nicholas@utah.edu	https://s3.amazonaws.com/sveee/na12878_imgs/DEL_3_162525834-162545193.png	True	1506096413063	1506096420869	na12878_imgs
http://sveee.s3-website-us-east-1.amazonaws.com/	u1136719@utah.edu	https://s3.amazonaws.com/sveee/na12878_imgs/DEL_4_65719067-65719554.png	True	1506115201605	1506115206158	na12878_imgs
http://sveee.s3-website-us-east-1.amazonaws.com/	bpederse@gmail.com	https://s3.amazonaws.com/sveee/na12878_imgs/DEL_3_177896496-177896554.png	True	1506096242713	1506096243724	na12878_imgs
http://sveee.s3-website-us-east-1.amazonaws.com/	u1136719@utah.edu	https://s3.amazonaws.com/sveee/na12878_imgs/DEL_2_35975766-35997215.png	True	1506109551040	1506109551934	na12878_imgs
http://sveee.s3-website-us-east-1.amazonaws.com/	snkravitz@gmail.com	https://s3.amazonaws.com/sveee/na12878_imgs/DEL_3_184125346-184125555.png	True	1506100312252	1506100313059	na12878_imgs
http://sveee.s3-website-us-east-1.amazonaws.com/	u1136719@utah.edu	https://s3.amazonaws.com/sveee/na12878_imgs/DEL_12_14052329-14052822.png	True	1506116993161	1506116996518	na12878_imgs
http://sveee.s3-website-us-east-1.amazonaws.com/	ryan.layer@gmail.com	https://s3.amazonaws.com/sveee/na12878_imgs/DEL_3_178550124-178550897.png	True	1506095843846	1506095845201	na12878_imgs
http://sveee.s3-website-us-east-1.amazonaws.com/	u1136719@utah.edu	https://s3.amazonaws.com/sveee/na12878_imgs/DEL_10_72448735-72451343.png	True	1506116099423	1506116146510	na12878_imgs
http://sveee.s3-website-us-east-1.amazonaws.com/	snkravitz@gmail.com	https://s3.amazonaws.com/sveee/na12878_imgs/DEL_X_20886928-20887286.png	False	1506095584298	1506095592011	na12878_imgs
http://sveee.s3-website-us-east-1.amazonaws.com/	ryan.layer@gmail.com	https://s3.amazonaws.com/sveee/na12878_imgs/DEL_16_19945551-19967585.png	True	1506098275178	1506098276053	na12878_imgs
http://sveee.s3-website-us-east-1.amazonaws.com/	u1136719@utah.edu	https://s3.amazonaws.com/sveee/na12878_imgs/DEL_11_41818199-41819025.png	True	1506110805278	1506110807898	na12878_imgs
http://sveee.s3-website-us-east-1.amazonaws.com/	ryan.layer@gmail.com	https://s3.amazonaws.com/sveee/na12878_imgs/DEL_6_103737541-103763294.png	True	1506096637130	1506096638393	na12878_imgs
http://sveee.s3-website-us-east-1.amazonaws.com/	ryan.layer@gmail.com	https://s3.amazonaws.com/sveee/na12878_imgs/DEL_1_236279278-236279832.png	False	1506096356173	1506096359030	na12878_imgs
http://sveee.s3-website-us-east-1.amazonaws.com/	semjaavria@gmail.com	https://s3.amazonaws.com/sveee/na12878_imgs/DEL_3_106813625-106813789.png	True	1506112325026	1506112325842	na12878_imgs
http://sveee.s3-website-us-east-1.amazonaws.com/	snkravitz@gmail.com	https://s3.amazonaws.com/sveee/na12878_imgs/DEL_20_1560739-1593685.png	True	1506103823161	1506103824180	na12878_imgs
http://sveee.s3-website-us-east-1.amazonaws.com/	tomsasani1493@gmail.com	https://s3.amazonaws.com/sveee/na12878_imgs/DEL_6_32624896-32625863.png	True	1506102002246	1506102007222	na12878_imgs
http://sveee.s3-website-us-east-1.amazonaws.com/	thomas.nicholas@utah.edu	https://s3.amazonaws.com/sveee/na12878_imgs/DEL_7_10504231-10506240.png	True	1506097618247	1506097620453	na12878_imgs
http://sveee.s3-website-us-east-1.amazonaws.com/	semjaavria@gmail.com	https://s3.amazonaws.com/sveee/na12878_imgs/DEL_17_1097737-1098192.png	False	1506100723726	1506100739423	na12878_imgs
http://sveee.s3-website-us-east-1.amazonaws.com/	semjaavria@gmail.com	https://s3.amazonaws.com/sveee/na12878_imgs/DEL_1_53595112-53595602.png	False	1506096559820	1506096585469	na12878_imgs
http://sveee.s3-website-us-east-1.amazonaws.com/	ryan.layer@gmail.com	https://s3.amazonaws.com/sveee/na12878_imgs/DEL_18_76202129-76203349.png	True	1506098471277	1506098471927	na12878_imgs
http://sveee.s3-website-us-east-1.amazonaws.com/	semjaavria@gmail.com	https://s3.amazonaws.com/sveee/na12878_imgs/DEL_22_37143062-37147890.png	True	1506110483135	1506110484062	na12878_imgs
http://sveee.s3-website-us-east-1.amazonaws.com/	ryan.layer@gmail.com	https://s3.amazonaws.com/sveee/na12878_imgs/DEL_11_11875573-11876539.png	False	1506034674615	1506034683709	na12878_imgs
http://sveee.s3-website-us-east-1.amazonaws.com/	snkravitz@gmail.com	https://s3.amazonaws.com/sveee/na12878_imgs/DEL_12_30371300-30371728.png	True	1506099785438	1506099790979	na12878_imgs
http://sveee.s3-website-us-east-1.amazonaws.com/	jrbelyeu@gmail.com	https://s3.amazonaws.com/sveee/na12878_imgs/DEL_13_79757405-79757461.png	True	1506099380109	1506099381902	na12878_imgs
http://sveee.s3-website-us-east-1.amazonaws.com/	snkravitz@gmail.com	https://s3.amazonaws.com/sveee/na12878_imgs/DEL_2_49561482-49561626.png	True	1506098535472	1506098536999	na12878_imgs
http://sveee.s3-website-us-east-1.amazonaws.com/	tomsasani1493@gmail.com	https://s3.amazonaws.com/sveee/na12878_imgs/DEL_1_236279278-236279832.png	False	1506104499931	1506104501217	na12878_imgs
http://sveee.s3-website-us-east-1.amazonaws.com/	semjaavria@gmail.com	https://s3.amazonaws.com/sveee/na12878_imgs/DEL_4_86976375-86979957.png	True	1506112746727	1506112748071	na12878_imgs
http://sveee.s3-website-us-east-1.amazonaws.com/	u1136719@utah.edu	https://s3.amazonaws.com/sveee/na12878_imgs/DEL_13_51069347-51075082.png	True	1506108706933	1506108710037	na12878_imgs
http://sveee.s3-website-us-east-1.amazonaws.com/	semjaavria@gmail.com	https://s3.amazonaws.com/sveee/na12878_imgs/DEL_6_101934561-101939028.png	True	1506109307222	1506109308695	na12878_imgs
http://sveee.s3-website-us-east-1.amazonaws.com/	u1136719@utah.edu	https://s3.amazonaws.com/sveee/na12878_imgs/INV_8_138348193-138349910.png	True	1506111854230	1506111857726	na12878_imgs
http://sveee.s3-website-us-east-1.amazonaws.com/	brian.keith.lohman@gmail.com	https://s3.amazonaws.com/sveee/na12878_imgs/DEL_5_87328660-87328807.png	True	1506096228995	1506096230445	na12878_imgs
http://sveee.s3-website-us-east-1.amazonaws.com/	ryan.layer@gmail.com	https://s3.amazonaws.com/sveee/na12878_imgs/DEL_10_53203693-53214227.png	True	1506096604669	1506096606263	na12878_imgs
http://sveee.s3-website-us-east-1.amazonaws.com/	semjaavria@gmail.com	https://s3.amazonaws.com/sveee/na12878_imgs/DEL_2_126509711-126510598.png	True	1506096169329	1506096219966	na12878_imgs
http://sveee.s3-website-us-east-1.amazonaws.com/	brian.keith.lohman@gmail.com	https://s3.amazonaws.com/sveee/na12878_imgs/DEL_22_17770283-17779065.png	True	1506101972832	1506101975247	na12878_imgs
http://sveee.s3-website-us-east-1.amazonaws.com/	jrbelyeu@gmail.com	https://s3.amazonaws.com/sveee/na12878_imgs/DEL_6_18402112-18402924.png	True	1506095534856	1506095536526	na12878_imgs
http://sveee.s3-website-us-east-1.amazonaws.com/	brian.keith.lohman@gmail.com	https://s3.amazonaws.com/sveee/na12878_imgs/INV_12_12544792-12546607.png	True	1506096612115	1506096615444	na12878_imgs
http://sveee.s3-website-us-east-1.amazonaws.com/	bpederse@gmail.com	https://s3.amazonaws.com/sveee/na12878_imgs/DEL_3_65188826-65214723.png	True	1506096243930	1506096245160	na12878_imgs
http://sveee.s3-website-us-east-1.amazonaws.com/	u1136719@utah.edu	https://s3.amazonaws.com/sveee/na12878_imgs/DEL_1_241586225-241586489.png	True	1506113524518	1506113528653	na12878_imgs
http://sveee.s3-website-us-east-1.amazonaws.com/	snkravitz@gmail.com	https://s3.amazonaws.com/sveee/na12878_imgs/INV_2_129685049-129686125.png	True	1506095986488	1506095988933	na12878_imgs
http://sveee.s3-website-us-east-1.amazonaws.com/	semjaavria@gmail.com	https://s3.amazonaws.com/sveee/na12878_imgs/DEL_15_98842312-98843808.png	True	1506102303544	1506102305528	na12878_imgs
http://sveee.s3-website-us-east-1.amazonaws.com/	thomas.nicholas@utah.edu	https://s3.amazonaws.com/sveee/na12878_imgs/DEL_11_51341174-51362976.png	True	1506098890301	1506098891377	na12878_imgs
http://sveee.s3-website-us-east-1.amazonaws.com/	semjaavria@gmail.com	https://s3.amazonaws.com/sveee/na12878_imgs/DEL_4_180097876-180098507.png	True	1506112584509	1506112585489	na12878_imgs
http://sveee.s3-website-us-east-1.amazonaws.com/	semjaavria@gmail.com	https://s3.amazonaws.com/sveee/na12878_imgs/DEL_X_48127600-48127762.png	True	1506110357623	1506110358653	na12878_imgs
http://sveee.s3-website-us-east-1.amazonaws.com/	jrbelyeu@gmail.com	https://s3.amazonaws.com/sveee/na12878_imgs/DEL_17_20662625-20663102.png	True	1506096008205	1506096013911	na12878_imgs
http://sveee.s3-website-us-east-1.amazonaws.com/	ryan.layer@gmail.com	https://s3.amazonaws.com/sveee/na12878_imgs/DEL_4_69597936-69598288.png	True	1506098316655	1506098317349	na12878_imgs
http://sveee.s3-website-us-east-1.amazonaws.com/	u1136719@utah.edu	https://s3.amazonaws.com/sveee/na12878_imgs/DEL_19_53096015-53097618.png	True	1506116270647	1506116274981	na12878_imgs
http://sveee.s3-website-us-east-1.amazonaws.com/	u1136719@utah.edu	https://s3.amazonaws.com/sveee/na12878_imgs/DEL_4_69597936-69598288.png	True	1506116985965	1506116987454	na12878_imgs
http://sveee.s3-website-us-east-1.amazonaws.com/	jrbelyeu@gmail.com	https://s3.amazonaws.com/sveee/na12878_imgs/DEL_4_94439081-94439177.png	True	1506099228502	1506099231689	na12878_imgs
http://sveee.s3-website-us-east-1.amazonaws.com/	ryan.layer@gmail.com	https://s3.amazonaws.com/sveee/na12878_imgs/DEL_6_167928592-167928701.png	True	1506096336648	1506096337325	na12878_imgs
http://sveee.s3-website-us-east-1.amazonaws.com/	semjaavria@gmail.com	https://s3.amazonaws.com/sveee/na12878_imgs/DEL_15_93747481-93747545.png	False	1506112515600	1506112521066	na12878_imgs
http://sveee.s3-website-us-east-1.amazonaws.com/	ryan.layer@gmail.com	https://s3.amazonaws.com/sveee/na12878_imgs/DEL_15_23671395-23674750.png	True	1506097252285	1506097253025	na12878_imgs
http://sveee.s3-website-us-east-1.amazonaws.com/	u1136719@utah.edu	https://s3.amazonaws.com/sveee/na12878_imgs/DEL_3_162514471-162625647.png	True	1506110748523	1506110754950	na12878_imgs
http://sveee.s3-website-us-east-1.amazonaws.com/	ryan.layer@gmail.com	https://s3.amazonaws.com/sveee/na12878_imgs/INV_2_10825964-10827217.png	True	1506096121544	1506096123873	na12878_imgs
http://sveee.s3-website-us-east-1.amazonaws.com/	jrbelyeu@gmail.com	https://s3.amazonaws.com/sveee/na12878_imgs/DEL_1_211965009-211965782.png	True	1506100207363	1506100208794	na12878_imgs
http://sveee.s3-website-us-east-1.amazonaws.com/	ryan.layer@gmail.com	https://s3.amazonaws.com/sveee/na12878_imgs/DEL_5_608881-608931.png	False	1506096471633	1506096473242	na12878_imgs
http://sveee.s3-website-us-east-1.amazonaws.com/	semjaavria@gmail.com	https://s3.amazonaws.com/sveee/na12878_imgs/DEL_X_95050841-95051476.png	True	1506113139053	1506113139818	na12878_imgs
http://sveee.s3-website-us-east-1.amazonaws.com/	thomas.nicholas@utah.edu	https://s3.amazonaws.com/sveee/na12878_imgs/DEL_5_16124846-16125527.png	True	1506097551739	1506097553254	na12878_imgs
http://sveee.s3-website-us-east-1.amazonaws.com/	tomsasani1493@gmail.com	https://s3.amazonaws.com/sveee/na12878_imgs/DEL_5_96325017-96325116.png	True	1506095180296	1506095187531	na12878_imgs
http://sveee.s3-website-us-east-1.amazonaws.com/	thomas.nicholas@utah.edu	https://s3.amazonaws.com/sveee/na12878_imgs/DEL_11_41818199-41819025.png	True	1506100610427	1506100615776	na12878_imgs
http://sveee.s3-website-us-east-1.amazonaws.com/	bpederse@gmail.com	https://s3.amazonaws.com/sveee/na12878_imgs/DEL_19_12694867-12698924.png	True	1506098072944	1506098073767	na12878_imgs
http://sveee.s3-website-us-east-1.amazonaws.com/	thomas.nicholas@utah.edu	https://s3.amazonaws.com/sveee/na12878_imgs/DEL_6_67009228-67049033.png	True	1506095014153	1506095016207	na12878_imgs
http://sveee.s3-website-us-east-1.amazonaws.com/	snkravitz@gmail.com	https://s3.amazonaws.com/sveee/na12878_imgs/DEL_X_86137692-86137744.png	True	1506100572330	1506100573736	na12878_imgs
http://sveee.s3-website-us-east-1.amazonaws.com/	brian.keith.lohman@gmail.com	https://s3.amazonaws.com/sveee/na12878_imgs/DEL_14_70658731-70658781.png	denovo	1506103534063	1506103558709	na12878_imgs
http://sveee.s3-website-us-east-1.amazonaws.com/	bpederse@gmail.com	https://s3.amazonaws.com/sveee/na12878_imgs/DEL_4_68873177-68873246.png	True	1506095561103	1506095561846	na12878_imgs
http://sveee.s3-website-us-east-1.amazonaws.com/	semjaavria@gmail.com	https://s3.amazonaws.com/sveee/na12878_imgs/INS_5_32338582-32338584.png	False	1506110082116	1506110085576	na12878_imgs
http://sveee.s3-website-us-east-1.amazonaws.com/	ryan.layer@gmail.com	https://s3.amazonaws.com/sveee/na12878_imgs/DEL_1_232836575-232836759.png	True	1506096156942	1506096157953	na12878_imgs
http://sveee.s3-website-us-east-1.amazonaws.com/	semjaavria@gmail.com	https://s3.amazonaws.com/sveee/na12878_imgs/DEL_16_81619267-81619360.png	False	1506099867761	1506099876527	na12878_imgs
http://sveee.s3-website-us-east-1.amazonaws.com/	ryan.layer@gmail.com	https://s3.amazonaws.com/sveee/na12878_imgs/DEL_5_99400886-99401903.png	False	1506098523418	1506098526377	na12878_imgs
http://sveee.s3-website-us-east-1.amazonaws.com/	brian.keith.lohman@gmail.com	https://s3.amazonaws.com/sveee/na12878_imgs/DEL_19_46278623-46279603.png	True	1506098155002	1506098191730	na12878_imgs
http://sveee.s3-website-us-east-1.amazonaws.com/	semjaavria@gmail.com	https://s3.amazonaws.com/sveee/na12878_imgs/DEL_7_68129065-68129198.png	True	1506101146641	1506101148590	na12878_imgs
http://sveee.s3-website-us-east-1.amazonaws.com/	snkravitz@gmail.com	https://s3.amazonaws.com/sveee/na12878_imgs/DEL_5_71157674-71157740.png	True	1506103757327	1506103761950	na12878_imgs
http://sveee.s3-website-us-east-1.amazonaws.com/	bpederse@gmail.com	https://s3.amazonaws.com/sveee/na12878_imgs/DEL_15_77330749-77332719.png	True	1506096236448	1506096237634	na12878_imgs
http://sveee.s3-website-us-east-1.amazonaws.com/	bpederse@gmail.com	https://s3.amazonaws.com/sveee/na12878_imgs/DEL_3_8325606-8326807.png	True	1506097465449	1506097466190	na12878_imgs
http://sveee.s3-website-us-east-1.amazonaws.com/	ryan.layer@gmail.com	https://s3.amazonaws.com/sveee/na12878_imgs/DEL_3_173268419-173268477.png	True	1506096337529	1506096338151	na12878_imgs
http://sveee.s3-website-us-east-1.amazonaws.com/	thomas.nicholas@utah.edu	https://s3.amazonaws.com/sveee/na12878_imgs/DEL_17_36963475-36964937.png	True	1506100551330	1506100552871	na12878_imgs
http://sveee.s3-website-us-east-1.amazonaws.com/	tomsasani1493@gmail.com	https://s3.amazonaws.com/sveee/na12878_imgs/DEL_X_81982368-81988139.png	True	1506105629058	1506105629920	na12878_imgs
http://sveee.s3-website-us-east-1.amazonaws.com/	u1136719@utah.edu	https://s3.amazonaws.com/sveee/na12878_imgs/DEL_2_52749687-52785269.png	True	1506113997900	1506113999231	na12878_imgs
http://sveee.s3-website-us-east-1.amazonaws.com/	u1136719@utah.edu	https://s3.amazonaws.com/sveee/na12878_imgs/DEL_19_56580958-56581008.png	False	1506112691874	1506112695577	na12878_imgs
http://sveee.s3-website-us-east-1.amazonaws.com/	tomsasani1493@gmail.com	https://s3.amazonaws.com/sveee/na12878_imgs/DEL_10_71314957-71315065.png	True	1506104818623	1506104819922	na12878_imgs
http://sveee.s3-website-us-east-1.amazonaws.com/	tomsasani1493@gmail.com	https://s3.amazonaws.com/sveee/na12878_imgs/DEL_20_24903696-24904414.png	True	1506106045435	1506106046726	na12878_imgs
http://sveee.s3-website-us-east-1.amazonaws.com/	jrbelyeu@gmail.com	https://s3.amazonaws.com/sveee/na12878_imgs/DEL_7_155926191-155926284.png	True	1506095344758	1506095348827	na12878_imgs
http://sveee.s3-website-us-east-1.amazonaws.com/	tomsasani1493@gmail.com	https://s3.amazonaws.com/sveee/na12878_imgs/DEL_4_187093487-187098252.png	True	1506099631795	1506099637237	na12878_imgs
http://sveee.s3-website-us-east-1.amazonaws.com/	bpederse@gmail.com	https://s3.amazonaws.com/sveee/na12878_imgs/DEL_2_119713987-119714124.png	True	1506095943754	1506095946602	na12878_imgs
http://sveee.s3-website-us-east-1.amazonaws.com/	tomsasani1493@gmail.com	https://s3.amazonaws.com/sveee/na12878_imgs/DEL_13_111703587-111703667.png	False	1506098246091	1506098257833	na12878_imgs
http://sveee.s3-website-us-east-1.amazonaws.com/	tomsasani1493@gmail.com	https://s3.amazonaws.com/sveee/na12878_imgs/DEL_1_53594104-53594942.png	True	1506103930478	1506103933798	na12878_imgs
http://sveee.s3-website-us-east-1.amazonaws.com/	thomas.nicholas@utah.edu	https://s3.amazonaws.com/sveee/na12878_imgs/DEL_5_104480244-104497582.png	False	1506100395917	1506100397214	na12878_imgs
http://sveee.s3-website-us-east-1.amazonaws.com/	tomsasani1493@gmail.com	https://s3.amazonaws.com/sveee/na12878_imgs/INV_21_27374095-27374746.png	True	1506103879791	1506103882506	na12878_imgs
http://sveee.s3-website-us-east-1.amazonaws.com/	brian.keith.lohman@gmail.com	https://s3.amazonaws.com/sveee/na12878_imgs/DEL_3_195569206-195569923.png	True	1506103007448	1506103013829	na12878_imgs
http://sveee.s3-website-us-east-1.amazonaws.com/	bpederse@gmail.com	https://s3.amazonaws.com/sveee/na12878_imgs/DEL_3_18729954-18730777.png	True	1506097228160	1506097229168	na12878_imgs
http://sveee.s3-website-us-east-1.amazonaws.com/	u1136719@utah.edu	https://s3.amazonaws.com/sveee/na12878_imgs/DEL_X_130377774-130378680.png	False	1506109032072	1506109038073	na12878_imgs
http://sveee.s3-website-us-east-1.amazonaws.com/	semjaavria@gmail.com	https://s3.amazonaws.com/sveee/na12878_imgs/DEL_21_44970403-44973398.png	True	1506101354943	1506101356230	na12878_imgs
http://sveee.s3-website-us-east-1.amazonaws.com/	snkravitz@gmail.com	https://s3.amazonaws.com/sveee/na12878_imgs/DEL_X_90760889-90760947.png	False	1506099646542	1506099664329	na12878_imgs
http://sveee.s3-website-us-east-1.amazonaws.com/	brian.keith.lohman@gmail.com	https://s3.amazonaws.com/sveee/na12878_imgs/DEL_8_5744849-5744923.png	True	1506101643430	1506101644857	na12878_imgs
http://sveee.s3-website-us-east-1.amazonaws.com/	snkravitz@gmail.com	https://s3.amazonaws.com/sveee/na12878_imgs/DEL_5_84822817-84822887.png	True	1506105090797	1506105092504	na12878_imgs
http://sveee.s3-website-us-east-1.amazonaws.com/	bpederse@gmail.com	https://s3.amazonaws.com/sveee/na12878_imgs/DEL_11_45429848-45431615.png	True	1506098009320	1506098010106	na12878_imgs
http://sveee.s3-website-us-east-1.amazonaws.com/	semjaavria@gmail.com	https://s3.amazonaws.com/sveee/na12878_imgs/DEL_6_74932705-74933071.png	True	1506113745974	1506113748838	na12878_imgs
http://sveee.s3-website-us-east-1.amazonaws.com/	tomsasani1493@gmail.com	https://s3.amazonaws.com/sveee/na12878_imgs/DEL_5_114969401-114969875.png	True	1506105982437	1506105986290	na12878_imgs
http://sveee.s3-website-us-east-1.amazonaws.com/	jrbelyeu@gmail.com	https://s3.amazonaws.com/sveee/na12878_imgs/DEL_19_55470570-55472052.png	True	1506099575012	1506099576545	na12878_imgs
http://sveee.s3-website-us-east-1.amazonaws.com/	thomas.nicholas@utah.edu	https://s3.amazonaws.com/sveee/na12878_imgs/DEL_11_50640269-50641124.png	True	1506097008902	1506097021164	na12878_imgs
http://sveee.s3-website-us-east-1.amazonaws.com/	semjaavria@gmail.com	https://s3.amazonaws.com/sveee/na12878_imgs/DEL_21_16275282-16275361.png	True	1506108410550	1506108411482	na12878_imgs
http://sveee.s3-website-us-east-1.amazonaws.com/	bpederse@gmail.com	https://s3.amazonaws.com/sveee/na12878_imgs/DEL_4_1385457-1385532.png	True	1506096387667	1506096389022	na12878_imgs
http://sveee.s3-website-us-east-1.amazonaws.com/	tomsasani1493@gmail.com	https://s3.amazonaws.com/sveee/na12878_imgs/DEL_12_71602363-71604480.png	True	1506105167825	1506105170579	na12878_imgs
http://sveee.s3-website-us-east-1.amazonaws.com/	thomas.nicholas@utah.edu	https://s3.amazonaws.com/sveee/na12878_imgs/DEL_4_188959366-188959488.png	True	1506100952207	1506100953221	na12878_imgs
http://sveee.s3-website-us-east-1.amazonaws.com/	semjaavria@gmail.com	https://s3.amazonaws.com/sveee/na12878_imgs/DEL_9_132026730-132028136.png	True	1506111515368	1506111516492	na12878_imgs
http://sveee.s3-website-us-east-1.amazonaws.com/	semjaavria@gmail.com	https://s3.amazonaws.com/sveee/na12878_imgs/DEL_1_158867540-158869980.png	True	1506097282519	1506097283777	na12878_imgs
http://sveee.s3-website-us-east-1.amazonaws.com/	ryan.layer@gmail.com	https://s3.amazonaws.com/sveee/na12878_imgs/DEL_9_83967915-83970682.png	True	1506098728083	1506098728774	na12878_imgs
http://sveee.s3-website-us-east-1.amazonaws.com/	bpederse@gmail.com	https://s3.amazonaws.com/sveee/na12878_imgs/DEL_20_36750806-36750868.png	True	1506096741912	1506096743234	na12878_imgs
http://sveee.s3-website-us-east-1.amazonaws.com/	semjaavria@gmail.com	https://s3.amazonaws.com/sveee/na12878_imgs/DEL_3_195569206-195569923.png	False	1506100169191	1506100171242	na12878_imgs
http://sveee.s3-website-us-east-1.amazonaws.com/	jrbelyeu@gmail.com	https://s3.amazonaws.com/sveee/na12878_imgs/DEL_1_187464747-187466829.png	True	1506096129759	1506096131018	na12878_imgs
http://sveee.s3-website-us-east-1.amazonaws.com/	u1136719@utah.edu	https://s3.amazonaws.com/sveee/na12878_imgs/DEL_2_108855423-108856274.png	True	1506110985252	1506110988187	na12878_imgs
http://sveee.s3-website-us-east-1.amazonaws.com/	semjaavria@gmail.com	https://s3.amazonaws.com/sveee/na12878_imgs/DEL_13_101894135-101896428.png	True	1506101403817	1506101405054	na12878_imgs
http://sveee.s3-website-us-east-1.amazonaws.com/	u1136719@utah.edu	https://s3.amazonaws.com/sveee/na12878_imgs/DEL_7_128552553-128553544.png	True	1506108765390	1506108769708	na12878_imgs
http://sveee.s3-website-us-east-1.amazonaws.com/	thomas.nicholas@utah.edu	https://s3.amazonaws.com/sveee/na12878_imgs/DEL_2_28661665-28661718.png	False	1506100843720	1506100848324	na12878_imgs
http://sveee.s3-website-us-east-1.amazonaws.com/	u1136719@utah.edu	https://s3.amazonaws.com/sveee/na12878_imgs/DEL_8_143494784-143495714.png	True	1506114155467	1506114156749	na12878_imgs
http://sveee.s3-website-us-east-1.amazonaws.com/	brian.keith.lohman@gmail.com	https://s3.amazonaws.com/sveee/na12878_imgs/DEL_X_126597734-126602382.png	True	1506104249110	1506104251139	na12878_imgs
http://sveee.s3-website-us-east-1.amazonaws.com/	semjaavria@gmail.com	https://s3.amazonaws.com/sveee/na12878_imgs/DEL_7_31590266-31591995.png	True	1506112527384	1506112529912	na12878_imgs
http://sveee.s3-website-us-east-1.amazonaws.com/	bpederse@gmail.com	https://s3.amazonaws.com/sveee/na12878_imgs/DEL_5_104435942-104443142.png	False	1506096172500	1506096176685	na12878_imgs
http://sveee.s3-website-us-east-1.amazonaws.com/	semjaavria@gmail.com	https://s3.amazonaws.com/sveee/na12878_imgs/DEL_4_61330102-61333188.png	True	1506111224151	1506111225142	na12878_imgs
http://sveee.s3-website-us-east-1.amazonaws.com/	semjaavria@gmail.com	https://s3.amazonaws.com/sveee/na12878_imgs/DEL_15_23671395-23674750.png	True	1506108885425	1506108888882	na12878_imgs
http://sveee.s3-website-us-east-1.amazonaws.com/	tomsasani1493@gmail.com	https://s3.amazonaws.com/sveee/na12878_imgs/DEL_7_14451264-14451430.png	True	1506102450450	1506102452205	na12878_imgs
http://sveee.s3-website-us-east-1.amazonaws.com/	bpederse@gmail.com	https://s3.amazonaws.com/sveee/na12878_imgs/DEL_2_59623256-59631071.png	True	1506097949804	1506097950704	na12878_imgs
http://sveee.s3-website-us-east-1.amazonaws.com/	semjaavria@gmail.com	https://s3.amazonaws.com/sveee/na12878_imgs/DEL_5_117868219-117868529.png	True	1506113364312	1506113365921	na12878_imgs
http://sveee.s3-website-us-east-1.amazonaws.com/	bpederse@gmail.com	https://s3.amazonaws.com/sveee/na12878_imgs/DEL_16_11683732-11685291.png	True	1506097720345	1506097721220	na12878_imgs
http://sveee.s3-website-us-east-1.amazonaws.com/	tomsasani1493@gmail.com	https://s3.amazonaws.com/sveee/na12878_imgs/DEL_1_171783587-171783649.png	True	1506105277101	1506105288998	na12878_imgs
http://sveee.s3-website-us-east-1.amazonaws.com/	snkravitz@gmail.com	https://s3.amazonaws.com/sveee/na12878_imgs/DEL_16_13294446-13296481.png	True	1506097892581	1506097894971	na12878_imgs
http://sveee.s3-website-us-east-1.amazonaws.com/	u1136719@utah.edu	https://s3.amazonaws.com/sveee/na12878_imgs/DUP_2_167494545-167500589.png	True	1506117100244	1506117106927	na12878_imgs
http://sveee.s3-website-us-east-1.amazonaws.com/	bpederse@gmail.com	https://s3.amazonaws.com/sveee/na12878_imgs/DEL_X_33208976-33209125.png	True	1506097193769	1506097194561	na12878_imgs
http://sveee.s3-website-us-east-1.amazonaws.com/	jrbelyeu@gmail.com	https://s3.amazonaws.com/sveee/na12878_imgs/DEL_5_166402763-166403636.png	True	1506099532623	1506099533450	na12878_imgs
http://sveee.s3-website-us-east-1.amazonaws.com/	tomsasani1493@gmail.com	https://s3.amazonaws.com/sveee/na12878_imgs/DEL_4_162776133-162776210.png	True	1506103077084	1506103134584	na12878_imgs
http://sveee.s3-website-us-east-1.amazonaws.com/	thomas.nicholas@utah.edu	https://s3.amazonaws.com/sveee/na12878_imgs/DEL_13_106449327-106449921.png	True	1506097750005	1506097751631	na12878_imgs
http://sveee.s3-website-us-east-1.amazonaws.com/	jrbelyeu@gmail.com	https://s3.amazonaws.com/sveee/na12878_imgs/DEL_6_151485895-151486930.png	True	1506099128486	1506099129611	na12878_imgs
http://sveee.s3-website-us-east-1.amazonaws.com/	thomas.nicholas@utah.edu	https://s3.amazonaws.com/sveee/na12878_imgs/DEL_7_56435784-56438107.png	False	1506096583593	1506096587427	na12878_imgs
http://sveee.s3-website-us-east-1.amazonaws.com/	ryan.layer@gmail.com	https://s3.amazonaws.com/sveee/na12878_imgs/DEL_18_63766845-63769201.png	True	1506098340820	1506098341529	na12878_imgs
http://sveee.s3-website-us-east-1.amazonaws.com/	tomsasani1493@gmail.com	https://s3.amazonaws.com/sveee/na12878_imgs/DEL_18_38864885-38868159.png	True	1506103889698	1506103892074	na12878_imgs
http://sveee.s3-website-us-east-1.amazonaws.com/	tomsasani1493@gmail.com	https://s3.amazonaws.com/sveee/na12878_imgs/DEL_10_132988697-132991196.png	True	1506105012236	1506105012951	na12878_imgs
http://sveee.s3-website-us-east-1.amazonaws.com/	bpederse@gmail.com	https://s3.amazonaws.com/sveee/na12878_imgs/DEL_12_23939446-23940212.png	True	1506096438204	1506096439533	na12878_imgs
http://sveee.s3-website-us-east-1.amazonaws.com/	thomas.nicholas@utah.edu	https://s3.amazonaws.com/sveee/na12878_imgs/DEL_9_36362880-36364079.png	True	1506101085509	1506101086538	na12878_imgs
http://sveee.s3-website-us-east-1.amazonaws.com/	thomas.nicholas@utah.edu	https://s3.amazonaws.com/sveee/na12878_imgs/DEL_X_1911061-1911661.png	True	1506100708892	1506100710372	na12878_imgs
http://sveee.s3-website-us-east-1.amazonaws.com/	thomas.nicholas@utah.edu	https://s3.amazonaws.com/sveee/na12878_imgs/DEL_19_23465135-23466785.png	True	1506100835485	1506100837965	na12878_imgs
http://sveee.s3-website-us-east-1.amazonaws.com/	ryan.layer@gmail.com	https://s3.amazonaws.com/sveee/na12878_imgs/DEL_4_162053282-162053551.png	True	1506034447193	1506034450110	na12878_imgs
http://sveee.s3-website-us-east-1.amazonaws.com/	u1136719@utah.edu	https://s3.amazonaws.com/sveee/na12878_imgs/DEL_17_26780360-26783483.png	True	1506109578472	1506109580421	na12878_imgs
http://sveee.s3-website-us-east-1.amazonaws.com/	jrbelyeu@gmail.com	https://s3.amazonaws.com/sveee/na12878_imgs/DEL_2_183354710-183354784.png	True	1506100204454	1506100205239	na12878_imgs
http://sveee.s3-website-us-east-1.amazonaws.com/	semjaavria@gmail.com	https://s3.amazonaws.com/sveee/na12878_imgs/DEL_7_55676870-55677780.png	True	1506112008195	1506112010900	na12878_imgs
http://sveee.s3-website-us-east-1.amazonaws.com/	brian.keith.lohman@gmail.com	https://s3.amazonaws.com/sveee/na12878_imgs/DEL_6_32676558-32677026.png	True	1506103911343	1506103912821	na12878_imgs
http://sveee.s3-website-us-east-1.amazonaws.com/	thomas.nicholas@utah.edu	https://s3.amazonaws.com/sveee/na12878_imgs/DEL_X_86286771-86287222.png	True	1506095722836	1506095724834	na12878_imgs
http://sveee.s3-website-us-east-1.amazonaws.com/	u1136719@utah.edu	https://s3.amazonaws.com/sveee/na12878_imgs/DEL_2_184085515-184090985.png	True	1506110204004	1506110205363	na12878_imgs
http://sveee.s3-website-us-east-1.amazonaws.com/	snkravitz@gmail.com	https://s3.amazonaws.com/sveee/na12878_imgs/DEL_3_129763168-129806784.png	True	1506097890614	1506097892379	na12878_imgs
http://sveee.s3-website-us-east-1.amazonaws.com/	tomsasani1493@gmail.com	https://s3.amazonaws.com/sveee/na12878_imgs/DEL_8_127192196-127194569.png	True	1506103897756	1506103903779	na12878_imgs
http://sveee.s3-website-us-east-1.amazonaws.com/	tomsasani1493@gmail.com	https://s3.amazonaws.com/sveee/na12878_imgs/DEL_14_34514028-34514838.png	True	1506098671316	1506098675709	na12878_imgs
http://sveee.s3-website-us-east-1.amazonaws.com/	brian.keith.lohman@gmail.com	https://s3.amazonaws.com/sveee/na12878_imgs/DEL_7_61971096-61975635.png	False	1506099303873	1506099307351	na12878_imgs
http://sveee.s3-website-us-east-1.amazonaws.com/	semjaavria@gmail.com	https://s3.amazonaws.com/sveee/na12878_imgs/DEL_5_608881-608931.png	False	1506113412924	1506113415931	na12878_imgs
http://sveee.s3-website-us-east-1.amazonaws.com/	bpederse@gmail.com	https://s3.amazonaws.com/sveee/na12878_imgs/DEL_X_154867954-154868024.png	True	1506096632039	1506096634360	na12878_imgs
http://sveee.s3-website-us-east-1.amazonaws.com/	u1136719@utah.edu	https://s3.amazonaws.com/sveee/na12878_imgs/DEL_3_187732878-187734849.png	True	1506116701023	1506116704008	na12878_imgs
http://sveee.s3-website-us-east-1.amazonaws.com/	brian.keith.lohman@gmail.com	https://s3.amazonaws.com/sveee/na12878_imgs/DEL_2_242608433-242608488.png	False	1506099271658	1506099288199	na12878_imgs
http://sveee.s3-website-us-east-1.amazonaws.com/	thomas.nicholas@utah.edu	https://s3.amazonaws.com/sveee/na12878_imgs/DEL_9_10404562-10405091.png	True	1506100607349	1506100608784	na12878_imgs
http://sveee.s3-website-us-east-1.amazonaws.com/	u1136719@utah.edu	https://s3.amazonaws.com/sveee/na12878_imgs/DEL_10_31443354-31444868.png	True	1506113491889	1506113493826	na12878_imgs
http://sveee.s3-website-us-east-1.amazonaws.com/	u1136719@utah.edu	https://s3.amazonaws.com/sveee/na12878_imgs/DEL_20_56079181-56080566.png	True	1506113005091	1506113010792	na12878_imgs
http://sveee.s3-website-us-east-1.amazonaws.com/	bpederse@gmail.com	https://s3.amazonaws.com/sveee/na12878_imgs/DEL_16_25340109-25343128.png	True	1506096845124	1506096845873	na12878_imgs
http://sveee.s3-website-us-east-1.amazonaws.com/	u1136719@utah.edu	https://s3.amazonaws.com/sveee/na12878_imgs/DEL_9_22496525-22504350.png	True	1506112944332	1506112946889	na12878_imgs
http://sveee.s3-website-us-east-1.amazonaws.com/	bpederse@gmail.com	https://s3.amazonaws.com/sveee/na12878_imgs/DEL_9_101347967-101348322.png	True	1506096773521	1506096774442	na12878_imgs
http://sveee.s3-website-us-east-1.amazonaws.com/	thomas.nicholas@utah.edu	https://s3.amazonaws.com/sveee/na12878_imgs/DEL_3_26450940-26452301.png	True	1506097376086	1506097377593	na12878_imgs
http://sveee.s3-website-us-east-1.amazonaws.com/	thomas.nicholas@utah.edu	https://s3.amazonaws.com/sveee/na12878_imgs/DEL_3_1629482-1629541.png	False	1506097000258	1506097008695	na12878_imgs
http://sveee.s3-website-us-east-1.amazonaws.com/	semjaavria@gmail.com	https://s3.amazonaws.com/sveee/na12878_imgs/DEL_2_130954939-130957401.png	True	1506111161761	1506111162715	na12878_imgs
http://sveee.s3-website-us-east-1.amazonaws.com/	tomsasani1493@gmail.com	https://s3.amazonaws.com/sveee/na12878_imgs/DEL_3_151503209-151503269.png	True	1506100096993	1506100099396	na12878_imgs
http://sveee.s3-website-us-east-1.amazonaws.com/	semjaavria@gmail.com	https://s3.amazonaws.com/sveee/na12878_imgs/DEL_8_110234722-110235045.png	True	1506099141031	1506099142666	na12878_imgs
http://sveee.s3-website-us-east-1.amazonaws.com/	ryan.layer@gmail.com	https://s3.amazonaws.com/sveee/na12878_imgs/DEL_20_38513081-38513177.png	False	1506098181039	1506098182020	na12878_imgs
http://sveee.s3-website-us-east-1.amazonaws.com/	tomsasani1493@gmail.com	https://s3.amazonaws.com/sveee/na12878_imgs/DEL_6_64667011-64668349.png	True	1506102138981	1506102142993	na12878_imgs
http://sveee.s3-website-us-east-1.amazonaws.com/	semjaavria@gmail.com	https://s3.amazonaws.com/sveee/na12878_imgs/DEL_6_67009228-67049033.png	True	1506095533936	1506095536008	na12878_imgs
http://sveee.s3-website-us-east-1.amazonaws.com/	brian.keith.lohman@gmail.com	https://s3.amazonaws.com/sveee/na12878_imgs/DEL_6_74832472-74833461.png	True	1506096889386	1506096891713	na12878_imgs
http://sveee.s3-website-us-east-1.amazonaws.com/	ryan.layer@gmail.com	https://s3.amazonaws.com/sveee/na12878_imgs/DEL_13_85936698-85937632.png	True	1506097676686	1506097677652	na12878_imgs
http://sveee.s3-website-us-east-1.amazonaws.com/	tomsasani1493@gmail.com	https://s3.amazonaws.com/sveee/na12878_imgs/DEL_7_81358341-81358609.png	True	1506102074434	1506102078164	na12878_imgs
http://sveee.s3-website-us-east-1.amazonaws.com/	bpederse@gmail.com	https://s3.amazonaws.com/sveee/na12878_imgs/DEL_20_1589901-1593853.png	True	1506098030673	1506098031870	na12878_imgs
http://sveee.s3-website-us-east-1.amazonaws.com/	brian.keith.lohman@gmail.com	https://s3.amazonaws.com/sveee/na12878_imgs/DEL_7_141786614-141790767.png	False	1506104262518	1506104274452	na12878_imgs
http://sveee.s3-website-us-east-1.amazonaws.com/	bpederse@gmail.com	https://s3.amazonaws.com/sveee/na12878_imgs/DEL_10_42701553-42716791.png	True	1506097126525	1506097127882	na12878_imgs
http://sveee.s3-website-us-east-1.amazonaws.com/	ryan.layer@gmail.com	https://s3.amazonaws.com/sveee/na12878_imgs/DEL_9_71804520-71804997.png	True	1506097265522	1506097267756	na12878_imgs
http://sveee.s3-website-us-east-1.amazonaws.com/	bpederse@gmail.com	https://s3.amazonaws.com/sveee/na12878_imgs/DEL_2_200312454-200312679.png	True	1506097136215	1506097137177	na12878_imgs
http://sveee.s3-website-us-east-1.amazonaws.com/	tomsasani1493@gmail.com	https://s3.amazonaws.com/sveee/na12878_imgs/DEL_10_7077041-7078303.png	True	1506105530831	1506105531459	na12878_imgs
http://sveee.s3-website-us-east-1.amazonaws.com/	ryan.layer@gmail.com	https://s3.amazonaws.com/sveee/na12878_imgs/DEL_11_50234630-50234680.png	True	1506034168703	1506034171360	na12878_imgs
http://sveee.s3-website-us-east-1.amazonaws.com/	u1136719@utah.edu	https://s3.amazonaws.com/sveee/na12878_imgs/DEL_6_101934561-101939028.png	True	1506116688784	1506116690444	na12878_imgs
http://sveee.s3-website-us-east-1.amazonaws.com/	semjaavria@gmail.com	https://s3.amazonaws.com/sveee/na12878_imgs/DEL_13_109361752-109362442.png	True	1506110039375	1506110042022	na12878_imgs
http://sveee.s3-website-us-east-1.amazonaws.com/	jrbelyeu@gmail.com	https://s3.amazonaws.com/sveee/na12878_imgs/DEL_6_132106590-132108812.png	True	1506098642982	1506098643544	na12878_imgs
http://sveee.s3-website-us-east-1.amazonaws.com/	bpederse@gmail.com	https://s3.amazonaws.com/sveee/na12878_imgs/DEL_2_196214818-196215228.png	True	1506096847019	1506096847775	na12878_imgs
http://sveee.s3-website-us-east-1.amazonaws.com/	semjaavria@gmail.com	https://s3.amazonaws.com/sveee/na12878_imgs/DEL_7_71211920-71212966.png	True	1506095111977	1506095150810	na12878_imgs
http://sveee.s3-website-us-east-1.amazonaws.com/	thomas.nicholas@utah.edu	https://s3.amazonaws.com/sveee/na12878_imgs/DEL_11_107158610-107158665.png	False	1506101120929	1506101122531	na12878_imgs
http://sveee.s3-website-us-east-1.amazonaws.com/	ryan.layer@gmail.com	https://s3.amazonaws.com/sveee/na12878_imgs/DEL_1_248755655-248758478.png	False	1506096293522	1506096304506	na12878_imgs
http://sveee.s3-website-us-east-1.amazonaws.com/	bpederse@gmail.com	https://s3.amazonaws.com/sveee/na12878_imgs/DEL_5_136854589-136856557.png	True	1506096038590	1506096039534	na12878_imgs
http://sveee.s3-website-us-east-1.amazonaws.com/	tomsasani1493@gmail.com	https://s3.amazonaws.com/sveee/na12878_imgs/DEL_8_2148345-2148431.png	True	1506095583416	1506095602414	na12878_imgs
http://sveee.s3-website-us-east-1.amazonaws.com/	bpederse@gmail.com	https://s3.amazonaws.com/sveee/na12878_imgs/DEL_20_23103317-23103618.png	True	1506095991048	1506095992227	na12878_imgs
http://sveee.s3-website-us-east-1.amazonaws.com/	tomsasani1493@gmail.com	https://s3.amazonaws.com/sveee/na12878_imgs/DEL_11_37793218-37793347.png	True	1506096806446	1506096810668	na12878_imgs
http://sveee.s3-website-us-east-1.amazonaws.com/	thomas.nicholas@utah.edu	https://s3.amazonaws.com/sveee/na12878_imgs/DEL_X_66333799-66333972.png	True	1506100198546	1506100200370	na12878_imgs
http://sveee.s3-website-us-east-1.amazonaws.com/	u1136719@utah.edu	https://s3.amazonaws.com/sveee/na12878_imgs/DEL_10_59209793-59211848.png	True	1506115953299	1506115954671	na12878_imgs
http://sveee.s3-website-us-east-1.amazonaws.com/	semjaavria@gmail.com	https://s3.amazonaws.com/sveee/na12878_imgs/DEL_13_45042429-45043106.png	True	1506113421643	1506113423274	na12878_imgs
http://sveee.s3-website-us-east-1.amazonaws.com/	tomsasani1493@gmail.com	https://s3.amazonaws.com/sveee/na12878_imgs/DEL_9_104714844-104724482.png	True	1506105678998	1506105680806	na12878_imgs
http://sveee.s3-website-us-east-1.amazonaws.com/	tomsasani1493@gmail.com	https://s3.amazonaws.com/sveee/na12878_imgs/INV_16_69761804-69762886.png	True	1506105480196	1506105481531	na12878_imgs
http://sveee.s3-website-us-east-1.amazonaws.com/	semjaavria@gmail.com	https://s3.amazonaws.com/sveee/na12878_imgs/DEL_11_134803512-134805507.png	True	1506101076148	1506101104448	na12878_imgs
http://sveee.s3-website-us-east-1.amazonaws.com/	semjaavria@gmail.com	https://s3.amazonaws.com/sveee/na12878_imgs/DEL_8_89351927-89352023.png	True	1506108471277	1506108472138	na12878_imgs
http://sveee.s3-website-us-east-1.amazonaws.com/	semjaavria@gmail.com	https://s3.amazonaws.com/sveee/na12878_imgs/DEL_7_97395289-97402641.png	True	1506111547397	1506111548730	na12878_imgs
http://sveee.s3-website-us-east-1.amazonaws.com/	tomsasani1493@gmail.com	https://s3.amazonaws.com/sveee/na12878_imgs/DEL_6_380338-380414.png	True	1506104911152	1506104912375	na12878_imgs
http://sveee.s3-website-us-east-1.amazonaws.com/	thomas.nicholas@utah.edu	https://s3.amazonaws.com/sveee/na12878_imgs/DEL_19_393559-395010.png	True	1506096677049	1506096684753	na12878_imgs
http://sveee.s3-website-us-east-1.amazonaws.com/	thomas.nicholas@utah.edu	https://s3.amazonaws.com/sveee/na12878_imgs/DEL_3_16239410-16241213.png	True	1506099979094	1506099992326	na12878_imgs
http://sveee.s3-website-us-east-1.amazonaws.com/	semjaavria@gmail.com	https://s3.amazonaws.com/sveee/na12878_imgs/DEL_3_146385228-146390409.png	True	1506110841732	1506110842697	na12878_imgs
http://sveee.s3-website-us-east-1.amazonaws.com/	u1136719@utah.edu	https://s3.amazonaws.com/sveee/na12878_imgs/DEL_5_26796753-26801901.png	True	1506118254957	1506118261831	na12878_imgs
http://sveee.s3-website-us-east-1.amazonaws.com/	thomas.nicholas@utah.edu	https://s3.amazonaws.com/sveee/na12878_imgs/DEL_9_101347967-101348322.png	True	1506100811328	1506100812514	na12878_imgs
http://sveee.s3-website-us-east-1.amazonaws.com/	snkravitz@gmail.com	https://s3.amazonaws.com/sveee/na12878_imgs/DEL_X_122972835-122973660.png	True	1506102101371	1506102103674	na12878_imgs
http://sveee.s3-website-us-east-1.amazonaws.com/	u1136719@utah.edu	https://s3.amazonaws.com/sveee/na12878_imgs/DEL_9_101309042-101311668.png	True	1506115709496	1506115715130	na12878_imgs
http://sveee.s3-website-us-east-1.amazonaws.com/	brian.keith.lohman@gmail.com	https://s3.amazonaws.com/sveee/na12878_imgs/DEL_1_189771446-189777754.png	False	1506103619902	1506103640301	na12878_imgs
http://sveee.s3-website-us-east-1.amazonaws.com/	tomsasani1493@gmail.com	https://s3.amazonaws.com/sveee/na12878_imgs/DEL_15_71708614-71713685.png	True	1506098470353	1506098475372	na12878_imgs
http://sveee.s3-website-us-east-1.amazonaws.com/	snkravitz@gmail.com	https://s3.amazonaws.com/sveee/na12878_imgs/DEL_9_15815277-15821947.png	True	1506104480062	1506104481987	na12878_imgs
http://sveee.s3-website-us-east-1.amazonaws.com/	jrbelyeu@gmail.com	https://s3.amazonaws.com/sveee/na12878_imgs/DEL_9_124642001-124642134.png	True	1506096226930	1506096249551	na12878_imgs
http://sveee.s3-website-us-east-1.amazonaws.com/	brian.keith.lohman@gmail.com	https://s3.amazonaws.com/sveee/na12878_imgs/DEL_10_99034741-99037238.png	True	1506097834116	1506097837119	na12878_imgs
http://sveee.s3-website-us-east-1.amazonaws.com/	tomsasani1493@gmail.com	https://s3.amazonaws.com/sveee/na12878_imgs/DEL_7_141786614-141790767.png	False	1506104629903	1506104631695	na12878_imgs
http://sveee.s3-website-us-east-1.amazonaws.com/	brian.keith.lohman@gmail.com	https://s3.amazonaws.com/sveee/na12878_imgs/DEL_8_25327221-25327278.png	True	1506103964487	1506103966068	na12878_imgs
http://sveee.s3-website-us-east-1.amazonaws.com/	semjaavria@gmail.com	https://s3.amazonaws.com/sveee/na12878_imgs/DEL_3_65188826-65214723.png	True	1506112828435	1506112829690	na12878_imgs
http://sveee.s3-website-us-east-1.amazonaws.com/	brian.keith.lohman@gmail.com	https://s3.amazonaws.com/sveee/na12878_imgs/DEL_8_131850720-131852723.png	True	1506102519902	1506102525604	na12878_imgs
http://sveee.s3-website-us-east-1.amazonaws.com/	thomas.nicholas@utah.edu	https://s3.amazonaws.com/sveee/na12878_imgs/DEL_6_29843522-29849190.png	True	1506100744919	1506100745726	na12878_imgs
http://sveee.s3-website-us-east-1.amazonaws.com/	brian.keith.lohman@gmail.com	https://s3.amazonaws.com/sveee/na12878_imgs/DEL_14_98822594-98822671.png	True	1506102542351	1506102582564	na12878_imgs
http://sveee.s3-website-us-east-1.amazonaws.com/	jrbelyeu@gmail.com	https://s3.amazonaws.com/sveee/na12878_imgs/DEL_8_11245530-11247217.png	True	1506096375671	1506096384404	na12878_imgs
http://sveee.s3-website-us-east-1.amazonaws.com/	jrbelyeu@gmail.com	https://s3.amazonaws.com/sveee/na12878_imgs/DEL_7_81441546-81442495.png	True	1506096415123	1506096419655	na12878_imgs
http://sveee.s3-website-us-east-1.amazonaws.com/	semjaavria@gmail.com	https://s3.amazonaws.com/sveee/na12878_imgs/DEL_15_99574506-99575633.png	True	1506101544516	1506101548377	na12878_imgs
http://sveee.s3-website-us-east-1.amazonaws.com/	bpederse@gmail.com	https://s3.amazonaws.com/sveee/na12878_imgs/DEL_1_236279278-236279832.png	True	1506095573189	1506095573965	na12878_imgs
http://sveee.s3-website-us-east-1.amazonaws.com/	tomsasani1493@gmail.com	https://s3.amazonaws.com/sveee/na12878_imgs/DEL_3_194398762-194400296.png	True	1506105192454	1506105194810	na12878_imgs
http://sveee.s3-website-us-east-1.amazonaws.com/	semjaavria@gmail.com	https://s3.amazonaws.com/sveee/na12878_imgs/DEL_11_124775004-124778380.png	True	1506112352004	1506112352896	na12878_imgs
http://sveee.s3-website-us-east-1.amazonaws.com/	bpederse@gmail.com	https://s3.amazonaws.com/sveee/na12878_imgs/DEL_X_9698247-9698417.png	True	1506098017696	1506098018434	na12878_imgs
http://sveee.s3-website-us-east-1.amazonaws.com/	tomsasani1493@gmail.com	https://s3.amazonaws.com/sveee/na12878_imgs/DEL_19_57458398-57458462.png	True	1506103544916	1506103550132	na12878_imgs
http://sveee.s3-website-us-east-1.amazonaws.com/	thomas.nicholas@utah.edu	https://s3.amazonaws.com/sveee/na12878_imgs/DEL_19_23655174-23655231.png	False	1506100799690	1506100802849	na12878_imgs
http://sveee.s3-website-us-east-1.amazonaws.com/	jrbelyeu@gmail.com	https://s3.amazonaws.com/sveee/na12878_imgs/DEL_1_207292375-207292595.png	False	1506100216776	1506100231250	na12878_imgs
http://sveee.s3-website-us-east-1.amazonaws.com/	u1136719@utah.edu	https://s3.amazonaws.com/sveee/na12878_imgs/DEL_2_132534284-132534838.png	True	1506111640264	1506111644366	na12878_imgs
http://sveee.s3-website-us-east-1.amazonaws.com/	tomsasani1493@gmail.com	https://s3.amazonaws.com/sveee/na12878_imgs/DEL_7_31590266-31591995.png	True	1506105970091	1506105971091	na12878_imgs
http://sveee.s3-website-us-east-1.amazonaws.com/	u1136719@utah.edu	https://s3.amazonaws.com/sveee/na12878_imgs/DEL_4_44971996-44972168.png	True	1506113307218	1506113310457	na12878_imgs
http://sveee.s3-website-us-east-1.amazonaws.com/	semjaavria@gmail.com	https://s3.amazonaws.com/sveee/na12878_imgs/DEL_8_39737280-39737510.png	True	1506113424493	1506113429524	na12878_imgs
http://sveee.s3-website-us-east-1.amazonaws.com/	snkravitz@gmail.com	https://s3.amazonaws.com/sveee/na12878_imgs/DEL_17_723720-724862.png	True	1506103586842	1506103588210	na12878_imgs
http://sveee.s3-website-us-east-1.amazonaws.com/	thomas.nicholas@utah.edu	https://s3.amazonaws.com/sveee/na12878_imgs/DEL_5_39374343-39374477.png	True	1506098274762	1506098705463	na12878_imgs
http://sveee.s3-website-us-east-1.amazonaws.com/	tomsasani1493@gmail.com	https://s3.amazonaws.com/sveee/na12878_imgs/DEL_1_248755655-248758478.png	False	1506104725853	1506104727030	na12878_imgs
http://sveee.s3-website-us-east-1.amazonaws.com/	bpederse@gmail.com	https://s3.amazonaws.com/sveee/na12878_imgs/DEL_5_57320371-57338133.png	True	1506095555517	1506095558684	na12878_imgs
http://sveee.s3-website-us-east-1.amazonaws.com/	thomas.nicholas@utah.edu	https://s3.amazonaws.com/sveee/na12878_imgs/DEL_22_26891514-26891650.png	True	1506100750626	1506100752872	na12878_imgs
http://sveee.s3-website-us-east-1.amazonaws.com/	u1136719@utah.edu	https://s3.amazonaws.com/sveee/na12878_imgs/DEL_5_1178257-1180716.png	True	1506115677277	1506115681808	na12878_imgs
http://sveee.s3-website-us-east-1.amazonaws.com/	brian.keith.lohman@gmail.com	https://s3.amazonaws.com/sveee/na12878_imgs/DEL_X_131715059-131715696.png	False	1506103600735	1506103607101	na12878_imgs
http://sveee.s3-website-us-east-1.amazonaws.com/	semjaavria@gmail.com	https://s3.amazonaws.com/sveee/na12878_imgs/DEL_19_3866386-3866447.png	False	1506113725967	1506113729697	na12878_imgs
http://sveee.s3-website-us-east-1.amazonaws.com/	bpederse@gmail.com	https://s3.amazonaws.com/sveee/na12878_imgs/DEL_X_81982368-81988139.png	True	1506097960929	1506097961583	na12878_imgs
http://sveee.s3-website-us-east-1.amazonaws.com/	semjaavria@gmail.com	https://s3.amazonaws.com/sveee/na12878_imgs/DEL_11_45429848-45431615.png	True	1506096003080	1506096009231	na12878_imgs
http://sveee.s3-website-us-east-1.amazonaws.com/	thomas.nicholas@utah.edu	https://s3.amazonaws.com/sveee/na12878_imgs/DEL_1_248755655-248758478.png	False	1506100113657	1506100125258	na12878_imgs
http://sveee.s3-website-us-east-1.amazonaws.com/	ryan.layer@gmail.com	https://s3.amazonaws.com/sveee/na12878_imgs/DEL_1_246125965-246126155.png	True	1506098673235	1506098674626	na12878_imgs
http://sveee.s3-website-us-east-1.amazonaws.com/	snkravitz@gmail.com	https://s3.amazonaws.com/sveee/na12878_imgs/DEL_4_111516319-111516509.png	True	1506098742872	1506098744161	na12878_imgs
http://sveee.s3-website-us-east-1.amazonaws.com/	thomas.nicholas@utah.edu	https://s3.amazonaws.com/sveee/na12878_imgs/DEL_10_107252997-107253348.png	True	1506096729888	1506096733541	na12878_imgs
http://sveee.s3-website-us-east-1.amazonaws.com/	jrbelyeu@gmail.com	https://s3.amazonaws.com/sveee/na12878_imgs/DEL_3_178550124-178550897.png	True	1506096550006	1506096552454	na12878_imgs
http://sveee.s3-website-us-east-1.amazonaws.com/	tomsasani1493@gmail.com	https://s3.amazonaws.com/sveee/na12878_imgs/DEL_14_40609821-40617662.png	True	1506105014474	1506105015821	na12878_imgs
http://sveee.s3-website-us-east-1.amazonaws.com/	snkravitz@gmail.com	https://s3.amazonaws.com/sveee/na12878_imgs/DEL_3_177896496-177896554.png	True	1506103955618	1506103956769	na12878_imgs
http://sveee.s3-website-us-east-1.amazonaws.com/	u1136719@utah.edu	https://s3.amazonaws.com/sveee/na12878_imgs/DEL_4_173425034-173433521.png	True	1506115041178	1506115048832	na12878_imgs
http://sveee.s3-website-us-east-1.amazonaws.com/	brian.keith.lohman@gmail.com	https://s3.amazonaws.com/sveee/na12878_imgs/DEL_2_35772266-35772319.png	True	1506098103720	1506098105011	na12878_imgs
http://sveee.s3-website-us-east-1.amazonaws.com/	tomsasani1493@gmail.com	https://s3.amazonaws.com/sveee/na12878_imgs/DEL_6_55825924-55846716.png	True	1506104376594	1506104378784	na12878_imgs
http://sveee.s3-website-us-east-1.amazonaws.com/	u1136719@utah.edu	https://s3.amazonaws.com/sveee/na12878_imgs/DEL_5_95966477-95967328.png	False	1506113874188	1506113878932	na12878_imgs
http://sveee.s3-website-us-east-1.amazonaws.com/	tomsasani1493@gmail.com	https://s3.amazonaws.com/sveee/na12878_imgs/DEL_12_74571808-74572021.png	True	1506094696526	1506094706232	na12878_imgs
http://sveee.s3-website-us-east-1.amazonaws.com/	tomsasani1493@gmail.com	https://s3.amazonaws.com/sveee/na12878_imgs/DEL_16_80196900-80197002.png	True	1506105470475	1506105471529	na12878_imgs
http://sveee.s3-website-us-east-1.amazonaws.com/	u1136719@utah.edu	https://s3.amazonaws.com/sveee/na12878_imgs/DEL_5_97413946-97414039.png	True	1506110885648	1506110887144	na12878_imgs
http://sveee.s3-website-us-east-1.amazonaws.com/	snkravitz@gmail.com	https://s3.amazonaws.com/sveee/na12878_imgs/DEL_19_23655174-23655231.png	True	1506103951919	1506103953427	na12878_imgs
http://sveee.s3-website-us-east-1.amazonaws.com/	thomas.nicholas@utah.edu	https://s3.amazonaws.com/sveee/na12878_imgs/DEL_X_33208976-33209125.png	False	1506098739583	1506098741761	na12878_imgs
http://sveee.s3-website-us-east-1.amazonaws.com/	tomsasani1493@gmail.com	https://s3.amazonaws.com/sveee/na12878_imgs/INV_7_40879271-40880479.png	True	1506105357793	1506105360491	na12878_imgs
http://sveee.s3-website-us-east-1.amazonaws.com/	tomsasani1493@gmail.com	https://s3.amazonaws.com/sveee/na12878_imgs/DEL_21_16275282-16275361.png	True	1506105605355	1506105606587	na12878_imgs
http://sveee.s3-website-us-east-1.amazonaws.com/	u1136719@utah.edu	https://s3.amazonaws.com/sveee/na12878_imgs/DUP_5_175353978-175371353.png	False	1506111758813	1506111760892	na12878_imgs
http://sveee.s3-website-us-east-1.amazonaws.com/	thomas.nicholas@utah.edu	https://s3.amazonaws.com/sveee/na12878_imgs/DEL_8_84959372-84959555.png	True	1506099477218	1506099482879	na12878_imgs
http://sveee.s3-website-us-east-1.amazonaws.com/	ryan.layer@gmail.com	https://s3.amazonaws.com/sveee/na12878_imgs/DEL_7_148063001-148063081.png	True	1506097940539	1506097944582	na12878_imgs
http://sveee.s3-website-us-east-1.amazonaws.com/	bpederse@gmail.com	https://s3.amazonaws.com/sveee/na12878_imgs/DEL_3_134673902-134674555.png	True	1506095567324	1506095568157	na12878_imgs
http://sveee.s3-website-us-east-1.amazonaws.com/	snkravitz@gmail.com	https://s3.amazonaws.com/sveee/na12878_imgs/DEL_7_21587706-21587827.png	True	1506099682687	1506099685558	na12878_imgs
http://sveee.s3-website-us-east-1.amazonaws.com/	u1136719@utah.edu	https://s3.amazonaws.com/sveee/na12878_imgs/DEL_X_77121360-77123888.png	True	1506111866281	1506111881027	na12878_imgs
http://sveee.s3-website-us-east-1.amazonaws.com/	tomsasani1493@gmail.com	https://s3.amazonaws.com/sveee/na12878_imgs/DEL_21_39863887-39863992.png	True	1506101935547	1506101939216	na12878_imgs
http://sveee.s3-website-us-east-1.amazonaws.com/	thomas.nicholas@utah.edu	https://s3.amazonaws.com/sveee/na12878_imgs/DEL_3_195198396-195222983.png	False	1506099345930	1506099356071	na12878_imgs
http://sveee.s3-website-us-east-1.amazonaws.com/	ryan.layer@gmail.com	https://s3.amazonaws.com/sveee/na12878_imgs/DEL_10_93633333-93634563.png	True	1506097466013	1506097466629	na12878_imgs
http://sveee.s3-website-us-east-1.amazonaws.com/	jrbelyeu@gmail.com	https://s3.amazonaws.com/sveee/na12878_imgs/DEL_3_189737175-189740648.png	True	1506099023616	1506099026635	na12878_imgs
http://sveee.s3-website-us-east-1.amazonaws.com/	u1136719@utah.edu	https://s3.amazonaws.com/sveee/na12878_imgs/DEL_2_196214818-196215228.png	True	1506109189278	1506109191424	na12878_imgs
http://sveee.s3-website-us-east-1.amazonaws.com/	thomas.nicholas@utah.edu	https://s3.amazonaws.com/sveee/na12878_imgs/DEL_5_90499767-90502128.png	True	1506098142207	1506098143000	na12878_imgs
http://sveee.s3-website-us-east-1.amazonaws.com/	brian.keith.lohman@gmail.com	https://s3.amazonaws.com/sveee/na12878_imgs/DEL_18_68383989-68387114.png	True	1506101824789	1506101828078	na12878_imgs
http://sveee.s3-website-us-east-1.amazonaws.com/	snkravitz@gmail.com	https://s3.amazonaws.com/sveee/na12878_imgs/DEL_1_116229468-116232839.png	True	1506099267821	1506099269021	na12878_imgs
http://sveee.s3-website-us-east-1.amazonaws.com/	semjaavria@gmail.com	https://s3.amazonaws.com/sveee/na12878_imgs/DEL_X_17502753-17502822.png	False	1506110308740	1506110312334	na12878_imgs
http://sveee.s3-website-us-east-1.amazonaws.com/	tomsasani1493@gmail.com	https://s3.amazonaws.com/sveee/na12878_imgs/DEL_12_124795816-124795936.png	True	1506105082829	1506105083715	na12878_imgs
http://sveee.s3-website-us-east-1.amazonaws.com/	thomas.nicholas@utah.edu	https://s3.amazonaws.com/sveee/na12878_imgs/DEL_11_37793218-37793347.png	True	1506100083364	1506100084406	na12878_imgs
http://sveee.s3-website-us-east-1.amazonaws.com/	snkravitz@gmail.com	https://s3.amazonaws.com/sveee/na12878_imgs/DEL_3_162525834-162545193.png	True	1506105088866	1506105089709	na12878_imgs
http://sveee.s3-website-us-east-1.amazonaws.com/	semjaavria@gmail.com	https://s3.amazonaws.com/sveee/na12878_imgs/DEL_13_48015694-48015798.png	True	1506113749047	1506113751090	na12878_imgs
http://sveee.s3-website-us-east-1.amazonaws.com/	tomsasani1493@gmail.com	https://s3.amazonaws.com/sveee/na12878_imgs/DEL_17_69334976-69335036.png	False	1506104687870	1506104689139	na12878_imgs
http://sveee.s3-website-us-east-1.amazonaws.com/	brian.keith.lohman@gmail.com	https://s3.amazonaws.com/sveee/na12878_imgs/DEL_10_53203693-53214227.png	True	1506101651064	1506101656421	na12878_imgs
http://sveee.s3-website-us-east-1.amazonaws.com/	u1136719@utah.edu	https://s3.amazonaws.com/sveee/na12878_imgs/DEL_11_16996173-16996599.png	True	1506110646315	1506110648069	na12878_imgs
http://sveee.s3-website-us-east-1.amazonaws.com/	tomsasani1493@gmail.com	https://s3.amazonaws.com/sveee/na12878_imgs/DEL_3_133849758-133849816.png	True	1506103717835	1506103737957	na12878_imgs
http://sveee.s3-website-us-east-1.amazonaws.com/	bpederse@gmail.com	https://s3.amazonaws.com/sveee/na12878_imgs/DEL_1_36733282-36733515.png	True	1506097582514	1506097583165	na12878_imgs
http://sveee.s3-website-us-east-1.amazonaws.com/	semjaavria@gmail.com	https://s3.amazonaws.com/sveee/na12878_imgs/DEL_X_319121-319180.png	True	1506110508058	1506110510375	na12878_imgs
http://sveee.s3-website-us-east-1.amazonaws.com/	thomas.nicholas@utah.edu	https://s3.amazonaws.com/sveee/na12878_imgs/DEL_X_147509695-147511237.png	True	1506098745764	1506098755239	na12878_imgs
http://sveee.s3-website-us-east-1.amazonaws.com/	bpederse@gmail.com	https://s3.amazonaws.com/sveee/na12878_imgs/DEL_5_98345117-98347479.png	True	1506096899878	1506096901025	na12878_imgs
http://sveee.s3-website-us-east-1.amazonaws.com/	brian.keith.lohman@gmail.com	https://s3.amazonaws.com/sveee/na12878_imgs/DEL_21_47388020-47389729.png	True	1506096391824	1506096393316	na12878_imgs
http://sveee.s3-website-us-east-1.amazonaws.com/	thomas.nicholas@utah.edu	https://s3.amazonaws.com/sveee/na12878_imgs/DEL_4_133445429-133445697.png	True	1506095456342	1506095459646	na12878_imgs
http://sveee.s3-website-us-east-1.amazonaws.com/	brian.keith.lohman@gmail.com	https://s3.amazonaws.com/sveee/na12878_imgs/DEL_20_26260600-26261802.png	True	1506099380104	1506099385352	na12878_imgs
http://sveee.s3-website-us-east-1.amazonaws.com/	brian.keith.lohman@gmail.com	https://s3.amazonaws.com/sveee/na12878_imgs/DEL_18_46159351-46159429.png	True	1506101143835	1506101150024	na12878_imgs
http://sveee.s3-website-us-east-1.amazonaws.com/	thomas.nicholas@utah.edu	https://s3.amazonaws.com/sveee/na12878_imgs/DEL_12_8558618-8591535.png	True	1506099946831	1506099948568	na12878_imgs
http://sveee.s3-website-us-east-1.amazonaws.com/	semjaavria@gmail.com	https://s3.amazonaws.com/sveee/na12878_imgs/DEL_6_32499300-32500806.png	True	1506108533506	1506108543731	na12878_imgs
http://sveee.s3-website-us-east-1.amazonaws.com/	u1136719@utah.edu	https://s3.amazonaws.com/sveee/na12878_imgs/DEL_5_126458368-126458811.png	True	1506109527401	1506109528969	na12878_imgs
http://sveee.s3-website-us-east-1.amazonaws.com/	u1136719@utah.edu	https://s3.amazonaws.com/sveee/na12878_imgs/DEL_3_124936320-124937213.png	True	1506115017241	1506115019802	na12878_imgs
http://sveee.s3-website-us-east-1.amazonaws.com/	jrbelyeu@gmail.com	https://s3.amazonaws.com/sveee/na12878_imgs/INV_17_5594699-5595567.png	True	1506096536418	1506096540153	na12878_imgs
http://sveee.s3-website-us-east-1.amazonaws.com/	tomsasani1493@gmail.com	https://s3.amazonaws.com/sveee/na12878_imgs/DEL_2_200312454-200312679.png	True	1506101706338	1506101709125	na12878_imgs
http://sveee.s3-website-us-east-1.amazonaws.com/	thomas.nicholas@utah.edu	https://s3.amazonaws.com/sveee/na12878_imgs/DEL_3_45831051-45831105.png	False	1506096527229	1506096531957	na12878_imgs
http://sveee.s3-website-us-east-1.amazonaws.com/	thomas.nicholas@utah.edu	https://s3.amazonaws.com/sveee/na12878_imgs/DEL_10_73256581-73256701.png	True	1506101274630	1506101275721	na12878_imgs
http://sveee.s3-website-us-east-1.amazonaws.com/	brian.keith.lohman@gmail.com	https://s3.amazonaws.com/sveee/na12878_imgs/DEL_6_167928592-167928701.png	True	1506102354734	1506102357708	na12878_imgs
http://sveee.s3-website-us-east-1.amazonaws.com/	ryan.layer@gmail.com	https://s3.amazonaws.com/sveee/na12878_imgs/DEL_X_151982765-151982839.png	False	1506097180973	1506097181849	na12878_imgs
http://sveee.s3-website-us-east-1.amazonaws.com/	brian.keith.lohman@gmail.com	https://s3.amazonaws.com/sveee/na12878_imgs/DEL_X_118873967-118876560.png	True	1506101394391	1506101400266	na12878_imgs
http://sveee.s3-website-us-east-1.amazonaws.com/	jrbelyeu@gmail.com	https://s3.amazonaws.com/sveee/na12878_imgs/INV_12_38317979-38318554.png	True	1506108204665	1506108272895	na12878_imgs
http://sveee.s3-website-us-east-1.amazonaws.com/	u1136719@utah.edu	https://s3.amazonaws.com/sveee/na12878_imgs/DEL_3_191141010-191141067.png	True	1506114128921	1506114132635	na12878_imgs
http://sveee.s3-website-us-east-1.amazonaws.com/	ryan.layer@gmail.com	https://s3.amazonaws.com/sveee/na12878_imgs/DEL_6_32454946-32478407.png	True	1506097500467	1506097505254	na12878_imgs
http://sveee.s3-website-us-east-1.amazonaws.com/	ryan.layer@gmail.com	https://s3.amazonaws.com/sveee/na12878_imgs/DEL_1_144954627-144955376.png	True	1506098112939	1506098113752	na12878_imgs
http://sveee.s3-website-us-east-1.amazonaws.com/	snkravitz@gmail.com	https://s3.amazonaws.com/sveee/na12878_imgs/DEL_3_32102050-32107887.png	True	1506102778170	1506102779202	na12878_imgs
http://sveee.s3-website-us-east-1.amazonaws.com/	u1136719@utah.edu	https://s3.amazonaws.com/sveee/na12878_imgs/DEL_2_146868295-146876318.png	True	1506110259259	1506110263030	na12878_imgs
http://sveee.s3-website-us-east-1.amazonaws.com/	u1136719@utah.edu	https://s3.amazonaws.com/sveee/na12878_imgs/DEL_8_19055258-19055530.png	True	1506110185809	1506110189229	na12878_imgs
http://sveee.s3-website-us-east-1.amazonaws.com/	bpederse@gmail.com	https://s3.amazonaws.com/sveee/na12878_imgs/DEL_X_122972835-122973660.png	True	1506096685241	1506096686884	na12878_imgs
http://sveee.s3-website-us-east-1.amazonaws.com/	u1136719@utah.edu	https://s3.amazonaws.com/sveee/na12878_imgs/DEL_3_106813625-106813789.png	True	1506116871360	1506116873818	na12878_imgs
http://sveee.s3-website-us-east-1.amazonaws.com/	bpederse@gmail.com	https://s3.amazonaws.com/sveee/na12878_imgs/DEL_3_106813625-106813789.png	True	1506095862735	1506095863685	na12878_imgs
http://sveee.s3-website-us-east-1.amazonaws.com/	snkravitz@gmail.com	https://s3.amazonaws.com/sveee/na12878_imgs/DEL_X_99510840-99512856.png	True	1506095961952	1506095964735	na12878_imgs
http://sveee.s3-website-us-east-1.amazonaws.com/	bpederse@gmail.com	https://s3.amazonaws.com/sveee/na12878_imgs/DEL_9_5641637-5642808.png	True	1506095610513	1506095611254	na12878_imgs
http://sveee.s3-website-us-east-1.amazonaws.com/	snkravitz@gmail.com	https://s3.amazonaws.com/sveee/na12878_imgs/DEL_14_70687829-70689462.png	True	1506099873635	1506099874469	na12878_imgs
http://sveee.s3-website-us-east-1.amazonaws.com/	thomas.nicholas@utah.edu	https://s3.amazonaws.com/sveee/na12878_imgs/DEL_19_54810487-54811699.png	True	1506101063989	1506101066522	na12878_imgs
http://sveee.s3-website-us-east-1.amazonaws.com/	thomas.nicholas@utah.edu	https://s3.amazonaws.com/sveee/na12878_imgs/DEL_2_184085515-184090985.png	True	1506097094044	1506097095373	na12878_imgs
http://sveee.s3-website-us-east-1.amazonaws.com/	jrbelyeu@gmail.com	https://s3.amazonaws.com/sveee/na12878_imgs/DEL_20_37055110-37055815.png	True	1506098734948	1506098736485	na12878_imgs
http://sveee.s3-website-us-east-1.amazonaws.com/	thomas.nicholas@utah.edu	https://s3.amazonaws.com/sveee/na12878_imgs/DEL_19_56041811-56042147.png	True	1506100134837	1506100136869	na12878_imgs
http://sveee.s3-website-us-east-1.amazonaws.com/	thomas.nicholas@utah.edu	https://s3.amazonaws.com/sveee/na12878_imgs/DEL_4_44971996-44972168.png	False	1506100043632	1506100045860	na12878_imgs
http://sveee.s3-website-us-east-1.amazonaws.com/	semjaavria@gmail.com	https://s3.amazonaws.com/sveee/na12878_imgs/DEL_4_104894032-104894690.png	True	1506108473836	1506108474659	na12878_imgs
http://sveee.s3-website-us-east-1.amazonaws.com/	bpederse@gmail.com	https://s3.amazonaws.com/sveee/na12878_imgs/DEL_7_32774939-32777677.png	True	1506095917804	1506095918867	na12878_imgs
http://sveee.s3-website-us-east-1.amazonaws.com/	snkravitz@gmail.com	https://s3.amazonaws.com/sveee/na12878_imgs/DEL_X_144422074-144424508.png	True	1506104723122	1506104723844	na12878_imgs
http://sveee.s3-website-us-east-1.amazonaws.com/	jrbelyeu@gmail.com	https://s3.amazonaws.com/sveee/na12878_imgs/DEL_11_125719438-125719592.png	True	1506100367704	1506100390254	na12878_imgs
http://sveee.s3-website-us-east-1.amazonaws.com/	bpederse@gmail.com	https://s3.amazonaws.com/sveee/na12878_imgs/DEL_2_66505568-66507543.png	True	1506096788723	1506096789514	na12878_imgs
http://sveee.s3-website-us-east-1.amazonaws.com/	u1136719@utah.edu	https://s3.amazonaws.com/sveee/na12878_imgs/DEL_9_30004922-30004992.png	True	1506109522151	1506109523384	na12878_imgs
http://sveee.s3-website-us-east-1.amazonaws.com/	ryan.layer@gmail.com	https://s3.amazonaws.com/sveee/na12878_imgs/DEL_2_146868295-146876318.png	denovo	1506097370380	1506097404836	na12878_imgs
http://sveee.s3-website-us-east-1.amazonaws.com/	bpederse@gmail.com	https://s3.amazonaws.com/sveee/na12878_imgs/DEL_11_4272149-4327511.png	True	1506097731864	1506097754188	na12878_imgs
http://sveee.s3-website-us-east-1.amazonaws.com/	semjaavria@gmail.com	https://s3.amazonaws.com/sveee/na12878_imgs/DEL_X_1911061-1911661.png	True	1506113730926	1506113732717	na12878_imgs
http://sveee.s3-website-us-east-1.amazonaws.com/	tomsasani1493@gmail.com	https://s3.amazonaws.com/sveee/na12878_imgs/DEL_6_167488571-167488857.png	False	1506105371049	1506105372483	na12878_imgs
http://sveee.s3-website-us-east-1.amazonaws.com/	brian.keith.lohman@gmail.com	https://s3.amazonaws.com/sveee/na12878_imgs/DEL_4_16426943-16426999.png	True	1506103469502	1506103470883	na12878_imgs
http://sveee.s3-website-us-east-1.amazonaws.com/	semjaavria@gmail.com	https://s3.amazonaws.com/sveee/na12878_imgs/DEL_20_48543735-48543815.png	True	1506109194523	1506109195689	na12878_imgs
http://sveee.s3-website-us-east-1.amazonaws.com/	u1136719@utah.edu	https://s3.amazonaws.com/sveee/na12878_imgs/DEL_10_29742213-29742935.png	True	1506114241419	1506114244908	na12878_imgs
http://sveee.s3-website-us-east-1.amazonaws.com/	snkravitz@gmail.com	https://s3.amazonaws.com/sveee/na12878_imgs/DEL_3_124936320-124937213.png	True	1506102064493	1506102065255	na12878_imgs
http://sveee.s3-website-us-east-1.amazonaws.com/	tomsasani1493@gmail.com	https://s3.amazonaws.com/sveee/na12878_imgs/DEL_8_115997801-115998360.png	True	1506104727236	1506104728515	na12878_imgs
http://sveee.s3-website-us-east-1.amazonaws.com/	u1136719@utah.edu	https://s3.amazonaws.com/sveee/na12878_imgs/DEL_14_29728038-29728802.png	True	1506111954138	1506111957157	na12878_imgs
http://sveee.s3-website-us-east-1.amazonaws.com/	brian.keith.lohman@gmail.com	https://s3.amazonaws.com/sveee/na12878_imgs/DEL_10_73256581-73256701.png	True	1506100456410	1506100458875	na12878_imgs
http://sveee.s3-website-us-east-1.amazonaws.com/	bpederse@gmail.com	https://s3.amazonaws.com/sveee/na12878_imgs/DEL_2_52749687-52785269.png	True	1506097114058	1506097115092	na12878_imgs
http://sveee.s3-website-us-east-1.amazonaws.com/	semjaavria@gmail.com	https://s3.amazonaws.com/sveee/na12878_imgs/DEL_8_146042931-146043066.png	True	1506102794214	1506102797931	na12878_imgs
http://sveee.s3-website-us-east-1.amazonaws.com/	tomsasani1493@gmail.com	https://s3.amazonaws.com/sveee/na12878_imgs/DEL_6_164034953-164035010.png	False	1506106019853	1506106022124	na12878_imgs
http://sveee.s3-website-us-east-1.amazonaws.com/	tomsasani1493@gmail.com	https://s3.amazonaws.com/sveee/na12878_imgs/DEL_16_85149501-85150074.png	True	1506104509389	1506104515136	na12878_imgs
http://sveee.s3-website-us-east-1.amazonaws.com/	jrbelyeu@gmail.com	https://s3.amazonaws.com/sveee/na12878_imgs/DEL_4_104894032-104894690.png	True	1506099489540	1506099496624	na12878_imgs
http://sveee.s3-website-us-east-1.amazonaws.com/	ryan.layer@gmail.com	https://s3.amazonaws.com/sveee/na12878_imgs/DEL_19_46622653-46628256.png	True	1506096464042	1506096464616	na12878_imgs
http://sveee.s3-website-us-east-1.amazonaws.com/	thomas.nicholas@utah.edu	https://s3.amazonaws.com/sveee/na12878_imgs/DEL_16_87981799-87981853.png	False	1506098758843	1506098761524	na12878_imgs
http://sveee.s3-website-us-east-1.amazonaws.com/	semjaavria@gmail.com	https://s3.amazonaws.com/sveee/na12878_imgs/DEL_4_186441632-186444075.png	True	1506113511587	1506113512546	na12878_imgs
http://sveee.s3-website-us-east-1.amazonaws.com/	tomsasani1493@gmail.com	https://s3.amazonaws.com/sveee/na12878_imgs/DEL_4_180097876-180098507.png	True	1506102098102	1506102099766	na12878_imgs
http://sveee.s3-website-us-east-1.amazonaws.com/	thomas.nicholas@utah.edu	https://s3.amazonaws.com/sveee/na12878_imgs/DEL_2_159958908-159961502.png	True	1506100692491	1506100693478	na12878_imgs
http://sveee.s3-website-us-east-1.amazonaws.com/	thomas.nicholas@utah.edu	https://s3.amazonaws.com/sveee/na12878_imgs/DEL_9_10404415-10405176.png	True	1506100247489	1506100252820	na12878_imgs
http://sveee.s3-website-us-east-1.amazonaws.com/	brian.keith.lohman@gmail.com	https://s3.amazonaws.com/sveee/na12878_imgs/DEL_12_37991227-37994637.png	True	1506101945019	1506101946182	na12878_imgs
http://sveee.s3-website-us-east-1.amazonaws.com/	brian.keith.lohman@gmail.com	https://s3.amazonaws.com/sveee/na12878_imgs/DEL_1_53595112-53595602.png	True	1506099114832	1506099118699	na12878_imgs
http://sveee.s3-website-us-east-1.amazonaws.com/	ryan.layer@gmail.com	https://s3.amazonaws.com/sveee/na12878_imgs/DEL_1_4204667-4204717.png	False	1506095986090	1506096035987	na12878_imgs
http://sveee.s3-website-us-east-1.amazonaws.com/	thomas.nicholas@utah.edu	https://s3.amazonaws.com/sveee/na12878_imgs/DEL_8_25327221-25327278.png	False	1506099356280	1506099358818	na12878_imgs
http://sveee.s3-website-us-east-1.amazonaws.com/	semjaavria@gmail.com	https://s3.amazonaws.com/sveee/na12878_imgs/DEL_3_130131996-130132924.png	True	1506112379723	1506112384239	na12878_imgs
http://sveee.s3-website-us-east-1.amazonaws.com/	snkravitz@gmail.com	https://s3.amazonaws.com/sveee/na12878_imgs/DEL_14_43899449-43899532.png	False	1506099691816	1506099695472	na12878_imgs
http://sveee.s3-website-us-east-1.amazonaws.com/	bpederse@gmail.com	https://s3.amazonaws.com/sveee/na12878_imgs/DEL_11_16996173-16996599.png	True	1506096439739	1506096440566	na12878_imgs
http://sveee.s3-website-us-east-1.amazonaws.com/	jrbelyeu@gmail.com	https://s3.amazonaws.com/sveee/na12878_imgs/DEL_3_192875329-192885405.png	True	1506096268088	1506096269081	na12878_imgs
http://sveee.s3-website-us-east-1.amazonaws.com/	ryan.layer@gmail.com	https://s3.amazonaws.com/sveee/na12878_imgs/DEL_10_100025125-100025464.png	True	1506098315589	1506098316449	na12878_imgs
http://sveee.s3-website-us-east-1.amazonaws.com/	tomsasani1493@gmail.com	https://s3.amazonaws.com/sveee/na12878_imgs/DEL_19_36662694-36662964.png	True	1506102959614	1506103061865	na12878_imgs
http://sveee.s3-website-us-east-1.amazonaws.com/	jrbelyeu@gmail.com	https://s3.amazonaws.com/sveee/na12878_imgs/DEL_5_57323407-57333752.png	True	1506095339163	1506095341056	na12878_imgs
http://sveee.s3-website-us-east-1.amazonaws.com/	brian.keith.lohman@gmail.com	https://s3.amazonaws.com/sveee/na12878_imgs/DEL_14_41602366-41602417.png	True	1506098423707	1506098426961	na12878_imgs
http://sveee.s3-website-us-east-1.amazonaws.com/	semjaavria@gmail.com	https://s3.amazonaws.com/sveee/na12878_imgs/DEL_19_2909164-2910884.png	True	1506100690964	1506100692184	na12878_imgs
http://sveee.s3-website-us-east-1.amazonaws.com/	thomas.nicholas@utah.edu	https://s3.amazonaws.com/sveee/na12878_imgs/DEL_11_127787314-127787416.png	True	1506095572625	1506095575085	na12878_imgs
http://sveee.s3-website-us-east-1.amazonaws.com/	snkravitz@gmail.com	https://s3.amazonaws.com/sveee/na12878_imgs/DEL_2_18906158-18907341.png	True	1506105045804	1506105050360	na12878_imgs
http://sveee.s3-website-us-east-1.amazonaws.com/	snkravitz@gmail.com	https://s3.amazonaws.com/sveee/na12878_imgs/DEL_14_73997195-74024603.png	True	1506101676955	1506101697956	na12878_imgs
http://sveee.s3-website-us-east-1.amazonaws.com/	semjaavria@gmail.com	https://s3.amazonaws.com/sveee/na12878_imgs/DEL_19_20638288-20652748.png	False	1506101372392	1506101373947	na12878_imgs
http://sveee.s3-website-us-east-1.amazonaws.com/	tomsasani1493@gmail.com	https://s3.amazonaws.com/sveee/na12878_imgs/DEL_3_162764905-162769085.png	True	1506105379766	1506105380403	na12878_imgs
http://sveee.s3-website-us-east-1.amazonaws.com/	u1136719@utah.edu	https://s3.amazonaws.com/sveee/na12878_imgs/DEL_15_27483242-27483346.png	True	1506114057264	1506114060996	na12878_imgs
http://sveee.s3-website-us-east-1.amazonaws.com/	bpederse@gmail.com	https://s3.amazonaws.com/sveee/na12878_imgs/DEL_4_70122981-70231746.png	True	1506096785473	1506096787378	na12878_imgs
http://sveee.s3-website-us-east-1.amazonaws.com/	semjaavria@gmail.com	https://s3.amazonaws.com/sveee/na12878_imgs/DEL_13_22574676-22574770.png	True	1506097522251	1506097524750	na12878_imgs
http://sveee.s3-website-us-east-1.amazonaws.com/	semjaavria@gmail.com	https://s3.amazonaws.com/sveee/na12878_imgs/DEL_3_159461335-159463463.png	True	1506110315720	1506110317182	na12878_imgs
http://sveee.s3-website-us-east-1.amazonaws.com/	semjaavria@gmail.com	https://s3.amazonaws.com/sveee/na12878_imgs/DEL_6_67040806-67043182.png	True	1506112238783	1506112242369	na12878_imgs
http://sveee.s3-website-us-east-1.amazonaws.com/	ryan.layer@gmail.com	https://s3.amazonaws.com/sveee/na12878_imgs/DEL_11_31393768-31397650.png	True	1506097511069	1506097512483	na12878_imgs
http://sveee.s3-website-us-east-1.amazonaws.com/	brian.keith.lohman@gmail.com	https://s3.amazonaws.com/sveee/na12878_imgs/DEL_20_48543735-48543815.png	True	1506100835529	1506100836611	na12878_imgs
http://sveee.s3-website-us-east-1.amazonaws.com/	ryan.layer@gmail.com	https://s3.amazonaws.com/sveee/na12878_imgs/DEL_1_159648708-159649659.png	True	1506097362522	1506097363426	na12878_imgs
http://sveee.s3-website-us-east-1.amazonaws.com/	brian.keith.lohman@gmail.com	https://s3.amazonaws.com/sveee/na12878_imgs/DEL_5_114969401-114969875.png	True	1506096369142	1506096371954	na12878_imgs
http://sveee.s3-website-us-east-1.amazonaws.com/	thomas.nicholas@utah.edu	https://s3.amazonaws.com/sveee/na12878_imgs/DEL_13_28268151-28269060.png	True	1506097355474	1506097358644	na12878_imgs
http://sveee.s3-website-us-east-1.amazonaws.com/	thomas.nicholas@utah.edu	https://s3.amazonaws.com/sveee/na12878_imgs/DEL_1_68007970-68008811.png	True	1506098013737	1506098015722	na12878_imgs
http://sveee.s3-website-us-east-1.amazonaws.com/	semjaavria@gmail.com	https://s3.amazonaws.com/sveee/na12878_imgs/DEL_13_85929515-85929693.png	True	1506095955324	1506095968929	na12878_imgs
http://sveee.s3-website-us-east-1.amazonaws.com/	ryan.layer@gmail.com	https://s3.amazonaws.com/sveee/na12878_imgs/DEL_13_37414451-37414779.png	True	1506098655101	1506098655906	na12878_imgs
http://sveee.s3-website-us-east-1.amazonaws.com/	semjaavria@gmail.com	https://s3.amazonaws.com/sveee/na12878_imgs/DEL_8_26879422-26880953.png	True	1506101405260	1506101407783	na12878_imgs
http://sveee.s3-website-us-east-1.amazonaws.com/	tomsasani1493@gmail.com	https://s3.amazonaws.com/sveee/na12878_imgs/DEL_8_15219341-15219425.png	True	1506102474666	1506102480391	na12878_imgs
http://sveee.s3-website-us-east-1.amazonaws.com/	bpederse@gmail.com	https://s3.amazonaws.com/sveee/na12878_imgs/DEL_4_9573062-9573170.png	True	1506097634520	1506097635755	na12878_imgs
http://sveee.s3-website-us-east-1.amazonaws.com/	tomsasani1493@gmail.com	https://s3.amazonaws.com/sveee/na12878_imgs/DEL_18_75266983-75268167.png	True	1506100482975	1506100485037	na12878_imgs
http://sveee.s3-website-us-east-1.amazonaws.com/	ryan.layer@gmail.com	https://s3.amazonaws.com/sveee/na12878_imgs/DEL_4_130175089-130175155.png	True	1506097524990	1506097532509	na12878_imgs
http://sveee.s3-website-us-east-1.amazonaws.com/	u1136719@utah.edu	https://s3.amazonaws.com/sveee/na12878_imgs/DEL_1_31574934-31577199.png	True	1506109786807	1506109791034	na12878_imgs
http://sveee.s3-website-us-east-1.amazonaws.com/	bpederse@gmail.com	https://s3.amazonaws.com/sveee/na12878_imgs/DEL_19_52948969-52949075.png	True	1506097348620	1506097349999	na12878_imgs
http://sveee.s3-website-us-east-1.amazonaws.com/	semjaavria@gmail.com	https://s3.amazonaws.com/sveee/na12878_imgs/DEL_7_22434787-22436761.png	True	1506095067322	1506095068792	na12878_imgs
http://sveee.s3-website-us-east-1.amazonaws.com/	semjaavria@gmail.com	https://s3.amazonaws.com/sveee/na12878_imgs/DEL_20_1069158-1069229.png	True	1506097317117	1506097319910	na12878_imgs
http://sveee.s3-website-us-east-1.amazonaws.com/	brian.keith.lohman@gmail.com	https://s3.amazonaws.com/sveee/na12878_imgs/DEL_9_135296997-135297073.png	True	1506097199775	1506097200991	na12878_imgs
http://sveee.s3-website-us-east-1.amazonaws.com/	brian.keith.lohman@gmail.com	https://s3.amazonaws.com/sveee/na12878_imgs/DEL_16_25639366-25640144.png	True	1506095765433	1506095767358	na12878_imgs
http://sveee.s3-website-us-east-1.amazonaws.com/	u1136719@utah.edu	https://s3.amazonaws.com/sveee/na12878_imgs/DEL_18_10797162-10797338.png	False	1506108538677	1506108540579	na12878_imgs
http://sveee.s3-website-us-east-1.amazonaws.com/	semjaavria@gmail.com	https://s3.amazonaws.com/sveee/na12878_imgs/DEL_5_127172319-127173286.png	True	1506112097068	1506112098143	na12878_imgs
http://sveee.s3-website-us-east-1.amazonaws.com/	snkravitz@gmail.com	https://s3.amazonaws.com/sveee/na12878_imgs/DEL_4_116166771-116177284.png	True	1506102402903	1506102404855	na12878_imgs
http://sveee.s3-website-us-east-1.amazonaws.com/	bpederse@gmail.com	https://s3.amazonaws.com/sveee/na12878_imgs/DEL_9_95884696-95884756.png	False	1506096963335	1506096968412	na12878_imgs
http://sveee.s3-website-us-east-1.amazonaws.com/	semjaavria@gmail.com	https://s3.amazonaws.com/sveee/na12878_imgs/INV_12_39859981-39860368.png	True	1506113110448	1506113111718	na12878_imgs
http://sveee.s3-website-us-east-1.amazonaws.com/	semjaavria@gmail.com	https://s3.amazonaws.com/sveee/na12878_imgs/DEL_3_134673902-134674555.png	True	1506112512180	1506112515396	na12878_imgs
http://sveee.s3-website-us-east-1.amazonaws.com/	bpederse@gmail.com	https://s3.amazonaws.com/sveee/na12878_imgs/DEL_19_54810732-54811514.png	True	1506097776059	1506097776851	na12878_imgs
http://sveee.s3-website-us-east-1.amazonaws.com/	jrbelyeu@gmail.com	https://s3.amazonaws.com/sveee/na12878_imgs/DEL_8_46991586-46992440.png	True	1506096542249	1506096549798	na12878_imgs
http://sveee.s3-website-us-east-1.amazonaws.com/	thomas.nicholas@utah.edu	https://s3.amazonaws.com/sveee/na12878_imgs/DEL_8_19055258-19055530.png	True	1506095762418	1506095767576	na12878_imgs
http://sveee.s3-website-us-east-1.amazonaws.com/	thomas.nicholas@utah.edu	https://s3.amazonaws.com/sveee/na12878_imgs/DEL_3_41336622-41337193.png	True	1506098184540	1506098186008	na12878_imgs
http://sveee.s3-website-us-east-1.amazonaws.com/	brian.keith.lohman@gmail.com	https://s3.amazonaws.com/sveee/na12878_imgs/DEL_20_61724537-61725820.png	True	1506096653080	1506096654550	na12878_imgs
http://sveee.s3-website-us-east-1.amazonaws.com/	u1136719@utah.edu	https://s3.amazonaws.com/sveee/na12878_imgs/DEL_X_79846845-79846973.png	False	1506108723056	1506108724912	na12878_imgs
http://sveee.s3-website-us-east-1.amazonaws.com/	jrbelyeu@gmail.com	https://s3.amazonaws.com/sveee/na12878_imgs/DEL_13_22574676-22574770.png	True	1506099205135	1506099206413	na12878_imgs
http://sveee.s3-website-us-east-1.amazonaws.com/	ryan.layer@gmail.com	https://s3.amazonaws.com/sveee/na12878_imgs/DEL_19_3866386-3866447.png	False	1506097488986	1506097490690	na12878_imgs
http://sveee.s3-website-us-east-1.amazonaws.com/	tomsasani1493@gmail.com	https://s3.amazonaws.com/sveee/na12878_imgs/DEL_4_6894769-6895995.png	True	1506104845868	1506104846902	na12878_imgs
http://sveee.s3-website-us-east-1.amazonaws.com/	thomas.nicholas@utah.edu	https://s3.amazonaws.com/sveee/na12878_imgs/DEL_1_248849861-248850138.png	False	1506100160514	1506100166027	na12878_imgs
http://sveee.s3-website-us-east-1.amazonaws.com/	thomas.nicholas@utah.edu	https://s3.amazonaws.com/sveee/na12878_imgs/DEL_22_24054882-24054953.png	True	1506098202232	1506098205280	na12878_imgs
http://sveee.s3-website-us-east-1.amazonaws.com/	snkravitz@gmail.com	https://s3.amazonaws.com/sveee/na12878_imgs/DEL_8_132277657-132280535.png	True	1506105377453	1506105378310	na12878_imgs
http://sveee.s3-website-us-east-1.amazonaws.com/	bpederse@gmail.com	https://s3.amazonaws.com/sveee/na12878_imgs/DEL_14_21952624-21954666.png	True	1506095932193	1506095933458	na12878_imgs
http://sveee.s3-website-us-east-1.amazonaws.com/	semjaavria@gmail.com	https://s3.amazonaws.com/sveee/na12878_imgs/DEL_5_130804188-130804274.png	False	1506111587771	1506111612370	na12878_imgs
http://sveee.s3-website-us-east-1.amazonaws.com/	snkravitz@gmail.com	https://s3.amazonaws.com/sveee/na12878_imgs/DEL_6_137313691-137314188.png	True	1506101909791	1506101915100	na12878_imgs
http://sveee.s3-website-us-east-1.amazonaws.com/	jrbelyeu@gmail.com	https://s3.amazonaws.com/sveee/na12878_imgs/DEL_6_67040806-67043182.png	True	1506094921015	1506094922803	na12878_imgs
http://sveee.s3-website-us-east-1.amazonaws.com/	brian.keith.lohman@gmail.com	https://s3.amazonaws.com/sveee/na12878_imgs/DEL_22_34069804-34069925.png	False	1506101020020	1506101030709	na12878_imgs
http://sveee.s3-website-us-east-1.amazonaws.com/	tomsasani1493@gmail.com	https://s3.amazonaws.com/sveee/na12878_imgs/DEL_9_95884696-95884756.png	False	1506098410520	1506098412895	na12878_imgs
http://sveee.s3-website-us-east-1.amazonaws.com/	ryan.layer@gmail.com	https://s3.amazonaws.com/sveee/na12878_imgs/DEL_20_61724537-61725820.png	True	1506098592537	1506098593473	na12878_imgs
http://sveee.s3-website-us-east-1.amazonaws.com/	semjaavria@gmail.com	https://s3.amazonaws.com/sveee/na12878_imgs/DEL_7_29688451-29690144.png	True	1506099815458	1506099817488	na12878_imgs
http://sveee.s3-website-us-east-1.amazonaws.com/	thomas.nicholas@utah.edu	https://s3.amazonaws.com/sveee/na12878_imgs/DEL_1_246125965-246126155.png	False	1506100107410	1506100113450	na12878_imgs
http://sveee.s3-website-us-east-1.amazonaws.com/	snkravitz@gmail.com	https://s3.amazonaws.com/sveee/na12878_imgs/DEL_3_162717258-162723563.png	True	1506096431845	1506097664379	na12878_imgs
http://sveee.s3-website-us-east-1.amazonaws.com/	semjaavria@gmail.com	https://s3.amazonaws.com/sveee/na12878_imgs/DEL_8_39195825-39389230.png	True	1506110487853	1506110493159	na12878_imgs
http://sveee.s3-website-us-east-1.amazonaws.com/	tomsasani1493@gmail.com	https://s3.amazonaws.com/sveee/na12878_imgs/DEL_12_55127306-55127366.png	True	1506102803825	1506102811116	na12878_imgs
http://sveee.s3-website-us-east-1.amazonaws.com/	brian.keith.lohman@gmail.com	https://s3.amazonaws.com/sveee/na12878_imgs/DEL_3_178550124-178550897.png	True	1506099877369	1506099880560	na12878_imgs
http://sveee.s3-website-us-east-1.amazonaws.com/	jrbelyeu@gmail.com	https://s3.amazonaws.com/sveee/na12878_imgs/DEL_7_1185070-1187665.png	True	1506100619618	1506100621647	na12878_imgs
http://sveee.s3-website-us-east-1.amazonaws.com/	u1136719@utah.edu	https://s3.amazonaws.com/sveee/na12878_imgs/DEL_1_153133703-153133960.png	True	1506116000193	1506116004419	na12878_imgs
http://sveee.s3-website-us-east-1.amazonaws.com/	semjaavria@gmail.com	https://s3.amazonaws.com/sveee/na12878_imgs/DEL_2_127674757-127677270.png	True	1506112261949	1506112262613	na12878_imgs
http://sveee.s3-website-us-east-1.amazonaws.com/	snkravitz@gmail.com	https://s3.amazonaws.com/sveee/na12878_imgs/DEL_9_17909347-17912848.png	True	1506100497444	1506100547643	na12878_imgs
http://sveee.s3-website-us-east-1.amazonaws.com/	thomas.nicholas@utah.edu	https://s3.amazonaws.com/sveee/na12878_imgs/DEL_3_136020924-136026326.png	True	1506097281260	1506097282972	na12878_imgs
http://sveee.s3-website-us-east-1.amazonaws.com/	brian.keith.lohman@gmail.com	https://s3.amazonaws.com/sveee/na12878_imgs/DEL_10_29742213-29742935.png	True	1506101275964	1506101279186	na12878_imgs
http://sveee.s3-website-us-east-1.amazonaws.com/	bpederse@gmail.com	https://s3.amazonaws.com/sveee/na12878_imgs/DEL_5_112477737-112478297.png	True	1506096544930	1506096546108	na12878_imgs
http://sveee.s3-website-us-east-1.amazonaws.com/	tomsasani1493@gmail.com	https://s3.amazonaws.com/sveee/na12878_imgs/DEL_1_72766343-72811815.png	True	1506105547125	1506105548041	na12878_imgs
http://sveee.s3-website-us-east-1.amazonaws.com/	u1136719@utah.edu	https://s3.amazonaws.com/sveee/na12878_imgs/DEL_8_144700481-144714696.png	True	1506116021955	1506116030894	na12878_imgs
http://sveee.s3-website-us-east-1.amazonaws.com/	thomas.nicholas@utah.edu	https://s3.amazonaws.com/sveee/na12878_imgs/DEL_10_31443354-31444868.png	True	1506096325218	1506096334750	na12878_imgs
http://sveee.s3-website-us-east-1.amazonaws.com/	ryan.layer@gmail.com	https://s3.amazonaws.com/sveee/na12878_imgs/DEL_5_121059232-121060007.png	True	1506098106802	1506098107799	na12878_imgs
http://sveee.s3-website-us-east-1.amazonaws.com/	jrbelyeu@gmail.com	https://s3.amazonaws.com/sveee/na12878_imgs/DEL_1_16151682-16155632.png	True	1506096050870	1506096052012	na12878_imgs
http://sveee.s3-website-us-east-1.amazonaws.com/	u1136719@utah.edu	https://s3.amazonaws.com/sveee/na12878_imgs/DEL_3_162512202-162525833.png	False	1506110988393	1506110994969	na12878_imgs
http://sveee.s3-website-us-east-1.amazonaws.com/	ryan.layer@gmail.com	https://s3.amazonaws.com/sveee/na12878_imgs/DEL_7_31315571-31318949.png	True	1506098033196	1506098033890	na12878_imgs
http://sveee.s3-website-us-east-1.amazonaws.com/	ryan.layer@gmail.com	https://s3.amazonaws.com/sveee/na12878_imgs/DEL_3_1629482-1629541.png	True	1506097921185	1506097933121	na12878_imgs
http://sveee.s3-website-us-east-1.amazonaws.com/	tomsasani1493@gmail.com	https://s3.amazonaws.com/sveee/na12878_imgs/DEL_16_87981799-87981853.png	True	1506105597436	1506105598779	na12878_imgs
http://sveee.s3-website-us-east-1.amazonaws.com/	snkravitz@gmail.com	https://s3.amazonaws.com/sveee/na12878_imgs/INV_5_147552866-147554617.png	True	1506100405483	1506100409909	na12878_imgs
http://sveee.s3-website-us-east-1.amazonaws.com/	brian.keith.lohman@gmail.com	https://s3.amazonaws.com/sveee/na12878_imgs/DEL_8_39737280-39737510.png	True	1506094803204	1506094822151	na12878_imgs
http://sveee.s3-website-us-east-1.amazonaws.com/	brian.keith.lohman@gmail.com	https://s3.amazonaws.com/sveee/na12878_imgs/DEL_7_101001253-101005499.png	False	1506095180526	1506095212953	na12878_imgs
http://sveee.s3-website-us-east-1.amazonaws.com/	ryan.layer@gmail.com	https://s3.amazonaws.com/sveee/na12878_imgs/DEL_7_56761980-56769951.png	True	1506098632680	1506098634048	na12878_imgs
http://sveee.s3-website-us-east-1.amazonaws.com/	semjaavria@gmail.com	https://s3.amazonaws.com/sveee/na12878_imgs/DEL_19_23655174-23655231.png	True	1506111714587	1506111720021	na12878_imgs
http://sveee.s3-website-us-east-1.amazonaws.com/	brian.keith.lohman@gmail.com	https://s3.amazonaws.com/sveee/na12878_imgs/INV_5_147552866-147554617.png	True	1506098310747	1506098315444	na12878_imgs
http://sveee.s3-website-us-east-1.amazonaws.com/	semjaavria@gmail.com	https://s3.amazonaws.com/sveee/na12878_imgs/DEL_14_94235337-94235393.png	False	1506099965228	1506099966785	na12878_imgs
http://sveee.s3-website-us-east-1.amazonaws.com/	semjaavria@gmail.com	https://s3.amazonaws.com/sveee/na12878_imgs/DEL_X_66333799-66333972.png	True	1506110757610	1506110767083	na12878_imgs
http://sveee.s3-website-us-east-1.amazonaws.com/	ryan.layer@gmail.com	https://s3.amazonaws.com/sveee/na12878_imgs/DEL_3_73063077-73063554.png	True	1506095819590	1506095822235	na12878_imgs
http://sveee.s3-website-us-east-1.amazonaws.com/	jrbelyeu@gmail.com	https://s3.amazonaws.com/sveee/na12878_imgs/DEL_1_53594104-53594942.png	True	1506100411699	1506100413173	na12878_imgs
http://sveee.s3-website-us-east-1.amazonaws.com/	thomas.nicholas@utah.edu	https://s3.amazonaws.com/sveee/na12878_imgs/DEL_4_1385457-1385532.png	True	1506097442463	1506097444495	na12878_imgs
http://sveee.s3-website-us-east-1.amazonaws.com/	snkravitz@gmail.com	https://s3.amazonaws.com/sveee/na12878_imgs/DEL_14_98822594-98822671.png	False	1506098095043	1506098114915	na12878_imgs
http://sveee.s3-website-us-east-1.amazonaws.com/	ryan.layer@gmail.com	https://s3.amazonaws.com/sveee/na12878_imgs/DEL_7_151230200-151231843.png	True	1506097196141	1506097196940	na12878_imgs
http://sveee.s3-website-us-east-1.amazonaws.com/	snkravitz@gmail.com	https://s3.amazonaws.com/sveee/na12878_imgs/DEL_10_44675233-44675325.png	True	1506101806372	1506101816648	na12878_imgs
http://sveee.s3-website-us-east-1.amazonaws.com/	thomas.nicholas@utah.edu	https://s3.amazonaws.com/sveee/na12878_imgs/DEL_13_67174780-67177425.png	True	1506097358849	1506097359734	na12878_imgs
http://sveee.s3-website-us-east-1.amazonaws.com/	brian.keith.lohman@gmail.com	https://s3.amazonaws.com/sveee/na12878_imgs/DEL_17_35755640-35758781.png	True	1506098331863	1506098342345	na12878_imgs
http://sveee.s3-website-us-east-1.amazonaws.com/	bpederse@gmail.com	https://s3.amazonaws.com/sveee/na12878_imgs/DEL_4_86976375-86979957.png	True	1506097709738	1506097710452	na12878_imgs
http://sveee.s3-website-us-east-1.amazonaws.com/	snkravitz@gmail.com	https://s3.amazonaws.com/sveee/na12878_imgs/DEL_16_57326358-57328153.png	True	1506103796636	1506103797994	na12878_imgs
http://sveee.s3-website-us-east-1.amazonaws.com/	thomas.nicholas@utah.edu	https://s3.amazonaws.com/sveee/na12878_imgs/DEL_2_89132270-89155860.png	True	1506098130197	1506098132740	na12878_imgs
http://sveee.s3-website-us-east-1.amazonaws.com/	bpederse@gmail.com	https://s3.amazonaws.com/sveee/na12878_imgs/DEL_4_4131077-4132207.png	False	1506096680023	1506096682442	na12878_imgs
http://sveee.s3-website-us-east-1.amazonaws.com/	tomsasani1493@gmail.com	https://s3.amazonaws.com/sveee/na12878_imgs/DEL_X_74599737-74599800.png	True	1506103134792	1506103139904	na12878_imgs
http://sveee.s3-website-us-east-1.amazonaws.com/	u1136719@utah.edu	https://s3.amazonaws.com/sveee/na12878_imgs/DEL_19_46622653-46628256.png	True	1506107380921	1506107416277	na12878_imgs
http://sveee.s3-website-us-east-1.amazonaws.com/	jrbelyeu@gmail.com	https://s3.amazonaws.com/sveee/na12878_imgs/DEL_12_2300995-2301051.png	True	1506098478564	1506098491680	na12878_imgs
http://sveee.s3-website-us-east-1.amazonaws.com/	tomsasani1493@gmail.com	https://s3.amazonaws.com/sveee/na12878_imgs/DEL_4_104894032-104894690.png	True	1506101779449	1506101781955	na12878_imgs
http://sveee.s3-website-us-east-1.amazonaws.com/	brian.keith.lohman@gmail.com	https://s3.amazonaws.com/sveee/na12878_imgs/DEL_22_45252401-45253090.png	True	1506098504607	1506098511850	na12878_imgs
http://sveee.s3-website-us-east-1.amazonaws.com/	ryan.layer@gmail.com	https://s3.amazonaws.com/sveee/na12878_imgs/DEL_5_10574959-10575294.png	True	1506096577987	1506096578767	na12878_imgs
http://sveee.s3-website-us-east-1.amazonaws.com/	tomsasani1493@gmail.com	https://s3.amazonaws.com/sveee/na12878_imgs/DEL_2_159958908-159961502.png	True	1506105963536	1506105964533	na12878_imgs
http://sveee.s3-website-us-east-1.amazonaws.com/	thomas.nicholas@utah.edu	https://s3.amazonaws.com/sveee/na12878_imgs/DEL_1_9595360-9597869.png	True	1506101260840	1506101262780	na12878_imgs
http://sveee.s3-website-us-east-1.amazonaws.com/	ryan.layer@gmail.com	https://s3.amazonaws.com/sveee/na12878_imgs/DEL_7_96543286-96546589.png	True	1506095975171	1506095976843	na12878_imgs
http://sveee.s3-website-us-east-1.amazonaws.com/	tomsasani1493@gmail.com	https://s3.amazonaws.com/sveee/na12878_imgs/DEL_9_23370987-23372431.png	False	1506104792307	1506104793655	na12878_imgs
http://sveee.s3-website-us-east-1.amazonaws.com/	semjaavria@gmail.com	https://s3.amazonaws.com/sveee/na12878_imgs/DEL_15_25931804-25932022.png	False	1506097501026	1506097502828	na12878_imgs
http://sveee.s3-website-us-east-1.amazonaws.com/	ryan.layer@gmail.com	https://s3.amazonaws.com/sveee/na12878_imgs/DEL_1_190837319-190837490.png	True	1506096955792	1506096961213	na12878_imgs
http://sveee.s3-website-us-east-1.amazonaws.com/	bpederse@gmail.com	https://s3.amazonaws.com/sveee/na12878_imgs/DEL_2_106694799-106696035.png	True	1506097237040	1506097237785	na12878_imgs
http://sveee.s3-website-us-east-1.amazonaws.com/	bpederse@gmail.com	https://s3.amazonaws.com/sveee/na12878_imgs/DEL_7_52520168-52520372.png	True	1506096233602	1506096235266	na12878_imgs
http://sveee.s3-website-us-east-1.amazonaws.com/	ryan.layer@gmail.com	https://s3.amazonaws.com/sveee/na12878_imgs/DEL_16_84501432-84504122.png	True	1506096053173	1506096053959	na12878_imgs
http://sveee.s3-website-us-east-1.amazonaws.com/	ryan.layer@gmail.com	https://s3.amazonaws.com/sveee/na12878_imgs/DEL_5_654937-655004.png	True	1506098552304	1506098553423	na12878_imgs
http://sveee.s3-website-us-east-1.amazonaws.com/	jrbelyeu@gmail.com	https://s3.amazonaws.com/sveee/na12878_imgs/DEL_22_23478403-23479634.png	True	1506100276011	1506100277555	na12878_imgs
http://sveee.s3-website-us-east-1.amazonaws.com/	u1136719@utah.edu	https://s3.amazonaws.com/sveee/na12878_imgs/DEL_5_4459411-4459482.png	True	1506114945233	1506114949041	na12878_imgs
http://sveee.s3-website-us-east-1.amazonaws.com/	snkravitz@gmail.com	https://s3.amazonaws.com/sveee/na12878_imgs/INS_11_49883571-49883575.png	False	1506099592043	1506099606838	na12878_imgs
http://sveee.s3-website-us-east-1.amazonaws.com/	ryan.layer@gmail.com	https://s3.amazonaws.com/sveee/na12878_imgs/DEL_X_101155257-101155309.png	True	1506034348866	1506034349848	na12878_imgs
http://sveee.s3-website-us-east-1.amazonaws.com/	snkravitz@gmail.com	https://s3.amazonaws.com/sveee/na12878_imgs/DEL_13_83165934-83172206.png	True	1506105412522	1506105413798	na12878_imgs
http://sveee.s3-website-us-east-1.amazonaws.com/	u1136719@utah.edu	https://s3.amazonaws.com/sveee/na12878_imgs/DEL_X_118873967-118876560.png	True	1506117889064	1506117891547	na12878_imgs
http://sveee.s3-website-us-east-1.amazonaws.com/	bpederse@gmail.com	https://s3.amazonaws.com/sveee/na12878_imgs/DEL_17_39421554-39432271.png	True	1506097714817	1506097715611	na12878_imgs
http://sveee.s3-website-us-east-1.amazonaws.com/	tomsasani1493@gmail.com	https://s3.amazonaws.com/sveee/na12878_imgs/INV_12_39859981-39860368.png	True	1506104483345	1506104488923	na12878_imgs
http://sveee.s3-website-us-east-1.amazonaws.com/	bpederse@gmail.com	https://s3.amazonaws.com/sveee/na12878_imgs/DEL_1_58743910-58744826.png	True	1506095467179	1506095468114	na12878_imgs
http://sveee.s3-website-us-east-1.amazonaws.com/	brian.keith.lohman@gmail.com	https://s3.amazonaws.com/sveee/na12878_imgs/DEL_9_71738119-71743359.png	True	1506100448395	1506100450315	na12878_imgs
http://sveee.s3-website-us-east-1.amazonaws.com/	thomas.nicholas@utah.edu	https://s3.amazonaws.com/sveee/na12878_imgs/DEL_19_15750574-15750640.png	False	1506097450084	1506097466925	na12878_imgs
http://sveee.s3-website-us-east-1.amazonaws.com/	bpederse@gmail.com	https://s3.amazonaws.com/sveee/na12878_imgs/DEL_6_132375191-132378994.png	True	1506097812041	1506097813320	na12878_imgs
http://sveee.s3-website-us-east-1.amazonaws.com/	bpederse@gmail.com	https://s3.amazonaws.com/sveee/na12878_imgs/DEL_12_2300995-2301051.png	True	1506096860119	1506096861553	na12878_imgs
http://sveee.s3-website-us-east-1.amazonaws.com/	bpederse@gmail.com	https://s3.amazonaws.com/sveee/na12878_imgs/DEL_14_74239803-74246948.png	True	1506095925183	1506095926107	na12878_imgs
http://sveee.s3-website-us-east-1.amazonaws.com/	bpederse@gmail.com	https://s3.amazonaws.com/sveee/na12878_imgs/DEL_1_116229468-116232839.png	True	1506096622053	1506096623420	na12878_imgs
http://sveee.s3-website-us-east-1.amazonaws.com/	bpederse@gmail.com	https://s3.amazonaws.com/sveee/na12878_imgs/DEL_12_11341898-11342212.png	True	1506096779017	1506096779850	na12878_imgs
http://sveee.s3-website-us-east-1.amazonaws.com/	snkravitz@gmail.com	https://s3.amazonaws.com/sveee/na12878_imgs/DEL_18_63723836-63732368.png	True	1506101970568	1506101973893	na12878_imgs
http://sveee.s3-website-us-east-1.amazonaws.com/	brian.keith.lohman@gmail.com	https://s3.amazonaws.com/sveee/na12878_imgs/DEL_11_94091791-94091841.png	True	1506095647100	1506095648641	na12878_imgs
http://sveee.s3-website-us-east-1.amazonaws.com/	bpederse@gmail.com	https://s3.amazonaws.com/sveee/na12878_imgs/DEL_7_8698628-8698847.png	True	1506095587927	1506095589374	na12878_imgs
http://sveee.s3-website-us-east-1.amazonaws.com/	thomas.nicholas@utah.edu	https://s3.amazonaws.com/sveee/na12878_imgs/DEL_4_69373747-69423167.png	True	1506101240388	1506101245152	na12878_imgs
http://sveee.s3-website-us-east-1.amazonaws.com/	ryan.layer@gmail.com	https://s3.amazonaws.com/sveee/na12878_imgs/DEL_3_111243593-111248855.png	True	1506098283716	1506098284424	na12878_imgs
http://sveee.s3-website-us-east-1.amazonaws.com/	semjaavria@gmail.com	https://s3.amazonaws.com/sveee/na12878_imgs/DEL_14_68603032-68603740.png	True	1506113109503	1506113110238	na12878_imgs
http://sveee.s3-website-us-east-1.amazonaws.com/	ryan.layer@gmail.com	https://s3.amazonaws.com/sveee/na12878_imgs/DEL_4_70122981-70231746.png	True	1506098329212	1506098332276	na12878_imgs
http://sveee.s3-website-us-east-1.amazonaws.com/	jrbelyeu@gmail.com	https://s3.amazonaws.com/sveee/na12878_imgs/DEL_10_73256581-73256701.png	True	1506098912197	1506098915302	na12878_imgs
http://sveee.s3-website-us-east-1.amazonaws.com/	bpederse@gmail.com	https://s3.amazonaws.com/sveee/na12878_imgs/DEL_8_24972437-24990950.png	True	1506095454288	1506095459474	na12878_imgs
http://sveee.s3-website-us-east-1.amazonaws.com/	brian.keith.lohman@gmail.com	https://s3.amazonaws.com/sveee/na12878_imgs/DEL_4_163394004-163396424.png	True	1506098321944	1506098327293	na12878_imgs
http://sveee.s3-website-us-east-1.amazonaws.com/	brian.keith.lohman@gmail.com	https://s3.amazonaws.com/sveee/na12878_imgs/DEL_5_121059232-121060007.png	True	1506095506637	1506095510178	na12878_imgs
http://sveee.s3-website-us-east-1.amazonaws.com/	snkravitz@gmail.com	https://s3.amazonaws.com/sveee/na12878_imgs/DEL_6_53928702-53934820.png	True	1506104704749	1506104705891	na12878_imgs
http://sveee.s3-website-us-east-1.amazonaws.com/	u1136719@utah.edu	https://s3.amazonaws.com/sveee/na12878_imgs/DEL_19_23655174-23655231.png	True	1506118262039	1506118265570	na12878_imgs
http://sveee.s3-website-us-east-1.amazonaws.com/	tomsasani1493@gmail.com	https://s3.amazonaws.com/sveee/na12878_imgs/DEL_5_21450197-21452448.png	True	1506104110594	1506104112255	na12878_imgs
http://sveee.s3-website-us-east-1.amazonaws.com/	semjaavria@gmail.com	https://s3.amazonaws.com/sveee/na12878_imgs/DEL_1_188539457-188540228.png	True	1506097391764	1506097393656	na12878_imgs
http://sveee.s3-website-us-east-1.amazonaws.com/	jrbelyeu@gmail.com	https://s3.amazonaws.com/sveee/na12878_imgs/DEL_12_90487031-90491708.png	True	1506098519848	1506098523436	na12878_imgs
http://sveee.s3-website-us-east-1.amazonaws.com/	tomsasani1493@gmail.com	https://s3.amazonaws.com/sveee/na12878_imgs/DEL_4_69597936-69598288.png	True	1506101098004	1506101101337	na12878_imgs
http://sveee.s3-website-us-east-1.amazonaws.com/	bpederse@gmail.com	https://s3.amazonaws.com/sveee/na12878_imgs/DEL_20_1560739-1593685.png	True	1506097785332	1506097786619	na12878_imgs
http://sveee.s3-website-us-east-1.amazonaws.com/	snkravitz@gmail.com	https://s3.amazonaws.com/sveee/na12878_imgs/DEL_10_29883209-29883264.png	True	1506103876499	1506103879307	na12878_imgs
http://sveee.s3-website-us-east-1.amazonaws.com/	thomas.nicholas@utah.edu	https://s3.amazonaws.com/sveee/na12878_imgs/DEL_1_80221781-80223032.png	True	1506099536492	1506099537442	na12878_imgs
http://sveee.s3-website-us-east-1.amazonaws.com/	bpederse@gmail.com	https://s3.amazonaws.com/sveee/na12878_imgs/DEL_9_124642001-124642134.png	False	1506098055610	1506098059554	na12878_imgs
http://sveee.s3-website-us-east-1.amazonaws.com/	tomsasani1493@gmail.com	https://s3.amazonaws.com/sveee/na12878_imgs/DEL_14_98822594-98822671.png	False	1506102733414	1506102736198	na12878_imgs
http://sveee.s3-website-us-east-1.amazonaws.com/	u1136719@utah.edu	https://s3.amazonaws.com/sveee/na12878_imgs/DEL_5_12811023-12820529.png	True	1506115032723	1506115034899	na12878_imgs
http://sveee.s3-website-us-east-1.amazonaws.com/	jrbelyeu@gmail.com	https://s3.amazonaws.com/sveee/na12878_imgs/DEL_20_1069158-1069229.png	True	1506100488233	1506100490006	na12878_imgs
http://sveee.s3-website-us-east-1.amazonaws.com/	bpederse@gmail.com	https://s3.amazonaws.com/sveee/na12878_imgs/DEL_7_54668977-54669543.png	True	1506097060763	1506097061468	na12878_imgs
http://sveee.s3-website-us-east-1.amazonaws.com/	thomas.nicholas@utah.edu	https://s3.amazonaws.com/sveee/na12878_imgs/DEL_16_81173808-81174324.png	True	1506100757030	1506100758549	na12878_imgs
http://sveee.s3-website-us-east-1.amazonaws.com/	brian.keith.lohman@gmail.com	https://s3.amazonaws.com/sveee/na12878_imgs/DEL_3_70013451-70013889.png	False	1506102481999	1506102490725	na12878_imgs
http://sveee.s3-website-us-east-1.amazonaws.com/	thomas.nicholas@utah.edu	https://s3.amazonaws.com/sveee/na12878_imgs/DEL_6_55843193-55846437.png	False	1506100388225	1506100389489	na12878_imgs
http://sveee.s3-website-us-east-1.amazonaws.com/	snkravitz@gmail.com	https://s3.amazonaws.com/sveee/na12878_imgs/DEL_9_95884696-95884756.png	False	1506102820440	1506102824115	na12878_imgs
http://sveee.s3-website-us-east-1.amazonaws.com/	ryan.layer@gmail.com	https://s3.amazonaws.com/sveee/na12878_imgs/DEL_5_127335985-127336914.png	True	1506097840381	1506097841005	na12878_imgs
http://sveee.s3-website-us-east-1.amazonaws.com/	bpederse@gmail.com	https://s3.amazonaws.com/sveee/na12878_imgs/DEL_3_194398762-194400296.png	True	1506097223903	1506097224672	na12878_imgs
http://sveee.s3-website-us-east-1.amazonaws.com/	tomsasani1493@gmail.com	https://s3.amazonaws.com/sveee/na12878_imgs/INV_1_44059290-44059950.png	True	1506104695086	1506104696578	na12878_imgs
http://sveee.s3-website-us-east-1.amazonaws.com/	jrbelyeu@gmail.com	https://s3.amazonaws.com/sveee/na12878_imgs/DEL_3_190478458-190478634.png	True	1506096218870	1506096221350	na12878_imgs
http://sveee.s3-website-us-east-1.amazonaws.com/	semjaavria@gmail.com	https://s3.amazonaws.com/sveee/na12878_imgs/DEL_2_233332725-233333474.png	True	1506110345949	1506110347315	na12878_imgs
http://sveee.s3-website-us-east-1.amazonaws.com/	semjaavria@gmail.com	https://s3.amazonaws.com/sveee/na12878_imgs/DEL_X_154790161-154790501.png	False	1506101755548	1506101757487	na12878_imgs
http://sveee.s3-website-us-east-1.amazonaws.com/	snkravitz@gmail.com	https://s3.amazonaws.com/sveee/na12878_imgs/DEL_2_106694799-106696035.png	True	1506103810448	1506103813334	na12878_imgs
http://sveee.s3-website-us-east-1.amazonaws.com/	semjaavria@gmail.com	https://s3.amazonaws.com/sveee/na12878_imgs/DEL_X_91750760-91751796.png	False	1506097393866	1506097473623	na12878_imgs
http://sveee.s3-website-us-east-1.amazonaws.com/	brian.keith.lohman@gmail.com	https://s3.amazonaws.com/sveee/na12878_imgs/DEL_13_20342595-20343472.png	True	1506103472958	1506103479572	na12878_imgs
http://sveee.s3-website-us-east-1.amazonaws.com/	ryan.layer@gmail.com	https://s3.amazonaws.com/sveee/na12878_imgs/DEL_2_154494940-154495150.png	True	1506034606780	1506034609128	na12878_imgs
http://sveee.s3-website-us-east-1.amazonaws.com/	thomas.nicholas@utah.edu	https://s3.amazonaws.com/sveee/na12878_imgs/DEL_18_46159351-46159429.png	True	1506096028901	1506096034532	na12878_imgs
http://sveee.s3-website-us-east-1.amazonaws.com/	brian.keith.lohman@gmail.com	https://s3.amazonaws.com/sveee/na12878_imgs/DEL_12_72356517-72358157.png	True	1506096651037	1506096652861	na12878_imgs
http://sveee.s3-website-us-east-1.amazonaws.com/	semjaavria@gmail.com	https://s3.amazonaws.com/sveee/na12878_imgs/DEL_18_72779980-72780030.png	False	1506112507015	1506112511976	na12878_imgs
http://sveee.s3-website-us-east-1.amazonaws.com/	bpederse@gmail.com	https://s3.amazonaws.com/sveee/na12878_imgs/DEL_X_319121-319180.png	True	1506095697360	1506095698911	na12878_imgs
http://sveee.s3-website-us-east-1.amazonaws.com/	semjaavria@gmail.com	https://s3.amazonaws.com/sveee/na12878_imgs/DEL_4_9576978-9577452.png	True	1506113367917	1506113368639	na12878_imgs
http://sveee.s3-website-us-east-1.amazonaws.com/	tomsasani1493@gmail.com	https://s3.amazonaws.com/sveee/na12878_imgs/DEL_6_132106590-132108812.png	True	1506101636896	1506101638959	na12878_imgs
http://sveee.s3-website-us-east-1.amazonaws.com/	thomas.nicholas@utah.edu	https://s3.amazonaws.com/sveee/na12878_imgs/DEL_3_18729954-18730777.png	True	1506101154131	1506101155494	na12878_imgs
http://sveee.s3-website-us-east-1.amazonaws.com/	bpederse@gmail.com	https://s3.amazonaws.com/sveee/na12878_imgs/DEL_7_91214111-91220934.png	True	1506097612938	1506097613802	na12878_imgs
http://sveee.s3-website-us-east-1.amazonaws.com/	jrbelyeu@gmail.com	https://s3.amazonaws.com/sveee/na12878_imgs/DEL_16_81173808-81174324.png	True	1506100195034	1506100195683	na12878_imgs
http://sveee.s3-website-us-east-1.amazonaws.com/	brian.keith.lohman@gmail.com	https://s3.amazonaws.com/sveee/na12878_imgs/DEL_6_149632778-149632944.png	True	1506099307575	1506099351572	na12878_imgs
http://sveee.s3-website-us-east-1.amazonaws.com/	ryan.layer@gmail.com	https://s3.amazonaws.com/sveee/na12878_imgs/DEL_8_26879422-26880953.png	True	1506097363632	1506097364536	na12878_imgs
http://sveee.s3-website-us-east-1.amazonaws.com/	snkravitz@gmail.com	https://s3.amazonaws.com/sveee/na12878_imgs/DEL_16_85149501-85150074.png	True	1506103913660	1506103915958	na12878_imgs
http://sveee.s3-website-us-east-1.amazonaws.com/	jrbelyeu@gmail.com	https://s3.amazonaws.com/sveee/na12878_imgs/DEL_10_4708523-4710520.png	True	1506095170697	1506095178049	na12878_imgs
http://sveee.s3-website-us-east-1.amazonaws.com/	snkravitz@gmail.com	https://s3.amazonaws.com/sveee/na12878_imgs/DEL_14_82499115-82503327.png	True	1506105128305	1506105130458	na12878_imgs
http://sveee.s3-website-us-east-1.amazonaws.com/	bpederse@gmail.com	https://s3.amazonaws.com/sveee/na12878_imgs/DEL_1_211965009-211965782.png	True	1506095576459	1506095577221	na12878_imgs
http://sveee.s3-website-us-east-1.amazonaws.com/	ryan.layer@gmail.com	https://s3.amazonaws.com/sveee/na12878_imgs/DEL_4_86976375-86979957.png	True	1506097101219	1506097101703	na12878_imgs
http://sveee.s3-website-us-east-1.amazonaws.com/	thomas.nicholas@utah.edu	https://s3.amazonaws.com/sveee/na12878_imgs/DEL_4_186441632-186444075.png	True	1506096229350	1506096230571	na12878_imgs
http://sveee.s3-website-us-east-1.amazonaws.com/	ryan.layer@gmail.com	https://s3.amazonaws.com/sveee/na12878_imgs/DEL_3_156092162-156093688.png	True	1506097251142	1506097252080	na12878_imgs
http://sveee.s3-website-us-east-1.amazonaws.com/	snkravitz@gmail.com	https://s3.amazonaws.com/sveee/na12878_imgs/DEL_6_105260827-105263756.png	True	1506101000899	1506101012666	na12878_imgs
http://sveee.s3-website-us-east-1.amazonaws.com/	thomas.nicholas@utah.edu	https://s3.amazonaws.com/sveee/na12878_imgs/DEL_14_85139129-85139627.png	True	1506097556212	1506097559582	na12878_imgs
http://sveee.s3-website-us-east-1.amazonaws.com/	semjaavria@gmail.com	https://s3.amazonaws.com/sveee/na12878_imgs/DEL_10_108030304-108032575.png	True	1506110099517	1506110102231	na12878_imgs
http://sveee.s3-website-us-east-1.amazonaws.com/	snkravitz@gmail.com	https://s3.amazonaws.com/sveee/na12878_imgs/INV_10_127190584-127197225.png	True	1506103126589	1506103129034	na12878_imgs
http://sveee.s3-website-us-east-1.amazonaws.com/	ryan.layer@gmail.com	https://s3.amazonaws.com/sveee/na12878_imgs/DEL_6_51736109-51736805.png	True	1506096260073	1506096260735	na12878_imgs
http://sveee.s3-website-us-east-1.amazonaws.com/	ryan.layer@gmail.com	https://s3.amazonaws.com/sveee/na12878_imgs/DEL_2_109310556-109312112.png	True	1506096333991	1506096334835	na12878_imgs
http://sveee.s3-website-us-east-1.amazonaws.com/	brian.keith.lohman@gmail.com	https://s3.amazonaws.com/sveee/na12878_imgs/DEL_5_10273288-10275414.png	True	1506103248793	1506103250484	na12878_imgs
http://sveee.s3-website-us-east-1.amazonaws.com/	u1136719@utah.edu	https://s3.amazonaws.com/sveee/na12878_imgs/DEL_X_154798201-154803718.png	True	1506110406291	1506110410663	na12878_imgs
http://sveee.s3-website-us-east-1.amazonaws.com/	ryan.layer@gmail.com	https://s3.amazonaws.com/sveee/na12878_imgs/DEL_21_16275282-16275361.png	True	1506096462974	1506096463836	na12878_imgs
http://sveee.s3-website-us-east-1.amazonaws.com/	thomas.nicholas@utah.edu	https://s3.amazonaws.com/sveee/na12878_imgs/DEL_9_6729099-6730088.png	True	1506100355448	1506100356470	na12878_imgs
http://sveee.s3-website-us-east-1.amazonaws.com/	semjaavria@gmail.com	https://s3.amazonaws.com/sveee/na12878_imgs/DEL_3_190478458-190478634.png	True	1506110740318	1506110741760	na12878_imgs
http://sveee.s3-website-us-east-1.amazonaws.com/	u1136719@utah.edu	https://s3.amazonaws.com/sveee/na12878_imgs/DEL_8_2148345-2148431.png	True	1506116075474	1506116077945	na12878_imgs
http://sveee.s3-website-us-east-1.amazonaws.com/	brian.keith.lohman@gmail.com	https://s3.amazonaws.com/sveee/na12878_imgs/DEL_11_124775004-124778380.png	True	1506101952016	1506101953763	na12878_imgs
http://sveee.s3-website-us-east-1.amazonaws.com/	bpederse@gmail.com	https://s3.amazonaws.com/sveee/na12878_imgs/DEL_11_134803512-134805507.png	True	1506098011544	1506098012415	na12878_imgs
http://sveee.s3-website-us-east-1.amazonaws.com/	u1136719@utah.edu	https://s3.amazonaws.com/sveee/na12878_imgs/DEL_8_7355293-7364762.png	False	1506116209168	1506116212830	na12878_imgs
http://sveee.s3-website-us-east-1.amazonaws.com/	semjaavria@gmail.com	https://s3.amazonaws.com/sveee/na12878_imgs/DEL_5_46270626-46275825.png	True	1506111253169	1506111254271	na12878_imgs
http://sveee.s3-website-us-east-1.amazonaws.com/	bpederse@gmail.com	https://s3.amazonaws.com/sveee/na12878_imgs/DEL_19_56041811-56042147.png	True	1506095689027	1506095693034	na12878_imgs
http://sveee.s3-website-us-east-1.amazonaws.com/	brian.keith.lohman@gmail.com	https://s3.amazonaws.com/sveee/na12878_imgs/DEL_1_31244650-31244744.png	True	1506096775491	1506096780728	na12878_imgs
http://sveee.s3-website-us-east-1.amazonaws.com/	semjaavria@gmail.com	https://s3.amazonaws.com/sveee/na12878_imgs/DEL_1_190837319-190837490.png	True	1506098415257	1506098416632	na12878_imgs
http://sveee.s3-website-us-east-1.amazonaws.com/	thomas.nicholas@utah.edu	https://s3.amazonaws.com/sveee/na12878_imgs/DEL_13_70079642-70079696.png	False	1506100156823	1506100160305	na12878_imgs
http://sveee.s3-website-us-east-1.amazonaws.com/	ryan.layer@gmail.com	https://s3.amazonaws.com/sveee/na12878_imgs/DEL_11_109930919-109930994.png	True	1506097657674	1506097659185	na12878_imgs
http://sveee.s3-website-us-east-1.amazonaws.com/	bpederse@gmail.com	https://s3.amazonaws.com/sveee/na12878_imgs/DEL_12_45903207-45909947.png	True	1506097706727	1506097707396	na12878_imgs
http://sveee.s3-website-us-east-1.amazonaws.com/	brian.keith.lohman@gmail.com	https://s3.amazonaws.com/sveee/na12878_imgs/DEL_8_56676277-56676407.png	True	1506101430555	1506101434089	na12878_imgs
http://sveee.s3-website-us-east-1.amazonaws.com/	thomas.nicholas@utah.edu	https://s3.amazonaws.com/sveee/na12878_imgs/DEL_6_74932705-74933071.png	True	1506097061840	1506097065803	na12878_imgs
http://sveee.s3-website-us-east-1.amazonaws.com/	brian.keith.lohman@gmail.com	https://s3.amazonaws.com/sveee/na12878_imgs/DEL_5_58277277-58277329.png	False	1506103913023	1506103914964	na12878_imgs
http://sveee.s3-website-us-east-1.amazonaws.com/	semjaavria@gmail.com	https://s3.amazonaws.com/sveee/na12878_imgs/DEL_6_32778682-32779821.png	True	1506110092687	1506110096139	na12878_imgs
http://sveee.s3-website-us-east-1.amazonaws.com/	ryan.layer@gmail.com	https://s3.amazonaws.com/sveee/na12878_imgs/DEL_5_19375249-19376393.png	True	1506097622402	1506097623351	na12878_imgs
http://sveee.s3-website-us-east-1.amazonaws.com/	u1136719@utah.edu	https://s3.amazonaws.com/sveee/na12878_imgs/DEL_3_104278168-104279030.png	True	1506116775797	1506116786134	na12878_imgs
http://sveee.s3-website-us-east-1.amazonaws.com/	ryan.layer@gmail.com	https://s3.amazonaws.com/sveee/na12878_imgs/DEL_6_128827727-128829605.png	True	1506098469056	1506098469571	na12878_imgs
http://sveee.s3-website-us-east-1.amazonaws.com/	thomas.nicholas@utah.edu	https://s3.amazonaws.com/sveee/na12878_imgs/DEL_14_24437924-24474887.png	False	1506099244544	1506099251319	na12878_imgs
http://sveee.s3-website-us-east-1.amazonaws.com/	snkravitz@gmail.com	https://s3.amazonaws.com/sveee/na12878_imgs/DEL_20_52647000-52658030.png	True	1506099193243	1506099195275	na12878_imgs
http://sveee.s3-website-us-east-1.amazonaws.com/	brian.keith.lohman@gmail.com	https://s3.amazonaws.com/sveee/na12878_imgs/DEL_10_121046814-121046865.png	True	1506098018292	1506098020439	na12878_imgs
http://sveee.s3-website-us-east-1.amazonaws.com/	u1136719@utah.edu	https://s3.amazonaws.com/sveee/na12878_imgs/DEL_10_1537791-1537898.png	True	1506117707621	1506117735964	na12878_imgs
http://sveee.s3-website-us-east-1.amazonaws.com/	thomas.nicholas@utah.edu	https://s3.amazonaws.com/sveee/na12878_imgs/DEL_8_34426188-34426252.png	False	1506095945272	1506095947813	na12878_imgs
http://sveee.s3-website-us-east-1.amazonaws.com/	snkravitz@gmail.com	https://s3.amazonaws.com/sveee/na12878_imgs/DEL_2_180065283-180082019.png	True	1506105359770	1506105363308	na12878_imgs
http://sveee.s3-website-us-east-1.amazonaws.com/	tomsasani1493@gmail.com	https://s3.amazonaws.com/sveee/na12878_imgs/DEL_1_194451056-194454312.png	True	1506102452414	1506102456493	na12878_imgs
http://sveee.s3-website-us-east-1.amazonaws.com/	bpederse@gmail.com	https://s3.amazonaws.com/sveee/na12878_imgs/DEL_1_159648708-159649659.png	True	1506096747041	1506096747970	na12878_imgs
http://sveee.s3-website-us-east-1.amazonaws.com/	semjaavria@gmail.com	https://s3.amazonaws.com/sveee/na12878_imgs/DEL_7_23095966-23096018.png	True	1506112732069	1506112733266	na12878_imgs
http://sveee.s3-website-us-east-1.amazonaws.com/	u1136719@utah.edu	https://s3.amazonaws.com/sveee/na12878_imgs/DEL_22_37124157-37124258.png	False	1506108891478	1506108894590	na12878_imgs
http://sveee.s3-website-us-east-1.amazonaws.com/	jrbelyeu@gmail.com	https://s3.amazonaws.com/sveee/na12878_imgs/DEL_1_10482499-10483790.png	True	1506098518108	1506098519639	na12878_imgs
http://sveee.s3-website-us-east-1.amazonaws.com/	brian.keith.lohman@gmail.com	https://s3.amazonaws.com/sveee/na12878_imgs/DEL_15_27483242-27483346.png	True	1506097472285	1506097473465	na12878_imgs
http://sveee.s3-website-us-east-1.amazonaws.com/	jrbelyeu@gmail.com	https://s3.amazonaws.com/sveee/na12878_imgs/DEL_17_18418796-18465083.png	False	1506096069137	1506096073057	na12878_imgs
http://sveee.s3-website-us-east-1.amazonaws.com/	brian.keith.lohman@gmail.com	https://s3.amazonaws.com/sveee/na12878_imgs/DEL_1_60048628-60049655.png	True	1506100558258	1506100560591	na12878_imgs
http://sveee.s3-website-us-east-1.amazonaws.com/	snkravitz@gmail.com	https://s3.amazonaws.com/sveee/na12878_imgs/DEL_17_18421015-18422388.png	False	1506104662625	1506104667843	na12878_imgs
http://sveee.s3-website-us-east-1.amazonaws.com/	tomsasani1493@gmail.com	https://s3.amazonaws.com/sveee/na12878_imgs/DEL_5_608881-608931.png	False	1506104598233	1506104603335	na12878_imgs
http://sveee.s3-website-us-east-1.amazonaws.com/	ryan.layer@gmail.com	https://s3.amazonaws.com/sveee/na12878_imgs/DEL_8_138742943-138743864.png	True	1506034018337	1506034020895	na12878_imgs
http://sveee.s3-website-us-east-1.amazonaws.com/	snkravitz@gmail.com	https://s3.amazonaws.com/sveee/na12878_imgs/DEL_8_143494784-143495714.png	True	1506104827270	1506104829007	na12878_imgs
http://sveee.s3-website-us-east-1.amazonaws.com/	brian.keith.lohman@gmail.com	https://s3.amazonaws.com/sveee/na12878_imgs/DEL_5_1627140-1628837.png	False	1506098211520	1506098211556	na12878_imgs
http://sveee.s3-website-us-east-1.amazonaws.com/	semjaavria@gmail.com	https://s3.amazonaws.com/sveee/na12878_imgs/DEL_16_87981799-87981853.png	True	1506109310193	1506109312111	na12878_imgs
http://sveee.s3-website-us-east-1.amazonaws.com/	snkravitz@gmail.com	https://s3.amazonaws.com/sveee/na12878_imgs/DEL_6_38498278-38498415.png	True	1506103600755	1506103608469	na12878_imgs
http://sveee.s3-website-us-east-1.amazonaws.com/	u1136719@utah.edu	https://s3.amazonaws.com/sveee/na12878_imgs/DEL_11_27657262-27657596.png	True	1506111979251	1506111982365	na12878_imgs
http://sveee.s3-website-us-east-1.amazonaws.com/	tomsasani1493@gmail.com	https://s3.amazonaws.com/sveee/na12878_imgs/DEL_8_89351927-89352023.png	True	1506105537324	1506105538164	na12878_imgs
http://sveee.s3-website-us-east-1.amazonaws.com/	tomsasani1493@gmail.com	https://s3.amazonaws.com/sveee/na12878_imgs/DEL_12_1028764-1029616.png	True	1506105368955	1506105369873	na12878_imgs
http://sveee.s3-website-us-east-1.amazonaws.com/	snkravitz@gmail.com	https://s3.amazonaws.com/sveee/na12878_imgs/DEL_10_71280917-71291284.png	True	1506100418914	1506100420479	na12878_imgs
http://sveee.s3-website-us-east-1.amazonaws.com/	bpederse@gmail.com	https://s3.amazonaws.com/sveee/na12878_imgs/DEL_5_4459411-4459482.png	True	1506095577429	1506095578357	na12878_imgs
http://sveee.s3-website-us-east-1.amazonaws.com/	brian.keith.lohman@gmail.com	https://s3.amazonaws.com/sveee/na12878_imgs/DEL_18_4955590-4955987.png	True	1506104095965	1506104097235	na12878_imgs
http://sveee.s3-website-us-east-1.amazonaws.com/	semjaavria@gmail.com	https://s3.amazonaws.com/sveee/na12878_imgs/DEL_7_15229698-15229858.png	False	1506095969136	1506095971859	na12878_imgs
http://sveee.s3-website-us-east-1.amazonaws.com/	semjaavria@gmail.com	https://s3.amazonaws.com/sveee/na12878_imgs/DEL_15_82565779-82567876.png	True	1506113133592	1506113137601	na12878_imgs
http://sveee.s3-website-us-east-1.amazonaws.com/	thomas.nicholas@utah.edu	https://s3.amazonaws.com/sveee/na12878_imgs/DEL_2_132534497-132534923.png	True	1506095510359	1506095539085	na12878_imgs
http://sveee.s3-website-us-east-1.amazonaws.com/	semjaavria@gmail.com	https://s3.amazonaws.com/sveee/na12878_imgs/DEL_2_76773559-76775450.png	True	1506110303779	1506110306140	na12878_imgs
http://sveee.s3-website-us-east-1.amazonaws.com/	tomsasani1493@gmail.com	https://s3.amazonaws.com/sveee/na12878_imgs/DEL_10_12596183-12596570.png	True	1506104479037	1506104481293	na12878_imgs
http://sveee.s3-website-us-east-1.amazonaws.com/	tomsasani1493@gmail.com	https://s3.amazonaws.com/sveee/na12878_imgs/DEL_8_25066682-25070659.png	True	1506104124051	1506104129144	na12878_imgs
http://sveee.s3-website-us-east-1.amazonaws.com/	tomsasani1493@gmail.com	https://s3.amazonaws.com/sveee/na12878_imgs/DEL_7_32774939-32777677.png	True	1506104409094	1506104411408	na12878_imgs
http://sveee.s3-website-us-east-1.amazonaws.com/	thomas.nicholas@utah.edu	https://s3.amazonaws.com/sveee/na12878_imgs/INV_16_69761804-69762886.png	True	1506101291772	1506101296492	na12878_imgs
http://sveee.s3-website-us-east-1.amazonaws.com/	ryan.layer@gmail.com	https://s3.amazonaws.com/sveee/na12878_imgs/DEL_13_36818914-36818975.png	True	1506096313845	1506096318533	na12878_imgs
http://sveee.s3-website-us-east-1.amazonaws.com/	snkravitz@gmail.com	https://s3.amazonaws.com/sveee/na12878_imgs/DEL_20_61304237-61305144.png	True	1506105397294	1506105398478	na12878_imgs
http://sveee.s3-website-us-east-1.amazonaws.com/	jrbelyeu@gmail.com	https://s3.amazonaws.com/sveee/na12878_imgs/DEL_4_101390634-101390812.png	True	1506096422398	1506096424500	na12878_imgs
http://sveee.s3-website-us-east-1.amazonaws.com/	thomas.nicholas@utah.edu	https://s3.amazonaws.com/sveee/na12878_imgs/DEL_3_32806741-32808056.png	True	1506100213640	1506100216296	na12878_imgs
http://sveee.s3-website-us-east-1.amazonaws.com/	brian.keith.lohman@gmail.com	https://s3.amazonaws.com/sveee/na12878_imgs/DEL_18_54244955-54245645.png	True	1506096645447	1506096650816	na12878_imgs
http://sveee.s3-website-us-east-1.amazonaws.com/	bpederse@gmail.com	https://s3.amazonaws.com/sveee/na12878_imgs/DEL_7_65316656-65317127.png	True	1506095836057	1506095836922	na12878_imgs
http://sveee.s3-website-us-east-1.amazonaws.com/	thomas.nicholas@utah.edu	https://s3.amazonaws.com/sveee/na12878_imgs/DEL_20_37055110-37055815.png	True	1506096552149	1506096556259	na12878_imgs
http://sveee.s3-website-us-east-1.amazonaws.com/	snkravitz@gmail.com	https://s3.amazonaws.com/sveee/na12878_imgs/DEL_18_23473581-23473650.png	True	1506100883166	1506100887856	na12878_imgs
http://sveee.s3-website-us-east-1.amazonaws.com/	bpederse@gmail.com	https://s3.amazonaws.com/sveee/na12878_imgs/DEL_3_180917895-180918620.png	True	1506095280907	1506095284196	na12878_imgs
http://sveee.s3-website-us-east-1.amazonaws.com/	semjaavria@gmail.com	https://s3.amazonaws.com/sveee/na12878_imgs/DEL_7_36441167-36441941.png	True	1506109707503	1506109715547	na12878_imgs
http://sveee.s3-website-us-east-1.amazonaws.com/	ryan.layer@gmail.com	https://s3.amazonaws.com/sveee/na12878_imgs/DEL_17_77125448-77125603.png	True	1506034041382	1506034042374	na12878_imgs
http://sveee.s3-website-us-east-1.amazonaws.com/	brian.keith.lohman@gmail.com	https://s3.amazonaws.com/sveee/na12878_imgs/DEL_4_57501858-57501984.png	True	1506095834847	1506095837627	na12878_imgs
http://sveee.s3-website-us-east-1.amazonaws.com/	semjaavria@gmail.com	https://s3.amazonaws.com/sveee/na12878_imgs/DEL_18_76202129-76203349.png	True	1506113508278	1506113509189	na12878_imgs
http://sveee.s3-website-us-east-1.amazonaws.com/	snkravitz@gmail.com	https://s3.amazonaws.com/sveee/na12878_imgs/DEL_8_56676277-56676407.png	True	1506099043815	1506099047148	na12878_imgs
http://sveee.s3-website-us-east-1.amazonaws.com/	snkravitz@gmail.com	https://s3.amazonaws.com/sveee/na12878_imgs/DEL_22_23478403-23479634.png	True	1506102479945	1506102482691	na12878_imgs
http://sveee.s3-website-us-east-1.amazonaws.com/	u1136719@utah.edu	https://s3.amazonaws.com/sveee/na12878_imgs/DEL_18_75267029-75267561.png	False	1506115385385	1506115391724	na12878_imgs
http://sveee.s3-website-us-east-1.amazonaws.com/	bpederse@gmail.com	https://s3.amazonaws.com/sveee/na12878_imgs/DEL_8_39311276-39321581.png	False	1506096595921	1506096599571	na12878_imgs
http://sveee.s3-website-us-east-1.amazonaws.com/	tomsasani1493@gmail.com	https://s3.amazonaws.com/sveee/na12878_imgs/DEL_7_89810410-89812602.png	True	1506104049371	1506104050751	na12878_imgs
http://sveee.s3-website-us-east-1.amazonaws.com/	bpederse@gmail.com	https://s3.amazonaws.com/sveee/na12878_imgs/DEL_4_10211223-10234580.png	True	1506097755765	1506097756515	na12878_imgs
http://sveee.s3-website-us-east-1.amazonaws.com/	ryan.layer@gmail.com	https://s3.amazonaws.com/sveee/na12878_imgs/DEL_8_8385998-8386925.png	True	1506097873959	1506097900929	na12878_imgs
http://sveee.s3-website-us-east-1.amazonaws.com/	brian.keith.lohman@gmail.com	https://s3.amazonaws.com/sveee/na12878_imgs/DEL_16_75429831-75430673.png	True	1506100006396	1506100054197	na12878_imgs
http://sveee.s3-website-us-east-1.amazonaws.com/	bpederse@gmail.com	https://s3.amazonaws.com/sveee/na12878_imgs/DEL_8_120154534-120161210.png	True	1506095715020	1506095715809	na12878_imgs
http://sveee.s3-website-us-east-1.amazonaws.com/	bpederse@gmail.com	https://s3.amazonaws.com/sveee/na12878_imgs/DEL_19_53422195-53424196.png	True	1506096688909	1506096690370	na12878_imgs
http://sveee.s3-website-us-east-1.amazonaws.com/	brian.keith.lohman@gmail.com	https://s3.amazonaws.com/sveee/na12878_imgs/DEL_2_22688399-22690107.png	True	1506103052511	1506103055405	na12878_imgs
http://sveee.s3-website-us-east-1.amazonaws.com/	semjaavria@gmail.com	https://s3.amazonaws.com/sveee/na12878_imgs/DEL_17_72393115-72393249.png	True	1506098654449	1506098656479	na12878_imgs
http://sveee.s3-website-us-east-1.amazonaws.com/	semjaavria@gmail.com	https://s3.amazonaws.com/sveee/na12878_imgs/DEL_6_55843193-55846437.png	False	1506109509835	1506109511328	na12878_imgs
http://sveee.s3-website-us-east-1.amazonaws.com/	thomas.nicholas@utah.edu	https://s3.amazonaws.com/sveee/na12878_imgs/DEL_4_69426439-69454553.png	False	1506095910416	1506095916638	na12878_imgs
http://sveee.s3-website-us-east-1.amazonaws.com/	thomas.nicholas@utah.edu	https://s3.amazonaws.com/sveee/na12878_imgs/DEL_7_128552553-128553544.png	True	1506096920353	1506096928640	na12878_imgs
http://sveee.s3-website-us-east-1.amazonaws.com/	tomsasani1493@gmail.com	https://s3.amazonaws.com/sveee/na12878_imgs/DEL_2_237701915-237701977.png	True	1506105455152	1506105459953	na12878_imgs
http://sveee.s3-website-us-east-1.amazonaws.com/	thomas.nicholas@utah.edu	https://s3.amazonaws.com/sveee/na12878_imgs/DEL_8_42190387-42194352.png	True	1506099507643	1506099510130	na12878_imgs
http://sveee.s3-website-us-east-1.amazonaws.com/	semjaavria@gmail.com	https://s3.amazonaws.com/sveee/na12878_imgs/DEL_5_12769656-12769710.png	True	1506108889089	1506108897932	na12878_imgs
http://sveee.s3-website-us-east-1.amazonaws.com/	thomas.nicholas@utah.edu	https://s3.amazonaws.com/sveee/na12878_imgs/DEL_17_60934361-60934485.png	True	1506098906043	1506098907666	na12878_imgs
http://sveee.s3-website-us-east-1.amazonaws.com/	tomsasani1493@gmail.com	https://s3.amazonaws.com/sveee/na12878_imgs/DEL_3_195505831-195507123.png	False	1506104912583	1506104915955	na12878_imgs
http://sveee.s3-website-us-east-1.amazonaws.com/	brian.keith.lohman@gmail.com	https://s3.amazonaws.com/sveee/na12878_imgs/DEL_3_162558858-162601552.png	False	1506103829839	1506103832685	na12878_imgs
http://sveee.s3-website-us-east-1.amazonaws.com/	tomsasani1493@gmail.com	https://s3.amazonaws.com/sveee/na12878_imgs/DEL_X_81042501-81043081.png	True	1506104159788	1506104161699	na12878_imgs
http://sveee.s3-website-us-east-1.amazonaws.com/	u1136719@utah.edu	https://s3.amazonaws.com/sveee/na12878_imgs/DEL_7_158029473-158030453.png	True	1506109162833	1506109164120	na12878_imgs
http://sveee.s3-website-us-east-1.amazonaws.com/	u1136719@utah.edu	https://s3.amazonaws.com/sveee/na12878_imgs/DEL_17_78834683-78835348.png	False	1506110847094	1506110852192	na12878_imgs
http://sveee.s3-website-us-east-1.amazonaws.com/	thomas.nicholas@utah.edu	https://s3.amazonaws.com/sveee/na12878_imgs/DEL_3_184125346-184125555.png	True	1506100842613	1506100843510	na12878_imgs
http://sveee.s3-website-us-east-1.amazonaws.com/	tomsasani1493@gmail.com	https://s3.amazonaws.com/sveee/na12878_imgs/DEL_5_110694944-110695264.png	True	1506094781969	1506094788927	na12878_imgs
http://sveee.s3-website-us-east-1.amazonaws.com/	brian.keith.lohman@gmail.com	https://s3.amazonaws.com/sveee/na12878_imgs/DEL_17_6988699-6989940.png	True	1506103493646	1506103497251	na12878_imgs
http://sveee.s3-website-us-east-1.amazonaws.com/	snkravitz@gmail.com	https://s3.amazonaws.com/sveee/na12878_imgs/DEL_15_23671395-23674750.png	True	1506099261893	1506099264608	na12878_imgs
http://sveee.s3-website-us-east-1.amazonaws.com/	semjaavria@gmail.com	https://s3.amazonaws.com/sveee/na12878_imgs/DEL_10_12596183-12596570.png	True	1506101356434	1506101368078	na12878_imgs
http://sveee.s3-website-us-east-1.amazonaws.com/	u1136719@utah.edu	https://s3.amazonaws.com/sveee/na12878_imgs/DEL_4_116166771-116177284.png	False	1506113349183	1506113355932	na12878_imgs
http://sveee.s3-website-us-east-1.amazonaws.com/	u1136719@utah.edu	https://s3.amazonaws.com/sveee/na12878_imgs/DEL_13_78997598-78998715.png	True	1506117650041	1506117652254	na12878_imgs
http://sveee.s3-website-us-east-1.amazonaws.com/	thomas.nicholas@utah.edu	https://s3.amazonaws.com/sveee/na12878_imgs/DEL_12_124795816-124795936.png	False	1506097866652	1506097883568	na12878_imgs
http://sveee.s3-website-us-east-1.amazonaws.com/	semjaavria@gmail.com	https://s3.amazonaws.com/sveee/na12878_imgs/DEL_6_64667011-64668349.png	True	1506112485020	1506112485814	na12878_imgs
http://sveee.s3-website-us-east-1.amazonaws.com/	u1136719@utah.edu	https://s3.amazonaws.com/sveee/na12878_imgs/DEL_4_10211223-10234580.png	True	1506109079987	1506109081306	na12878_imgs
http://sveee.s3-website-us-east-1.amazonaws.com/	jrbelyeu@gmail.com	https://s3.amazonaws.com/sveee/na12878_imgs/DEL_6_77097464-77102643.png	True	1506098827534	1506098829290	na12878_imgs
http://sveee.s3-website-us-east-1.amazonaws.com/	semjaavria@gmail.com	https://s3.amazonaws.com/sveee/na12878_imgs/DEL_4_167004317-167004917.png	True	1506113249894	1506113260428	na12878_imgs
http://sveee.s3-website-us-east-1.amazonaws.com/	snkravitz@gmail.com	https://s3.amazonaws.com/sveee/na12878_imgs/DEL_9_36362880-36364079.png	True	1506097714466	1506097718790	na12878_imgs
http://sveee.s3-website-us-east-1.amazonaws.com/	semjaavria@gmail.com	https://s3.amazonaws.com/sveee/na12878_imgs/DEL_4_101390634-101390812.png	True	1506111561950	1506111562974	na12878_imgs
http://sveee.s3-website-us-east-1.amazonaws.com/	snkravitz@gmail.com	https://s3.amazonaws.com/sveee/na12878_imgs/DEL_5_114969401-114969875.png	True	1506101404580	1506101406472	na12878_imgs
http://sveee.s3-website-us-east-1.amazonaws.com/	bpederse@gmail.com	https://s3.amazonaws.com/sveee/na12878_imgs/DEL_2_178287642-178288052.png	True	1506097346293	1506097347105	na12878_imgs
http://sveee.s3-website-us-east-1.amazonaws.com/	bpederse@gmail.com	https://s3.amazonaws.com/sveee/na12878_imgs/DEL_6_31275976-31279146.png	True	1506098041069	1506098043136	na12878_imgs
http://sveee.s3-website-us-east-1.amazonaws.com/	thomas.nicholas@utah.edu	https://s3.amazonaws.com/sveee/na12878_imgs/DEL_2_146842402-146842549.png	True	1506099912407	1506099913880	na12878_imgs
http://sveee.s3-website-us-east-1.amazonaws.com/	u1136719@utah.edu	https://s3.amazonaws.com/sveee/na12878_imgs/DEL_5_177405751-177406551.png	False	1506115727634	1506115730738	na12878_imgs
http://sveee.s3-website-us-east-1.amazonaws.com/	brian.keith.lohman@gmail.com	https://s3.amazonaws.com/sveee/na12878_imgs/DEL_13_34192594-34193335.png	True	1506097354136	1506097356021	na12878_imgs
http://sveee.s3-website-us-east-1.amazonaws.com/	snkravitz@gmail.com	https://s3.amazonaws.com/sveee/na12878_imgs/DEL_3_119893984-119894448.png	True	1506099273331	1506099274335	na12878_imgs
http://sveee.s3-website-us-east-1.amazonaws.com/	thomas.nicholas@utah.edu	https://s3.amazonaws.com/sveee/na12878_imgs/DEL_6_33026721-33028605.png	True	1506098761735	1506098763512	na12878_imgs
http://sveee.s3-website-us-east-1.amazonaws.com/	u1136719@utah.edu	https://s3.amazonaws.com/sveee/na12878_imgs/DEL_17_20662625-20663102.png	True	1506116179211	1506116185623	na12878_imgs
http://sveee.s3-website-us-east-1.amazonaws.com/	ryan.layer@gmail.com	https://s3.amazonaws.com/sveee/na12878_imgs/DEL_2_215728762-215730832.png	True	1506098554600	1506098555837	na12878_imgs
http://sveee.s3-website-us-east-1.amazonaws.com/	snkravitz@gmail.com	https://s3.amazonaws.com/sveee/na12878_imgs/DEL_8_39885685-39890841.png	True	1506100973908	1506100975373	na12878_imgs
http://sveee.s3-website-us-east-1.amazonaws.com/	jrbelyeu@gmail.com	https://s3.amazonaws.com/sveee/na12878_imgs/DEL_2_51926595-51927817.png	True	1506099713422	1506099714953	na12878_imgs
http://sveee.s3-website-us-east-1.amazonaws.com/	thomas.nicholas@utah.edu	https://s3.amazonaws.com/sveee/na12878_imgs/DEL_18_9225123-9225460.png	True	1506097221620	1506097223262	na12878_imgs
http://sveee.s3-website-us-east-1.amazonaws.com/	brian.keith.lohman@gmail.com	https://s3.amazonaws.com/sveee/na12878_imgs/DEL_1_246125965-246126155.png	True	1506103315647	1506103318747	na12878_imgs
http://sveee.s3-website-us-east-1.amazonaws.com/	ryan.layer@gmail.com	https://s3.amazonaws.com/sveee/na12878_imgs/DEL_18_70353219-70353421.png	True	1506096419508	1506096420215	na12878_imgs
http://sveee.s3-website-us-east-1.amazonaws.com/	brian.keith.lohman@gmail.com	https://s3.amazonaws.com/sveee/na12878_imgs/INV_1_197756784-197757982.png	True	1506095169085	1506095176098	na12878_imgs
http://sveee.s3-website-us-east-1.amazonaws.com/	brian.keith.lohman@gmail.com	https://s3.amazonaws.com/sveee/na12878_imgs/DEL_1_37816478-37816722.png	True	1506102125391	1506102127724	na12878_imgs
http://sveee.s3-website-us-east-1.amazonaws.com/	bpederse@gmail.com	https://s3.amazonaws.com/sveee/na12878_imgs/DEL_4_61939189-61942243.png	True	1506097713880	1506097714612	na12878_imgs
http://sveee.s3-website-us-east-1.amazonaws.com/	u1136719@utah.edu	https://s3.amazonaws.com/sveee/na12878_imgs/DEL_21_37014963-37015170.png	True	1506113011002	1506113013924	na12878_imgs
http://sveee.s3-website-us-east-1.amazonaws.com/	brian.keith.lohman@gmail.com	https://s3.amazonaws.com/sveee/na12878_imgs/DEL_11_677313-677769.png	True	1506100459111	1506100472021	na12878_imgs
http://sveee.s3-website-us-east-1.amazonaws.com/	bpederse@gmail.com	https://s3.amazonaws.com/sveee/na12878_imgs/DEL_3_144888422-144888910.png	True	1506097688506	1506097689776	na12878_imgs
http://sveee.s3-website-us-east-1.amazonaws.com/	u1136719@utah.edu	https://s3.amazonaws.com/sveee/na12878_imgs/DEL_2_123364885-123365367.png	True	1506109236709	1506109238007	na12878_imgs
http://sveee.s3-website-us-east-1.amazonaws.com/	ryan.layer@gmail.com	https://s3.amazonaws.com/sveee/na12878_imgs/DEL_6_68499604-68499692.png	True	1506034484529	1506034487715	na12878_imgs
http://sveee.s3-website-us-east-1.amazonaws.com/	semjaavria@gmail.com	https://s3.amazonaws.com/sveee/na12878_imgs/DEL_2_212161556-212161620.png	True	1506111940993	1506111943215	na12878_imgs
http://sveee.s3-website-us-east-1.amazonaws.com/	semjaavria@gmail.com	https://s3.amazonaws.com/sveee/na12878_imgs/DEL_4_68873177-68873246.png	True	1506102028795	1506102029858	na12878_imgs
http://sveee.s3-website-us-east-1.amazonaws.com/	snkravitz@gmail.com	https://s3.amazonaws.com/sveee/na12878_imgs/DEL_8_39311276-39321581.png	False	1506103179589	1506103183141	na12878_imgs
http://sveee.s3-website-us-east-1.amazonaws.com/	snkravitz@gmail.com	https://s3.amazonaws.com/sveee/na12878_imgs/DEL_7_33712013-33712074.png	True	1506101376817	1506101378490	na12878_imgs
http://sveee.s3-website-us-east-1.amazonaws.com/	semjaavria@gmail.com	https://s3.amazonaws.com/sveee/na12878_imgs/DEL_10_29883209-29883264.png	True	1506113505596	1506113508071	na12878_imgs
http://sveee.s3-website-us-east-1.amazonaws.com/	jrbelyeu@gmail.com	https://s3.amazonaws.com/sveee/na12878_imgs/DEL_4_131611192-131611360.png	True	1506099727566	1506099733105	na12878_imgs
http://sveee.s3-website-us-east-1.amazonaws.com/	snkravitz@gmail.com	https://s3.amazonaws.com/sveee/na12878_imgs/DEL_6_57618680-57618879.png	True	1506104717346	1506104719108	na12878_imgs
http://sveee.s3-website-us-east-1.amazonaws.com/	ryan.layer@gmail.com	https://s3.amazonaws.com/sveee/na12878_imgs/DEL_16_85149501-85150074.png	False	1506096650063	1506096661902	na12878_imgs
http://sveee.s3-website-us-east-1.amazonaws.com/	tomsasani1493@gmail.com	https://s3.amazonaws.com/sveee/na12878_imgs/DEL_7_72270263-72275846.png	True	1506100094240	1506100096788	na12878_imgs
http://sveee.s3-website-us-east-1.amazonaws.com/	bpederse@gmail.com	https://s3.amazonaws.com/sveee/na12878_imgs/DEL_12_377419-384772.png	True	1506096359127	1506096360030	na12878_imgs
http://sveee.s3-website-us-east-1.amazonaws.com/	semjaavria@gmail.com	https://s3.amazonaws.com/sveee/na12878_imgs/DEL_6_119012245-119013925.png	True	1506111709834	1506111710639	na12878_imgs
http://sveee.s3-website-us-east-1.amazonaws.com/	semjaavria@gmail.com	https://s3.amazonaws.com/sveee/na12878_imgs/DEL_19_23465135-23466785.png	True	1506109321793	1506109323088	na12878_imgs
http://sveee.s3-website-us-east-1.amazonaws.com/	bpederse@gmail.com	https://s3.amazonaws.com/sveee/na12878_imgs/DEL_11_114397160-114397230.png	True	1506098018640	1506098019215	na12878_imgs
http://sveee.s3-website-us-east-1.amazonaws.com/	bpederse@gmail.com	https://s3.amazonaws.com/sveee/na12878_imgs/DEL_13_34192594-34193335.png	True	1506095629303	1506095631942	na12878_imgs
http://sveee.s3-website-us-east-1.amazonaws.com/	semjaavria@gmail.com	https://s3.amazonaws.com/sveee/na12878_imgs/DEL_1_60048628-60049655.png	True	1506098757331	1506098759145	na12878_imgs
http://sveee.s3-website-us-east-1.amazonaws.com/	bpederse@gmail.com	https://s3.amazonaws.com/sveee/na12878_imgs/DEL_1_37816478-37816722.png	True	1506097247952	1506097248632	na12878_imgs
http://sveee.s3-website-us-east-1.amazonaws.com/	semjaavria@gmail.com	https://s3.amazonaws.com/sveee/na12878_imgs/DEL_9_104714844-104724482.png	True	1506112019077	1506112019897	na12878_imgs
http://sveee.s3-website-us-east-1.amazonaws.com/	brian.keith.lohman@gmail.com	https://s3.amazonaws.com/sveee/na12878_imgs/DEL_1_144468090-144480623.png	False	1506096637098	1506096645219	na12878_imgs
http://sveee.s3-website-us-east-1.amazonaws.com/	jrbelyeu@gmail.com	https://s3.amazonaws.com/sveee/na12878_imgs/DEL_6_165724643-165732122.png	True	1506095595636	1506095596887	na12878_imgs
http://sveee.s3-website-us-east-1.amazonaws.com/	brian.keith.lohman@gmail.com	https://s3.amazonaws.com/sveee/na12878_imgs/DEL_2_48990526-48991166.png	True	1506098494154	1506098498847	na12878_imgs
http://sveee.s3-website-us-east-1.amazonaws.com/	ryan.layer@gmail.com	https://s3.amazonaws.com/sveee/na12878_imgs/DEL_7_93541824-93542540.png	True	1506097507096	1506097508178	na12878_imgs
http://sveee.s3-website-us-east-1.amazonaws.com/	tomsasani1493@gmail.com	https://s3.amazonaws.com/sveee/na12878_imgs/DEL_4_161026793-161080534.png	True	1506095526375	1506095533111	na12878_imgs
http://sveee.s3-website-us-east-1.amazonaws.com/	brian.keith.lohman@gmail.com	https://s3.amazonaws.com/sveee/na12878_imgs/DEL_5_136854589-136856557.png	True	1506097915181	1506097916465	na12878_imgs
http://sveee.s3-website-us-east-1.amazonaws.com/	tomsasani1493@gmail.com	https://s3.amazonaws.com/sveee/na12878_imgs/DEL_2_129638388-129646200.png	True	1506104056539	1506104058356	na12878_imgs
http://sveee.s3-website-us-east-1.amazonaws.com/	bpederse@gmail.com	https://s3.amazonaws.com/sveee/na12878_imgs/DEL_19_54810487-54811699.png	True	1506095929898	1506095930818	na12878_imgs
http://sveee.s3-website-us-east-1.amazonaws.com/	semjaavria@gmail.com	https://s3.amazonaws.com/sveee/na12878_imgs/DEL_2_78117886-78118362.png	True	1506108472344	1506108473629	na12878_imgs
http://sveee.s3-website-us-east-1.amazonaws.com/	bpederse@gmail.com	https://s3.amazonaws.com/sveee/na12878_imgs/DEL_6_32778682-32779821.png	True	1506097267991	1506097269049	na12878_imgs
http://sveee.s3-website-us-east-1.amazonaws.com/	ryan.layer@gmail.com	https://s3.amazonaws.com/sveee/na12878_imgs/DEL_8_146192869-146193180.png	True	1506096663437	1506096664089	na12878_imgs
http://sveee.s3-website-us-east-1.amazonaws.com/	semjaavria@gmail.com	https://s3.amazonaws.com/sveee/na12878_imgs/DEL_10_81188158-81188234.png	True	1506108493041	1506108494048	na12878_imgs
http://sveee.s3-website-us-east-1.amazonaws.com/	semjaavria@gmail.com	https://s3.amazonaws.com/sveee/na12878_imgs/DEL_13_85936698-85937632.png	True	1506109022717	1506109023550	na12878_imgs
http://sveee.s3-website-us-east-1.amazonaws.com/	u1136719@utah.edu	https://s3.amazonaws.com/sveee/na12878_imgs/DEL_20_26297587-26302710.png	True	1506113000661	1506113004885	na12878_imgs
http://sveee.s3-website-us-east-1.amazonaws.com/	u1136719@utah.edu	https://s3.amazonaws.com/sveee/na12878_imgs/DUP_10_90795115-90800286.png	True	1506118293137	1506118302452	na12878_imgs
http://sveee.s3-website-us-east-1.amazonaws.com/	brian.keith.lohman@gmail.com	https://s3.amazonaws.com/sveee/na12878_imgs/DEL_10_100025125-100025464.png	True	1506098814641	1506098817467	na12878_imgs
http://sveee.s3-website-us-east-1.amazonaws.com/	thomas.nicholas@utah.edu	https://s3.amazonaws.com/sveee/na12878_imgs/DEL_16_25639366-25640144.png	True	1506098026663	1506098030981	na12878_imgs
http://sveee.s3-website-us-east-1.amazonaws.com/	u1136719@utah.edu	https://s3.amazonaws.com/sveee/na12878_imgs/DEL_3_159257018-159257691.png	True	1506110387697	1506110399906	na12878_imgs
http://sveee.s3-website-us-east-1.amazonaws.com/	ryan.layer@gmail.com	https://s3.amazonaws.com/sveee/na12878_imgs/DEL_7_51594315-51598689.png	True	1506096117900	1506096118548	na12878_imgs
http://sveee.s3-website-us-east-1.amazonaws.com/	brian.keith.lohman@gmail.com	https://s3.amazonaws.com/sveee/na12878_imgs/DEL_16_23910886-23911192.png	True	1506103239990	1506103241516	na12878_imgs
http://sveee.s3-website-us-east-1.amazonaws.com/	jrbelyeu@gmail.com	https://s3.amazonaws.com/sveee/na12878_imgs/DEL_3_180917895-180918620.png	True	1506100490210	1506100532832	na12878_imgs
http://sveee.s3-website-us-east-1.amazonaws.com/	bpederse@gmail.com	https://s3.amazonaws.com/sveee/na12878_imgs/DEL_6_132106590-132108812.png	True	1506095500330	1506095501003	na12878_imgs
http://sveee.s3-website-us-east-1.amazonaws.com/	tomsasani1493@gmail.com	https://s3.amazonaws.com/sveee/na12878_imgs/DEL_10_65509251-65511405.png	True	1506095089348	1506095103660	na12878_imgs
http://sveee.s3-website-us-east-1.amazonaws.com/	bpederse@gmail.com	https://s3.amazonaws.com/sveee/na12878_imgs/DEL_11_37793218-37793347.png	True	1506096827731	1506096829089	na12878_imgs
http://sveee.s3-website-us-east-1.amazonaws.com/	brian.keith.lohman@gmail.com	https://s3.amazonaws.com/sveee/na12878_imgs/DEL_22_30214392-30214448.png	True	1506096519684	1506096520934	na12878_imgs
http://sveee.s3-website-us-east-1.amazonaws.com/	u1136719@utah.edu	https://s3.amazonaws.com/sveee/na12878_imgs/DEL_1_10482499-10483790.png	True	1506114774352	1506114778452	na12878_imgs
http://sveee.s3-website-us-east-1.amazonaws.com/	semjaavria@gmail.com	https://s3.amazonaws.com/sveee/na12878_imgs/DEL_X_130377774-130378680.png	False	1506112442736	1506112444236	na12878_imgs
http://sveee.s3-website-us-east-1.amazonaws.com/	semjaavria@gmail.com	https://s3.amazonaws.com/sveee/na12878_imgs/DEL_8_39306887-39312031.png	False	1506112047705	1506112066042	na12878_imgs
http://sveee.s3-website-us-east-1.amazonaws.com/	brian.keith.lohman@gmail.com	https://s3.amazonaws.com/sveee/na12878_imgs/DEL_6_132114231-132118559.png	True	1506098563803	1506098568389	na12878_imgs
http://sveee.s3-website-us-east-1.amazonaws.com/	ryan.layer@gmail.com	https://s3.amazonaws.com/sveee/na12878_imgs/DEL_3_197316814-197316891.png	True	1506098731662	1506098733019	na12878_imgs
http://sveee.s3-website-us-east-1.amazonaws.com/	semjaavria@gmail.com	https://s3.amazonaws.com/sveee/na12878_imgs/DEL_19_23140878-23142941.png	True	1506100902362	1506100904626	na12878_imgs
http://sveee.s3-website-us-east-1.amazonaws.com/	snkravitz@gmail.com	https://s3.amazonaws.com/sveee/na12878_imgs/DEL_4_162053240-162053669.png	True	1506104100687	1506104105002	na12878_imgs
http://sveee.s3-website-us-east-1.amazonaws.com/	snkravitz@gmail.com	https://s3.amazonaws.com/sveee/na12878_imgs/DEL_18_4955590-4955987.png	True	1506099643127	1506099644901	na12878_imgs
http://sveee.s3-website-us-east-1.amazonaws.com/	u1136719@utah.edu	https://s3.amazonaws.com/sveee/na12878_imgs/DEL_X_76030109-76030285.png	True	1506110649964	1506110655776	na12878_imgs
http://sveee.s3-website-us-east-1.amazonaws.com/	bpederse@gmail.com	https://s3.amazonaws.com/sveee/na12878_imgs/DEL_3_158350719-158351910.png	True	1506095446759	1506095447586	na12878_imgs
http://sveee.s3-website-us-east-1.amazonaws.com/	bpederse@gmail.com	https://s3.amazonaws.com/sveee/na12878_imgs/DEL_4_61330102-61333188.png	True	1506095633463	1506095634319	na12878_imgs
http://sveee.s3-website-us-east-1.amazonaws.com/	brian.keith.lohman@gmail.com	https://s3.amazonaws.com/sveee/na12878_imgs/DEL_17_18729995-18745198.png	True	1506099917183	1506099925875	na12878_imgs
http://sveee.s3-website-us-east-1.amazonaws.com/	semjaavria@gmail.com	https://s3.amazonaws.com/sveee/na12878_imgs/INV_8_100157613-100158316.png	True	1506112864516	1506112867791	na12878_imgs
http://sveee.s3-website-us-east-1.amazonaws.com/	u1136719@utah.edu	https://s3.amazonaws.com/sveee/na12878_imgs/DEL_X_151982765-151982839.png	False	1506114049653	1506114057055	na12878_imgs
http://sveee.s3-website-us-east-1.amazonaws.com/	bpederse@gmail.com	https://s3.amazonaws.com/sveee/na12878_imgs/DEL_2_167550210-167550286.png	True	1506096462259	1506096463180	na12878_imgs
http://sveee.s3-website-us-east-1.amazonaws.com/	snkravitz@gmail.com	https://s3.amazonaws.com/sveee/na12878_imgs/DEL_2_76557061-76557292.png	True	1506096033771	1506096040848	na12878_imgs
http://sveee.s3-website-us-east-1.amazonaws.com/	ryan.layer@gmail.com	https://s3.amazonaws.com/sveee/na12878_imgs/DEL_4_37483080-37483138.png	True	1506098549307	1506098550167	na12878_imgs
http://sveee.s3-website-us-east-1.amazonaws.com/	semjaavria@gmail.com	https://s3.amazonaws.com/sveee/na12878_imgs/DEL_12_240152-240208.png	False	1506101308595	1506101312415	na12878_imgs
http://sveee.s3-website-us-east-1.amazonaws.com/	thomas.nicholas@utah.edu	https://s3.amazonaws.com/sveee/na12878_imgs/DEL_12_34845067-34849183.png	True	1506095491966	1506095493493	na12878_imgs
http://sveee.s3-website-us-east-1.amazonaws.com/	ryan.layer@gmail.com	https://s3.amazonaws.com/sveee/na12878_imgs/DEL_2_114151313-114153614.png	True	1506098589778	1506098590502	na12878_imgs
http://sveee.s3-website-us-east-1.amazonaws.com/	brian.keith.lohman@gmail.com	https://s3.amazonaws.com/sveee/na12878_imgs/DEL_7_89156998-89157085.png	True	1506102737224	1506102738772	na12878_imgs
http://sveee.s3-website-us-east-1.amazonaws.com/	brian.keith.lohman@gmail.com	https://s3.amazonaws.com/sveee/na12878_imgs/DEL_2_102232538-102233564.png	True	1506101708594	1506101711929	na12878_imgs
http://sveee.s3-website-us-east-1.amazonaws.com/	semjaavria@gmail.com	https://s3.amazonaws.com/sveee/na12878_imgs/DEL_4_9186956-9206735.png	True	1506112572976	1506112576392	na12878_imgs
http://sveee.s3-website-us-east-1.amazonaws.com/	u1136719@utah.edu	https://s3.amazonaws.com/sveee/na12878_imgs/DEL_4_188959366-188959488.png	True	1506116838349	1506116843474	na12878_imgs
http://sveee.s3-website-us-east-1.amazonaws.com/	thomas.nicholas@utah.edu	https://s3.amazonaws.com/sveee/na12878_imgs/DEL_2_102232538-102233564.png	True	1506099441891	1506099443269	na12878_imgs
http://sveee.s3-website-us-east-1.amazonaws.com/	ryan.layer@gmail.com	https://s3.amazonaws.com/sveee/na12878_imgs/DEL_8_597104-598344.png	False	1506034287576	1506034290387	na12878_imgs
http://sveee.s3-website-us-east-1.amazonaws.com/	bpederse@gmail.com	https://s3.amazonaws.com/sveee/na12878_imgs/DEL_2_237701915-237701977.png	True	1506095499496	1506095500123	na12878_imgs
http://sveee.s3-website-us-east-1.amazonaws.com/	brian.keith.lohman@gmail.com	https://s3.amazonaws.com/sveee/na12878_imgs/DEL_1_234318645-234319749.png	True	1506103642807	1506103646364	na12878_imgs
http://sveee.s3-website-us-east-1.amazonaws.com/	brian.keith.lohman@gmail.com	https://s3.amazonaws.com/sveee/na12878_imgs/DEL_3_133849758-133849816.png	True	1506096213336	1506096217977	na12878_imgs
http://sveee.s3-website-us-east-1.amazonaws.com/	semjaavria@gmail.com	https://s3.amazonaws.com/sveee/na12878_imgs/DEL_3_129774132-129780957.png	True	1506110905289	1506110909043	na12878_imgs
http://sveee.s3-website-us-east-1.amazonaws.com/	snkravitz@gmail.com	https://s3.amazonaws.com/sveee/na12878_imgs/DEL_3_162512202-162525833.png	False	1506098821196	1506098833752	na12878_imgs
http://sveee.s3-website-us-east-1.amazonaws.com/	jrbelyeu@gmail.com	https://s3.amazonaws.com/sveee/na12878_imgs/DEL_7_24038171-24040063.png	True	1506100132454	1506100133297	na12878_imgs
http://sveee.s3-website-us-east-1.amazonaws.com/	semjaavria@gmail.com	https://s3.amazonaws.com/sveee/na12878_imgs/INV_9_107816812-107817348.png	True	1506097176175	1506097192837	na12878_imgs
http://sveee.s3-website-us-east-1.amazonaws.com/	bpederse@gmail.com	https://s3.amazonaws.com/sveee/na12878_imgs/DEL_19_2909164-2910884.png	True	1506095703864	1506095704904	na12878_imgs
http://sveee.s3-website-us-east-1.amazonaws.com/	u1136719@utah.edu	https://s3.amazonaws.com/sveee/na12878_imgs/DEL_6_32676558-32677026.png	True	1506110243268	1506110244350	na12878_imgs
http://sveee.s3-website-us-east-1.amazonaws.com/	brian.keith.lohman@gmail.com	https://s3.amazonaws.com/sveee/na12878_imgs/DEL_1_157540655-157540871.png	True	1506102463087	1506102467876	na12878_imgs
http://sveee.s3-website-us-east-1.amazonaws.com/	ryan.layer@gmail.com	https://s3.amazonaws.com/sveee/na12878_imgs/DEL_4_173176433-173176487.png	True	1506097498831	1506097500258	na12878_imgs
http://sveee.s3-website-us-east-1.amazonaws.com/	ryan.layer@gmail.com	https://s3.amazonaws.com/sveee/na12878_imgs/DEL_7_1856001-1863597.png	True	1506095984040	1506095984896	na12878_imgs
http://sveee.s3-website-us-east-1.amazonaws.com/	tomsasani1493@gmail.com	https://s3.amazonaws.com/sveee/na12878_imgs/DEL_12_96010454-96012414.png	True	1506105960632	1506105961439	na12878_imgs
http://sveee.s3-website-us-east-1.amazonaws.com/	semjaavria@gmail.com	https://s3.amazonaws.com/sveee/na12878_imgs/DEL_3_151503209-151503269.png	True	1506112534358	1506112535501	na12878_imgs
http://sveee.s3-website-us-east-1.amazonaws.com/	tomsasani1493@gmail.com	https://s3.amazonaws.com/sveee/na12878_imgs/DEL_11_25680026-25680080.png	False	1506102041495	1506102044746	na12878_imgs
http://sveee.s3-website-us-east-1.amazonaws.com/	snkravitz@gmail.com	https://s3.amazonaws.com/sveee/na12878_imgs/DEL_10_122701143-122701437.png	True	1506105139042	1506105139989	na12878_imgs
http://sveee.s3-website-us-east-1.amazonaws.com/	u1136719@utah.edu	https://s3.amazonaws.com/sveee/na12878_imgs/DEL_5_10756185-10756522.png	True	1506118189556	1506118254753	na12878_imgs
http://sveee.s3-website-us-east-1.amazonaws.com/	thomas.nicholas@utah.edu	https://s3.amazonaws.com/sveee/na12878_imgs/DEL_6_150302658-150302804.png	True	1506100615981	1506100617516	na12878_imgs
http://sveee.s3-website-us-east-1.amazonaws.com/	semjaavria@gmail.com	https://s3.amazonaws.com/sveee/na12878_imgs/DEL_14_82499115-82503327.png	True	1506112213151	1506112214102	na12878_imgs
http://sveee.s3-website-us-east-1.amazonaws.com/	ryan.layer@gmail.com	https://s3.amazonaws.com/sveee/na12878_imgs/DEL_11_123230019-123230075.png	True	1506097902952	1506097904230	na12878_imgs
http://sveee.s3-website-us-east-1.amazonaws.com/	snkravitz@gmail.com	https://s3.amazonaws.com/sveee/na12878_imgs/DEL_22_45252401-45253090.png	True	1506105374189	1506105376037	na12878_imgs
http://sveee.s3-website-us-east-1.amazonaws.com/	ryan.layer@gmail.com	https://s3.amazonaws.com/sveee/na12878_imgs/DEL_11_102751102-102752804.png	True	1506095754297	1506095756186	na12878_imgs
http://sveee.s3-website-us-east-1.amazonaws.com/	bpederse@gmail.com	https://s3.amazonaws.com/sveee/na12878_imgs/DEL_1_243127774-243129222.png	True	1506097222385	1506097223697	na12878_imgs
http://sveee.s3-website-us-east-1.amazonaws.com/	bpederse@gmail.com	https://s3.amazonaws.com/sveee/na12878_imgs/DEL_13_65637801-65638216.png	True	1506096780056	1506096780794	na12878_imgs
http://sveee.s3-website-us-east-1.amazonaws.com/	ryan.layer@gmail.com	https://s3.amazonaws.com/sveee/na12878_imgs/DEL_2_196214818-196215228.png	False	1506097944785	1506097945764	na12878_imgs
http://sveee.s3-website-us-east-1.amazonaws.com/	snkravitz@gmail.com	https://s3.amazonaws.com/sveee/na12878_imgs/DEL_1_16151682-16155632.png	True	1506105084297	1506105085393	na12878_imgs
http://sveee.s3-website-us-east-1.amazonaws.com/	semjaavria@gmail.com	https://s3.amazonaws.com/sveee/na12878_imgs/DEL_3_21723722-21725954.png	True	1506096657257	1506096659393	na12878_imgs
http://sveee.s3-website-us-east-1.amazonaws.com/	tomsasani1493@gmail.com	https://s3.amazonaws.com/sveee/na12878_imgs/DEL_2_89132270-89155860.png	True	1506105938719	1506105946892	na12878_imgs
http://sveee.s3-website-us-east-1.amazonaws.com/	ryan.layer@gmail.com	https://s3.amazonaws.com/sveee/na12878_imgs/DEL_2_106694799-106696035.png	True	1506034293426	1506034309828	na12878_imgs
http://sveee.s3-website-us-east-1.amazonaws.com/	snkravitz@gmail.com	https://s3.amazonaws.com/sveee/na12878_imgs/DEL_2_132534284-132534838.png	True	1506097863714	1506097866428	na12878_imgs
http://sveee.s3-website-us-east-1.amazonaws.com/	tomsasani1493@gmail.com	https://s3.amazonaws.com/sveee/na12878_imgs/DEL_2_217158346-217158727.png	True	1506106066541	1506106069250	na12878_imgs
http://sveee.s3-website-us-east-1.amazonaws.com/	ryan.layer@gmail.com	https://s3.amazonaws.com/sveee/na12878_imgs/DEL_6_55843193-55846437.png	False	1506034609336	1506034612923	na12878_imgs
http://sveee.s3-website-us-east-1.amazonaws.com/	semjaavria@gmail.com	https://s3.amazonaws.com/sveee/na12878_imgs/DEL_2_130242119-130251575.png	True	1506109205320	1506109206197	na12878_imgs
http://sveee.s3-website-us-east-1.amazonaws.com/	u1136719@utah.edu	https://s3.amazonaws.com/sveee/na12878_imgs/DEL_4_183035425-183035480.png	False	1506116661269	1506116663486	na12878_imgs
http://sveee.s3-website-us-east-1.amazonaws.com/	bpederse@gmail.com	https://s3.amazonaws.com/sveee/na12878_imgs/DEL_9_133030640-133034805.png	True	1506096607779	1506096608691	na12878_imgs
http://sveee.s3-website-us-east-1.amazonaws.com/	tomsasani1493@gmail.com	https://s3.amazonaws.com/sveee/na12878_imgs/DEL_1_35627104-35627431.png	True	1506095392900	1506095398983	na12878_imgs
http://sveee.s3-website-us-east-1.amazonaws.com/	u1136719@utah.edu	https://s3.amazonaws.com/sveee/na12878_imgs/DEL_3_70013451-70013889.png	False	1506115742154	1506115744639	na12878_imgs
http://sveee.s3-website-us-east-1.amazonaws.com/	thomas.nicholas@utah.edu	https://s3.amazonaws.com/sveee/na12878_imgs/DEL_17_72393115-72393249.png	True	1506100829222	1506100830103	na12878_imgs
http://sveee.s3-website-us-east-1.amazonaws.com/	semjaavria@gmail.com	https://s3.amazonaws.com/sveee/na12878_imgs/DEL_1_248755655-248758478.png	denovo	1506112389781	1506112395355	na12878_imgs
http://sveee.s3-website-us-east-1.amazonaws.com/	ryan.layer@gmail.com	https://s3.amazonaws.com/sveee/na12878_imgs/DEL_16_76539138-76544021.png	True	1506096849113	1506096850031	na12878_imgs
http://sveee.s3-website-us-east-1.amazonaws.com/	u1136719@utah.edu	https://s3.amazonaws.com/sveee/na12878_imgs/DEL_16_25340109-25343128.png	True	1506116707359	1506116709447	na12878_imgs
http://sveee.s3-website-us-east-1.amazonaws.com/	bpederse@gmail.com	https://s3.amazonaws.com/sveee/na12878_imgs/DEL_10_19504645-19504784.png	True	1506096350470	1506096351295	na12878_imgs
http://sveee.s3-website-us-east-1.amazonaws.com/	ryan.layer@gmail.com	https://s3.amazonaws.com/sveee/na12878_imgs/DEL_2_126509711-126510598.png	False	1506034726318	1506034733914	na12878_imgs
http://sveee.s3-website-us-east-1.amazonaws.com/	snkravitz@gmail.com	https://s3.amazonaws.com/sveee/na12878_imgs/INS_21_23080617-23080619.png	True	1506104047194	1506104077970	na12878_imgs
http://sveee.s3-website-us-east-1.amazonaws.com/	thomas.nicholas@utah.edu	https://s3.amazonaws.com/sveee/na12878_imgs/DEL_15_77330749-77332719.png	True	1506099360001	1506099362793	na12878_imgs
http://sveee.s3-website-us-east-1.amazonaws.com/	brian.keith.lohman@gmail.com	https://s3.amazonaws.com/sveee/na12878_imgs/DEL_3_190478458-190478634.png	True	1506100991189	1506100993768	na12878_imgs
http://sveee.s3-website-us-east-1.amazonaws.com/	ryan.layer@gmail.com	https://s3.amazonaws.com/sveee/na12878_imgs/DEL_3_196055919-196056883.png	True	1506034496798	1506034499206	na12878_imgs
http://sveee.s3-website-us-east-1.amazonaws.com/	snkravitz@gmail.com	https://s3.amazonaws.com/sveee/na12878_imgs/DEL_2_109689981-109695337.png	True	1506103912319	1506103913456	na12878_imgs
http://sveee.s3-website-us-east-1.amazonaws.com/	snkravitz@gmail.com	https://s3.amazonaws.com/sveee/na12878_imgs/DEL_2_127674757-127677270.png	True	1506102777040	1506102777965	na12878_imgs
http://sveee.s3-website-us-east-1.amazonaws.com/	bpederse@gmail.com	https://s3.amazonaws.com/sveee/na12878_imgs/DEL_1_112834896-112837824.png	True	1506095919074	1506095919884	na12878_imgs
http://sveee.s3-website-us-east-1.amazonaws.com/	u1136719@utah.edu	https://s3.amazonaws.com/sveee/na12878_imgs/DEL_2_183354710-183354784.png	True	1506114601718	1506114606190	na12878_imgs
http://sveee.s3-website-us-east-1.amazonaws.com/	thomas.nicholas@utah.edu	https://s3.amazonaws.com/sveee/na12878_imgs/DEL_8_143494784-143495714.png	True	1506101189213	1506101190021	na12878_imgs
http://sveee.s3-website-us-east-1.amazonaws.com/	tomsasani1493@gmail.com	https://s3.amazonaws.com/sveee/na12878_imgs/DEL_2_126443247-126451831.png	True	1506105526907	1506105527746	na12878_imgs
http://sveee.s3-website-us-east-1.amazonaws.com/	thomas.nicholas@utah.edu	https://s3.amazonaws.com/sveee/na12878_imgs/DEL_4_94439081-94439177.png	True	1506099528440	1506099529985	na12878_imgs
http://sveee.s3-website-us-east-1.amazonaws.com/	semjaavria@gmail.com	https://s3.amazonaws.com/sveee/na12878_imgs/DEL_11_48928943-48929253.png	True	1506110428729	1506110431014	na12878_imgs
http://sveee.s3-website-us-east-1.amazonaws.com/	u1136719@utah.edu	https://s3.amazonaws.com/sveee/na12878_imgs/DEL_6_66595036-66595830.png	True	1506113880739	1506113881846	na12878_imgs
http://sveee.s3-website-us-east-1.amazonaws.com/	ryan.layer@gmail.com	https://s3.amazonaws.com/sveee/na12878_imgs/DEL_8_127192196-127194569.png	True	1506097958901	1506097962759	na12878_imgs
http://sveee.s3-website-us-east-1.amazonaws.com/	u1136719@utah.edu	https://s3.amazonaws.com/sveee/na12878_imgs/DEL_3_190478458-190478634.png	True	1506108881726	1506108883327	na12878_imgs
http://sveee.s3-website-us-east-1.amazonaws.com/	semjaavria@gmail.com	https://s3.amazonaws.com/sveee/na12878_imgs/DEL_8_96875231-96879582.png	True	1506095757160	1506095758438	na12878_imgs
http://sveee.s3-website-us-east-1.amazonaws.com/	bpederse@gmail.com	https://s3.amazonaws.com/sveee/na12878_imgs/DEL_6_67024956-67027285.png	False	1506097894375	1506097896202	na12878_imgs
http://sveee.s3-website-us-east-1.amazonaws.com/	bpederse@gmail.com	https://s3.amazonaws.com/sveee/na12878_imgs/DEL_3_183876797-183877385.png	True	1506097123036	1506097124993	na12878_imgs
http://sveee.s3-website-us-east-1.amazonaws.com/	jrbelyeu@gmail.com	https://s3.amazonaws.com/sveee/na12878_imgs/DEL_21_44970403-44973398.png	True	1506096105081	1506096106328	na12878_imgs
http://sveee.s3-website-us-east-1.amazonaws.com/	bpederse@gmail.com	https://s3.amazonaws.com/sveee/na12878_imgs/DEL_X_143778329-143778386.png	False	1506096820507	1506096827526	na12878_imgs
http://sveee.s3-website-us-east-1.amazonaws.com/	u1136719@utah.edu	https://s3.amazonaws.com/sveee/na12878_imgs/DEL_14_21952624-21954666.png	True	1506111992874	1506111996354	na12878_imgs
http://sveee.s3-website-us-east-1.amazonaws.com/	tomsasani1493@gmail.com	https://s3.amazonaws.com/sveee/na12878_imgs/DEL_19_51077885-51082507.png	True	1506100490955	1506100555627	na12878_imgs
http://sveee.s3-website-us-east-1.amazonaws.com/	tomsasani1493@gmail.com	https://s3.amazonaws.com/sveee/na12878_imgs/DEL_12_2300995-2301051.png	True	1506099468569	1506099511315	na12878_imgs
http://sveee.s3-website-us-east-1.amazonaws.com/	semjaavria@gmail.com	https://s3.amazonaws.com/sveee/na12878_imgs/DEL_14_105417023-105418385.png	True	1506108417377	1506108421582	na12878_imgs
http://sveee.s3-website-us-east-1.amazonaws.com/	bpederse@gmail.com	https://s3.amazonaws.com/sveee/na12878_imgs/DEL_7_108501444-108501545.png	True	1506098020931	1506098021672	na12878_imgs
http://sveee.s3-website-us-east-1.amazonaws.com/	brian.keith.lohman@gmail.com	https://s3.amazonaws.com/sveee/na12878_imgs/DEL_4_6897351-6900401.png	True	1506098100271	1506098102099	na12878_imgs
http://sveee.s3-website-us-east-1.amazonaws.com/	ryan.layer@gmail.com	https://s3.amazonaws.com/sveee/na12878_imgs/DEL_6_29650415-29651090.png	False	1506097415864	1506097427448	na12878_imgs
http://sveee.s3-website-us-east-1.amazonaws.com/	thomas.nicholas@utah.edu	https://s3.amazonaws.com/sveee/na12878_imgs/DEL_5_46270626-46275825.png	True	1506100393749	1506100394601	na12878_imgs
http://sveee.s3-website-us-east-1.amazonaws.com/	u1136719@utah.edu	https://s3.amazonaws.com/sveee/na12878_imgs/DEL_7_33712013-33712074.png	False	1506110682683	1506110687037	na12878_imgs
http://sveee.s3-website-us-east-1.amazonaws.com/	tomsasani1493@gmail.com	https://s3.amazonaws.com/sveee/na12878_imgs/DEL_11_104267742-104273236.png	True	1506104058561	1506104064962	na12878_imgs
http://sveee.s3-website-us-east-1.amazonaws.com/	snkravitz@gmail.com	https://s3.amazonaws.com/sveee/na12878_imgs/DEL_9_8640832-8641676.png	True	1506099671839	1506099673762	na12878_imgs
http://sveee.s3-website-us-east-1.amazonaws.com/	brian.keith.lohman@gmail.com	https://s3.amazonaws.com/sveee/na12878_imgs/DEL_5_137807355-137817069.png	True	1506099411668	1506099415787	na12878_imgs
http://sveee.s3-website-us-east-1.amazonaws.com/	jrbelyeu@gmail.com	https://s3.amazonaws.com/sveee/na12878_imgs/DEL_11_29007143-29012766.png	True	1506098503874	1506098504924	na12878_imgs
http://sveee.s3-website-us-east-1.amazonaws.com/	snkravitz@gmail.com	https://s3.amazonaws.com/sveee/na12878_imgs/DEL_5_143080256-143080458.png	True	1506103594671	1506103597464	na12878_imgs
http://sveee.s3-website-us-east-1.amazonaws.com/	tomsasani1493@gmail.com	https://s3.amazonaws.com/sveee/na12878_imgs/DEL_2_34523576-34525669.png	True	1506105539212	1506105539986	na12878_imgs
http://sveee.s3-website-us-east-1.amazonaws.com/	brian.keith.lohman@gmail.com	https://s3.amazonaws.com/sveee/na12878_imgs/DEL_2_184085515-184090985.png	True	1506103236559	1506103238093	na12878_imgs
http://sveee.s3-website-us-east-1.amazonaws.com/	jrbelyeu@gmail.com	https://s3.amazonaws.com/sveee/na12878_imgs/DEL_X_118873967-118876560.png	True	1506096287559	1506096288973	na12878_imgs
http://sveee.s3-website-us-east-1.amazonaws.com/	u1136719@utah.edu	https://s3.amazonaws.com/sveee/na12878_imgs/DEL_13_67950542-67950594.png	False	1506109921577	1506110006946	na12878_imgs
http://sveee.s3-website-us-east-1.amazonaws.com/	tomsasani1493@gmail.com	https://s3.amazonaws.com/sveee/na12878_imgs/DEL_X_151982765-151982839.png	False	1506096113642	1506096117218	na12878_imgs
http://sveee.s3-website-us-east-1.amazonaws.com/	bpederse@gmail.com	https://s3.amazonaws.com/sveee/na12878_imgs/DEL_6_132707465-132712439.png	True	1506097444080	1506097446470	na12878_imgs
http://sveee.s3-website-us-east-1.amazonaws.com/	ryan.layer@gmail.com	https://s3.amazonaws.com/sveee/na12878_imgs/DEL_3_88485023-88485081.png	False	1506034375707	1506034379578	na12878_imgs
http://sveee.s3-website-us-east-1.amazonaws.com/	brian.keith.lohman@gmail.com	https://s3.amazonaws.com/sveee/na12878_imgs/DEL_1_247959050-247959103.png	True	1506103849112	1506103850956	na12878_imgs
http://sveee.s3-website-us-east-1.amazonaws.com/	u1136719@utah.edu	https://s3.amazonaws.com/sveee/na12878_imgs/DEL_7_91214111-91220934.png	True	1506113019417	1506113030666	na12878_imgs
http://sveee.s3-website-us-east-1.amazonaws.com/	bpederse@gmail.com	https://s3.amazonaws.com/sveee/na12878_imgs/DEL_3_26469887-26469982.png	True	1506097526443	1506097527149	na12878_imgs
http://sveee.s3-website-us-east-1.amazonaws.com/	bpederse@gmail.com	https://s3.amazonaws.com/sveee/na12878_imgs/DEL_3_136020924-136026326.png	True	1506097189699	1506097190523	na12878_imgs
http://sveee.s3-website-us-east-1.amazonaws.com/	snkravitz@gmail.com	https://s3.amazonaws.com/sveee/na12878_imgs/DEL_14_23922251-23922650.png	True	1506104889168	1506104890241	na12878_imgs
http://sveee.s3-website-us-east-1.amazonaws.com/	bpederse@gmail.com	https://s3.amazonaws.com/sveee/na12878_imgs/DEL_16_19959365-19966088.png	False	1506095153511	1506095156886	na12878_imgs
http://sveee.s3-website-us-east-1.amazonaws.com/	semjaavria@gmail.com	https://s3.amazonaws.com/sveee/na12878_imgs/DEL_4_34779788-34780532.png	True	1506112103177	1506112110493	na12878_imgs
http://sveee.s3-website-us-east-1.amazonaws.com/	tomsasani1493@gmail.com	https://s3.amazonaws.com/sveee/na12878_imgs/DEL_2_167550210-167550286.png	True	1506101441779	1506101444438	na12878_imgs
http://sveee.s3-website-us-east-1.amazonaws.com/	tomsasani1493@gmail.com	https://s3.amazonaws.com/sveee/na12878_imgs/DEL_X_105581887-105582752.png	False	1506105327453	1506105328472	na12878_imgs
http://sveee.s3-website-us-east-1.amazonaws.com/	jrbelyeu@gmail.com	https://s3.amazonaws.com/sveee/na12878_imgs/DEL_8_103994623-103996788.png	True	1506096110874	1506096112404	na12878_imgs
http://sveee.s3-website-us-east-1.amazonaws.com/	brian.keith.lohman@gmail.com	https://s3.amazonaws.com/sveee/na12878_imgs/DEL_6_72863591-72873663.png	True	1506096351709	1506096354248	na12878_imgs
http://sveee.s3-website-us-east-1.amazonaws.com/	u1136719@utah.edu	https://s3.amazonaws.com/sveee/na12878_imgs/DEL_6_164034953-164035010.png	False	1506115137250	1506115138925	na12878_imgs
http://sveee.s3-website-us-east-1.amazonaws.com/	jrbelyeu@gmail.com	https://s3.amazonaws.com/sveee/na12878_imgs/DEL_1_180749765-180755414.png	True	1506099533658	1506099534605	na12878_imgs
http://sveee.s3-website-us-east-1.amazonaws.com/	semjaavria@gmail.com	https://s3.amazonaws.com/sveee/na12878_imgs/DEL_3_159257018-159257691.png	True	1506109118127	1506109119714	na12878_imgs
http://sveee.s3-website-us-east-1.amazonaws.com/	snkravitz@gmail.com	https://s3.amazonaws.com/sveee/na12878_imgs/DEL_10_81188158-81188234.png	True	1506103175601	1506103176558	na12878_imgs
http://sveee.s3-website-us-east-1.amazonaws.com/	semjaavria@gmail.com	https://s3.amazonaws.com/sveee/na12878_imgs/DEL_4_117367804-117368498.png	True	1506111680052	1506111681519	na12878_imgs
http://sveee.s3-website-us-east-1.amazonaws.com/	thomas.nicholas@utah.edu	https://s3.amazonaws.com/sveee/na12878_imgs/DEL_12_96010454-96012414.png	True	1506101070678	1506101072859	na12878_imgs
http://sveee.s3-website-us-east-1.amazonaws.com/	bpederse@gmail.com	https://s3.amazonaws.com/sveee/na12878_imgs/DEL_17_77125448-77125603.png	True	1506095745369	1506095746145	na12878_imgs
http://sveee.s3-website-us-east-1.amazonaws.com/	thomas.nicholas@utah.edu	https://s3.amazonaws.com/sveee/na12878_imgs/DEL_4_57501858-57501984.png	True	1506101289828	1506101291565	na12878_imgs
http://sveee.s3-website-us-east-1.amazonaws.com/	thomas.nicholas@utah.edu	https://s3.amazonaws.com/sveee/na12878_imgs/DEL_1_112074694-112074805.png	True	1506100210642	1506100213431	na12878_imgs
http://sveee.s3-website-us-east-1.amazonaws.com/	ryan.layer@gmail.com	https://s3.amazonaws.com/sveee/na12878_imgs/DEL_1_194517604-194517863.png	True	1506096202110	1506096203794	na12878_imgs
http://sveee.s3-website-us-east-1.amazonaws.com/	ryan.layer@gmail.com	https://s3.amazonaws.com/sveee/na12878_imgs/DEL_20_26260600-26261802.png	True	1506097101905	1506097103368	na12878_imgs
http://sveee.s3-website-us-east-1.amazonaws.com/	tomsasani1493@gmail.com	https://s3.amazonaws.com/sveee/na12878_imgs/DEL_7_21587706-21587827.png	True	1506104664476	1506104667787	na12878_imgs
http://sveee.s3-website-us-east-1.amazonaws.com/	jrbelyeu@gmail.com	https://s3.amazonaws.com/sveee/na12878_imgs/DEL_4_6651592-6652912.png	True	1506098505130	1506098506799	na12878_imgs
http://sveee.s3-website-us-east-1.amazonaws.com/	jrbelyeu@gmail.com	https://s3.amazonaws.com/sveee/na12878_imgs/DEL_12_71602363-71604480.png	True	1506096310676	1506096311697	na12878_imgs
http://sveee.s3-website-us-east-1.amazonaws.com/	thomas.nicholas@utah.edu	https://s3.amazonaws.com/sveee/na12878_imgs/DEL_15_82565779-82567876.png	True	1506095209409	1506095210548	na12878_imgs
http://sveee.s3-website-us-east-1.amazonaws.com/	tomsasani1493@gmail.com	https://s3.amazonaws.com/sveee/na12878_imgs/DEL_3_159461335-159463463.png	True	1506105390443	1506105391350	na12878_imgs
http://sveee.s3-website-us-east-1.amazonaws.com/	tomsasani1493@gmail.com	https://s3.amazonaws.com/sveee/na12878_imgs/DEL_20_62267510-62268021.png	True	1506100414164	1506100427176	na12878_imgs
http://sveee.s3-website-us-east-1.amazonaws.com/	brian.keith.lohman@gmail.com	https://s3.amazonaws.com/sveee/na12878_imgs/DEL_14_24394552-24394605.png	False	1506100623122	1506100647261	na12878_imgs
http://sveee.s3-website-us-east-1.amazonaws.com/	ryan.layer@gmail.com	https://s3.amazonaws.com/sveee/na12878_imgs/DEL_8_34426188-34426252.png	True	1506034489133	1506034491900	na12878_imgs
http://sveee.s3-website-us-east-1.amazonaws.com/	u1136719@utah.edu	https://s3.amazonaws.com/sveee/na12878_imgs/DEL_2_111576391-111576633.png	True	1506111239675	1506111241977	na12878_imgs
http://sveee.s3-website-us-east-1.amazonaws.com/	semjaavria@gmail.com	https://s3.amazonaws.com/sveee/na12878_imgs/DEL_10_78255575-78261021.png	True	1506109626083	1506109627090	na12878_imgs
http://sveee.s3-website-us-east-1.amazonaws.com/	thomas.nicholas@utah.edu	https://s3.amazonaws.com/sveee/na12878_imgs/DEL_4_180063822-180064151.png	True	1506095615545	1506095616942	na12878_imgs
http://sveee.s3-website-us-east-1.amazonaws.com/	tomsasani1493@gmail.com	https://s3.amazonaws.com/sveee/na12878_imgs/DEL_4_65719067-65719554.png	True	1506101101545	1506101104633	na12878_imgs
http://sveee.s3-website-us-east-1.amazonaws.com/	brian.keith.lohman@gmail.com	https://s3.amazonaws.com/sveee/na12878_imgs/DEL_4_182056564-182057129.png	True	1506095220661	1506095224081	na12878_imgs
http://sveee.s3-website-us-east-1.amazonaws.com/	ryan.layer@gmail.com	https://s3.amazonaws.com/sveee/na12878_imgs/DEL_7_7583520-7584968.png	True	1506096587355	1506096588294	na12878_imgs
http://sveee.s3-website-us-east-1.amazonaws.com/	ryan.layer@gmail.com	https://s3.amazonaws.com/sveee/na12878_imgs/DEL_4_34779788-34780532.png	False	1506034203965	1506034206971	na12878_imgs
http://sveee.s3-website-us-east-1.amazonaws.com/	brian.keith.lohman@gmail.com	https://s3.amazonaws.com/sveee/na12878_imgs/DEL_10_132372179-132372324.png	True	1506102369741	1506102370772	na12878_imgs
http://sveee.s3-website-us-east-1.amazonaws.com/	semjaavria@gmail.com	https://s3.amazonaws.com/sveee/na12878_imgs/DEL_13_37414451-37414779.png	True	1506098644313	1506098645681	na12878_imgs
http://sveee.s3-website-us-east-1.amazonaws.com/	semjaavria@gmail.com	https://s3.amazonaws.com/sveee/na12878_imgs/DEL_17_14189910-14191557.png	True	1506095616185	1506095617797	na12878_imgs
http://sveee.s3-website-us-east-1.amazonaws.com/	brian.keith.lohman@gmail.com	https://s3.amazonaws.com/sveee/na12878_imgs/DEL_X_154285270-154285819.png	True	1506099568528	1506099584688	na12878_imgs
http://sveee.s3-website-us-east-1.amazonaws.com/	tomsasani1493@gmail.com	https://s3.amazonaws.com/sveee/na12878_imgs/DEL_21_15460778-15461862.png	True	1506095619196	1506095637653	na12878_imgs
http://sveee.s3-website-us-east-1.amazonaws.com/	thomas.nicholas@utah.edu	https://s3.amazonaws.com/sveee/na12878_imgs/DEL_8_2122088-2122354.png	True	1506095493701	1506095496436	na12878_imgs
http://sveee.s3-website-us-east-1.amazonaws.com/	bpederse@gmail.com	https://s3.amazonaws.com/sveee/na12878_imgs/DEL_15_79084263-79084355.png	True	1506095674718	1506095675943	na12878_imgs
http://sveee.s3-website-us-east-1.amazonaws.com/	bpederse@gmail.com	https://s3.amazonaws.com/sveee/na12878_imgs/DEL_10_31246748-31251766.png	True	1506096669900	1506096671137	na12878_imgs
http://sveee.s3-website-us-east-1.amazonaws.com/	u1136719@utah.edu	https://s3.amazonaws.com/sveee/na12878_imgs/DEL_12_98669930-98672101.png	True	1506111826631	1506111834760	na12878_imgs
http://sveee.s3-website-us-east-1.amazonaws.com/	snkravitz@gmail.com	https://s3.amazonaws.com/sveee/na12878_imgs/DEL_8_138743347-138743803.png	False	1506103967683	1506103973980	na12878_imgs
http://sveee.s3-website-us-east-1.amazonaws.com/	semjaavria@gmail.com	https://s3.amazonaws.com/sveee/na12878_imgs/DEL_10_59209793-59211848.png	True	1506113435465	1506113436524	na12878_imgs
http://sveee.s3-website-us-east-1.amazonaws.com/	brian.keith.lohman@gmail.com	https://s3.amazonaws.com/sveee/na12878_imgs/DEL_2_76557061-76557292.png	True	1506095213157	1506095220458	na12878_imgs
http://sveee.s3-website-us-east-1.amazonaws.com/	tomsasani1493@gmail.com	https://s3.amazonaws.com/sveee/na12878_imgs/DEL_7_28574294-28575147.png	True	1506105527954	1506105528803	na12878_imgs
http://sveee.s3-website-us-east-1.amazonaws.com/	semjaavria@gmail.com	https://s3.amazonaws.com/sveee/na12878_imgs/DEL_20_61724537-61725820.png	True	1506110198733	1506110201336	na12878_imgs
http://sveee.s3-website-us-east-1.amazonaws.com/	u1136719@utah.edu	https://s3.amazonaws.com/sveee/na12878_imgs/DEL_7_31315571-31318949.png	True	1506113968747	1506113969991	na12878_imgs
http://sveee.s3-website-us-east-1.amazonaws.com/	u1136719@utah.edu	https://s3.amazonaws.com/sveee/na12878_imgs/DEL_16_78171653-78172364.png	True	1506111937383	1506111947858	na12878_imgs
http://sveee.s3-website-us-east-1.amazonaws.com/	bpederse@gmail.com	https://s3.amazonaws.com/sveee/na12878_imgs/DEL_X_91750760-91751796.png	False	1506095755569	1506095760579	na12878_imgs
http://sveee.s3-website-us-east-1.amazonaws.com/	tomsasani1493@gmail.com	https://s3.amazonaws.com/sveee/na12878_imgs/DEL_2_33224462-33227296.png	True	1506103658877	1506103662670	na12878_imgs
http://sveee.s3-website-us-east-1.amazonaws.com/	thomas.nicholas@utah.edu	https://s3.amazonaws.com/sveee/na12878_imgs/DEL_4_6651592-6652912.png	True	1506100189444	1506100190422	na12878_imgs
http://sveee.s3-website-us-east-1.amazonaws.com/	u1136719@utah.edu	https://s3.amazonaws.com/sveee/na12878_imgs/DEL_7_73828493-73831271.png	True	1506109009311	1506109010362	na12878_imgs
http://sveee.s3-website-us-east-1.amazonaws.com/	brian.keith.lohman@gmail.com	https://s3.amazonaws.com/sveee/na12878_imgs/DEL_5_135115148-135120700.png	True	1506101448736	1506101450315	na12878_imgs
http://sveee.s3-website-us-east-1.amazonaws.com/	u1136719@utah.edu	https://s3.amazonaws.com/sveee/na12878_imgs/DEL_19_46314916-46316828.png	True	1506116036373	1506116042970	na12878_imgs
http://sveee.s3-website-us-east-1.amazonaws.com/	semjaavria@gmail.com	https://s3.amazonaws.com/sveee/na12878_imgs/DEL_12_98955382-98959032.png	True	1506109296036	1506109296902	na12878_imgs
http://sveee.s3-website-us-east-1.amazonaws.com/	u1136719@utah.edu	https://s3.amazonaws.com/sveee/na12878_imgs/DEL_7_15885459-15885880.png	True	1506117600268	1506117611063	na12878_imgs
http://sveee.s3-website-us-east-1.amazonaws.com/	semjaavria@gmail.com	https://s3.amazonaws.com/sveee/na12878_imgs/DEL_8_40774597-40779782.png	True	1506111938931	1506111939814	na12878_imgs
http://sveee.s3-website-us-east-1.amazonaws.com/	snkravitz@gmail.com	https://s3.amazonaws.com/sveee/na12878_imgs/DEL_4_69373747-69423167.png	False	1506105014126	1506105016857	na12878_imgs
http://sveee.s3-website-us-east-1.amazonaws.com/	bpederse@gmail.com	https://s3.amazonaws.com/sveee/na12878_imgs/DEL_15_100097884-100097934.png	True	1506096790705	1506096791366	na12878_imgs
http://sveee.s3-website-us-east-1.amazonaws.com/	semjaavria@gmail.com	https://s3.amazonaws.com/sveee/na12878_imgs/DEL_2_106694799-106696035.png	True	1506098455850	1506098460285	na12878_imgs
http://sveee.s3-website-us-east-1.amazonaws.com/	bpederse@gmail.com	https://s3.amazonaws.com/sveee/na12878_imgs/DEL_8_138743347-138743803.png	False	1506097025947	1506097039207	na12878_imgs
http://sveee.s3-website-us-east-1.amazonaws.com/	snkravitz@gmail.com	https://s3.amazonaws.com/sveee/na12878_imgs/DEL_5_127172367-127172679.png	False	1506103625567	1506103637409	na12878_imgs
http://sveee.s3-website-us-east-1.amazonaws.com/	brian.keith.lohman@gmail.com	https://s3.amazonaws.com/sveee/na12878_imgs/DEL_2_183354710-183354784.png	True	1506103915167	1506103916348	na12878_imgs
http://sveee.s3-website-us-east-1.amazonaws.com/	brian.keith.lohman@gmail.com	https://s3.amazonaws.com/sveee/na12878_imgs/DEL_7_89810410-89812602.png	True	1506102278118	1506102282884	na12878_imgs
http://sveee.s3-website-us-east-1.amazonaws.com/	semjaavria@gmail.com	https://s3.amazonaws.com/sveee/na12878_imgs/DEL_5_57323407-57333752.png	True	1506112415928	1506112416858	na12878_imgs
http://sveee.s3-website-us-east-1.amazonaws.com/	u1136719@utah.edu	https://s3.amazonaws.com/sveee/na12878_imgs/DEL_3_98943804-98949516.png	True	1506116197061	1506116204351	na12878_imgs
http://sveee.s3-website-us-east-1.amazonaws.com/	bpederse@gmail.com	https://s3.amazonaws.com/sveee/na12878_imgs/DEL_18_70353219-70353421.png	True	1506095142688	1506095143982	na12878_imgs
http://sveee.s3-website-us-east-1.amazonaws.com/	semjaavria@gmail.com	https://s3.amazonaws.com/sveee/na12878_imgs/DEL_17_18421015-18422388.png	False	1506113524849	1506113528106	na12878_imgs
http://sveee.s3-website-us-east-1.amazonaws.com/	snkravitz@gmail.com	https://s3.amazonaws.com/sveee/na12878_imgs/DEL_5_86115330-86117863.png	True	1506105134750	1506105135811	na12878_imgs
http://sveee.s3-website-us-east-1.amazonaws.com/	bpederse@gmail.com	https://s3.amazonaws.com/sveee/na12878_imgs/DEL_5_104480244-104497582.png	False	1506096315213	1506096317527	na12878_imgs
http://sveee.s3-website-us-east-1.amazonaws.com/	ryan.layer@gmail.com	https://s3.amazonaws.com/sveee/na12878_imgs/DEL_1_158867540-158869980.png	True	1506096595955	1506096596843	na12878_imgs
http://sveee.s3-website-us-east-1.amazonaws.com/	tomsasani1493@gmail.com	https://s3.amazonaws.com/sveee/na12878_imgs/DUP_1_144973077-144989257.png	False	1506105685577	1506105686800	na12878_imgs
http://sveee.s3-website-us-east-1.amazonaws.com/	jrbelyeu@gmail.com	https://s3.amazonaws.com/sveee/na12878_imgs/DEL_1_112834896-112837824.png	True	1506100484104	1506100484874	na12878_imgs
http://sveee.s3-website-us-east-1.amazonaws.com/	brian.keith.lohman@gmail.com	https://s3.amazonaws.com/sveee/na12878_imgs/DEL_13_37414451-37414779.png	True	1506098568604	1506098574017	na12878_imgs
http://sveee.s3-website-us-east-1.amazonaws.com/	thomas.nicholas@utah.edu	https://s3.amazonaws.com/sveee/na12878_imgs/DEL_7_144382749-144382897.png	True	1506099483089	1506099486908	na12878_imgs
http://sveee.s3-website-us-east-1.amazonaws.com/	thomas.nicholas@utah.edu	https://s3.amazonaws.com/sveee/na12878_imgs/DEL_2_237701915-237701977.png	True	1506095386255	1506095389495	na12878_imgs
http://sveee.s3-website-us-east-1.amazonaws.com/	brian.keith.lohman@gmail.com	https://s3.amazonaws.com/sveee/na12878_imgs/DEL_12_96233490-96236776.png	True	1506095814966	1506095828540	na12878_imgs
http://sveee.s3-website-us-east-1.amazonaws.com/	thomas.nicholas@utah.edu	https://s3.amazonaws.com/sveee/na12878_imgs/DEL_11_6881402-6881922.png	True	1506096057342	1506096059435	na12878_imgs
http://sveee.s3-website-us-east-1.amazonaws.com/	semjaavria@gmail.com	https://s3.amazonaws.com/sveee/na12878_imgs/DEL_1_72778537-72784594.png	False	1506095848043	1506095882354	na12878_imgs
http://sveee.s3-website-us-east-1.amazonaws.com/	snkravitz@gmail.com	https://s3.amazonaws.com/sveee/na12878_imgs/DEL_9_132026730-132028136.png	True	1506098048857	1506098056971	na12878_imgs
http://sveee.s3-website-us-east-1.amazonaws.com/	thomas.nicholas@utah.edu	https://s3.amazonaws.com/sveee/na12878_imgs/DEL_2_209942971-209948927.png	True	1506095631352	1506095634415	na12878_imgs
http://sveee.s3-website-us-east-1.amazonaws.com/	thomas.nicholas@utah.edu	https://s3.amazonaws.com/sveee/na12878_imgs/DEL_17_81025596-81025682.png	True	1506100207108	1506100208557	na12878_imgs
http://sveee.s3-website-us-east-1.amazonaws.com/	ryan.layer@gmail.com	https://s3.amazonaws.com/sveee/na12878_imgs/DEL_X_35710355-35710586.png	False	1506095897953	1506095901466	na12878_imgs
http://sveee.s3-website-us-east-1.amazonaws.com/	thomas.nicholas@utah.edu	https://s3.amazonaws.com/sveee/na12878_imgs/DEL_11_61944785-61945082.png	True	1506096638605	1506096641518	na12878_imgs
http://sveee.s3-website-us-east-1.amazonaws.com/	tomsasani1493@gmail.com	https://s3.amazonaws.com/sveee/na12878_imgs/DUP_X_26810528-26821593.png	False	1506105263890	1506105264990	na12878_imgs
http://sveee.s3-website-us-east-1.amazonaws.com/	semjaavria@gmail.com	https://s3.amazonaws.com/sveee/na12878_imgs/DEL_12_96010454-96012414.png	True	1506112768177	1506112772745	na12878_imgs
http://sveee.s3-website-us-east-1.amazonaws.com/	snkravitz@gmail.com	https://s3.amazonaws.com/sveee/na12878_imgs/DEL_20_26260600-26261802.png	True	1506097680665	1506097683464	na12878_imgs
http://sveee.s3-website-us-east-1.amazonaws.com/	snkravitz@gmail.com	https://s3.amazonaws.com/sveee/na12878_imgs/DEL_3_144888422-144888910.png	True	1506100303028	1506100308071	na12878_imgs
http://sveee.s3-website-us-east-1.amazonaws.com/	bpederse@gmail.com	https://s3.amazonaws.com/sveee/na12878_imgs/DEL_8_84959372-84959555.png	True	1506097937144	1506097938224	na12878_imgs
http://sveee.s3-website-us-east-1.amazonaws.com/	tomsasani1493@gmail.com	https://s3.amazonaws.com/sveee/na12878_imgs/DEL_18_4955590-4955987.png	True	1506095645936	1506095650645	na12878_imgs
http://sveee.s3-website-us-east-1.amazonaws.com/	ryan.layer@gmail.com	https://s3.amazonaws.com/sveee/na12878_imgs/DEL_12_14052329-14052822.png	True	1506097341579	1506097344061	na12878_imgs
http://sveee.s3-website-us-east-1.amazonaws.com/	ryan.layer@gmail.com	https://s3.amazonaws.com/sveee/na12878_imgs/DEL_6_72863591-72873663.png	True	1506098175815	1506098176589	na12878_imgs
http://sveee.s3-website-us-east-1.amazonaws.com/	semjaavria@gmail.com	https://s3.amazonaws.com/sveee/na12878_imgs/DEL_2_66505568-66507543.png	True	1506109931468	1506109932319	na12878_imgs
http://sveee.s3-website-us-east-1.amazonaws.com/	u1136719@utah.edu	https://s3.amazonaws.com/sveee/na12878_imgs/DEL_8_145234823-145234878.png	True	1506116428418	1506116435912	na12878_imgs
http://sveee.s3-website-us-east-1.amazonaws.com/	semjaavria@gmail.com	https://s3.amazonaws.com/sveee/na12878_imgs/DEL_X_99510840-99512856.png	True	1506095474493	1506095531407	na12878_imgs
http://sveee.s3-website-us-east-1.amazonaws.com/	thomas.nicholas@utah.edu	https://s3.amazonaws.com/sveee/na12878_imgs/INV_2_125051701-125053265.png	True	1506100464293	1506100465581	na12878_imgs
http://sveee.s3-website-us-east-1.amazonaws.com/	bpederse@gmail.com	https://s3.amazonaws.com/sveee/na12878_imgs/DEL_4_111516319-111516509.png	True	1506096819422	1506096820299	na12878_imgs
http://sveee.s3-website-us-east-1.amazonaws.com/	bpederse@gmail.com	https://s3.amazonaws.com/sveee/na12878_imgs/DEL_2_89132270-89155860.png	True	1506095485323	1506095486234	na12878_imgs
http://sveee.s3-website-us-east-1.amazonaws.com/	brian.keith.lohman@gmail.com	https://s3.amazonaws.com/sveee/na12878_imgs/DEL_3_16239410-16241213.png	True	1506095322676	1506095325105	na12878_imgs
http://sveee.s3-website-us-east-1.amazonaws.com/	brian.keith.lohman@gmail.com	https://s3.amazonaws.com/sveee/na12878_imgs/DEL_7_144382749-144382897.png	True	1506102799918	1506102802219	na12878_imgs
http://sveee.s3-website-us-east-1.amazonaws.com/	ryan.layer@gmail.com	https://s3.amazonaws.com/sveee/na12878_imgs/DEL_12_122947416-122947466.png	True	1506098435473	1506098437471	na12878_imgs
http://sveee.s3-website-us-east-1.amazonaws.com/	brian.keith.lohman@gmail.com	https://s3.amazonaws.com/sveee/na12878_imgs/DEL_9_133030640-133034805.png	True	1506103481981	1506103484203	na12878_imgs
http://sveee.s3-website-us-east-1.amazonaws.com/	bpederse@gmail.com	https://s3.amazonaws.com/sveee/na12878_imgs/DEL_9_104714844-104724482.png	True	1506097386853	1506097388316	na12878_imgs
http://sveee.s3-website-us-east-1.amazonaws.com/	bpederse@gmail.com	https://s3.amazonaws.com/sveee/na12878_imgs/DEL_22_49077605-49077889.png	False	1506095781416	1506095782801	na12878_imgs
http://sveee.s3-website-us-east-1.amazonaws.com/	brian.keith.lohman@gmail.com	https://s3.amazonaws.com/sveee/na12878_imgs/DEL_12_292172-297979.png	True	1506101743826	1506101749892	na12878_imgs
http://sveee.s3-website-us-east-1.amazonaws.com/	tomsasani1493@gmail.com	https://s3.amazonaws.com/sveee/na12878_imgs/DEL_5_97413946-97414039.png	True	1506096845429	1506096860992	na12878_imgs
http://sveee.s3-website-us-east-1.amazonaws.com/	tomsasani1493@gmail.com	https://s3.amazonaws.com/sveee/na12878_imgs/INV_17_5594699-5595567.png	True	1506099702919	1506099715451	na12878_imgs
http://sveee.s3-website-us-east-1.amazonaws.com/	tomsasani1493@gmail.com	https://s3.amazonaws.com/sveee/na12878_imgs/DEL_6_32499300-32500806.png	True	1506105835880	1506105838171	na12878_imgs
http://sveee.s3-website-us-east-1.amazonaws.com/	ryan.layer@gmail.com	https://s3.amazonaws.com/sveee/na12878_imgs/DEL_2_208351101-208359313.png	True	1506096523550	1506096524707	na12878_imgs
http://sveee.s3-website-us-east-1.amazonaws.com/	jrbelyeu@gmail.com	https://s3.amazonaws.com/sveee/na12878_imgs/DEL_7_28574294-28575147.png	True	1506098697648	1506098698788	na12878_imgs
http://sveee.s3-website-us-east-1.amazonaws.com/	u1136719@utah.edu	https://s3.amazonaws.com/sveee/na12878_imgs/DEL_7_71211920-71212966.png	True	1506109812089	1506109813200	na12878_imgs
http://sveee.s3-website-us-east-1.amazonaws.com/	ryan.layer@gmail.com	https://s3.amazonaws.com/sveee/na12878_imgs/DEL_7_31590266-31591995.png	True	1506097988943	1506097989927	na12878_imgs
http://sveee.s3-website-us-east-1.amazonaws.com/	bpederse@gmail.com	https://s3.amazonaws.com/sveee/na12878_imgs/DEL_8_39737280-39737510.png	True	1506095632152	1506095633254	na12878_imgs
http://sveee.s3-website-us-east-1.amazonaws.com/	u1136719@utah.edu	https://s3.amazonaws.com/sveee/na12878_imgs/DEL_6_29843522-29849190.png	True	1506109843399	1506109903557	na12878_imgs
http://sveee.s3-website-us-east-1.amazonaws.com/	bpederse@gmail.com	https://s3.amazonaws.com/sveee/na12878_imgs/DEL_22_20950623-20953843.png	True	1506096441988	1506096443025	na12878_imgs
http://sveee.s3-website-us-east-1.amazonaws.com/	semjaavria@gmail.com	https://s3.amazonaws.com/sveee/na12878_imgs/DEL_X_126597734-126602382.png	True	1506111560471	1506111561742	na12878_imgs
http://sveee.s3-website-us-east-1.amazonaws.com/	u1136719@utah.edu	https://s3.amazonaws.com/sveee/na12878_imgs/DEL_4_161045732-161073649.png	True	1506109749384	1506109750844	na12878_imgs
http://sveee.s3-website-us-east-1.amazonaws.com/	u1136719@utah.edu	https://s3.amazonaws.com/sveee/na12878_imgs/DEL_6_67009228-67049033.png	True	1506113575957	1506113577543	na12878_imgs
http://sveee.s3-website-us-east-1.amazonaws.com/	ryan.layer@gmail.com	https://s3.amazonaws.com/sveee/na12878_imgs/DEL_18_46979009-46979603.png	True	1506034532335	1506034533856	na12878_imgs
http://sveee.s3-website-us-east-1.amazonaws.com/	ryan.layer@gmail.com	https://s3.amazonaws.com/sveee/na12878_imgs/DEL_5_136854589-136856557.png	True	1506097347073	1506097348038	na12878_imgs
http://sveee.s3-website-us-east-1.amazonaws.com/	thomas.nicholas@utah.edu	https://s3.amazonaws.com/sveee/na12878_imgs/DEL_3_68634740-68640254.png	True	1506097653766	1506097654948	na12878_imgs
http://sveee.s3-website-us-east-1.amazonaws.com/	thomas.nicholas@utah.edu	https://s3.amazonaws.com/sveee/na12878_imgs/DEL_11_51346696-51348982.png	False	1506096231979	1506096272827	na12878_imgs
http://sveee.s3-website-us-east-1.amazonaws.com/	tomsasani1493@gmail.com	https://s3.amazonaws.com/sveee/na12878_imgs/DEL_16_57326358-57328153.png	True	1506100859306	1506100886519	na12878_imgs
http://sveee.s3-website-us-east-1.amazonaws.com/	semjaavria@gmail.com	https://s3.amazonaws.com/sveee/na12878_imgs/DEL_14_26283834-26284791.png	True	1506108989418	1506108990903	na12878_imgs
http://sveee.s3-website-us-east-1.amazonaws.com/	bpederse@gmail.com	https://s3.amazonaws.com/sveee/na12878_imgs/DEL_6_38842014-38842079.png	True	1506096671344	1506096672298	na12878_imgs
http://sveee.s3-website-us-east-1.amazonaws.com/	snkravitz@gmail.com	https://s3.amazonaws.com/sveee/na12878_imgs/DEL_22_17770283-17779065.png	True	1506094686505	1506094710667	na12878_imgs
http://sveee.s3-website-us-east-1.amazonaws.com/	tomsasani1493@gmail.com	https://s3.amazonaws.com/sveee/na12878_imgs/DEL_3_194555604-194556262.png	True	1506104362364	1506104363437	na12878_imgs
http://sveee.s3-website-us-east-1.amazonaws.com/	u1136719@utah.edu	https://s3.amazonaws.com/sveee/na12878_imgs/DEL_17_51852763-51860720.png	True	1506113430908	1506113433506	na12878_imgs
http://sveee.s3-website-us-east-1.amazonaws.com/	brian.keith.lohman@gmail.com	https://s3.amazonaws.com/sveee/na12878_imgs/DEL_20_15711606-15712437.png	True	1506103069391	1506103071452	na12878_imgs
http://sveee.s3-website-us-east-1.amazonaws.com/	jrbelyeu@gmail.com	https://s3.amazonaws.com/sveee/na12878_imgs/DEL_20_2359923-2360518.png	True	1506098915507	1506098931729	na12878_imgs
http://sveee.s3-website-us-east-1.amazonaws.com/	bpederse@gmail.com	https://s3.amazonaws.com/sveee/na12878_imgs/DEL_15_39372403-39373464.png	True	1506096756721	1506096757594	na12878_imgs
http://sveee.s3-website-us-east-1.amazonaws.com/	snkravitz@gmail.com	https://s3.amazonaws.com/sveee/na12878_imgs/DEL_18_50462570-50463032.png	True	1506098518059	1506098521870	na12878_imgs
http://sveee.s3-website-us-east-1.amazonaws.com/	bpederse@gmail.com	https://s3.amazonaws.com/sveee/na12878_imgs/DEL_10_31443804-31444139.png	True	1506097487984	1506097488879	na12878_imgs
http://sveee.s3-website-us-east-1.amazonaws.com/	thomas.nicholas@utah.edu	https://s3.amazonaws.com/sveee/na12878_imgs/DEL_3_21723722-21725954.png	True	1506101094481	1506101095386	na12878_imgs
http://sveee.s3-website-us-east-1.amazonaws.com/	ryan.layer@gmail.com	https://s3.amazonaws.com/sveee/na12878_imgs/DEL_7_61971096-61975635.png	False	1506098118846	1506098159225	na12878_imgs
http://sveee.s3-website-us-east-1.amazonaws.com/	ryan.layer@gmail.com	https://s3.amazonaws.com/sveee/na12878_imgs/DEL_2_89132270-89155860.png	True	1506034310031	1506034314312	na12878_imgs
http://sveee.s3-website-us-east-1.amazonaws.com/	bpederse@gmail.com	https://s3.amazonaws.com/sveee/na12878_imgs/DEL_14_98822594-98822671.png	True	1506097818858	1506097822472	na12878_imgs
http://sveee.s3-website-us-east-1.amazonaws.com/	brian.keith.lohman@gmail.com	https://s3.amazonaws.com/sveee/na12878_imgs/DEL_X_78921957-78926007.png	False	1506098615867	1506098646885	na12878_imgs
http://sveee.s3-website-us-east-1.amazonaws.com/	semjaavria@gmail.com	https://s3.amazonaws.com/sveee/na12878_imgs/DEL_14_70658731-70658781.png	False	1506111984332	1506111986213	na12878_imgs
http://sveee.s3-website-us-east-1.amazonaws.com/	thomas.nicholas@utah.edu	https://s3.amazonaws.com/sveee/na12878_imgs/DEL_6_30230519-30230591.png	False	1506100349014	1506100352838	na12878_imgs
http://sveee.s3-website-us-east-1.amazonaws.com/	bpederse@gmail.com	https://s3.amazonaws.com/sveee/na12878_imgs/DEL_15_41604020-41604430.png	True	1506095355593	1506095357381	na12878_imgs
http://sveee.s3-website-us-east-1.amazonaws.com/	brian.keith.lohman@gmail.com	https://s3.amazonaws.com/sveee/na12878_imgs/INV_12_39859981-39860368.png	True	1506103223622	1506103227381	na12878_imgs
http://sveee.s3-website-us-east-1.amazonaws.com/	thomas.nicholas@utah.edu	https://s3.amazonaws.com/sveee/na12878_imgs/DEL_1_36749217-36749269.png	True	1506095767786	1506095791971	na12878_imgs
http://sveee.s3-website-us-east-1.amazonaws.com/	ryan.layer@gmail.com	https://s3.amazonaws.com/sveee/na12878_imgs/DEL_4_133445429-133445697.png	True	1506098053283	1506098104199	na12878_imgs
http://sveee.s3-website-us-east-1.amazonaws.com/	semjaavria@gmail.com	https://s3.amazonaws.com/sveee/na12878_imgs/DEL_13_79757405-79757461.png	True	1506095536216	1506095538532	na12878_imgs
http://sveee.s3-website-us-east-1.amazonaws.com/	snkravitz@gmail.com	https://s3.amazonaws.com/sveee/na12878_imgs/DEL_8_2148345-2148431.png	True	1506100395707	1506100398076	na12878_imgs
http://sveee.s3-website-us-east-1.amazonaws.com/	jrbelyeu@gmail.com	https://s3.amazonaws.com/sveee/na12878_imgs/DEL_6_32676558-32677026.png	True	1506095421050	1506095423963	na12878_imgs
http://sveee.s3-website-us-east-1.amazonaws.com/	u1136719@utah.edu	https://s3.amazonaws.com/sveee/na12878_imgs/DEL_1_243127774-243129222.png	True	1506111246957	1506111250446	na12878_imgs
http://sveee.s3-website-us-east-1.amazonaws.com/	semjaavria@gmail.com	https://s3.amazonaws.com/sveee/na12878_imgs/DEL_X_108353221-108357383.png	True	1506098759352	1506098884634	na12878_imgs
http://sveee.s3-website-us-east-1.amazonaws.com/	bpederse@gmail.com	https://s3.amazonaws.com/sveee/na12878_imgs/DEL_1_4204667-4204717.png	False	1506097402110	1506097411581	na12878_imgs
http://sveee.s3-website-us-east-1.amazonaws.com/	semjaavria@gmail.com	https://s3.amazonaws.com/sveee/na12878_imgs/DEL_9_83071620-83072069.png	True	1506110870232	1506110879211	na12878_imgs
http://sveee.s3-website-us-east-1.amazonaws.com/	u1136719@utah.edu	https://s3.amazonaws.com/sveee/na12878_imgs/DEL_5_86246008-86247146.png	True	1506114496238	1506114498050	na12878_imgs
http://sveee.s3-website-us-east-1.amazonaws.com/	snkravitz@gmail.com	https://s3.amazonaws.com/sveee/na12878_imgs/DEL_4_163394004-163396424.png	True	1506102042610	1506102044237	na12878_imgs
http://sveee.s3-website-us-east-1.amazonaws.com/	semjaavria@gmail.com	https://s3.amazonaws.com/sveee/na12878_imgs/DEL_8_112294057-112297142.png	True	1506113235310	1506113247825	na12878_imgs
http://sveee.s3-website-us-east-1.amazonaws.com/	tomsasani1493@gmail.com	https://s3.amazonaws.com/sveee/na12878_imgs/DEL_7_33712013-33712074.png	True	1506105566135	1506105567763	na12878_imgs
http://sveee.s3-website-us-east-1.amazonaws.com/	bpederse@gmail.com	https://s3.amazonaws.com/sveee/na12878_imgs/DEL_X_20886928-20887286.png	False	1506096133079	1506096141696	na12878_imgs
http://sveee.s3-website-us-east-1.amazonaws.com/	ryan.layer@gmail.com	https://s3.amazonaws.com/sveee/na12878_imgs/DEL_11_29967582-29968470.png	True	1506096349532	1506096350105	na12878_imgs
http://sveee.s3-website-us-east-1.amazonaws.com/	thomas.nicholas@utah.edu	https://s3.amazonaws.com/sveee/na12878_imgs/DEL_6_131440528-131440607.png	False	1506100405375	1506100407080	na12878_imgs
http://sveee.s3-website-us-east-1.amazonaws.com/	thomas.nicholas@utah.edu	https://s3.amazonaws.com/sveee/na12878_imgs/DEL_12_122947416-122947466.png	False	1506099735500	1506099740501	na12878_imgs
http://sveee.s3-website-us-east-1.amazonaws.com/	ryan.layer@gmail.com	https://s3.amazonaws.com/sveee/na12878_imgs/DEL_5_26796753-26801901.png	True	1506098388374	1506098390237	na12878_imgs
http://sveee.s3-website-us-east-1.amazonaws.com/	semjaavria@gmail.com	https://s3.amazonaws.com/sveee/na12878_imgs/DUP_17_18624594-18633671.png	False	1506103250362	1506103252382	na12878_imgs
http://sveee.s3-website-us-east-1.amazonaws.com/	brian.keith.lohman@gmail.com	https://s3.amazonaws.com/sveee/na12878_imgs/DUP_X_26810528-26821593.png	True	1506098290285	1506098295514	na12878_imgs
http://sveee.s3-website-us-east-1.amazonaws.com/	semjaavria@gmail.com	https://s3.amazonaws.com/sveee/na12878_imgs/DEL_3_86336090-86336146.png	False	1506110675141	1506110676514	na12878_imgs
http://sveee.s3-website-us-east-1.amazonaws.com/	tomsasani1493@gmail.com	https://s3.amazonaws.com/sveee/na12878_imgs/DEL_14_41122391-41122487.png	True	1506095637861	1506095641032	na12878_imgs
http://sveee.s3-website-us-east-1.amazonaws.com/	thomas.nicholas@utah.edu	https://s3.amazonaws.com/sveee/na12878_imgs/DEL_5_10756185-10756522.png	True	1506096000149	1506096001534	na12878_imgs
http://sveee.s3-website-us-east-1.amazonaws.com/	jrbelyeu@gmail.com	https://s3.amazonaws.com/sveee/na12878_imgs/DEL_11_58587133-58587988.png	True	1506100393838	1506100395114	na12878_imgs
http://sveee.s3-website-us-east-1.amazonaws.com/	ryan.layer@gmail.com	https://s3.amazonaws.com/sveee/na12878_imgs/DEL_3_75583324-75590596.png	False	1506097629673	1506097631631	na12878_imgs
http://sveee.s3-website-us-east-1.amazonaws.com/	bpederse@gmail.com	https://s3.amazonaws.com/sveee/na12878_imgs/DEL_7_120290162-120291382.png	True	1506096131098	1506096132872	na12878_imgs
http://sveee.s3-website-us-east-1.amazonaws.com/	semjaavria@gmail.com	https://s3.amazonaws.com/sveee/na12878_imgs/DEL_7_158029473-158030453.png	True	1506109222957	1506109224146	na12878_imgs
http://sveee.s3-website-us-east-1.amazonaws.com/	thomas.nicholas@utah.edu	https://s3.amazonaws.com/sveee/na12878_imgs/DEL_1_108402972-108405499.png	True	1506100205847	1506100206904	na12878_imgs
http://sveee.s3-website-us-east-1.amazonaws.com/	semjaavria@gmail.com	https://s3.amazonaws.com/sveee/na12878_imgs/DEL_2_220052751-220056378.png	True	1506096901947	1506096912840	na12878_imgs
http://sveee.s3-website-us-east-1.amazonaws.com/	ryan.layer@gmail.com	https://s3.amazonaws.com/sveee/na12878_imgs/DEL_18_47694968-47698389.png	True	1506097345929	1506097346866	na12878_imgs
http://sveee.s3-website-us-east-1.amazonaws.com/	u1136719@utah.edu	https://s3.amazonaws.com/sveee/na12878_imgs/DEL_11_9525772-9526790.png	True	1506113045885	1506113068718	na12878_imgs
http://sveee.s3-website-us-east-1.amazonaws.com/	tomsasani1493@gmail.com	https://s3.amazonaws.com/sveee/na12878_imgs/DEL_10_24376838-24378445.png	True	1506105509596	1506105510432	na12878_imgs
http://sveee.s3-website-us-east-1.amazonaws.com/	jrbelyeu@gmail.com	https://s3.amazonaws.com/sveee/na12878_imgs/DEL_3_118281607-118281829.png	True	1506099095585	1506099097286	na12878_imgs
http://sveee.s3-website-us-east-1.amazonaws.com/	thomas.nicholas@utah.edu	https://s3.amazonaws.com/sveee/na12878_imgs/DEL_10_19996544-19998179.png	True	1506101262986	1506101264305	na12878_imgs
http://sveee.s3-website-us-east-1.amazonaws.com/	thomas.nicholas@utah.edu	https://s3.amazonaws.com/sveee/na12878_imgs/DEL_5_178109064-178113416.png	True	1506100755799	1506100756821	na12878_imgs
http://sveee.s3-website-us-east-1.amazonaws.com/	bpederse@gmail.com	https://s3.amazonaws.com/sveee/na12878_imgs/DEL_6_101934561-101939028.png	True	1506096957618	1506096960431	na12878_imgs
http://sveee.s3-website-us-east-1.amazonaws.com/	thomas.nicholas@utah.edu	https://s3.amazonaws.com/sveee/na12878_imgs/DEL_4_73831245-73831819.png	True	1506098714463	1506098715372	na12878_imgs
http://sveee.s3-website-us-east-1.amazonaws.com/	snkravitz@gmail.com	https://s3.amazonaws.com/sveee/na12878_imgs/DEL_13_92111709-92111830.png	False	1506103883077	1506103896108	na12878_imgs
http://sveee.s3-website-us-east-1.amazonaws.com/	ryan.layer@gmail.com	https://s3.amazonaws.com/sveee/na12878_imgs/DEL_8_114934391-114934683.png	True	1506096427412	1506096428302	na12878_imgs
http://sveee.s3-website-us-east-1.amazonaws.com/	snkravitz@gmail.com	https://s3.amazonaws.com/sveee/na12878_imgs/DEL_19_55470570-55472052.png	True	1506100120157	1506100121325	na12878_imgs
http://sveee.s3-website-us-east-1.amazonaws.com/	bpederse@gmail.com	https://s3.amazonaws.com/sveee/na12878_imgs/DEL_11_68183089-68183404.png	True	1506096210464	1506096211347	na12878_imgs
http://sveee.s3-website-us-east-1.amazonaws.com/	snkravitz@gmail.com	https://s3.amazonaws.com/sveee/na12878_imgs/DEL_12_38009953-38018211.png	True	1506103874139	1506103876294	na12878_imgs
http://sveee.s3-website-us-east-1.amazonaws.com/	thomas.nicholas@utah.edu	https://s3.amazonaws.com/sveee/na12878_imgs/INS_21_23080617-23080619.png	False	1506100445331	1506100448554	na12878_imgs
http://sveee.s3-website-us-east-1.amazonaws.com/	ryan.layer@gmail.com	https://s3.amazonaws.com/sveee/na12878_imgs/DEL_7_51081675-51081733.png	True	1506034335832	1506034336903	na12878_imgs
http://sveee.s3-website-us-east-1.amazonaws.com/	bpederse@gmail.com	https://s3.amazonaws.com/sveee/na12878_imgs/DEL_1_88873547-88873598.png	True	1506095568364	1506095569861	na12878_imgs
http://sveee.s3-website-us-east-1.amazonaws.com/	brian.keith.lohman@gmail.com	https://s3.amazonaws.com/sveee/na12878_imgs/DEL_2_155818938-155833162.png	False	1506101716894	1506101733393	na12878_imgs
http://sveee.s3-website-us-east-1.amazonaws.com/	tomsasani1493@gmail.com	https://s3.amazonaws.com/sveee/na12878_imgs/INV_8_138348193-138349910.png	True	1506104516611	1506104517991	na12878_imgs
http://sveee.s3-website-us-east-1.amazonaws.com/	tomsasani1493@gmail.com	https://s3.amazonaws.com/sveee/na12878_imgs/DEL_7_51081675-51081733.png	True	1506105522148	1506105523055	na12878_imgs
http://sveee.s3-website-us-east-1.amazonaws.com/	u1136719@utah.edu	https://s3.amazonaws.com/sveee/na12878_imgs/DEL_9_131700957-131702150.png	True	1506114513592	1506114515908	na12878_imgs
http://sveee.s3-website-us-east-1.amazonaws.com/	brian.keith.lohman@gmail.com	https://s3.amazonaws.com/sveee/na12878_imgs/DEL_13_113991046-113991116.png	True	1506095763634	1506095765225	na12878_imgs
http://sveee.s3-website-us-east-1.amazonaws.com/	u1136719@utah.edu	https://s3.amazonaws.com/sveee/na12878_imgs/DEL_X_33208976-33209125.png	False	1506114172037	1506114177019	na12878_imgs
http://sveee.s3-website-us-east-1.amazonaws.com/	thomas.nicholas@utah.edu	https://s3.amazonaws.com/sveee/na12878_imgs/DEL_16_10924958-10925626.png	False	1506098187181	1506098195890	na12878_imgs
http://sveee.s3-website-us-east-1.amazonaws.com/	u1136719@utah.edu	https://s3.amazonaws.com/sveee/na12878_imgs/DEL_5_154315917-154316002.png	True	1506109760020	1506109761184	na12878_imgs
http://sveee.s3-website-us-east-1.amazonaws.com/	ryan.layer@gmail.com	https://s3.amazonaws.com/sveee/na12878_imgs/DEL_2_200312454-200312679.png	True	1506096119773	1506096120543	na12878_imgs
http://sveee.s3-website-us-east-1.amazonaws.com/	bpederse@gmail.com	https://s3.amazonaws.com/sveee/na12878_imgs/DEL_3_162512202-162525833.png	True	1506097042578	1506097044923	na12878_imgs
http://sveee.s3-website-us-east-1.amazonaws.com/	thomas.nicholas@utah.edu	https://s3.amazonaws.com/sveee/na12878_imgs/DEL_5_179847334-179848559.png	True	1506096521140	1506096527027	na12878_imgs
http://sveee.s3-website-us-east-1.amazonaws.com/	u1136719@utah.edu	https://s3.amazonaws.com/sveee/na12878_imgs/DEL_7_32774939-32777677.png	True	1506111568257	1506111574407	na12878_imgs
http://sveee.s3-website-us-east-1.amazonaws.com/	bpederse@gmail.com	https://s3.amazonaws.com/sveee/na12878_imgs/DEL_7_36441167-36441941.png	True	1506096095000	1506096097259	na12878_imgs
http://sveee.s3-website-us-east-1.amazonaws.com/	ryan.layer@gmail.com	https://s3.amazonaws.com/sveee/na12878_imgs/DEL_8_56107697-56108054.png	True	1506095931384	1506095932741	na12878_imgs
http://sveee.s3-website-us-east-1.amazonaws.com/	semjaavria@gmail.com	https://s3.amazonaws.com/sveee/na12878_imgs/DEL_6_32514808-32516265.png	True	1506113216779	1506113220215	na12878_imgs
http://sveee.s3-website-us-east-1.amazonaws.com/	tomsasani1493@gmail.com	https://s3.amazonaws.com/sveee/na12878_imgs/DEL_17_20662625-20663102.png	False	1506105523262	1506105525125	na12878_imgs
http://sveee.s3-website-us-east-1.amazonaws.com/	thomas.nicholas@utah.edu	https://s3.amazonaws.com/sveee/na12878_imgs/DEL_5_166294129-166294321.png	True	1506097899967	1506097900880	na12878_imgs
http://sveee.s3-website-us-east-1.amazonaws.com/	bpederse@gmail.com	https://s3.amazonaws.com/sveee/na12878_imgs/DEL_3_179654342-179654808.png	True	1506096849784	1506096850392	na12878_imgs
http://sveee.s3-website-us-east-1.amazonaws.com/	snkravitz@gmail.com	https://s3.amazonaws.com/sveee/na12878_imgs/DEL_2_242608433-242608488.png	False	1506098329648	1506098334686	na12878_imgs
http://sveee.s3-website-us-east-1.amazonaws.com/	tomsasani1493@gmail.com	https://s3.amazonaws.com/sveee/na12878_imgs/DEL_9_135296997-135297073.png	True	1506105949676	1506105950751	na12878_imgs
http://sveee.s3-website-us-east-1.amazonaws.com/	ryan.layer@gmail.com	https://s3.amazonaws.com/sveee/na12878_imgs/DEL_2_220052322-220052915.png	True	1506096332955	1506096333785	na12878_imgs
http://sveee.s3-website-us-east-1.amazonaws.com/	snkravitz@gmail.com	https://s3.amazonaws.com/sveee/na12878_imgs/DEL_4_186441632-186444075.png	True	1506099394934	1506099396123	na12878_imgs
http://sveee.s3-website-us-east-1.amazonaws.com/	ryan.layer@gmail.com	https://s3.amazonaws.com/sveee/na12878_imgs/DEL_10_71314957-71315065.png	True	1506034760383	1506034761544	na12878_imgs
http://sveee.s3-website-us-east-1.amazonaws.com/	ryan.layer@gmail.com	https://s3.amazonaws.com/sveee/na12878_imgs/DEL_11_43909603-43909911.png	True	1506097673542	1506097675356	na12878_imgs
http://sveee.s3-website-us-east-1.amazonaws.com/	thomas.nicholas@utah.edu	https://s3.amazonaws.com/sveee/na12878_imgs/DEL_8_146057037-146057833.png	True	1506097719619	1506097721865	na12878_imgs
http://sveee.s3-website-us-east-1.amazonaws.com/	brian.keith.lohman@gmail.com	https://s3.amazonaws.com/sveee/na12878_imgs/DEL_6_32454946-32478407.png	True	1506099931847	1506099950341	na12878_imgs
http://sveee.s3-website-us-east-1.amazonaws.com/	snkravitz@gmail.com	https://s3.amazonaws.com/sveee/na12878_imgs/DEL_8_103994623-103996788.png	True	1506102706058	1506102707067	na12878_imgs
http://sveee.s3-website-us-east-1.amazonaws.com/	brian.keith.lohman@gmail.com	https://s3.amazonaws.com/sveee/na12878_imgs/DEL_7_21587706-21587827.png	True	1506097818001	1506097819701	na12878_imgs
http://sveee.s3-website-us-east-1.amazonaws.com/	bpederse@gmail.com	https://s3.amazonaws.com/sveee/na12878_imgs/DEL_4_9157568-9214307.png	False	1506098110328	1506098111979	na12878_imgs
http://sveee.s3-website-us-east-1.amazonaws.com/	ryan.layer@gmail.com	https://s3.amazonaws.com/sveee/na12878_imgs/DEL_21_39863887-39863992.png	True	1506098506167	1506098506952	na12878_imgs
http://sveee.s3-website-us-east-1.amazonaws.com/	snkravitz@gmail.com	https://s3.amazonaws.com/sveee/na12878_imgs/DEL_3_195505831-195507123.png	True	1506097899604	1506097910064	na12878_imgs
http://sveee.s3-website-us-east-1.amazonaws.com/	brian.keith.lohman@gmail.com	https://s3.amazonaws.com/sveee/na12878_imgs/DEL_2_130954939-130957401.png	True	1506099476035	1506099479107	na12878_imgs
http://sveee.s3-website-us-east-1.amazonaws.com/	ryan.layer@gmail.com	https://s3.amazonaws.com/sveee/na12878_imgs/DEL_3_131708252-131713384.png	True	1506097186060	1506097186709	na12878_imgs
http://sveee.s3-website-us-east-1.amazonaws.com/	jrbelyeu@gmail.com	https://s3.amazonaws.com/sveee/na12878_imgs/DEL_14_73997195-74024603.png	False	1506095536735	1506095587423	na12878_imgs
http://sveee.s3-website-us-east-1.amazonaws.com/	snkravitz@gmail.com	https://s3.amazonaws.com/sveee/na12878_imgs/DEL_3_192875329-192885405.png	True	1506099264813	1506099266063	na12878_imgs
http://sveee.s3-website-us-east-1.amazonaws.com/	u1136719@utah.edu	https://s3.amazonaws.com/sveee/na12878_imgs/INV_12_39859981-39860368.png	True	1506110421494	1506110461600	na12878_imgs
http://sveee.s3-website-us-east-1.amazonaws.com/	ryan.layer@gmail.com	https://s3.amazonaws.com/sveee/na12878_imgs/DEL_6_74932705-74933071.png	True	1506096448081	1506096449423	na12878_imgs
http://sveee.s3-website-us-east-1.amazonaws.com/	jrbelyeu@gmail.com	https://s3.amazonaws.com/sveee/na12878_imgs/DEL_2_154494940-154495150.png	True	1506098510069	1506098513115	na12878_imgs
http://sveee.s3-website-us-east-1.amazonaws.com/	jrbelyeu@gmail.com	https://s3.amazonaws.com/sveee/na12878_imgs/DEL_22_50664005-50664065.png	False	1506099382109	1506099388262	na12878_imgs
http://sveee.s3-website-us-east-1.amazonaws.com/	thomas.nicholas@utah.edu	https://s3.amazonaws.com/sveee/na12878_imgs/DEL_20_26092755-26094314.png	True	1506098033464	1506098034488	na12878_imgs
http://sveee.s3-website-us-east-1.amazonaws.com/	snkravitz@gmail.com	https://s3.amazonaws.com/sveee/na12878_imgs/DEL_8_40774597-40779782.png	True	1506099815621	1506099818466	na12878_imgs
http://sveee.s3-website-us-east-1.amazonaws.com/	ryan.layer@gmail.com	https://s3.amazonaws.com/sveee/na12878_imgs/DEL_8_114862620-114862753.png	True	1506034658085	1506034659873	na12878_imgs
http://sveee.s3-website-us-east-1.amazonaws.com/	ryan.layer@gmail.com	https://s3.amazonaws.com/sveee/na12878_imgs/DEL_10_10075348-10075398.png	False	1506095889508	1506095891190	na12878_imgs
http://sveee.s3-website-us-east-1.amazonaws.com/	semjaavria@gmail.com	https://s3.amazonaws.com/sveee/na12878_imgs/DEL_18_13143139-13144147.png	True	1506101533473	1506101535212	na12878_imgs
http://sveee.s3-website-us-east-1.amazonaws.com/	ryan.layer@gmail.com	https://s3.amazonaws.com/sveee/na12878_imgs/DEL_4_172988631-172992933.png	True	1506096138538	1506096139128	na12878_imgs
http://sveee.s3-website-us-east-1.amazonaws.com/	brian.keith.lohman@gmail.com	https://s3.amazonaws.com/sveee/na12878_imgs/DEL_15_82565779-82567876.png	True	1506096356842	1506096358748	na12878_imgs
http://sveee.s3-website-us-east-1.amazonaws.com/	tomsasani1493@gmail.com	https://s3.amazonaws.com/sveee/na12878_imgs/DEL_4_6897351-6900401.png	True	1506101833287	1506101837104	na12878_imgs
http://sveee.s3-website-us-east-1.amazonaws.com/	tomsasani1493@gmail.com	https://s3.amazonaws.com/sveee/na12878_imgs/DEL_20_61724701-61725601.png	True	1506097062023	1506097063971	na12878_imgs
http://sveee.s3-website-us-east-1.amazonaws.com/	tomsasani1493@gmail.com	https://s3.amazonaws.com/sveee/na12878_imgs/DEL_8_7355293-7364762.png	False	1506104595914	1506104598026	na12878_imgs
http://sveee.s3-website-us-east-1.amazonaws.com/	semjaavria@gmail.com	https://s3.amazonaws.com/sveee/na12878_imgs/DEL_12_34845067-34849183.png	True	1506113107771	1506113108434	na12878_imgs
http://sveee.s3-website-us-east-1.amazonaws.com/	bpederse@gmail.com	https://s3.amazonaws.com/sveee/na12878_imgs/DEL_8_138742943-138743864.png	True	1506095870523	1506095871499	na12878_imgs
http://sveee.s3-website-us-east-1.amazonaws.com/	ryan.layer@gmail.com	https://s3.amazonaws.com/sveee/na12878_imgs/DEL_2_49561482-49561626.png	True	1506034034411	1506034038114	na12878_imgs
[truncated: 9,961 more rows]
