# Supplementary material for: SV-plaudit: A cloud-based framework for manually curating thousands of structural variants
Source: Gigascience. 2018 May 31;7(7):giy064. doi: 10.1093/gigascience/giy064 (PMC6030999; doi:10.1093/gigascience/giy064)
Supplement: Additional Files [file giy064_supp.zip › Supplemental_File_5.vcf]

##fileformat=VCFv4.1
##FILTER=<ID=PASS,Description="All filters passed">
##reference=ftp://ftp.1000genomes.ebi.ac.uk//vol1/ftp/technical/reference/phase2_reference_assembly_sequence/hs37d5.fa.gz
##INFO=<ID=TSD,Number=1,Type=String,Description="Precise Target Site Duplication for bases, if unknown, value will be NULL">
##INFO=<ID=SVTYPE,Number=1,Type=String,Description="Type of structural variant">
##INFO=<ID=MSTART,Number=1,Type=Integer,Description="Mitochondrial start coordinate of inserted sequence">
##INFO=<ID=MLEN,Number=1,Type=Integer,Description="Estimated length of mitochondrial insert">
##INFO=<ID=MEND,Number=1,Type=Integer,Description="Mitochondrial end coordinate of inserted sequence">
##INFO=<ID=MEINFO,Number=4,Type=String,Description="Mobile element info of the form NAME,START,END<POLARITY; If there is only 5' OR 3' support for this call, will be NULL NULL for START and END">
##INFO=<ID=SVLEN,Number=.,Type=Integer,Description="Difference in length between REF and ALT alleles">
##INFO=<ID=IMPRECISE,Number=0,Type=Flag,Description="Imprecise structural variation">
##INFO=<ID=CIEND,Number=2,Type=Integer,Description="Confidence interval around END for imprecise variants">
##INFO=<ID=CIPOS,Number=2,Type=Integer,Description="Confidence interval around POS for imprecise variants">
##INFO=<ID=END,Number=1,Type=Integer,Description="End coordinate of this variant">
##INFO=<ID=CS,Number=1,Type=String,Description="Source call set.">
##INFO=<ID=MC,Number=.,Type=String,Description="Merged calls.">
##INFO=<ID=AF,Number=A,Type=Float,Description="Estimated allele frequency in the range (0,1)">
##INFO=<ID=NS,Number=1,Type=Integer,Description="Number of samples with data">
##INFO=<ID=EAS_AF,Number=A,Type=Float,Description="Allele frequency in the EAS populations calculated from AC and AN, in the range (0,1)">
##INFO=<ID=EUR_AF,Number=A,Type=Float,Description="Allele frequency in the EUR populations calculated from AC and AN, in the range (0,1)">
##INFO=<ID=AFR_AF,Number=A,Type=Float,Description="Allele frequency in the AFR populations calculated from AC and AN, in the range (0,1)">
##INFO=<ID=AMR_AF,Number=A,Type=Float,Description="Allele frequency in the AMR populations calculated from AC and AN, in the range (0,1)">
##INFO=<ID=SAS_AF,Number=A,Type=Float,Description="Allele frequency in the SAS populations calculated from AC and AN, in the range (0,1)">
##INFO=<ID=SITEPOST,Number=1,Type=Float,Description="Site Median posterior probability from MVNcall.">
##FORMAT=<ID=GT,Number=1,Type=String,Description="Genotype">
##ALT=<ID=INV,Description="Inversion">
##ALT=<ID=INS:MT,Description="Nuclear Mitochondrial Insertion">
##ALT=<ID=INS:ME:SVA,Description="Insertion of SVA element">
##ALT=<ID=INS:ME:LINE1,Description="Insertion of LINE1 element">
##ALT=<ID=INS:ME:ALU,Description="Insertion of ALU element">
##ALT=<ID=DUP,Description="Duplication">
##ALT=<ID=DEL,Description="Deletion">
##ALT=<ID=CNV,Description="Copy Number Polymorphism">
##ALT=<ID=CN9,Description="Copy number allele: 9 copies">
##ALT=<ID=CN8,Description="Copy number allele: 8 copies">
##ALT=<ID=CN7,Description="Copy number allele: 7 copies">
##ALT=<ID=CN6,Description="Copy number allele: 6 copies">
##ALT=<ID=CN5,Description="Copy number allele: 5 copies">
##ALT=<ID=CN4,Description="Copy number allele: 4 copies">
##ALT=<ID=CN3,Description="Copy number allele: 3 copies">
##ALT=<ID=CN2,Description="Copy number allele: 2 copies">
##ALT=<ID=CN1,Description="Copy number allele: 1 copy">
##ALT=<ID=CN0,Description="Copy number allele: 0 copies">
##contig=<ID=1,length=249250621>
##contig=<ID=2,length=243199373>
##contig=<ID=3,length=198022430>
##contig=<ID=4,length=191154276>
##contig=<ID=5,length=180915260>
##contig=<ID=6,length=171115067>
##contig=<ID=7,length=159138663>
##contig=<ID=8,length=146364022>
##contig=<ID=9,length=141213431>
##contig=<ID=10,length=135534747>
##contig=<ID=11,length=135006516>
##contig=<ID=12,length=133851895>
##contig=<ID=13,length=115169878>
##contig=<ID=14,length=107349540>
##contig=<ID=15,length=102531392>
##contig=<ID=16,length=90354753>
##contig=<ID=17,length=81195210>
##contig=<ID=18,length=78077248>
##contig=<ID=19,length=59128983>
##contig=<ID=20,length=63025520>
##contig=<ID=21,length=48129895>
##contig=<ID=22,length=51304566>
##contig=<ID=X,length=155270560>
##contig=<ID=Y,length=59373566>
##contig=<ID=MT,length=16569>
##INFO=<ID=AC,Number=.,Type=Integer,Description="Allele count in genotypes">
##INFO=<ID=AN,Number=1,Type=Integer,Description="Total number of alleles in called genotypes">
##bcftools_viewVersion=1.3.1-1-g4d44e83-dirty+htslib-1.3.1-12-g0454d47
##bcftools_viewCommand=view -c 1 -s NA12878 ALL.wgs.mergedSV.v8.20130502.svs.genotypes.vcf.gz
##INFO=<ID=SVPD,Number=1,Type=Character,Description="Details of SV-plaudit scorer count and scores in the format COUNT|SCORE1,SCORE2,SCOREN. Answers the question: `Does the top sample support the variant type shown? If so, does it appear to be a de novo mutation? Choose one answer from below or type the corresponding letter key.` Available answers were as follows: `True`; `False`; `denovo`">
##INFO=<ID=SVP,Number=1,Type=Float,Description="SV-plaudit curation score, the mean of scores for that entry where the values of the following curation answers: `True`; `False`; `denovo` are 1,0,1">
#CHROM	POS	ID	REF	ALT	QUAL	FILTER	INFO	FORMAT	NA12878
1	2911536	DEL_pindel_91	TAAGAAATTAATGGGCCGGGCGCGGTGGCTCACGCCTGTAATCCCAGCACTTTGGGAGGCCGAGATGGGCAGATCACGAGGTCAGGAGATCGAGACCATCCTGGCTAACACGGTGAAACCCCGTCTCTACTAAAAATACAAAAATTAGCCGGGCATGGTGGCGCGTGCCTGTAGTCCCAGCTACACAGGAGGCTGAGGCAGGAGAATGGTGTGAACCCGGGAGGCGGAGCTTGCAGTGAGTCGAGATCGCGCCACTGCACTCCAGCCTGGGCGACAGAGCGAAACTCCGTCTCAAAAAAAAAAAAAAAAAAAAAA	T	.	PASS	AC=1;AF=0.269369;AFR_AF=0.4531;AMR_AF=0.2421;AN=2;CS=DEL_pindel;EAS_AF=0.3542;END=2911850;EUR_AF=0.1133;MEINFO=AluYg6a2,1,281,+;NS=2504;SAS_AF=0.1135;SITEPOST=0.9996;SVTYPE=DEL_ALU	GT	1|0
1	3995268	ALU_umary_ALU_5	N	<INS:ME:ALU>	.	.	AC=2;AF=0.785543;AFR_AF=0.7806;AMR_AF=0.804;AN=2;CS=ALU_umary;EAS_AF=0.7609;EUR_AF=0.7992;MEINFO=AluUndef,89,280,-;NS=2504;SAS_AF=0.7904;SITEPOST=0.9891;SVLEN=191;SVTYPE=ALU;TSD=null	GT	1|1
1	4204667	DEL_pindel_129	ACACCATTATCATTATCATCACCACCACCACCACCACCACACCACCACCAT	A	.	PASS	AC=1;AF=0.485623;AFR_AF=0.4902;AMR_AF=0.4841;AN=2;CS=DEL_pindel;EAS_AF=0.4841;END=4204717;EUR_AF=0.4841;NS=2504;SAS_AF=0.4836;SITEPOST=0.9999;SVTYPE=DEL;SVP=0.0;SVPD=9|0,9,0	GT	1|0
1	5934301	ALU_umary_ALU_10	G	<INS:ME:ALU>	.	.	AC=1;AF=0.115815;AFR_AF=0.1702;AMR_AF=0.0951;AN=2;CS=ALU_umary;EAS_AF=0.0089;EUR_AF=0.1869;MEINFO=AluUndef,36,279,+;NS=2504;SAS_AF=0.0941;SITEPOST=1;SVLEN=243;SVTYPE=ALU;TSD=AAAGAAAATTAGG	GT	1|0
1	7570074	BI_GS_DEL1_B5_P0008_654	A	<CN0>	100	PASS	AC=1;AF=0.161741;AFR_AF=0.0658;AMR_AF=0.1153;AN=2;CIEND=0,0;CIPOS=0,0;CS=DEL_union;EAS_AF=0.2857;END=7571521;EUR_AF=0.1928;MC=SI_BD_86,UW_VH_6262,YL_CN_TSI_23,UW_VH_1671,EM_DL_DEL1004393,YL_CN_JPT_38;NS=2504;SAS_AF=0.1646;SVTYPE=DEL;SVP=1.0;SVPD=9|9,0,0	GT	1|0
1	9595360	YL_CN_GBR_48	A	<CN0>	100	PASS	AC=1;AF=0.219249;AFR_AF=0.3003;AMR_AF=0.1412;AN=2;CIEND=-500,1000;CIPOS=-1000,500;CS=DEL_union;EAS_AF=0.3095;END=9597869;EUR_AF=0.1352;MC=YL_CN_ASW_55,SI_BD_109,EM_DL_DEL1005663,YL_CN_CDX_32,BI_GS_DEL1_B1_P0010_450,UW_VH_2284,UW_VH_15255;NS=2504;SAS_AF=0.1585;SVTYPE=DEL;SVP=1.0;SVPD=9|9,0,0	GT	1|0
1	10482499	UW_VH_0	G	<CN0>	100	PASS	AC=1;AF=0.329273;AFR_AF=0.4092;AMR_AF=0.3458;AN=2;CIEND=0,468;CIPOS=-504,0;CS=DEL_union;EAS_AF=0.2837;END=10483790;EUR_AF=0.3091;MC=SI_BD_118,EM_DL_DEL1005915,YL_CN_ASW_57,YL_CN_STU_30,YL_CN_ESN_29,YL_CN_JPT_45,YL_CN_PEL_36,YL_CN_GIH_28;NS=2504;SAS_AF=0.2771;SVTYPE=DEL;SVP=0.8;SVPD=10|8,2,0	GT	0|1
1	11682873	UW_VH_58	T	<CN0>	100	PASS	AC=1;AF=0.505591;AFR_AF=0.3313;AMR_AF=0.6484;AN=2;CIEND=0,435;CIPOS=-575,0;CS=DEL_union;EAS_AF=0.3929;END=11683189;EUR_AF=0.7803;MC=BI_GS_DEL1_B5_P0012_700;NS=2504;SAS_AF=0.4734;SVTYPE=DEL;SVP=1.0;SVPD=9|9,0,0	GT	1|0
1	11830220	SVA_umary_SVA_5	T	<INS:ME:SVA>	.	.	AC=1;AF=0.0670926;AFR_AF=0.0454;AMR_AF=0.0288;AN=2;CS=SVA_umary;EAS_AF=0.0734;EUR_AF=0.0656;MEINFO=SVA,359,1626,-;NS=2504;SAS_AF=0.1186;SITEPOST=1;SVLEN=1267;SVTYPE=SVA;TSD=TAAATTTTTCTT	GT	0|1
1	13854375	ALU_umary_ALU_36	G	<INS:ME:ALU>	.	.	AC=1;AF=0.0892572;AFR_AF=0.1082;AMR_AF=0.098;AN=2;CS=ALU_umary;EAS_AF=0.1071;EUR_AF=0.0557;MEINFO=AluUndef,4,238,+;NS=2504;SAS_AF=0.0736;SITEPOST=1;SVLEN=234;SVTYPE=ALU;TSD=null	GT	0|1
1	16151682	YL_CN_FIN_64	C	<CN0>	100	PASS	AC=1;AF=0.23742;AFR_AF=0.0764;AMR_AF=0.3256;AN=2;CIEND=-500,1000;CIPOS=-1000,500;CS=DEL_union;EAS_AF=0.0893;END=16155632;EUR_AF=0.3529;MC=UW_VH_1990,EM_DL_DEL01307,YL_CN_GIH_42,BI_GS_DEL1_B2_P0017_83;NS=2504;SAS_AF=0.4264;SVTYPE=DEL;SVP=1.0;SVPD=9|9,0,0	GT	1|0
1	17026064	DUP_gs_CNV_1_17026064_17052112	G	<CN2>,<CN3>,<CN4>,<CN5>	.	PASS	AC=0,1,0,0;AF=0.292133,0.439696,0.0587061,0.0113818;AFR_AF=0.2829,0.4327,0.0522,0.0318;AMR_AF=0.304,0.4193,0.0389,0.0043;AN=2;CS=DUP_gs;EAS_AF=0.1667,0.631,0.13,0.0079;END=17052112;EUR_AF=0.3588,0.3698,0.0368,0.002;NS=2504;SAS_AF=0.3569,0.3384,0.0307,0.002;SITEPOST=0.97635;SVTYPE=CNV	GT	2|0
1	21786418	BI_GS_DEL1_B3_P0022_20	T	<CN0>	100	PASS	AC=2;AF=0.713858;AFR_AF=0.4289;AMR_AF=0.7723;AN=2;CIEND=0,0;CIPOS=0,0;CS=DEL_union;EAS_AF=0.8552;END=21786695;EUR_AF=0.7296;NS=2504;SAS_AF=0.8957;SVTYPE=DEL;SVP=1.0;SVPD=9|9,0,0	GT	1|1
1	23981142	ALU_umary_ALU_69	C	<INS:ME:ALU>	.	.	AC=1;AF=0.111821;AFR_AF=0.1135;AMR_AF=0.1167;AN=2;CS=ALU_umary;EAS_AF=0.002;EUR_AF=0.1938;MEINFO=AluYa4_5,1,270,+;NS=2504;SAS_AF=0.135;SITEPOST=1;SVLEN=269;SVTYPE=ALU;TSD=AACAGATGGGGCATC	GT	1|0
1	24941277	ALU_umary_ALU_72	T	<INS:ME:ALU>	.	.	AC=1;AF=0.0804712;AFR_AF=0.149;AMR_AF=0.0519;AN=2;CS=ALU_umary;EAS_AF=0.0387;EUR_AF=0.0875;MEINFO=AluUndef,1,280,-;NS=2504;SAS_AF=0.044;SITEPOST=1;SVLEN=279;SVTYPE=ALU;TSD=GAGTTAATTTTT	GT	1|0
1	25592642	DUP_gs_CNV_1_25592642_25661222	T	<CN0>,<CN2>	.	PASS	AC=1,0;AF=0.20607,0.00219649;AFR_AF=0.1581,0.0038;AMR_AF=0.2176,0.0014;AN=2;CS=DUP_gs;EAS_AF=0.0466,0.002;END=25661222;EUR_AF=0.3996,0.002;MC=SI_BD_239,YL_CN_BEB_62;NS=2504;SAS_AF=0.228,0.001;SITEPOST=1;SVTYPE=CNV	GT	1|0
1	31244650	DEL_pindel_417	AACTGCAACCTTTTCCCTCACTTTTTTTTTTCCCCTTTGGAGACAGGGTCTCACTCTGTCACCCAGACTGGAGTGCAGTGGTGCGATCACAGCTC	A	.	PASS	AC=1;AF=0.315895;AFR_AF=0.3374;AMR_AF=0.3069;AN=2;CS=DEL_pindel;EAS_AF=0.3839;END=31244744;EUR_AF=0.2624;NS=2504;SAS_AF=0.2781;SITEPOST=0.99215;SVTYPE=DEL;SVP=0.8571428571428571;SVPD=7|6,1,0	GT	0|1
1	31574934	SI_BD_281	G	<CN0>	100	PASS	AC=1;AF=0.00139776;AFR_AF=0;AMR_AF=0.0029;AN=2;CIEND=-50,66;CIPOS=-66,159;CS=DEL_union;EAS_AF=0;END=31577199;EUR_AF=0.005;MC=BI_GS_DEL1_B4_P0032_157,UW_VH_4854;NS=2504;SAS_AF=0;SVTYPE=DEL;SVP=1.0;SVPD=8|8,0,0	GT	1|0
1	35101427	BI_GS_DEL1_B2_P0036_63	C	<CN0>	100	PASS	AC=1;AF=0.116813;AFR_AF=0.1301;AMR_AF=0.1585;AN=2;CIEND=0,0;CIPOS=0,0;CS=DEL_union;EAS_AF=0.0645;END=35111985;EUR_AF=0.1769;MC=UW_VH_6616,YL_CN_CHB_108,EM_DL_DEL02163,UW_VH_2777;NS=2504;SAS_AF=0.0613;SVTYPE=DEL;SVP=1.0;SVPD=9|9,0,0	GT	0|1
1	35627104	BI_GS_DEL1_B3_P0036_21	T	<CN0>	100	PASS	AC=2;AF=0.625;AFR_AF=0.4788;AMR_AF=0.6484;AN=2;CIEND=-41,42;CIPOS=-41,42;CS=DEL_union;EAS_AF=0.3433;END=35627431;EUR_AF=0.8976;NS=2504;SAS_AF=0.816;SVTYPE=DEL;SVP=1.0;SVPD=7|7,0,0	GT	1|1
1	36733282	BI_GS_DEL1_B3_P0037_15	T	<CN0>	100	PASS	AC=2;AF=0.789936;AFR_AF=0.5129;AMR_AF=0.853;AN=2;CIEND=0,0;CIPOS=0,0;CS=DEL_union;EAS_AF=0.9435;END=36733515;EUR_AF=0.8757;NS=2504;SAS_AF=0.8732;SVTYPE=DEL;SVP=1.0;SVPD=9|9,0,0	GT	1|1
1	36749217	DEL_pindel_483	TGCTGTTTATTTCAGATGAGTATCTAGAATCCTTGTCTTAGATGAATTGATTA	T	.	PASS	AC=1;AF=0.448882;AFR_AF=0.4077;AMR_AF=0.4683;AN=2;CS=DEL_pindel;EAS_AF=0.4444;END=36749269;EUR_AF=0.4622;NS=2504;SAS_AF=0.4816;SITEPOST=0.9997;SVTYPE=DEL;SVP=0.5555555555555556;SVPD=9|5,4,0	GT	0|1
1	37215810	ALU_umary_ALU_104	A	<INS:ME:ALU>	.	.	AC=1;AF=0.243011;AFR_AF=0.0545;AMR_AF=0.2695;AN=2;CS=ALU_umary;EAS_AF=0.2688;EUR_AF=0.3767;MEINFO=AluUndef,1,278,+;NS=2504;SAS_AF=0.3149;SITEPOST=1;SVLEN=277;SVTYPE=ALU;TSD=AAAAAATTAAATTTA	GT	0|1
1	37816478	UW_VH_11167	A	<CN0>	100	PASS	AC=2;AF=0.390575;AFR_AF=0.1089;AMR_AF=0.5476;AN=2;CIEND=0,446;CIPOS=-475,0;CS=DEL_union;EAS_AF=0.3562;END=37816722;EUR_AF=0.5298;MC=UW_VH_1992,BI_GS_DEL1_B2_P0038_788;NS=2504;SAS_AF=0.5521;SVTYPE=DEL;SVP=1.0;SVPD=9|9,0,0	GT	1|1
1	38241396	SVA_umary_SVA_18	T	<INS:ME:SVA>	.	.	AC=1;AF=0.330671;AFR_AF=0.3351;AMR_AF=0.2896;AN=2;CS=SVA_umary;EAS_AF=0.4236;EUR_AF=0.3151;MEINFO=SVA,1299,1622,-;NS=2504;SAS_AF=0.274;SITEPOST=1;SVLEN=323;SVTYPE=SVA;TSD=CCAGATTGGGTTTT	GT	0|1
1	39998246	BI_GS_DEL1_B2_P0040_649	T	<CN0>	100	PASS	AC=1;AF=0.0784744;AFR_AF=0.2489;AMR_AF=0.0331;AN=2;CIEND=-1,1;CIPOS=-1,1;CS=DEL_union;EAS_AF=0;END=40001288;EUR_AF=0.007;MC=YL_CN_ESN_81,EM_DL_DEL02301,YL_CN_LWK_73,SI_BD_338,YL_CN_GWD_98,UW_VH_7758;NS=2504;SAS_AF=0.0348;SVTYPE=DEL;SVP=1.0;SVPD=9|9,0,0	GT	0|1
1	43857455	DEL_pindel_537	TAAAAAAATGAAACAAGGCCGGGCGCGGTGGCTCACGCCTGTAATCCCAGCACTTTGGGAGGCCGAGGCGGGCGGATCACGAGGTCAGGAGATCGAGACCATCCTGGCTAAAACGGTGAAACCCTGTCTCTACTAAAAAAAATACAAAAAATTAGCTGGGCGTGGTGGCGGGCGCCTGTAGTCCCAGCTACTCGGGAGGCTGAGGCAGGAGAATGGCGTGAACCCGGGAGGCGGAGCTTGCAGTGAGCTGAGATTGTGCCACTGCAGTCCAGCCTGGGCGACAGAGCGAGACTCCGTCTCAAAAAAAAAAAAAAAAAAAAAAAAAAAAAAAAAAAAA	T	.	PASS	AC=1;AF=0.482228;AFR_AF=0.5537;AMR_AF=0.5173;AN=2;CS=DEL_pindel;EAS_AF=0.4296;END=43857791;EUR_AF=0.5159;MEINFO=AluY,1,281,+;NS=2504;SAS_AF=0.3804;SITEPOST=0.994;SVTYPE=DEL_ALU	GT	0|1
1	44059290	INV_delly_INV00003623	A	<INV>	.	PASS	AC=2;AF=0.713858;AFR_AF=0.6407;AMR_AF=0.6441;AN=2;CIEND=-61,61;CIPOS=-61,61;CS=INV_delly;EAS_AF=0.8552;END=44059950;EUR_AF=0.8012;IMPRECISE;NS=2504;SAS_AF=0.6268;SITEPOST=0.9982;SVTYPE=INV;SVP=0.8888888888888888;SVPD=9|8,1,0	GT	1|1
1	44208924	ALU_umary_ALU_127	C	<INS:ME:ALU>	.	.	AC=1;AF=0.102037;AFR_AF=0.0628;AMR_AF=0.1081;AN=2;CS=ALU_umary;EAS_AF=0.1091;EUR_AF=0.175;MEINFO=AluUndef,1,281,+;NS=2504;SAS_AF=0.0685;SITEPOST=1;SVLEN=280;SVTYPE=ALU;TSD=AAAACAGAGCCCCC	GT	1|0
1	46207286	DEL_pindel_580	TCTTATTTTCTTTTTTTTTTTTTTTTTTTTTTTGAGACGGAGTCCCGCTCTTTAGCCCAGGCCGGATTGCAGTGGCACAATCTTGGCTCACTGCAAGCTCCGCCTCCCAGGTTCACGCCATTCTCCTGCCTCAGCCTCCCGAGTAGCTGGGACTACAGGCGCCCGCCACTGCGCCCGGCTAATTTTTTGTATTTTTAGTAGAGACGGGGTTTCACCGTGTTAGCCAAGATGGTCTCGATCTCCTGACCTTGTGATCCGCCCGCCTCGGCCTCCCAAAGTGCTGGGATTACAGGCGTGAGCCACCGCGCCCAGC	T	.	PASS	AC=2;AF=0.296925;AFR_AF=0.2398;AMR_AF=0.3156;AN=2;CS=DEL_pindel;EAS_AF=0.3125;END=46207598;EUR_AF=0.2674;MEINFO=AluY,2,281,-;NS=2504;SAS_AF=0.3753;SITEPOST=0.9998;SVTYPE=DEL_ALU	GT	1|1
1	46366107	DEL_pindel_585	TGATGTTGGATATTTTTTTTTTTTTTTTTTTTTTTTTTTTTTGAGACGGAGTCTCGCTCTGTCGCCCAGGCCGGACTGCGGACTGCAGTGGCGCAATCTCGGCTCACTGCAAGCTCCGCTTCCCGGGTTCACGCCATTCTCCTGCCTCAGCCTCCCGAGTAGCTGGGACTACAGGCGCCCGCCACCGCGCCCGGCTAATTTTTTGTATTTTTAGTAGAGACGGGGTTTCACCTTGTTAGCCAGGATGGTCTCGATCTCCTGACCTCATGATCCACCTGCCTCGGCCTCCCAAAGTGCTGGGATTACAGGCGTGAGCCACCGCGCCCGGCC	T	.	PASS	AC=2;AF=0.629393;AFR_AF=0.6437;AMR_AF=0.6138;AN=2;CS=DEL_pindel;EAS_AF=0.7054;END=46366436;EUR_AF=0.5567;MEINFO=AluYb6_2,1,281,-;NS=2504;SAS_AF=0.6176;SITEPOST=0.9745;SVTYPE=DEL_ALU	GT	1|1
1	53594104	UW_VH_20946	A	<CN0>	100	PASS	AC=1;AF=0.195088;AFR_AF=0.2284;AMR_AF=0.1844;AN=2;CIEND=0,776;CIPOS=-394,0;CS=DEL_union;EAS_AF=0.2073;END=53594942;EUR_AF=0.2266;MC=UW_VH_2347,BI_GS_DEL1_B1_P0054_439,UW_VH_3636,UW_VH_7156,UW_VH_20411;NS=2504;SAS_AF=0.1125;SVTYPE=DEL;SVP=0.8888888888888888;SVPD=9|8,1,0	GT	0|1
1	53594175	UW_VH_1672	T	<CN0>	100	PASS	AC=1;AF=0.195088;AFR_AF=0.2284;AMR_AF=0.1844;AN=2;CIEND=0,242;CIPOS=-325,0;CS=DEL_union;EAS_AF=0.2073;END=53595598;EUR_AF=0.2266;MC=BI_GS_DEL1_B1_P0054_440,EM_DL_DEL1022214;NS=2504;SAS_AF=0.1125;SVTYPE=DEL;SVP=1.0;SVPD=9|9,0,0	GT	0|1
1	53595112	BI_GS_DEL1_B2_P0054_350	C	<CN0>	100	PASS	AC=1;AF=0.195088;AFR_AF=0.2284;AMR_AF=0.1844;AN=2;CIEND=-1,2;CIPOS=-1,2;CS=DEL_union;EAS_AF=0.2073;END=53595602;EUR_AF=0.2266;MC=UW_VH_2869;NS=2504;SAS_AF=0.1125;SVTYPE=DEL;SVP=0.6666666666666666;SVPD=9|6,3,0	GT	0|1
1	56879062	ALU_umary_ALU_176	T	<INS:ME:ALU>	.	.	AC=1;AF=0.0758786;AFR_AF=0.0582;AMR_AF=0.0634;AN=2;CS=ALU_umary;EAS_AF=0.1349;EUR_AF=0.0805;MEINFO=AluYb6_2,1,261,-;NS=2504;SAS_AF=0.0429;SITEPOST=1;SVLEN=260;SVTYPE=ALU;TSD=CAGTCTTTT	GT	0|1
1	56887702	DEL_pindel_702	TTATCTTTTTTTTTTTTTTTTTTTTTTTTTTTTTTTTGAGACGGAGTCTCGCTCTGTCGCCCAGGCTGGAGTGCAGTGGCGGGATCTCGGCTCACTGCAAGCTCCGCCTCCCGGGTTCACGCCATTCTCCTGCCTCAGCCTCCCAAGTAGCTGGGACTACAGGCGCCCGCCACTACGCCCGGCTAATTTTTTGTATTTTTAGTAGAGACGGGGTTTCACCGTTTTAGCCGGGATGGTCTCGATCTCCTGACCTCGTGATCCGCCCGCCTCGGCCTCCCAAAGTGCTGGGATTACAGGCGTGAGCCACCGCGCCCGGCC	T	.	PASS	AC=2;AF=0.698882;AFR_AF=0.6543;AMR_AF=0.6441;AN=2;CS=DEL_pindel;EAS_AF=0.7738;END=56888019;EUR_AF=0.6829;MEINFO=AluYa5,1,281,-;NS=2504;SAS_AF=0.7372;SITEPOST=0.9893;SVTYPE=DEL_ALU	GT	1|1
1	58071869	ALU_umary_ALU_182	T	<INS:ME:ALU>	.	.	AC=1;AF=0.195687;AFR_AF=0.0469;AMR_AF=0.2781;AN=2;CS=ALU_umary;EAS_AF=0.1935;EUR_AF=0.2982;MEINFO=AluYa1_1,87,275,-;NS=2504;SAS_AF=0.2352;SITEPOST=1;SVLEN=188;SVTYPE=ALU;TSD=TTTTCCGGTATTTTT	GT	0|1
1	58343211	DEL_pindel_718	TGATTTATTTTTTTTTTTTTTTTTTTTTTTTTTGAGACGGAGTCTCGCTCTGTCGCCCAGGCCGGACTGCGGACTGCAGTGGCGCAATCTCGGCTCACTGCAAGCTCCGCTTCCCGGGTTCACGCCATTCTCCTGCCTCAGCCTCCCGAGTAGCTGGGACTACAGGCGCCCACCACCGCGCCCGGCTAATTTTTTTTTTGTATTTTTAGTAGAGACGGGGTTTCACCTTGTTAGTCAGGATGGTCTCGATCTCCTGACCTCATGATCCACCCGCCTCGGCCTCCCAAAGTGCTGGGATTACAGGCGTGAGCCACCGCGCCCGGCC	T	.	PASS	AC=1;AF=0.505791;AFR_AF=0.5613;AMR_AF=0.5908;AN=2;CS=DEL_pindel;EAS_AF=0.4911;END=58343535;EUR_AF=0.496;MEINFO=AluYb6_2,1,281,-;NS=2504;SAS_AF=0.3957;SITEPOST=0.9958;SVTYPE=DEL_ALU	GT	0|1
1	58743910	BI_GS_DEL1_B1_P0059_752	A	<CN0>	100	PASS	AC=2;AF=0.922125;AFR_AF=0.885;AMR_AF=0.9366;AN=2;CIEND=0,0;CIPOS=0,0;CS=DEL_union;EAS_AF=0.9395;END=58744826;EUR_AF=0.9115;MC=SI_BD_432,YL_CN_STU_100,EM_DL_DEL1024894,DEL_pindel_727;NS=2504;SAS_AF=0.955;SVTYPE=DEL;SVP=1.0;SVPD=8|8,0,0	GT	1|1
1	59205317	ALU_umary_ALU_189	T	<INS:ME:ALU>	.	.	AC=1;AF=0.0974441;AFR_AF=0.1475;AMR_AF=0.085;AN=2;CS=ALU_umary;EAS_AF=0.0486;EUR_AF=0.1163;MEINFO=AluYa5,16,281,-;NS=2504;SAS_AF=0.0695;SITEPOST=1;SVLEN=265;SVTYPE=ALU;TSD=GGGAAGATTTATT	GT	1|0
1	59591483	ALU_umary_ALU_192	T	<INS:ME:ALU>	.	.	AC=1;AF=0.125399;AFR_AF=0.1589;AMR_AF=0.1023;AN=2;CS=ALU_umary;EAS_AF=0.0823;EUR_AF=0.166;MEINFO=AluYa5,1,281,-;NS=2504;SAS_AF=0.0992;SITEPOST=1;SVLEN=280;SVTYPE=ALU;TSD=CTAAAATGGAGTTCTTTT	GT	1|0
1	59871876	ALU_umary_ALU_194	T	<INS:ME:ALU>	.	.	AC=2;AF=0.196086;AFR_AF=0.09;AMR_AF=0.1844;AN=2;CS=ALU_umary;EAS_AF=0.2738;EUR_AF=0.167;MEINFO=AluYa5,1,281,-;NS=2504;SAS_AF=0.2975;SITEPOST=1;SVLEN=280;SVTYPE=ALU;TSD=ACTTGTGGCACTTT	GT	1|1
1	60048628	UW_VH_10127	C	<CN0>	100	PASS	AC=2;AF=0.227835;AFR_AF=0.2958;AMR_AF=0.1282;AN=2;CIEND=0,384;CIPOS=-445,0;CS=DEL_union;EAS_AF=0.1667;END=60049655;EUR_AF=0.1292;MC=UW_VH_2563,BI_GS_DEL1_B2_P0061_40,SI_BD_441;NS=2504;SAS_AF=0.3712;SVTYPE=DEL;SVP=1.0;SVPD=8|8,0,0	GT	1|1
1	62390586	DEL_pindel_764	CAAAAAGACAGACAGGCGGCCGGGCGCGGTGGCTCACGCCTGTAATCCCAGCACTTTGGGAGGCCGAGGCGGGTGGATCACGAGGTCAGGAGATCGAGACCAAGGTGAAACCCCGTCTCTACTAAAAATACAAAAAGTTAGCCGGGCGTAGTGGCGGGCGCCTGTGGTCCCAGCTACTCGGGAGGCTGAGGCAGGAGAATGGCGTGAACCCGGGAGGCGGAGCTTGCAGTGAGCCGAGATCGCGCCACTGCACTCCAGCCTGGGTGACAGAGCGAGACTCCGTCTCAAAAAAAAAAAAAAAAAAAAAAAAAAAAAAAAAAAAAAAAAAAAAAAAAAAAAAAAAAAAAAAA	C	.	PASS	AC=1;AF=0.752196;AFR_AF=0.7458;AMR_AF=0.745;AN=2;CS=DEL_pindel;EAS_AF=0.7976;END=62390935;EUR_AF=0.7078;MEINFO=AluYa1_1,1,281,+;NS=2504;SAS_AF=0.7648;SITEPOST=0.9665;SVTYPE=DEL_ALU	GT	0|1
1	63151819	DEL_pindel_767	AAGTAATAACTTTTTTTTTTTTTTTTTTTTTTTTTTTTTTTTTTTGAGACGGAGTCTCGCTCTGTCGCCCAGGCCGGACTGCGGACTGCAGTGGCGCAATCTCGGCTCACTGCAAGCTCCGCTTCCCGGGTTCACGCCATTCTCCTGCCTCAGCCTCCCGAGTAGCTGGGACTACAGGCGCCCGCCACCGCGCCCGGCTAATTTTTTGTATTTTTTTTTTTTAGTAGAGACGGGGTTTCACCTTGTTAGCCAGGATGGTCTCGATCTCCTGACCTCATGATCCACCCGCCTCGGCCTCCCAAAGTGCTGGGATTACAGGCGTGAGCCACCGCGCCCGGCC	A	.	PASS	AC=2;AF=0.699481;AFR_AF=0.6611;AMR_AF=0.7277;AN=2;CS=DEL_pindel;EAS_AF=0.7044;END=63152158;EUR_AF=0.7197;MEINFO=AluYb6_2,1,281,-;NS=2504;SAS_AF=0.7055;SITEPOST=0.95775;SVTYPE=DEL_ALU	GT	1|1
1	64850193	SVA_umary_SVA_35	A	<INS:ME:SVA>	.	.	AC=1;AF=0.265575;AFR_AF=0.1316;AMR_AF=0.2435;AN=2;CS=SVA_umary;EAS_AF=0.3423;EUR_AF=0.3728;MEINFO=SVA,392,1627,+;NS=2504;SAS_AF=0.273;SITEPOST=1;SVLEN=1235;SVTYPE=SVA;TSD=GAAAGAAGATGTCA	GT	0|1
1	64958078	ALU_umary_ALU_211	T	<INS:ME:ALU>	.	.	AC=2;AF=0.348442;AFR_AF=0.1293;AMR_AF=0.3991;AN=2;CS=ALU_umary;EAS_AF=0.4435;EUR_AF=0.4612;MEINFO=AluUndef,1,280,-;NS=2504;SAS_AF=0.3947;SITEPOST=1;SVLEN=279;SVTYPE=ALU;TSD=CCCCCTATTGTTTTCTT	GT	1|1
1	66055941	ALU_umary_ALU_216	T	<INS:ME:ALU>	.	.	AC=1;AF=0.430511;AFR_AF=0.4372;AMR_AF=0.3184;AN=2;CS=ALU_umary;EAS_AF=0.6042;EUR_AF=0.3559;MEINFO=AluYg6,1,281,+;NS=2504;SAS_AF=0.3988;SITEPOST=1;SVLEN=280;SVTYPE=ALU;TSD=AAAATTATTCATATT	GT	0|1
1	68007970	BI_GS_DEL1_B3_P0069_2	T	<CN0>	100	PASS	AC=2;AF=0.697284;AFR_AF=0.5091;AMR_AF=0.7003;AN=2;CIEND=-3,4;CIPOS=-3,4;CS=DEL_union;EAS_AF=0.8294;END=68008811;EUR_AF=0.7227;MC=EM_DL_DEL1028778,UW_VH_78,SI_BD_477;NS=2504;SAS_AF=0.7873;SVTYPE=DEL;SVP=1.0;SVPD=9|9,0,0	GT	1|1
1	69806992	DEL_pindel_857	TAAAGGGGAGTTCGGCCGGGCGCGGTGGCTCACGCCTGTAATCCCAGCACTTTGGGAGGCCGAGGCGGGCGGATCACGAGGTCAGGAGATCGAGACCATCCCGGCTAAAACGGTGAAACCCCGTCTCTACTAAAAATACAAAAAAATTAGCCGGGCGTAGTGGCGGGCGCCTGTAGTCCCAGCTACTTGGGAGGCTGAGGCAGGAGAATGGCATGAACCCGGGAGGCGGAGCTTGCAGTGAGCCGAGATCCCGCCACTGCACTCCAGCCTGGGCGACAGAGCGAGACTCCGTCTCAAAAAAAAAAAAAAAAAAAAAAAAA	T	.	PASS	AC=1;AF=0.717452;AFR_AF=0.6831;AMR_AF=0.7291;AN=2;CS=DEL_pindel;EAS_AF=0.7431;END=69807311;EUR_AF=0.7386;MEINFO=AluYa5,1,281,+;NS=2504;SAS_AF=0.7076;SITEPOST=0.9284;SVTYPE=DEL_ALU	GT	1|0
1	69943715	DEL_pindel_860	GCCCTCTGTCTTTTTTTTTTTTTTGAGACGGAGTCTCGCTCTGTCGCCCAGGCTGGAGTGCAGTGGCGGGATCTCGGCTCACTGCAAGCTCCGCCTCCCGGGTTCACGCCATTCTCCTGCCTCAGCCTCCCAAGTAGCTGGGACTACAGGCGCCCGCCACTACGCCCGGCTAATTTTTTTGTATTTTTAGTAGAGACGGGGTTTCACCATTTCTTAGCCGGGATGGTCTCAATCTCCTGACCTCGTGATCCGCCCGCCTCGGCCTCCCAAAGTGCTGGGATTACAGGCGTGAGCCACCGCGCCCGGC	G	.	PASS	AC=1;AF=0.609026;AFR_AF=0.6142;AMR_AF=0.6095;AN=2;CS=DEL_pindel;EAS_AF=0.6776;END=69944021;EUR_AF=0.6014;MEINFO=AluYa5,2,281,-;NS=2504;SAS_AF=0.5389;SITEPOST=0.9866;SVTYPE=DEL_ALU	GT	0|1
1	70027325	DEL_pindel_863	ATAATAGGCCGGGCGCGGTGGCTCACGCCTGTAATCCCAGCACTTTGGGAGGCCGAGGCGGGTGGATCATGAGGTCAGGAGATCGAGACCATCCTGGCTAACAAGGTGAAACCCCGTCTCTACTAAAAATACAAAAAATTAGCCGGGCGCGGTGGCGGGCGCCTGTAGTCCCAGCTACTGGGGAGGCTGAGGCAGGAGAATGGCGTTGAACCCGGGAAGCGGAGCTTGCAGTGAGCCGAGATTGCGCCACTGCAGTCCGCAGTCCAGCCTGGGCGACAGAGCGAGACTCCGTCTCAAAAAAAAAAAAAAAAAAAAAAAAAAAAAAAAAAAAAAAAAAAAAAATAATAATAATAATAAT	A	.	PASS	AC=1;AF=0.459665;AFR_AF=0.3767;AMR_AF=0.4712;AN=2;CS=DEL_pindel;EAS_AF=0.4365;END=70027682;EUR_AF=0.5089;MEINFO=AluYb6_2,1,281,+;NS=2504;SAS_AF=0.5368;SITEPOST=0.9834;SVTYPE=DEL_ALU	GT	1|0
1	70061670	ALU_umary_ALU_224	G	<INS:ME:ALU>	.	.	AC=1;AF=0.159944;AFR_AF=0.0673;AMR_AF=0.1427;AN=2;CS=ALU_umary;EAS_AF=0.255;EUR_AF=0.2217;MEINFO=AluYb8,1,274,+;NS=2504;SAS_AF=0.136;SITEPOST=1;SVLEN=273;SVTYPE=ALU;TSD=ATAAAGTAGCTTGTG	GT	0|1
1	70912433	ALU_umary_ALU_234	G	<INS:ME:ALU>	.	.	AC=1;AF=0.0549121;AFR_AF=0.0386;AMR_AF=0.0706;AN=2;CS=ALU_umary;EAS_AF=0.0942;EUR_AF=0.0348;MEINFO=AluYc1,1,280,-;NS=2504;SAS_AF=0.046;SITEPOST=1;SVLEN=279;SVTYPE=ALU;TSD=null	GT	1|0
1	70946189	DEL_pindel_872	TATGGTTATGTTTTCTTTTTTTTTTTTTTTTTTTTTTTTTTTGAGACGGAGTCTCGCTCTGTCGCCCAGGCTGGAGTGCAGTGGCGCGATCTCGGCTCACTGCAAGCTCCGCTTCCCGGGTTCACGCCATTCTCCTGCCTCAGCCTCCCGAGTAGCTGGGACTACAGGCGCCCGCTACCACGCCCGGCTAATTTTTTGTATTTTTTTTTTTTTTAGTAGAGACGGGGTTTCACCGTGTTAGCCAGGATGGTCTCGATCTCCTGACCTCGTGATCCACCCGCCTCGGCCTCCCAAAGTGCTGGGATTACAGGCGTGAGCCACCGCGCCCGGCC	T	.	PASS	AC=1;AF=0.802316;AFR_AF=0.7753;AMR_AF=0.8516;AN=2;CS=DEL_pindel;EAS_AF=0.7946;END=70946520;EUR_AF=0.8141;MEINFO=AluYc1,1,281,-;NS=2504;SAS_AF=0.7996;SITEPOST=0.97;SVTYPE=DEL_ALU	GT	1|0
1	71741319	DEL_pindel_885	AGTTCCTTGTTCTTTTTTTTTTTTTTTTTTTTTTTTTTTTTTTTTTTTTTTTTTTTTTTGAGACGGAGTCTCGCTCTGTCGCCCAGGCCAGACTGCGGACTGCAGTGGCGCAATCTCGGCTCACTGCAAGCTCCGCTTCCCGGGTTCACACCATTCTCCTGCCTCAGCCTCCCGAGTAGCTGGGACTACAGGCGCCCGCCACCGCGCCCGGCTAATTTTTTGTATTTTTAGTAGAGACGGGGTTTCACCTTGTTAGCCAGGATGGTCTCGATCTCCTGACCTCATGATCCACCCGCCTCGGCCTCCCAAAG	A	.	PASS	AC=1;AF=0.841454;AFR_AF=0.8268;AMR_AF=0.8775;AN=2;CS=DEL_pindel;EAS_AF=0.8472;END=71741629;EUR_AF=0.8459;MEINFO=AluYb8,37,281,-;NS=2504;SAS_AF=0.8252;SITEPOST=0.967;SVTYPE=DEL_ALU	GT	0|1
1	72514121	ALU_umary_ALU_242	T	<INS:ME:ALU>	.	.	AC=1;AF=0.139776;AFR_AF=0.1672;AMR_AF=0.0403;AN=2;CS=ALU_umary;EAS_AF=0.2431;EUR_AF=0.0616;MEINFO=AluUndef,4,276,-;NS=2504;SAS_AF=0.1472;SITEPOST=1;SVLEN=272;SVTYPE=ALU;TSD=TCTATCTTGTTCTTT	GT	0|1
1	72639020	ALU_umary_ALU_244	C	<INS:ME:ALU>	.	.	AC=1;AF=0.139776;AFR_AF=0.0809;AMR_AF=0.1513;AN=2;CS=ALU_umary;EAS_AF=0.1994;EUR_AF=0.1372;MEINFO=AluUndef,4,281,-;NS=2504;SAS_AF=0.1524;SITEPOST=1;SVLEN=277;SVTYPE=ALU;TSD=AGCAATCTTATTTTC	GT	1|0
1	72766343	BI_GS_CNV_1_72766343_72811815	T	<CN0>	100	PASS	AC=2;AF=0.675519;AFR_AF=0.531;AMR_AF=0.7032;AN=2;CIEND=0,500;CIPOS=-500,0;CS=DEL_union;EAS_AF=0.9335;END=72811815;EUR_AF=0.6412;MC=YL_CN_BEB_91,UW_VH_1948,UW_VH_6511,SI_BD_500,UW_VH_3865,UW_VH_20412,UW_VH_10860,UW_VH_14488,UW_VH_5683;NS=2504;SAS_AF=0.6207;SVTYPE=DEL;SVP=1.0;SVPD=8|8,0,0	GT	1|1
1	72778537	BI_GS_DEL1_B3_P0073_40	G	<CN0>	100	PASS	AC=2;AF=0.675719;AFR_AF=0.531;AMR_AF=0.7032;AN=2;CIEND=-64,64;CIPOS=-64,64;CS=DEL_union;EAS_AF=0.9335;END=72784594;EUR_AF=0.6412;MC=EM_DL_DEL03014;NS=2504;SAS_AF=0.6217;SVTYPE=DEL;SVP=0.0;SVPD=7|0,7,0	GT	1|1
1	74312425	BI_GS_DEL1_B2_P0075_218	A	<CN0>	100	PASS	AC=2;AF=0.378195;AFR_AF=0.2496;AMR_AF=0.3386;AN=2;CIEND=0,0;CIPOS=0,0;CS=DEL_union;EAS_AF=0.5357;END=74312678;EUR_AF=0.3539;MC=DEL_pindel_917,UW_VH_84;NS=2504;SAS_AF=0.4427;SVTYPE=DEL;SVP=1.0;SVPD=9|9,0,0	GT	1|1
1	75192907	L1_umary_LINE1_61	C	<INS:ME:LINE1>	.	.	AC=1;AF=0.188898;AFR_AF=0.0688;AMR_AF=0.3314;AN=2;CS=L1_umary;EAS_AF=0.0069;EUR_AF=0.4672;MEINFO=LINE1,2358,6015,-;NS=2504;SAS_AF=0.1513;SITEPOST=1;SVLEN=3657;SVTYPE=LINE1;TSD=CCGTATTAGTTCATTTTC	GT	1|0
1	75301685	ALU_umary_ALU_259	T	<INS:ME:ALU>	.	.	AC=1;AF=0.13099;AFR_AF=0.0174;AMR_AF=0.17;AN=2;CS=ALU_umary;EAS_AF=0.1052;EUR_AF=0.1491;MEINFO=AluYa5a2,1,281,-;NS=2504;SAS_AF=0.2648;SITEPOST=1;SVLEN=280;SVTYPE=ALU;TSD=CTGAGTTGGTCTT	GT	0|1
1	77764994	ALU_umary_ALU_274	T	<INS:ME:ALU>	.	.	AC=1;AF=0.0782748;AFR_AF=0.0325;AMR_AF=0.0634;AN=2;CS=ALU_umary;EAS_AF=0.0992;EUR_AF=0.1451;MEINFO=AluYa3_1,5,281,-;NS=2504;SAS_AF=0.0603;SITEPOST=1;SVLEN=276;SVTYPE=ALU;TSD=TGCCCATTTTTCT	GT	1|0
1	78607067	ALU_umary_ALU_276	T	<INS:ME:ALU>	.	.	AC=1;AF=0.246406;AFR_AF=0.1543;AMR_AF=0.1455;AN=2;CS=ALU_umary;EAS_AF=0.5595;EUR_AF=0.1948;MEINFO=AluYa5,1,280,-;NS=2504;SAS_AF=0.1728;SITEPOST=1;SVLEN=279;SVTYPE=ALU;TSD=TAGTTTTAATTCTT	GT	1|0
1	78649157	UW_VH_86	A	<CN0>	100	PASS	AC=1;AF=0.0946486;AFR_AF=0.1384;AMR_AF=0.1571;AN=2;CIEND=0,362;CIPOS=-300,0;CS=DEL_union;EAS_AF=0.004;END=78654148;EUR_AF=0.0716;MC=EM_DL_DEL03111,YL_CN_FIN_125,BI_GS_DEL1_B1_P0079_488,SI_BD_525;NS=2504;SAS_AF=0.1084;SVTYPE=DEL;SVP=1.0;SVPD=8|8,0,0	GT	0|1
1	79108845	ALU_umary_ALU_277	T	<INS:ME:ALU>	.	.	AC=1;AF=0.0632987;AFR_AF=0.0045;AMR_AF=0.0764;AN=2;CS=ALU_umary;EAS_AF=0.122;EUR_AF=0.0746;MEINFO=AluUndef,136,281,-;NS=2504;SAS_AF=0.0613;SITEPOST=1;SVLEN=145;SVTYPE=ALU;TSD=GAAAGCAAGAGTTTCTT	GT	0|1
1	79331208	ALU_umary_ALU_279	C	<INS:ME:ALU>	.	.	AC=1;AF=0.110224;AFR_AF=0.0295;AMR_AF=0.1888;AN=2;CS=ALU_umary;EAS_AF=0.0893;EUR_AF=0.1362;MEINFO=AluYa5,3,281,-;NS=2504;SAS_AF=0.1585;SITEPOST=1;SVLEN=278;SVTYPE=ALU;TSD=TGAGCATATTTTC	GT	1|0
1	79582082	ALU_umary_ALU_286	T	<INS:ME:ALU>	.	.	AC=2;AF=0.617412;AFR_AF=0.6346;AMR_AF=0.621;AN=2;CS=ALU_umary;EAS_AF=0.6548;EUR_AF=0.5875;MEINFO=AluYb11,4,277,-;NS=2504;SAS_AF=0.5838;SITEPOST=1;SVLEN=273;SVTYPE=ALU;TSD=GATTTTT	GT	1|1
1	80221781	BI_GS_DEL1_B4_P0081_42	T	<CN0>	100	PASS	AC=1;AF=0.395567;AFR_AF=0.1936;AMR_AF=0.5476;AN=2;CIEND=0,0;CIPOS=0,0;CS=DEL_union;EAS_AF=0.505;END=80223032;EUR_AF=0.4761;MC=YL_CN_PJL_161,YL_CN_CHS_142,SI_BD_540,YL_CN_ESN_111,YL_CN_MXL_107,YL_CN_JPT_136,YL_CN_CLM_93,YL_CN_ITU_123,YL_CN_CEU_170,YL_CN_LWK_98,UW_VH_2502,YL_CN_KHV_162,YL_CN_TSI_95,YL_CN_STU_115;NS=2504;SAS_AF=0.365;SVTYPE=DEL;SVP=1.0;SVPD=9|9,0,0	GT	1|0
1	80299106	ALU_umary_ALU_288	T	<INS:ME:ALU>	.	.	AC=1;AF=0.197284;AFR_AF=0.053;AMR_AF=0.3357;AN=2;CS=ALU_umary;EAS_AF=0.0327;EUR_AF=0.3757;MEINFO=AluYb11,33,281,-;NS=2504;SAS_AF=0.2802;SITEPOST=1;SVLEN=248;SVTYPE=ALU;TSD=GCATTGTTTT	GT	1|0
1	81524136	ALU_umary_ALU_298	T	<INS:ME:ALU>	.	.	AC=1;AF=0.205471;AFR_AF=0.1233;AMR_AF=0.3141;AN=2;CS=ALU_umary;EAS_AF=0.0417;EUR_AF=0.2982;MEINFO=AluYa5,2,281,-;NS=2504;SAS_AF=0.3129;SITEPOST=1;SVLEN=279;SVTYPE=ALU;TSD=AGATTTTGTGATACCTTTTTT	GT	0|1
1	82963291	DEL_pindel_987	TGCTGCATACTTTTTTTTTTTTTTTTTTTTTTTTTTTTTTTTTGAGACGGAGTCTCGCTCTGTCGCCCAGGCTGGAGTGCAGTGGCGGGATCTCGGCTCACTGCAAGCTCCGCCTCCCGGGTTCACGCCATTCTCCTGCCTCAGCCTCCCAAGTAGCTGGGACTACAGGCGCCCGCCACTACGCCCGGCTAATTTTTTTGTATTTTTAGTAGAGACGGGGTTTCACCGTTTTAGCCGGGATGGCCTCGATCTCCTGACCTCGTGATCCGCCCGCCTCGGCCTCCCAAAGTGCTGGGATTACAGGCGTGAGCCACCGCGCCCGGCC	T	.	PASS	AC=1;AF=0.364816;AFR_AF=0.5469;AMR_AF=0.4207;AN=2;CS=DEL_pindel;EAS_AF=0.1984;END=82963615;EUR_AF=0.3211;MEINFO=AluYa5a1,1,281,-;NS=2504;SAS_AF=0.2955;SITEPOST=0.9996;SVTYPE=DEL_ALU	GT	1|0
1	83042644	DEL_pindel_992	TTTATATTTTTTTTTTTTTTTTTTTTTTTTTTTTTTTTTTGAGACGGAGTCTCGCTCTGTCGCCCAGGCTGGAGTGCAGTGGCGGGATCTCGGCTCACTGCAAGCTCCGCCTCCCGGGTTCACGCCATTCTCCCGCCTCAGCCTCCCAAGTAGCTGGGACTACAGGCGCCCGCCACTACGCCCGGCTAATTTTTTGTATTTTTAGTAGAGACGGGGTTTCACCGTTTTAGCCGGGATGGTCTCGATCTCCTGACCTCGTGATCCGCCCGCCTCGGCCTCCCAAAGTGCTGGGATTACAGGCGTGAGCCACCGCGCCCGGCC	T	.	PASS	AC=1;AF=0.634984;AFR_AF=0.7511;AMR_AF=0.6455;AN=2;CS=DEL_pindel;EAS_AF=0.5446;END=83042964;EUR_AF=0.5765;MEINFO=AluYa5,1,281,-;NS=2504;SAS_AF=0.6237;SITEPOST=0.9744;SVTYPE=DEL_ALU	GT	1|0
1	84517858	YL_CN_MXL_110	A	<CN0>	100	PASS	AC=1;AF=0.749601;AFR_AF=0.7451;AMR_AF=0.7161;AN=2;CIEND=-500,1000;CIPOS=-1000,500;CS=DEL_union;EAS_AF=0.871;END=84524770;EUR_AF=0.7207;MC=YL_CN_ASW_150,YL_CN_ACB_138,YL_CN_IBS_104;MEINFO=LINE1,2,6019,-;NS=2504;SAS_AF=0.684;SVTYPE=DEL_LINE1	GT	1|0
1	84913274	ALU_umary_ALU_313	C	<INS:ME:ALU>	.	.	AC=1;AF=0.279752;AFR_AF=0.2269;AMR_AF=0.2565;AN=2;CS=ALU_umary;EAS_AF=0.2877;EUR_AF=0.3201;MEINFO=AluYb7_4,1,276,+;NS=2504;SAS_AF=0.318;SITEPOST=1;SVLEN=275;SVTYPE=ALU;TSD=GAAAAACATTC	GT	0|1
1	85620127	ALU_umary_ALU_319	T	<INS:ME:ALU>	.	.	AC=1;AF=0.483227;AFR_AF=0.4652;AMR_AF=0.4611;AN=2;CS=ALU_umary;EAS_AF=0.506;EUR_AF=0.504;MEINFO=AluUndef,1,279,-;NS=2504;SAS_AF=0.4785;SITEPOST=1;SVLEN=278;SVTYPE=ALU;TSD=TCT	GT	0|1
1	85980461	DUP_gs_CNV_1_85980461_86006144	T	<CN2>,<CN3>	.	PASS	AC=2,0;AF=0.987819,0.00838658;AFR_AF=0.9675,0.0272;AMR_AF=0.9957,0.0029;AN=2;CS=DUP_gs;EAS_AF=0.994,0;END=86006144;EUR_AF=0.994,0.003;NS=2504;SAS_AF=0.9969,0.001;SITEPOST=1;SVTYPE=CNV	GT	1|1
1	86405790	DEL_pindel_1016	TAAAAAGTGCCATAAGGGCCGGGCGCGGTGGCTCACGCCTGTAATCCCAGCACTTTGGGAGGCCGAGGCGGGCGGATCACGAGGTCAGGAGATCGAGACCATCCTGGCTAACACGGTGAAACCCCGTCTCTACTAAAAATACAAAAAATTAGCCGGGCGTGGTAGCGGGCGCCTGTAGTCCCAGCTACTCGGGAGGCTGAGGCAGGAGAATGGCGTGAACCCGGGAGGCGGAGCTTGCAGTGAGCCGAGATCGCGCCACTGCACTCCAGCCTGGGCGACAGAGCGAGACTCCGTCTCAAAAAAAAAAAAAAAAAAAAAAAAAAAAAAAA	T	.	PASS	AC=1;AF=0.584065;AFR_AF=0.4909;AMR_AF=0.6282;AN=2;CS=DEL_pindel;EAS_AF=0.6637;END=86406118;EUR_AF=0.6014;MEINFO=AluYc1,1,281,+;NS=2504;SAS_AF=0.5787;SITEPOST=0.9948;SVTYPE=DEL_ALU	GT	1|0
1	86740980	DEL_pindel_1025	TAAATCTACACCAGTTAGAATGGCAATCATTAAAAAGTCAGGAAACAACAGGTGCTGGAGAGGATGCGGAGAAATAGGAACACTTTTACACTGTTGGTGGGACTGTAAACTAGTTCAACCATTGTGGAAGTCAGTGTGGCGATTCCTCAGGGATCTAGAACTAGAAATACCATTTGACCCAGCCATCCCATTACTGGGTATATACCCAAATGAGTATAAATCATGCTGCTATAAAGACACATGCACACGTATGTTTATTGCGGCACTATTCACAATAGCAAAGACTTGGAACCAACCCAAATGTCCAACAATGATAGACTGGATTAAGAAAATGTGGCACATATACACCATGGAATACTATGCAGCCATAAAAAATGATGAGTTCATATCCTTTGTAGGGACATGGATGAAATTGGAAACCATCATTCTCAGTAAACTATCGCAAGAACAAAAAACCAAACACCGCATATTCTCACTCATAGGTGGGAATTGAACAATGAGATCACATGGACACAGGAAGGGGAATATCACACTCTGGGGACTGTGGTGGGGTCGGGGGAGGGGGGAGGGATAGCATTGGGAGATATACCTAATGCTAGATGACACATTAGTGGGTGCAGCGCACCAGCATGGCACATGTATACATATGTAACTAACCTGCACAATGTGCACATGTACCCTAAAACTTAGAGTATAATAAAAAAAAAAAAAAAAAAAA	T	.	PASS	AC=1;AF=0.847444;AFR_AF=0.9327;AMR_AF=0.6643;AN=2;CS=DEL_pindel;EAS_AF=0.9583;END=86741697;EUR_AF=0.7316;MEINFO=LINE1,5537,5600,+;NS=2504;SAS_AF=0.8671;SITEPOST=0.9994;SVTYPE=DEL_LINE1	GT	1|0
1	88813625	ALU_umary_ALU_333	T	<INS:ME:ALU>	.	.	AC=1;AF=0.0621006;AFR_AF=0.0189;AMR_AF=0.0548;AN=2;CS=ALU_umary;EAS_AF=0.1716;EUR_AF=0.0268;MEINFO=AluUndef,1,275,-;NS=2504;SAS_AF=0.0491;SITEPOST=1;SVLEN=274;SVTYPE=ALU;TSD=AAGAAAGATATCTT	GT	0|1
1	88873547	DEL_pindel_1043	ACAGTGGTTAACCTTGCATGGAACACCATGGTAAGGTGGTTAGATGGGGAAT	A	.	PASS	AC=2;AF=0.0692891;AFR_AF=0.0295;AMR_AF=0.0418;AN=2;CS=DEL_pindel;EAS_AF=0.0764;END=88873598;EUR_AF=0.1044;NS=2504;SAS_AF=0.0992;SITEPOST=1;SVTYPE=DEL;SVP=0.8888888888888888;SVPD=9|8,1,0	GT	1|1
1	89475930	UW_VH_1	G	<CN0>	100	PASS	AC=1;AF=0.199681;AFR_AF=0.0461;AMR_AF=0.2421;AN=2;CIEND=0,438;CIPOS=-482,0;CS=DEL_union;EAS_AF=0.2034;END=89478613;EUR_AF=0.3201;MC=SI_BD_588,YL_CN_KHV_169,EM_DL_DEL03344,BI_GS_DEL1_B1_P0090_402;NS=2504;SAS_AF=0.2495;SVTYPE=DEL;SVP=1.0;SVPD=9|9,0,0	GT	0|1
1	91624771	DEL_pindel_1065	TAAAAGTGGAGAATCTTCTTTGGGAGGCCGAGGCGGGCGGATCACGAGGTCAGGAGATCGAGACCATCCCGGCTAAAACGGTGAAACCCCGTCTCTACTAAAAATACGAAAAATTAGCCGGGCGTAGTGGCGGGCGCCTGTAGTCCCAGCTACTTGGGAGGCTGAGGCAGGAGAATGGCGTGAACCCGGGAGGCGGAGCTTGCAGTGAGCCGAGATCCCGCCACTGCACTCCAGCCTGGGCGACAGAGCGAGACTCCGTCTCAAAAAAAAAAAAAAAAAAAAAA	T	.	PASS	AC=2;AF=0.747005;AFR_AF=0.7398;AMR_AF=0.755;AN=2;CS=DEL_pindel;EAS_AF=0.7282;END=91625054;EUR_AF=0.7714;MEINFO=AluY,37,281,+;NS=2504;SAS_AF=0.7454;SITEPOST=0.9476;SVTYPE=DEL_ALU	GT	1|1
1	92232051	UW_VH_25108	T	<CN0>	100	PASS	AC=1;AF=0.278954;AFR_AF=0.3253;AMR_AF=0.2882;AN=2;CIEND=0,326;CIPOS=-324,0;CS=DEL_union;EAS_AF=0.0556;END=92233331;EUR_AF=0.3091;MC=YL_CN_TSI_109,BI_GS_DEL1_B2_P0093_196,SI_BD_601,YL_CN_IBS_109,UW_VH_3176,UW_VH_2446,EM_DL_DEL1039023,YL_CN_ESN_120,UW_VH_19170,YL_CN_ITU_131,YL_CN_CLM_101,UW_VH_9803;NS=2504;SAS_AF=0.409;SVTYPE=DEL;SVP=1.0;SVPD=8|8,0,0	GT	0|1
1	93167530	ALU_umary_ALU_356	T	<INS:ME:ALU>	.	.	AC=1;AF=0.447284;AFR_AF=0.4539;AMR_AF=0.4135;AN=2;CS=ALU_umary;EAS_AF=0.4712;EUR_AF=0.4433;MEINFO=AluUndef,1,281,-;NS=2504;SAS_AF=0.4417;SITEPOST=1;SVLEN=280;SVTYPE=ALU;TSD=TATGTTATTTT	GT	1|0
1	93498232	ALU_umary_ALU_357	T	<INS:ME:ALU>	.	.	AC=2;AF=0.573283;AFR_AF=0.5734;AMR_AF=0.6268;AN=2;CS=ALU_umary;EAS_AF=0.4732;EUR_AF=0.661;MEINFO=AluYa5,3,280,-;NS=2504;SAS_AF=0.5481;SITEPOST=1;SVLEN=277;SVTYPE=ALU;TSD=AGATTCCTTTTTCTAATTCT	GT	1|1
1	94288372	BI_GS_DEL1_B1_P0095_311	C	<CN0>	100	PASS	AC=2;AF=0.336661;AFR_AF=0.0809;AMR_AF=0.3271;AN=2;CIEND=0,0;CIPOS=0,0;CS=DEL_union;EAS_AF=0.5258;END=94291260;EUR_AF=0.3181;MC=UW_VH_7316,UW_VH_1999,UW_VH_13522,UW_VH_20752,UW_VH_5956,EM_DL_DEL03438,YL_CN_MXL_116,YL_CN_ASW_158,UW_VH_25321,UW_VH_7810,UW_VH_20594;NS=2504;SAS_AF=0.5133;SVTYPE=DEL;SVP=1.0;SVPD=8|8,0,0	GT	1|1
1	99610528	ALU_umary_ALU_390	A	<INS:ME:ALU>	.	.	AC=1;AF=0.116414;AFR_AF=0.0227;AMR_AF=0.1974;AN=2;CS=ALU_umary;EAS_AF=0.2044;EUR_AF=0.1292;MEINFO=AluUndef,1,281,-;NS=2504;SAS_AF=0.0818;SITEPOST=1;SVLEN=280;SVTYPE=ALU;TSD=null	GT	0|1
1	100994221	ALU_umary_ALU_402	G	<INS:ME:ALU>	.	.	AC=1;AF=0.620208;AFR_AF=0.3767;AMR_AF=0.7075;AN=2;CS=ALU_umary;EAS_AF=0.7153;EUR_AF=0.6998;MEINFO=AluUndef,1,274,+;NS=2504;SAS_AF=0.7076;SITEPOST=1;SVLEN=273;SVTYPE=ALU;TSD=AAAATTTCATG	GT	0|1
1	105218662	UW_VH_3050	A	<CN0>	100	PASS	AC=1;AF=0.0189696;AFR_AF=0.003;AMR_AF=0.0216;AN=2;CIEND=0,364;CIPOS=-329,0;CS=DEL_union;EAS_AF=0;END=105219460;EUR_AF=0.0716;MC=BI_GS_DEL1_B4_P0106_50;NS=2504;SAS_AF=0.0041;SVTYPE=DEL;SVP=1.0;SVPD=9|9,0,0	GT	0|1
1	105231111	ALU_umary_ALU_422	T	<INS:ME:ALU>	.	.	AC=1;AF=0.189497;AFR_AF=0.0923;AMR_AF=0.1974;AN=2;CS=ALU_umary;EAS_AF=0.122;EUR_AF=0.3499;MEINFO=AluY,159,281,-;NS=2504;SAS_AF=0.2198;SITEPOST=1;SVLEN=122;SVTYPE=ALU;TSD=AGTATTTT	GT	0|1
1	108402972	UW_VH_102	A	<CN0>	100	PASS	AC=1;AF=0.0241613;AFR_AF=0.0015;AMR_AF=0.0346;AN=2;CIEND=0,396;CIPOS=-465,0;CS=DEL_union;EAS_AF=0.0238;END=108405499;EUR_AF=0.0437;MC=EM_DL_DEL03722,BI_GS_DEL1_B5_P0109_512,YL_CN_STU_137;NS=2504;SAS_AF=0.0276;SVTYPE=DEL;SVP=1.0;SVPD=9|9,0,0	GT	1|0
1	108733288	DUP_gs_CNV_1_108733288_108737237	C	<CN0>,<CN2>	.	PASS	AC=1,0;AF=0.311901,0.00059904;AFR_AF=0.0802,0.0008;AMR_AF=0.4496,0;AN=2;CS=DUP_gs;EAS_AF=0.495,0;END=108737237;EUR_AF=0.2445,0.002;MC=UW_VH_6472,EM_DL_DEL03726,UW_VH_3126,UW_VH_6263,UW_VH_103,YL_CN_ESN_139,UW_VH_5228,UW_VH_14566,BI_GS_CNV_1_108733288_108737237;NS=2504;SAS_AF=0.408,0;SITEPOST=1;SVTYPE=CNV	GT	0|1
1	109573240	UW_VH_1350	A	<CN0>	100	PASS	AC=1;AF=0.214657;AFR_AF=0.1558;AMR_AF=0.2738;AN=2;CIEND=0,431;CIPOS=-419,0;CS=DEL_union;EAS_AF=0.2163;END=109575184;EUR_AF=0.2614;MC=BI_GS_DEL1_B4_P0110_106,YL_CN_STU_141,YL_CN_CLM_113;NS=2504;SAS_AF=0.2025;SVTYPE=DEL;SVP=1.0;SVPD=9|9,0,0	GT	1|0
1	110187159	EM_DL_DEL04008	A	<CN0>	100	PASS	AC=2;AF=0.604233;AFR_AF=0.5424;AMR_AF=0.7161;AN=2;CIEND=-150,150;CIPOS=-150,150;CS=DEL_union;EAS_AF=0.6716;END=110191392;EUR_AF=0.5895;MC=UW_VH_11157,UW_VH_105,UW_VH_14383,UW_VH_16373,UW_VH_15594,UW_VH_14446,UW_VH_17415,UW_VH_16704,UW_VH_18787,UW_VH_17281,UW_VH_10869,UW_VH_4796,UW_VH_20579,UW_VH_3222,SI_BD_694,UW_VH_21775,UW_VH_4341,UW_VH_14511,BI_GS_DEL1_B1_P0111_170,UW_VH_9883,YL_CN_CHS_170,UW_VH_15855,UW_VH_12772,UW_VH_13558,UW_VH_11475,UW_VH_5957,UW_VH_19437,UW_VH_11432,UW_VH_15395,UW_VH_21999,UW_VH_11170,UW_VH_15110;NS=2504;SAS_AF=0.5542;SVTYPE=DEL;SVP=1.0;SVPD=9|9,0,0	GT	1|1
1	110225019	YL_CN_MSL_117	C	<CN0>	100	PASS	AC=1;AF=0.634385;AFR_AF=0.4962;AMR_AF=0.6902;AN=2;CIEND=-500,1000;CIPOS=-1000,500;CS=DEL_union;EAS_AF=0.753;END=110245280;EUR_AF=0.7227;NS=2504;SAS_AF=0.5685;SVTYPE=DEL;SVP=0.6666666666666666;SVPD=9|6,3,0	GT	1|0
1	110230075	DUP_gs_CNV_1_110230075_110241247	G	<CN0>,<CN2>	.	PASS	AC=1,0;AF=0.638179,0.00459265;AFR_AF=0.497,0.0068;AMR_AF=0.6945,0.0043;AN=2;CS=DUP_gs;EAS_AF=0.7619,0.005;END=110241247;EUR_AF=0.7276,0.003;NS=2504;SAS_AF=0.5695,0.0031;SITEPOST=1;SVTYPE=CNV	GT	1|0
1	111802597	SVA_umary_SVA_45	G	<INS:ME:SVA>	.	.	AC=1;AF=0.274161;AFR_AF=0.2549;AMR_AF=0.2795;AN=2;CS=SVA_umary;EAS_AF=0.3194;EUR_AF=0.2734;MEINFO=SVA,1323,1539,-;NS=2504;SAS_AF=0.2505;SITEPOST=1;SVLEN=216;SVTYPE=SVA;TSD=AAAAAAG	GT	0|1
1	111896187	SVA_umary_SVA_46	C	<INS:ME:SVA>	.	.	AC=1;AF=0.26278;AFR_AF=0.2474;AMR_AF=0.1441;AN=2;CS=SVA_umary;EAS_AF=0.3442;EUR_AF=0.2435;MEINFO=SVA,48,1627,+;NS=2504;SAS_AF=0.3037;SITEPOST=1;SVLEN=1579;SVTYPE=SVA;TSD=AAAAGAATAAAAAC	GT	1|0
1	112074694	DEL_pindel_1254	AGGAAAGATTATAGCCCTGTACTCTGCTTCTTTGGCGTGGTTCCTTTCCTAGCTTAAGGTAGTTTTCTCACATGCATGTGCTGACCAGCACTCACTCAGCTGAAGGCTTCGG	A	.	PASS	AC=1;AF=0.257388;AFR_AF=0.0968;AMR_AF=0.4438;AN=2;CS=DEL_pindel;EAS_AF=0.252;END=112074805;EUR_AF=0.2704;NS=2504;SAS_AF=0.3344;SITEPOST=0.9992;SVTYPE=DEL;SVP=1.0;SVPD=8|8,0,0	GT	1|0
1	112834896	YL_CN_ACB_172	C	<CN0>	100	PASS	AC=2;AF=0.873403;AFR_AF=0.7625;AMR_AF=0.853;AN=2;CIEND=-500,1000;CIPOS=-1000,500;CS=DEL_union;EAS_AF=0.9256;END=112837824;EUR_AF=0.9344;MC=YL_CN_CDX_136,YL_CN_LWK_130;NS=2504;SAS_AF=0.9213;SVTYPE=DEL;SVP=1.0;SVPD=9|9,0,0	GT	1|1
1	112992009	ALU_umary_ALU_454	T	<INS:ME:ALU>	.	.	AC=1;AF=0.384185;AFR_AF=0.2458;AMR_AF=0.4078;AN=2;CS=ALU_umary;EAS_AF=0.3274;EUR_AF=0.4801;MEINFO=AluUndef,1,281,-;NS=2504;SAS_AF=0.5143;SITEPOST=1;SVLEN=280;SVTYPE=ALU;TSD=CCAGACACGTTATTT	GT	1|0
1	115201401	ALU_umary_ALU_464	T	<INS:ME:ALU>	.	.	AC=1;AF=0.0802716;AFR_AF=0.0136;AMR_AF=0.0965;AN=2;CS=ALU_umary;EAS_AF=0.001;EUR_AF=0.2048;MEINFO=AluUndef,1,281,-;NS=2504;SAS_AF=0.1125;SITEPOST=1;SVLEN=280;SVTYPE=ALU;TSD=CAGTTCTTT	GT	1|0
1	116229468	BI_GS_DEL1_B2_P0117_180	C	<CN0>	100	PASS	AC=1;AF=0.270367;AFR_AF=0.2723;AMR_AF=0.304;AN=2;CIEND=0,1;CIPOS=0,1;CS=DEL_union;EAS_AF=0.1964;END=116232839;EUR_AF=0.2634;MC=SI_BD_734,YL_CN_MSL_122,YL_CN_CHB_179,UW_VH_2643,UW_VH_24764,EM_DL_DEL04109;NS=2504;SAS_AF=0.3272;SVTYPE=DEL;SVP=1.0;SVPD=8|8,0,0	GT	1|0
1	117002162	DEL_pindel_1314	TATGGAAATAGATGATGGTGATGGTTGCACAACAATATCAATGTACTTGATGCCACTTAAAATTGTTAAAGTGGTAAATTTTATGTTATGTATATTTATACCATTAAAAAATAATTTTTTTTTTCTGGAGA	T	.	PASS	AC=1;AF=0.0664936;AFR_AF=0.208;AMR_AF=0.0231;AN=2;CS=DEL_pindel;EAS_AF=0.0109;END=117002292;EUR_AF=0.0099;NS=2504;SAS_AF=0.0215;SITEPOST=0.9986;SVTYPE=DEL;SVP=1.0;SVPD=9|9,0,0	GT	0|1
1	118091036	DEL_pindel_1333	TAAGACACCCAGAAGCCTAAAACGGTGAAACCCCGTCTCTACTAAAAATACAAAAAATTAGCCGGGCGTAGTGGCGGGCGCCTGTAGTCCCAGCTACTTGGGAGGCTGAGGCAGGAGAATGGCGTGAACCCGGGAGGCGGAGCTTGCAGTGAGCCGAGATCCCGCCACTGCACTCCAGCCTGGGCGACAGAGCGAGACTCCGTCTCAAAAAAAAAAAAAAAAA	T	.	PASS	AC=2;AF=0.699081;AFR_AF=0.6513;AMR_AF=0.7896;AN=2;CS=DEL_pindel;EAS_AF=0.7401;END=118091258;EUR_AF=0.6988;MEINFO=AluY,79,281,+;NS=2504;SAS_AF=0.6575;SITEPOST=0.9846;SVTYPE=DEL_ALU	GT	1|1
1	119080704	ALU_umary_ALU_481	T	<INS:ME:ALU>	.	.	AC=1;AF=0.196685;AFR_AF=0.0703;AMR_AF=0.1974;AN=2;CS=ALU_umary;EAS_AF=0.125;EUR_AF=0.3588;MEINFO=AluYa5,1,279,-;NS=2504;SAS_AF=0.274;SITEPOST=1;SVLEN=278;SVTYPE=ALU;TSD=GCAACCAGCTTTT	GT	0|1
1	143984622	DUP_gs_CNV_1_143984622_144094733	A	<CN2>,<CN3>	.	PASS	AC=2,0;AF=0.956669,0.0081869;AFR_AF=0.8873,0.0106;AMR_AF=0.9597,0.013;AN=2;CS=DUP_gs;EAS_AF=0.9762,0.0119;END=144094733;EUR_AF=0.992,0.004;NS=2504;SAS_AF=0.9918,0.002;SITEPOST=1;SVTYPE=CNV	GT	1|1
1	144468090	BI_GS_CNV_1_144468090_144480623	T	<CN0>	100	PASS	AC=1;AF=0.385383;AFR_AF=0.1944;AMR_AF=0.4712;AN=2;CIEND=0,500;CIPOS=-500,0;CS=DEL_union;EAS_AF=0.3839;END=144480623;EUR_AF=0.3956;NS=2504;SAS_AF=0.5736;SVTYPE=DEL;SVP=0.1111111111111111;SVPD=9|1,8,0	GT	0|1
1	144691202	DUP_gs_CNV_1_144691202_144710622	G	<CN2>,<CN3>	.	PASS	AC=2,0;AF=0.685703,0.00039936;AFR_AF=0.4387,0;AMR_AF=0.7147,0;AN=2;CS=DUP_gs;EAS_AF=0.8859,0;END=144710622;EUR_AF=0.7396,0;NS=2504;SAS_AF=0.7372,0.002;SITEPOST=0.9969;SVTYPE=CNV	GT	1|1
1	144839080	DUP_gs_CNV_1_144839080_144849492	C	<CN2>,<CN3>	.	PASS	AC=2,0;AF=0.994609,0.00019968;AFR_AF=0.9909,0.0008;AMR_AF=0.9971,0;AN=2;CS=DUP_gs;EAS_AF=0.9881,0;END=144849492;EUR_AF=0.999,0;NS=2504;SAS_AF=1,0;SITEPOST=1;SVTYPE=CNV	GT	1|1
1	144862244	DUP_gs_CNV_1_144862244_144892802	A	<CN2>,<CN3>	.	PASS	AC=2,0;AF=0.9998,0.00019968;AFR_AF=0.9992,0.0008;AMR_AF=1,0;AN=2;CS=DUP_gs;EAS_AF=1,0;END=144892802;EUR_AF=1,0;NS=2504;SAS_AF=1,0;SITEPOST=1;SVTYPE=CNV	GT	1|1
1	144913699	DUP_gs_CNV_1_144913699_144951391	C	<CN2>,<CN3>	.	PASS	AC=2,0;AF=0.997404,0.00259585;AFR_AF=0.9992,0.0008;AMR_AF=0.9971,0.0029;AN=2;CS=DUP_gs;EAS_AF=1,0;END=144951391;EUR_AF=0.992,0.008;NS=2504;SAS_AF=0.998,0.002;SITEPOST=1;SVTYPE=CNV	GT	1|1
1	144951026	ALU_umary_ALU_493	T	<INS:ME:ALU>	.	.	AC=1;AF=0.0646965;AFR_AF=0.0098;AMR_AF=0.0447;AN=2;CS=ALU_umary;EAS_AF=0.0942;EUR_AF=0.0487;MEINFO=AluUndef,1,281,-;NS=2504;SAS_AF=0.1391;SITEPOST=1;SVLEN=280;SVTYPE=ALU;TSD=AGAAAGTTTCCTCGGT	GT	1|0
1	144954627	SI_BD_758	G	<CN0>	100	PASS	AC=1;AF=0.183307;AFR_AF=0.1989;AMR_AF=0.1816;AN=2;CIEND=-50,155;CIPOS=-155,50;CS=DEL_union;EAS_AF=0.1478;END=144955376;EUR_AF=0.1531;NS=2504;SAS_AF=0.2311;SVTYPE=DEL;SVP=1.0;SVPD=8|8,0,0	GT	0|1
1	144973077	DUP_gs_CNV_1_144973077_144989257	T	<CN2>	.	PASS	AC=2;AF=0.996805;AFR_AF=0.9955;AMR_AF=0.9957;AN=2;CS=DUP_gs;EAS_AF=0.996;END=144989257;EUR_AF=1;NS=2504;SAS_AF=0.9969;SITEPOST=1;SVTYPE=DUP;SVP=0.1111111111111111;SVPD=9|1,8,0	GT	1|1
1	145098257	ALU_umary_ALU_494	T	<INS:ME:ALU>	.	.	AC=1;AF=0.0696885;AFR_AF=0.0772;AMR_AF=0.0893;AN=2;CS=ALU_umary;EAS_AF=0.0744;EUR_AF=0.0606;MEINFO=AluYb11,3,279,-;NS=2504;SAS_AF=0.0501;SITEPOST=1;SVLEN=276;SVTYPE=ALU;TSD=AATCTGGTCAATTTTT	GT	0|1
1	145120320	DUP_gs_CNV_1_145120320_145182150	T	<CN2>,<CN3>	.	PASS	AC=2,0;AF=0.996406,0.00159744;AFR_AF=0.9977,0;AMR_AF=0.9942,0;AN=2;CS=DUP_gs;EAS_AF=0.9911,0.0069;END=145182150;EUR_AF=0.999,0.001;NS=2504;SAS_AF=0.999,0;SITEPOST=1;SVTYPE=CNV	GT	1|1
1	145152736	ALU_umary_ALU_496	T	<INS:ME:ALU>	.	.	AC=1;AF=0.315495;AFR_AF=0.2829;AMR_AF=0.2983;AN=2;CS=ALU_umary;EAS_AF=0.3274;EUR_AF=0.3171;MEINFO=AluYa4_4,1,281,-;NS=2504;SAS_AF=0.3579;SITEPOST=1;SVLEN=280;SVTYPE=ALU;TSD=CGGAAGTTAATATATCTT	GT	1|0
1	145211323	ALU_umary_ALU_497	T	<INS:ME:ALU>	.	.	AC=1;AF=0.296326;AFR_AF=0.3048;AMR_AF=0.2594;AN=2;CS=ALU_umary;EAS_AF=0.2778;EUR_AF=0.2972;MEINFO=AluUndef,1,281,-;NS=2504;SAS_AF=0.3292;SITEPOST=1;SVLEN=280;SVTYPE=ALU;TSD=AAAAATTAAGTATT	GT	0|1
1	146081807	DUP_uwash_chr1_146081807_146164363	G	<CN2>,<CN3>	.	PASS	AC=2,0;AF=0.999401,0.00019968;AFR_AF=0.9985,0.0008;AMR_AF=1,0;AN=2;CS=DUP_uwash;EAS_AF=0.999,0;END=146164363;EUR_AF=1,0;NS=2504;SAS_AF=1,0;SITEPOST=1;SVTYPE=CNV	GT	1|1
1	146658219	ALU_umary_ALU_501	G	<INS:ME:ALU>	.	.	AC=1;AF=0.04373;AFR_AF=0.0537;AMR_AF=0.0303;AN=2;CS=ALU_umary;EAS_AF=0.001;EUR_AF=0.0328;MEINFO=AluUndef,11,281,+;NS=2504;SAS_AF=0.0951;SITEPOST=1;SVLEN=270;SVTYPE=ALU;TSD=AAAGACATACAAAG	GT	1|0
1	148832244	DUP_gs_CNV_1_148832244_148954132	T	<CN2>,<CN3>,<CN4>	.	PASS	AC=0,2,0;AF=0.0802716,0.904553,0.00539137;AFR_AF=0.0431,0.9463,0.0061;AMR_AF=0.0908,0.889,0.0101;AN=2;CS=DUP_gs;EAS_AF=0.1081,0.874,0.005;END=148954132;EUR_AF=0.0865,0.9026,0;NS=2504;SAS_AF=0.0879,0.8926,0.0072;SITEPOST=0.9999;SVTYPE=CNV	GT	2|2
1	149015523	DUP_gs_CNV_1_149015523_149036627	A	<CN0>,<CN2>,<CN3>	.	PASS	AC=0,2,0;AF=0.0009984,0.88119,0.0101837;AFR_AF=0.0008,0.9319,0.0113;AMR_AF=0,0.8818,0.013;AN=2;CS=DUP_gs;EAS_AF=0,0.8413,0.0119;END=149036627;EUR_AF=0,0.8877,0.003;NS=2504;SAS_AF=0.0041,0.8466,0.0123;SITEPOST=0.9985;SVTYPE=CNV	GT	2|2
1	149231192	DUP_gs_CNV_1_149231192_149241216	C	<CN2>,<CN3>	.	PASS	AC=2,0;AF=0.8752,0.0081869;AFR_AF=0.9289,0.0076;AMR_AF=0.8617,0.0144;AN=2;CS=DUP_gs;EAS_AF=0.8552,0.0099;END=149241216;EUR_AF=0.8728,0.004;NS=2504;SAS_AF=0.8354,0.0072;SITEPOST=0.9983;SVTYPE=CNV	GT	1|1
1	149249429	DUP_gs_CNV_1_149249429_149284877	C	<CN0>,<CN2>,<CN3>	.	PASS	AC=0,2,0;AF=0.00219649,0.888379,0.0107828;AFR_AF=0,0.9395,0.0106;AMR_AF=0,0.8718,0.0187;AN=2;CS=DUP_gs;EAS_AF=0,0.8611,0.0119;END=149284877;EUR_AF=0.004,0.8966,0.007;NS=2504;SAS_AF=0.0072,0.8507,0.0082;SITEPOST=0.9998;SVTYPE=CNV	GT	2|2
1	149289438	DUP_gs_CNV_1_149289438_149358445	C	<CN2>,<CN3>	.	PASS	AC=2,0;AF=0.883586,0.0127795;AFR_AF=0.9349,0.0151;AMR_AF=0.8703,0.0187;AN=2;CS=DUP_gs;EAS_AF=0.8581,0.0129;END=149358445;EUR_AF=0.8897,0.0089;NS=2504;SAS_AF=0.8436,0.0092;SITEPOST=0.9999;SVTYPE=CNV	GT	1|1
1	149532289	BI_GS_CNV_1_149532289_149572952	T	<CN0>	100	PASS	AC=2;AF=0.910343;AFR_AF=0.8949;AMR_AF=0.9063;AN=2;CIEND=0,500;CIPOS=-500,0;CS=DEL_union;EAS_AF=0.8125;END=149572952;EUR_AF=0.992;NS=2504;SAS_AF=0.9509;SVTYPE=DEL;SVP=0.0;SVPD=8|0,8,0	GT	1|1
1	149725225	ALU_umary_ALU_509	G	<INS:ME:ALU>	.	.	AC=1;AF=0.286342;AFR_AF=0.2769;AMR_AF=0.2464;AN=2;CS=ALU_umary;EAS_AF=0.2897;EUR_AF=0.2932;MEINFO=AluUndef,1,276,+;NS=2504;SAS_AF=0.317;SITEPOST=1;SVLEN=275;SVTYPE=ALU;TSD=AAAAGAAAGAGAAAGG	GT	0|1
1	150037842	DEL_pindel_1394	TCAAAATGTTTTTTTTTTTTTTTTTTTTTTTTTTTGAGACGGAGTCTCGCTCTGTCG	T	.	PASS	AC=1;AF=0.767173;AFR_AF=0.528;AMR_AF=0.8343;AN=2;CS=DEL_pindel;EAS_AF=0.8542;END=150037898;EUR_AF=0.8569;MEINFO=AluYc,259,282,-;NS=2504;SAS_AF=0.8609;SITEPOST=0.9859;SVTYPE=DEL_ALU	GT	0|1
1	152555495	BI_GS_CNV_1_152555495_152586932	G	<CN0>	100	PASS	AC=1;AF=0.562899;AFR_AF=0.3714;AMR_AF=0.6225;AN=2;CIEND=0,500;CIPOS=-500,0;CS=DEL_union;EAS_AF=0.6379;END=152586932;EUR_AF=0.6412;MC=UW_VH_3029,YL_CN_ACB_242,UW_VH_5378,SI_BD_799,UW_VH_12705,UW_VH_4234,UW_VH_12543,UW_VH_2644,UW_VH_7794,UW_VH_6130,UW_VH_11025,UW_VH_7232,EM_DL_DEL05991;NS=2504;SAS_AF=0.6217;SVTYPE=DEL;SVP=1.0;SVPD=9|9,0,0	GT	1|0
1	152760084	UW_VH_24538	C	<CN0>	100	PASS	AC=2;AF=0.196086;AFR_AF=0.2035;AMR_AF=0.2291;AN=2;CIEND=0,119;CIPOS=-369,0;CS=DEL_union;EAS_AF=0.0347;END=152770547;EUR_AF=0.3569;MC=YL_CN_ITU_231,BI_GS_CNV_1_152760314_152770867,EM_DL_DEL05999;NS=2504;SAS_AF=0.1636;SVTYPE=DEL;SVP=1.0;SVPD=9|9,0,0	GT	1|1
1	153133703	BI_GS_DEL1_B5_P0154_145	A	<CN0>	100	PASS	AC=1;AF=0.441893;AFR_AF=0.2655;AMR_AF=0.4337;AN=2;CIEND=0,1;CIPOS=0,1;CS=DEL_union;EAS_AF=0.5149;END=153133960;EUR_AF=0.5507;MC=UW_VH_115;NS=2504;SAS_AF=0.499;SVTYPE=DEL;SVP=1.0;SVPD=9|9,0,0	GT	1|0
1	157540655	BI_GS_DEL1_B4_P0158_141	G	<CN0>	100	PASS	AC=2;AF=0.396166;AFR_AF=0.0862;AMR_AF=0.5245;AN=2;CIEND=0,0;CIPOS=0,0;CS=DEL_union;EAS_AF=0.6101;END=157540871;EUR_AF=0.3956;MC=UW_VH_2001;NS=2504;SAS_AF=0.5041;SVTYPE=DEL;SVP=1.0;SVPD=8|8,0,0	GT	1|1
1	158867540	BI_GS_DEL1_B1_P0159_764	A	<CN0>	100	PASS	AC=2;AF=0.78115;AFR_AF=0.6997;AMR_AF=0.8429;AN=2;CIEND=0,0;CIPOS=0,0;CS=DEL_union;EAS_AF=0.9623;END=158869980;EUR_AF=0.7366;MC=SI_BD_841,YL_CN_FIN_239,YL_CN_JPT_249,EM_DL_DEL06158,YL_CN_GWD_297,UW_VH_2002;NS=2504;SAS_AF=0.7065;SVTYPE=DEL;SVP=0.875;SVPD=8|7,1,0	GT	1|1
1	158961353	BI_GS_DEL1_B1_P0159_834	C	<CN0>	100	PASS	AC=1;AF=0.0968451;AFR_AF=0.1589;AMR_AF=0.1095;AN=2;CIEND=0,0;CIPOS=0,0;CS=DEL_union;EAS_AF=0;END=158966208;EUR_AF=0.1332;MC=EM_DL_DEL06162,UW_VH_15295,UW_VH_2003,SI_BD_842,YL_CN_ITU_240;NS=2504;SAS_AF=0.0665;SVTYPE=DEL;SVP=0.8888888888888888;SVPD=9|8,1,0	GT	1|0
1	159014810	DUP_gs_CNV_1_159014810_159018679	A	<CN0>,<CN2>	.	PASS	AC=1,0;AF=0.019369,0.0081869;AFR_AF=0.0121,0.0023;AMR_AF=0.0418,0;AN=2;CS=DUP_gs;EAS_AF=0,0.002;END=159018679;EUR_AF=0.0417,0.0149;NS=2504;SAS_AF=0.0102,0.0215;SITEPOST=1;SVTYPE=CNV	GT	1|0
1	159648708	BI_GS_DEL1_B2_P0160_484	T	<CN0>	100	PASS	AC=1;AF=0.691693;AFR_AF=0.5628;AMR_AF=0.8372;AN=2;CIEND=0,0;CIPOS=0,0;CS=DEL_union;EAS_AF=0.8244;END=159649659;EUR_AF=0.7336;MC=UW_VH_118,SI_BD_845,EM_DL_DEL1055034;NS=2504;SAS_AF=0.5828;SVTYPE=DEL;SVP=1.0;SVPD=8|8,0,0	GT	1|0
1	162052665	DEL_pindel_1498	TGTGTCCTTTTTTTCTTTTTTTTTTTTTTTTTTTTTTTTTGAGACGGAGTCTCCCTCTGTCGCCCAGGCTGGAGTGCAGTGGCGGGATCTCGGCTCACTGCAAGCTCCGCCTCCCGGGTTCACGCCATTCTCCTGCCTCAGCCTCCCAAGTAGCTGGGACTACAGGCGCCCGCCACTACGCCCGGCTAATTTTTTGTATTTTTAGTAGAGACGGGGTTTCACCGTTTTAGCCGGGATGGTCTCGATCTCCTGACCTCGTGATCCGCCCGCCTCGGCCTCCCAAAGTGCTGGGATTACAGGCGTGAGCCACCGCGCCCGGCC	T	.	PASS	AC=2;AF=0.745607;AFR_AF=0.6952;AMR_AF=0.7853;AN=2;CS=DEL_pindel;EAS_AF=0.744;END=162052985;EUR_AF=0.7813;MEINFO=AluYa5,1,281,-;NS=2504;SAS_AF=0.7505;SITEPOST=0.9614;SVTYPE=DEL_ALU	GT	1|1
1	162761322	ALU_umary_ALU_549	T	<INS:ME:ALU>	.	.	AC=2;AF=0.669728;AFR_AF=0.4894;AMR_AF=0.6844;AN=2;CS=ALU_umary;EAS_AF=0.753;EUR_AF=0.7485;MEINFO=AluYa5b1,3,281,-;NS=2504;SAS_AF=0.7362;SITEPOST=0.9968;SVLEN=278;SVTYPE=ALU;TSD=CATTTGGCATTTTT	GT	1|1
1	163088865	ALU_umary_ALU_552	T	<INS:ME:ALU>	.	.	AC=1;AF=0.172324;AFR_AF=0.1808;AMR_AF=0.2378;AN=2;CS=ALU_umary;EAS_AF=0.0962;EUR_AF=0.1948;MEINFO=AluYa4_4,1,280,-;NS=2504;SAS_AF=0.1697;SITEPOST=1;SVLEN=279;SVTYPE=ALU;TSD=GGAAATTCTTTTATTT	GT	1|0
1	165731209	DEL_pindel_1530	AAACATTTTTATTAAAATGTTATAAGGATAACATTTTTATTAAAATGTTATAAGGATAACATTTTTATTAAAATGTTATAAGGATAACATTTTTATTAAAATGTTATAAGGATAACATTTTTATTAAAATGTTATAAGGATAACATTTTTATTAAAATGTTATAAGGATAACATTTTTATTAAAATGTTATAAGGATAACATTTTTATTAAAATGTTATAAGGATAACATTTTTATTAAAATGTTATAAGGATAACATTTTTATTAAAATGTTATAAGGAT	A	.	PASS	AC=2;AF=0.554313;AFR_AF=0.5567;AMR_AF=0.5418;AN=2;CS=DEL_pindel;EAS_AF=0.5764;END=165731489;EUR_AF=0.5318;NS=2504;SAS_AF=0.5603;SITEPOST=0.9876;SVTYPE=DEL;SVP=1.0;SVPD=9|9,0,0	GT	1|1
1	170964063	ALU_umary_ALU_589	C	<INS:ME:ALU>	.	.	AC=1;AF=0.0439297;AFR_AF=0.0166;AMR_AF=0.0764;AN=2;CS=ALU_umary;EAS_AF=0;EUR_AF=0.1024;MEINFO=AluYb8,1,277,-;NS=2504;SAS_AF=0.0429;SITEPOST=1;SVLEN=276;SVTYPE=ALU;TSD=AAGATTATAGCCCAGACC	GT	1|0
1	171783587	DEL_pindel_1552	ACTCCAGCCTGGGCGACAGAGTGGGACTCCATCTAAAAAAAAAAAAAAAAAAAGGGGCTGATG	A	.	PASS	AC=1;AF=0.409744;AFR_AF=0.3048;AMR_AF=0.3977;AN=2;CS=DEL_pindel;EAS_AF=0.6647;END=171783649;EUR_AF=0.4245;NS=2504;SAS_AF=0.2822;SITEPOST=0.9998;SVTYPE=DEL;SVP=0.875;SVPD=8|7,1,0	GT	1|0
1	174333015	ALU_umary_ALU_602	T	<INS:ME:ALU>	.	.	AC=1;AF=0.10603;AFR_AF=0.0635;AMR_AF=0.1729;AN=2;CS=ALU_umary;EAS_AF=0.0397;EUR_AF=0.1571;MEINFO=AluYb7_3,1,263,-;NS=2504;SAS_AF=0.1319;SITEPOST=1;SVLEN=262;SVTYPE=ALU;TSD=TGTCAAACCATTCTT	GT	1|0
1	180183831	DEL_pindel_1660	ATATTGTGTAATCTTTTTTTTTTTTTTTTTTTTTTTTTTGAGACGGAGTCTCGCTCTGTCGCCCAGGCTGGAGTGCAGTGGCGCGACCTCGGCTCACTGCAAGCTCCGCCTCCCGGGTTCACGCCATTCTCCTGCCTCAGCCTCCCGAGTAGCCGGGACCACAGGCGCCCGCCACCACGCCCGGCTAATTTTTTGTATTTTTAGTAGAGGCGGGGTTTCACCGCGTTAGCCAGGATGGTCTCGATCTCCTGACCTCATGATCCGCCCGCCTCTGCCTCCCAAAGTGCTGGGATTACAGGCGTGAGCCACCGCGCCCGGCC	A	.	PASS	AC=2;AF=0.805112;AFR_AF=0.7194;AMR_AF=0.8487;AN=2;CS=DEL_pindel;EAS_AF=0.8542;END=180184150;EUR_AF=0.837;MEINFO=AluYh7,1,281,-;NS=2504;SAS_AF=0.8067;SITEPOST=0.9788;SVTYPE=DEL_ALU	GT	1|1
1	180292989	DEL_pindel_1667	TTACTCTATGTCTTTTTTTTTTTTTTTTTTTTTTTTTGAGACGGAGTCTCGCTCTGTCGCCCAGGCCGGACTGCGGACTGCAGTGGCGCAATCTCGGCTCACTGCAAGCTCCGCTTCCCGGGTTCACGCCATTCTCCTGCCTCAGCCTCCCGAGTAGCTGGGACTACAGGCGCCCGCCACCGCGCCCGGCTAATTTTTTGTATTTTTAGTAGAGACGGGGTTTCACCTTGTTAGCCAGGATGGTCTCGATCTCCTGACCTCATGATCCACCCGCCTCGGCCTCCCAAAGTGCTGGGATTACAGGCGTGAGCCACCGCGCCCGGCC	T	.	PASS	AC=1;AF=0.699281;AFR_AF=0.7065;AMR_AF=0.7118;AN=2;CS=DEL_pindel;EAS_AF=0.7034;END=180293313;EUR_AF=0.6849;MEINFO=AluYb6_2,1,281,-;NS=2504;SAS_AF=0.6912;SITEPOST=0.95845;SVTYPE=DEL_ALU	GT	1|0
1	180749765	UW_VH_4540	T	<CN0>	100	PASS	AC=1;AF=0.00519169;AFR_AF=0.0008;AMR_AF=0.013;AN=2;CIEND=0,382;CIPOS=-329,0;CS=DEL_union;EAS_AF=0;END=180755414;EUR_AF=0.008;MC=YL_CN_BEB_208,BI_GS_DEL1_B3_P0181_30;NS=2504;SAS_AF=0.0082;SVTYPE=DEL;SVP=1.0;SVPD=9|9,0,0	GT	1|0
1	181043348	BI_GS_DEL1_B4_P0182_9	A	<CN0>	100	PASS	AC=1;AF=0.310104;AFR_AF=0.4743;AMR_AF=0.3055;AN=2;CIEND=-71,72;CIPOS=-71,72;CS=DEL_union;EAS_AF=0.2946;END=181043808;EUR_AF=0.2157;MC=SI_BD_941,BI_GS_DEL1_B1_P0182_42;NS=2504;SAS_AF=0.2045;SVTYPE=DEL;SVP=0.375;SVPD=8|3,5,0	GT	0|1
1	181047425	ALU_umary_ALU_630	A	<INS:ME:ALU>	.	.	AC=1;AF=0.276158;AFR_AF=0.1967;AMR_AF=0.2536;AN=2;CS=ALU_umary;EAS_AF=0.3621;EUR_AF=0.2565;MEINFO=AluYc1,1,281,+;NS=2504;SAS_AF=0.3313;SITEPOST=1;SVLEN=280;SVTYPE=ALU;TSD=AAAAAAAAAACAAAA	GT	1|0
1	181588360	ALU_umary_ALU_632	T	<INS:ME:ALU>	.	.	AC=1;AF=0.0720847;AFR_AF=0.1029;AMR_AF=0.0389;AN=2;CS=ALU_umary;EAS_AF=0.0139;EUR_AF=0.0606;MEINFO=AluUndef,1,276,-;NS=2504;SAS_AF=0.1258;SITEPOST=1;SVLEN=275;SVTYPE=ALU;TSD=GGCCTGATGGTGTACTTTT	GT	1|0
1	181601286	ALU_umary_ALU_633	T	<INS:ME:ALU>	.	.	AC=1;AF=0.0684904;AFR_AF=0.1165;AMR_AF=0.0259;AN=2;CS=ALU_umary;EAS_AF=0.005;EUR_AF=0.0437;MEINFO=AluYa5,33,281,-;NS=2504;SAS_AF=0.1247;SITEPOST=1;SVLEN=248;SVTYPE=ALU;TSD=GACACCTCTTTT	GT	1|0
1	182420857	ALU_umary_ALU_639	T	<INS:ME:ALU>	.	.	AC=1;AF=0.186102;AFR_AF=0.0893;AMR_AF=0.1254;AN=2;CS=ALU_umary;EAS_AF=0.2907;EUR_AF=0.2068;MEINFO=AluUndef,1,281,-;NS=2504;SAS_AF=0.2311;SITEPOST=1;SVLEN=280;SVTYPE=ALU;TSD=GACATCAAGGAGATTTT	GT	0|1
1	185009806	BI_GS_DEL1_B1_P0186_9	T	<CN0>	100	PASS	AC=1;AF=0.105831;AFR_AF=0.1528;AMR_AF=0.0793;AN=2;CIEND=0,0;CIPOS=0,0;CS=DEL_union;EAS_AF=0.121;END=185011738;EUR_AF=0.0577;MC=YL_CN_GWD_324,EM_DL_DEL1064905,SI_BD_958,UW_VH_7424,UW_VH_4167,UW_VH_18005;NS=2504;SAS_AF=0.0951;SVTYPE=DEL;SVP=1.0;SVPD=9|9,0,0	GT	1|0
1	185373096	DEL_pindel_1701	CCCCAAGATTCGGCCGGGCGCGGTGGCTCACGCCTGTAATCCCAGCACTTTGGGAGGCCGAGGCGGGTGGATCATGAGGTCAGGAGATCGAGACCATCCTGGCTAACAAGGTGAAACCCCGTCTCTACTAAAAATACAAAAAATTAGCTGGGCGCGGTGGCAGGCGCCTGTAGTCCCAGCTACTCGGGAGGCTGAGGCAGGAGAATGGCGTGAACCCGGGAAGCGGAGCTTGCAGTGAGCCGAGATTGCGCCACTGCAGTCCGCAGTCCGGCCTGGGCGACAGAGCGAGACTCCGTCTCAAAAAAAAAAAAAAAAAAAAAAAAACAAAACAAAAAAAAA	C	.	PASS	AC=2;AF=0.428714;AFR_AF=0.4735;AMR_AF=0.3963;AN=2;CS=DEL_pindel;EAS_AF=0.3125;END=185373434;EUR_AF=0.4513;MEINFO=AluYb6_2,1,281,+;NS=2504;SAS_AF=0.4877;SITEPOST=0.9937;SVTYPE=DEL_ALU	GT	1|1
1	185504717	ALU_umary_ALU_645	C	<INS:ME:ALU>	.	.	AC=1;AF=0.0589058;AFR_AF=0.0401;AMR_AF=0.0447;AN=2;CS=ALU_umary;EAS_AF=0.1329;EUR_AF=0.008;MEINFO=AluUndef,2,279,+;NS=2504;SAS_AF=0.0706;SITEPOST=1;SVLEN=277;SVTYPE=ALU;TSD=null	GT	0|1
1	187464747	YL_CN_PUR_321	T	<CN0>	100	PASS	AC=1;AF=0.854633;AFR_AF=0.7693;AMR_AF=0.866;AN=2;CIEND=-500,1000;CIPOS=-1000,500;CS=DEL_union;EAS_AF=0.9772;END=187466829;EUR_AF=0.7575;MC=EM_DL_DEL1065840,YL_CN_JPT_273,YL_CN_MSL_211,YL_CN_CEU_323;NS=2504;SAS_AF=0.9356;SVTYPE=DEL;SVP=0.6666666666666666;SVPD=9|6,3,0	GT	0|1
1	187716053	BI_GS_DEL1_B5_P0188_771	G	<CN0>	100	PASS	AC=2;AF=0.203474;AFR_AF=0.0514;AMR_AF=0.2882;AN=2;CIEND=-7,7;CIPOS=-7,7;CS=DEL_union;EAS_AF=0.0099;END=187722514;EUR_AF=0.4682;MC=SI_BD_972,UW_VH_19561,EM_DL_DEL06972,YL_CN_STU_257,UW_VH_130;NS=2504;SAS_AF=0.2761;SVTYPE=DEL;SVP=1.0;SVPD=9|9,0,0	GT	1|1
1	188174657	ALU_umary_ALU_659	T	<INS:ME:ALU>	.	.	AC=2;AF=0.0810703;AFR_AF=0.0817;AMR_AF=0.0778;AN=2;CS=ALU_umary;EAS_AF=0.0337;EUR_AF=0.0964;MEINFO=AluYa5,34,281,-;NS=2504;SAS_AF=0.1155;SITEPOST=1;SVLEN=247;SVTYPE=ALU;TSD=TAAAAAATGCATTCTT	GT	1|1
1	188186464	ALU_umary_ALU_660	T	<INS:ME:ALU>	.	.	AC=1;AF=0.0946486;AFR_AF=0.0794;AMR_AF=0.1009;AN=2;CS=ALU_umary;EAS_AF=0.0397;EUR_AF=0.1292;MEINFO=AluUndef,1,268,-;NS=2504;SAS_AF=0.1319;SITEPOST=1;SVLEN=267;SVTYPE=ALU;TSD=CCCGGGTAAGTTAAACATTTTTT	GT	0|1
1	188539457	UW_VH_131	T	<CN0>	100	PASS	AC=2;AF=0.944489;AFR_AF=0.8858;AMR_AF=0.9669;AN=2;CIEND=0,498;CIPOS=-452,0;CS=DEL_union;EAS_AF=1;END=188540228;EUR_AF=0.9264;MC=BI_GS_DEL1_B1_P0189_370,SI_BD_977;NS=2504;SAS_AF=0.9693;SVTYPE=DEL;SVP=1.0;SVPD=9|9,0,0	GT	1|1
1	188832850	ALU_umary_ALU_669	T	<INS:ME:ALU>	.	.	AC=1;AF=0.132388;AFR_AF=0.0121;AMR_AF=0.147;AN=2;CS=ALU_umary;EAS_AF=0.2123;EUR_AF=0.2217;MEINFO=AluUndef,12,281,-;NS=2504;SAS_AF=0.1104;SITEPOST=1;SVLEN=269;SVTYPE=ALU;TSD=TCTTCTTTCTT	GT	1|0
1	188994948	DEL_pindel_1724	TCAATTCTATTTCTTTTTTTTTTTTTTTTTTTTTTTTTTTTTTTTTTTTGAGACGGAGTCTCGCTCTGTCGCCCAGGCCGGACTGCGGACTGCAGTGGCGCAATCTCGGCTCACTGCAAGCTCCGCTTCCCGGGTTCACGCCATTCTCCTGCCTCAGCCTCCCGAGTAGCTGGGACTACAGGCGCCCGCCACCGCGCCCGGCTAATTTTTTGTATTTTTAGTAGAGACGGGGTTTCACCTTGTTAGCCAGGATGGTCTCGATCTCTTGACCTCATGATCCACCCGCCTCGGCCTCCCAAAGTGCTGGGATTACAGGCGTGAGCCACCGCGCCCGGC	T	.	PASS	AC=1;AF=0.44988;AFR_AF=0.4992;AMR_AF=0.4683;AN=2;CS=DEL_pindel;EAS_AF=0.4048;END=188995283;EUR_AF=0.4493;MEINFO=AluYb6_2,2,281,-;NS=2504;SAS_AF=0.4172;SITEPOST=0.9945;SVTYPE=DEL_ALU	GT	1|0
1	189247039	ALU_umary_ALU_672	A	<INS:ME:ALU>	.	.	AC=1;AF=0.326278;AFR_AF=0.152;AMR_AF=0.3991;AN=2;CS=ALU_umary;EAS_AF=0.3849;EUR_AF=0.4185;MEINFO=AluUndef,1,281,+;NS=2504;SAS_AF=0.3548;SITEPOST=1;SVLEN=280;SVTYPE=ALU;TSD=AAAAAATATTCA	GT	1|0
1	189704477	BI_GS_DEL1_B4_P0190_157	T	<CN0>	100	PASS	AC=1;AF=0.00019968;AFR_AF=0;AMR_AF=0;AN=2;CIEND=-15,15;CIPOS=-15,15;CS=DEL_union;EAS_AF=0;END=189783356;EUR_AF=0.001;MC=YL_CN_CEU_326;NS=2504;SAS_AF=0;SVTYPE=DEL;SVP=0.7777777777777778;SVPD=9|7,2,0	GT	0|1
1	189771446	BI_GS_DEL1_B2_P0190_483	A	<CN0>	100	PASS	AC=1;AF=0.00678914;AFR_AF=0.0242;AMR_AF=0.0014;AN=2;CIEND=-3,4;CIPOS=-3,4;CS=DEL_union;EAS_AF=0;END=189777754;EUR_AF=0.001;MC=UW_VH_14882,EM_DL_DEL07027,YL_CN_YRI_335,SI_BD_995;NS=2504;SAS_AF=0;SVTYPE=DEL;SVP=0.0;SVPD=8|0,8,0	GT	1|0
1	190837319	DEL_pindel_1759	CATTAGATCTCGAGAATTTATTCATCTCGTATAACTAAGACTTTGTGCCCTTTGATCAAATCTCTCCATTTCCTCCAGCCCCCTATATTGTGGTAACCCCTATTCTACTCTCTGCATGTTTAGATTTCACATATAAGTTAGATCATGCACTATTTGTGTCTGTGTCTGGCTT	C	.	PASS	AC=2;AF=0.753195;AFR_AF=0.4818;AMR_AF=0.8026;AN=2;CS=DEL_pindel;EAS_AF=0.9206;END=190837490;EUR_AF=0.834;NS=2504;SAS_AF=0.8292;SITEPOST=0.9995;SVTYPE=DEL;SVP=1.0;SVPD=9|9,0,0	GT	1|1
1	191580781	ALU_umary_ALU_691	A	<INS:ME:ALU>	.	.	AC=1;AF=0.200679;AFR_AF=0.1021;AMR_AF=0.1988;AN=2;CS=ALU_umary;EAS_AF=0.1746;EUR_AF=0.2843;MEINFO=AluYa5,1,281,+;NS=2504;SAS_AF=0.2761;SITEPOST=1;SVLEN=280;SVTYPE=ALU;TSD=TAGAATAAATTTAAAATAAAAGTA	GT	0|1
1	191817437	ALU_umary_ALU_694	C	<INS:ME:ALU>	.	.	AC=1;AF=0.138179;AFR_AF=0.0197;AMR_AF=0.1167;AN=2;CS=ALU_umary;EAS_AF=0.3234;EUR_AF=0.1431;MEINFO=AluYa5,3,278,+;NS=2504;SAS_AF=0.1176;SITEPOST=1;SVLEN=275;SVTYPE=ALU;TSD=ATAAAATATCAC	GT	1|0
1	192262268	L1_umary_LINE1_191	A	<INS:ME:LINE1>	.	.	AC=1;AF=0.18111;AFR_AF=0.3086;AMR_AF=0.1297;AN=2;CS=L1_umary;EAS_AF=0.1032;EUR_AF=0.1978;MEINFO=LINE1,5511,6019,-;NS=2504;SAS_AF=0.1084;SITEPOST=1;SVLEN=508;SVTYPE=LINE1;TSD=GTGCCAGTTTATTTA	GT	1|0
1	194451056	UW_VH_1353	A	<CN0>	100	PASS	AC=2;AF=0.544529;AFR_AF=0.4818;AMR_AF=0.5504;AN=2;CIEND=0,324;CIPOS=-237,0;CS=DEL_union;EAS_AF=0.6895;END=194454312;EUR_AF=0.6481;MC=YL_CN_CHB_287,YL_CN_IBS_211,BI_GS_DEL1_B3_P0195_22,EM_DL_DEL07125,SI_BD_1025;NS=2504;SAS_AF=0.3691;SVTYPE=DEL;SVP=1.0;SVPD=8|8,0,0	GT	1|1
1	194517604	BI_GS_DEL1_B2_P0195_316	A	<CN0>	100	PASS	AC=2;AF=0.513379;AFR_AF=0.1679;AMR_AF=0.549;AN=2;CIEND=0,0;CIPOS=0,0;CS=DEL_union;EAS_AF=0.7083;END=194517863;EUR_AF=0.7157;NS=2504;SAS_AF=0.546;SVTYPE=DEL;SVP=1.0;SVPD=8|8,0,0	GT	1|1
1	194675140	ALU_umary_ALU_708	C	<INS:ME:ALU>	.	.	AC=1;AF=0.164537;AFR_AF=0.0461;AMR_AF=0.1686;AN=2;CS=ALU_umary;EAS_AF=0.2966;EUR_AF=0.165;MEINFO=AluUndef,13,281,+;NS=2504;SAS_AF=0.1851;SITEPOST=1;SVLEN=268;SVTYPE=ALU;TSD=AAAATTGAGTATATC	GT	1|0
1	195530260	ALU_umary_ALU_713	C	<INS:ME:ALU>	.	.	AC=1;AF=0.0750799;AFR_AF=0.0083;AMR_AF=0.1282;AN=2;CS=ALU_umary;EAS_AF=0.0863;EUR_AF=0.0626;MEINFO=AluUndef,157,280,+;NS=2504;SAS_AF=0.1288;SITEPOST=1;SVLEN=123;SVTYPE=ALU;TSD=null	GT	1|0
1	197756784	INV_delly_INV00008143	C	<INV>	.	PASS	AC=1;AF=0.123802;AFR_AF=0.0219;AMR_AF=0.1988;AN=2;CIEND=-61,61;CIPOS=-61,61;CS=INV_delly;EAS_AF=0.1171;END=197757982;EUR_AF=0.1948;IMPRECISE;NS=2504;SAS_AF=0.1421;SITEPOST=1;SVTYPE=INV;SVP=0.875;SVPD=8|7,1,0	GT	0|1
1	197894025	BI_GS_DEL1_B5_P0198_990	C	<CN0>	100	PASS	AC=1;AF=0.558906;AFR_AF=0.5272;AMR_AF=0.6124;AN=2;CIEND=0,0;CIPOS=0,0;CS=DEL_union;EAS_AF=0.6944;END=197894310;EUR_AF=0.4006;MC=UW_VH_1354;NS=2504;SAS_AF=0.5869;SVTYPE=DEL;SVP=1.0;SVPD=9|9,0,0	GT	1|0
1	198243300	ALU_umary_ALU_726	T	<INS:ME:ALU>	.	.	AC=1;AF=0.179912;AFR_AF=0.2587;AMR_AF=0.2378;AN=2;CS=ALU_umary;EAS_AF=0.0804;EUR_AF=0.0775;MEINFO=AluY,35,281,-;NS=2504;SAS_AF=0.2403;SITEPOST=1;SVLEN=246;SVTYPE=ALU;TSD=TCTAGTTCTCTT	GT	0|1
1	198469338	ALU_umary_ALU_729	G	<INS:ME:ALU>	.	.	AC=1;AF=0.024361;AFR_AF=0.0008;AMR_AF=0.0346;AN=2;CS=ALU_umary;EAS_AF=0.004;EUR_AF=0.0716;MEINFO=AluUndef,1,281,-;NS=2504;SAS_AF=0.0215;SITEPOST=1;SVLEN=280;SVTYPE=ALU;TSD=null	GT	1|0
1	204238474	ALU_umary_ALU_743	C	<INS:ME:ALU>	.	.	AC=1;AF=0.35024;AFR_AF=0.3033;AMR_AF=0.3934;AN=2;CS=ALU_umary;EAS_AF=0.4058;EUR_AF=0.3807;MEINFO=AluYg5b3,2,281,+;NS=2504;SAS_AF=0.2945;SITEPOST=1;SVLEN=279;SVTYPE=ALU;TSD=AGAAACCTCATCTATTGTC	GT	1|0
1	205178526	INV_delly_INV00008409	T	<INV>	.	PASS	AC=1;AF=0.322484;AFR_AF=0.084;AMR_AF=0.4049;AN=2;CIEND=-184,184;CIPOS=-184,184;CS=INV_delly;EAS_AF=0.4464;END=205178807;EUR_AF=0.4304;IMPRECISE;MC=CINV_delly_INV00008407;NS=2504;SAS_AF=0.3476;SITEPOST=0.99985;SVTYPE=INV;SVP=0.75;SVPD=8|6,2,0	GT	1|0
1	207292375	BI_GS_DEL1_B5_P0208_416	A	<CN0>	100	PASS	AC=2;AF=0.598043;AFR_AF=0.3396;AMR_AF=0.6326;AN=2;CIEND=-8,8;CIPOS=-8,8;CS=DEL_union;EAS_AF=0.7351;END=207292595;EUR_AF=0.6282;NS=2504;SAS_AF=0.7505;SVTYPE=DEL;SVP=0.4444444444444444;SVPD=9|4,5,0	GT	1|1
1	207292405	BI_GS_DEL1_B1_P0208_321	A	<CN0>	100	PASS	AC=2;AF=0.598243;AFR_AF=0.3351;AMR_AF=0.6326;AN=2;CIEND=0,0;CIPOS=0,0;CS=DEL_union;EAS_AF=0.7361;END=207293149;EUR_AF=0.6332;MC=EM_DL_DEL1073798,SI_BD_1108;NS=2504;SAS_AF=0.7515;SVTYPE=DEL;SVP=0.875;SVPD=8|7,1,0	GT	1|1
1	207542027	DUP_gs_CNV_1_207542027_207545525	A	<CN0>,<CN2>	.	PASS	AC=1,0;AF=0.451877,0.00059904;AFR_AF=0.3759,0.0008;AMR_AF=0.4582,0;AN=2;CS=DUP_gs;EAS_AF=0.4177,0.001;END=207545525;EUR_AF=0.506,0.001;MC=UW_VH_3,UW_VH_18858,YL_CN_IBS_221,BI_GS_DEL1_B1_P0208_567,SI_BD_1109,UW_VH_25170,EM_DL_DEL07614;NS=2504;SAS_AF=0.5297,0;SITEPOST=1;SVTYPE=CNV	GT	0|1
1	208691498	ALU_umary_ALU_758	T	<INS:ME:ALU>	.	.	AC=1;AF=0.175319;AFR_AF=0.2133;AMR_AF=0.0879;AN=2;CS=ALU_umary;EAS_AF=0.3621;EUR_AF=0.0348;MEINFO=AluUndef,5,281,-;NS=2504;SAS_AF=0.138;SITEPOST=1;SVLEN=276;SVTYPE=ALU;TSD=CAGATTTTACTTTTATTT	GT	1|0
1	211965009	BI_GS_DEL1_B2_P0212_692	A	<CN0>	100	PASS	AC=1;AF=0.0103834;AFR_AF=0.0015;AMR_AF=0.0202;AN=2;CIEND=0,1;CIPOS=0,1;CS=DEL_union;EAS_AF=0;END=211965782;EUR_AF=0.0288;MC=UW_VH_4415,SI_BD_1132;NS=2504;SAS_AF=0.0072;SVTYPE=DEL;SVP=0.8888888888888888;SVPD=9|8,1,0	GT	1|0
1	212471179	UW_VH_12590	T	<CN0>	100	PASS	AC=1;AF=0.702476;AFR_AF=0.9448;AMR_AF=0.6556;AN=2;CIEND=0,444;CIPOS=-471,0;CS=DEL_union;EAS_AF=0.5298;END=212472619;EUR_AF=0.6441;MC=UW_VH_13671,UW_VH_1685;NS=2504;SAS_AF=0.6462;SVTYPE=DEL;SVP=1.0;SVPD=8|8,0,0	GT	0|1
1	213083966	YL_CN_PEL_289	A	<CN0>	100	PASS	AC=2;AF=0.709065;AFR_AF=0.3192;AMR_AF=0.8559;AN=2;CIEND=-500,1000;CIPOS=-1000,500;CS=DEL_union;EAS_AF=0.9087;END=213086597;EUR_AF=0.7813;MC=YL_CN_IBS_225,YL_CN_GWD_390,YL_CN_CEU_354,YL_CN_ASW_298,UW_VH_135,YL_CN_GIH_210,YL_CN_CHS_296,YL_CN_CLM_230,YL_CN_PJL_325,YL_CN_BEB_233,YL_CN_STU_279,BI_GS_DEL1_B1_P0214_59,YL_CN_PUR_354,SI_BD_1136;NS=2504;SAS_AF=0.8517;SVTYPE=DEL;SVP=0.7777777777777778;SVPD=9|7,2,0	GT	1|1
1	217269958	DEL_pindel_2004	TCACATGTTTAAAAAGCCATTTCCTTGATTAACTTCCTCCAGGATGACTCCTCCCACTGTCCTCCC	T	.	PASS	AC=1;AF=0.186302;AFR_AF=0.2458;AMR_AF=0.1441;AN=2;CS=DEL_pindel;EAS_AF=0.1389;END=217270023;EUR_AF=0.1511;NS=2504;SAS_AF=0.2209;SITEPOST=1;SVTYPE=DEL;SVP=0.5;SVPD=8|4,4,0	GT	1|0
1	217754074	DEL_pindel_2024	TAGAAAGGCAGAATCTCCTGTAATCCCAGCACTTTGGGAGGCCGAGGCGGGTGGATCATGAGGTCAGGAGATCGAGACCATCCTGGCTAACAAGGTGAAACCCCGTCTCTACTAAAAATACAAAAAATTAGCCGGGCGCGGTGGCGGGCGCCTGTAGTCCCAGCTACTGGGGAGGCTGAGGCAGGAGAATGGCGTTGAACCCGGGAAGCGGAGCTTGCAGTGAGCCGAGATTGCGCCACTGCAGTCCGCAGTCCAGCCTGGGCGACAGAGCGAGACTCCGTCTCAAAAAAAAAAAAAAAAAAAA	T	.	PASS	AC=1;AF=0.455072;AFR_AF=0.379;AMR_AF=0.4553;AN=2;CS=DEL_pindel;EAS_AF=0.6399;END=217754377;EUR_AF=0.4364;MEINFO=AluYb6_2,20,281,+;NS=2504;SAS_AF=0.3865;SITEPOST=0.9948;SVTYPE=DEL_ALU	GT	0|1
1	218245628	DEL_pindel_2030	TAAAAAAAGAACAAACAACCCCATCAAAAAGTGGGCGAAGGACATGAACAGACACTTCTCAAAAGAAGACATTTATGCAGCCAAAAAGACATGAAGAAATGCTCATCATCACTGGCCATCAGAGAAATGCAAATCAAAACCACTATGAGATATCATCTCACACCAGTTAGAATGGCAATCATTAAAAAGTCAGGAAACAACAGGTGCTGGAGAGGATGCGGAGAAATAGGAACACTTTTACACTGTTGGTGGGACTGTAAACTAGTTCAACCATTGTGGAAGTCAGTGTGGCGATTCCTCAGGGATCTAGAACTAGAAATACCATTTGACCCAGCCATCCCATTACTGGGTATATACCCAAATGAGTATAAATCATGCTGCTATAAAGACACATGCACACGTATGTTTATTGCGGCACTATTCACAATAGCAAAGACTTGGAACCAACCCAAATGTCCAACAATGATAGACTGGATTAAGAAAATGTGGCACATATACACCATGGAATACTATGCAGCCATAAAAAATGATGAGTTCATATCCTTTGTAGGGACATGGATGAAATTGGAAACCATCATTCTCAGTAAACTATCGCAAGAACAAAAAACCAAACACCGCATATTCTCACTCATAGGTGGGAATTGAACAATGAGATCACATGGACACAGGAAGGGGAATATCACACTCTGGGGACTGTGGTGGGGTCGGGGGAGGGGGGAGGGATAGCATTGGGAGATATACCTAATGCTAGATGACACATTAGTGGGTGCAGCGCACCAGCATGGCACATGTATACATATGTAACTAACCTGCACAATGTGCACATGTACCCTAAAACTTAGAGTATAATAAAAAAAAAAAA	T	.	PASS	AC=1;AF=0.196286;AFR_AF=0.0522;AMR_AF=0.3401;AN=2;CS=DEL_pindel;EAS_AF=0.119;END=218246489;EUR_AF=0.3529;MEINFO=LINE1,5537,5600,+;NS=2504;SAS_AF=0.2076;SITEPOST=0.9905;SVTYPE=DEL_LINE1	GT	0|1
1	221827821	L1_umary_LINE1_226	T	<INS:ME:LINE1>	.	.	AC=1;AF=0.205471;AFR_AF=0.2595;AMR_AF=0.1873;AN=2;CS=L1_umary;EAS_AF=0.1915;EUR_AF=0.2207;MEINFO=LINE1,5602,6013,-;NS=2504;SAS_AF=0.1442;SITEPOST=1;SVLEN=411;SVTYPE=LINE1;TSD=TCAAAGCAACCAATCCAATCTTTTT	GT	0|1
1	221969171	ALU_umary_ALU_821	A	<INS:ME:ALU>	.	.	AC=1;AF=0.26258;AFR_AF=0.1974;AMR_AF=0.1902;AN=2;CS=ALU_umary;EAS_AF=0.3185;EUR_AF=0.3171;MEINFO=AluY,5,281,-;NS=2504;SAS_AF=0.2883;SITEPOST=1;SVLEN=276;SVTYPE=ALU;TSD=AAGAAATTCATTTTTA	GT	0|1
1	222374169	UW_VH_143	T	<CN0>	100	PASS	AC=1;AF=0.251398;AFR_AF=0.2375;AMR_AF=0.2738;AN=2;CIEND=0,427;CIPOS=-562,0;CS=DEL_union;EAS_AF=0.1389;END=222380531;EUR_AF=0.3181;MC=EM_DL_DEL08275,BI_GS_DEL1_B4_P0223_95,BI_GS_DEL1_B2_P0223_307,YL_CN_BEB_239;NS=2504;SAS_AF=0.3016;SVTYPE=DEL;SVP=1.0;SVPD=8|8,0,0	GT	1|0
1	228024093	DEL_pindel_2084	TAATAAAAGCTTCCGGCCGGGCGCGGTGGCTCACGCCTGTAATCCCAGCACTTTGGGAGGCCGAGGCGGGCGGATCACGAGGTCAGGAGATCGAGACCATCCCGGCTAAAACGGTGAAACCCCGTCTCTACTAAAAATACAAAAAATTAGCCGGGCGTAGTGGCGGGCGCCTGTAGTCCCAGCTACTTGGGAGGCTGAGGCAGGAGAATGGCGTGAACCCGGGAGGCGGAGCTTGCAGTGAGCCGAGATCCCGCCACTGCACTCCAGCCTGGGCGACAGAGCGAGACTCCGTCTCAAAAAAAAAAAAAAATAA	T	.	PASS	AC=1;AF=0.713259;AFR_AF=0.6982;AMR_AF=0.6888;AN=2;CS=DEL_pindel;EAS_AF=0.627;END=228024405;EUR_AF=0.7535;MEINFO=AluYa5,1,281,+;NS=2504;SAS_AF=0.7986;SITEPOST=0.9718;SVTYPE=DEL_ALU	GT	0|1
1	229373395	BI_GS_DEL1_B4_P0230_96	G	<CN0>	100	PASS	AC=1;AF=0.241813;AFR_AF=0.0643;AMR_AF=0.3242;AN=2;CIEND=0,0;CIPOS=0,0;CS=DEL_union;EAS_AF=0.3155;END=229373771;EUR_AF=0.3101;MC=UW_VH_148;NS=2504;SAS_AF=0.2771;SVTYPE=DEL;SVP=1.0;SVPD=9|9,0,0	GT	0|1
1	229812540	UW_VH_25144	C	<CN0>	100	PASS	AC=2;AF=0.310903;AFR_AF=0.2655;AMR_AF=0.2594;AN=2;CIEND=0,332;CIPOS=-294,0;CS=DEL_union;EAS_AF=0.3641;END=229820837;EUR_AF=0.2624;MC=UW_VH_149,BI_GS_DEL1_B5_P0230_1016,UW_VH_6673,SI_BD_1221,UW_VH_18245,UW_VH_22066,UW_VH_18543,UW_VH_6980,EM_DL_DEL08476,UW_VH_5811,YL_CN_CEU_367;NS=2504;SAS_AF=0.4039;SVTYPE=DEL;SVP=1.0;SVPD=8|8,0,0	GT	1|1
1	231085161	ALU_umary_ALU_854	A	<INS:ME:ALU>	.	.	AC=1;AF=0.239417;AFR_AF=0.239;AMR_AF=0.2507;AN=2;CS=ALU_umary;EAS_AF=0.2282;EUR_AF=0.2505;MEINFO=AluUndef,1,277,-;NS=2504;SAS_AF=0.2321;SITEPOST=1;SVLEN=276;SVTYPE=ALU;TSD=AAAAAAAAAAA	GT	0|1
1	232587774	ALU_umary_ALU_865	T	<INS:ME:ALU>	.	.	AC=1;AF=0.305312;AFR_AF=0.2655;AMR_AF=0.3545;AN=2;CS=ALU_umary;EAS_AF=0.4415;EUR_AF=0.1909;MEINFO=AluUndef,6,281,+;NS=2504;SAS_AF=0.3016;SITEPOST=1;SVLEN=275;SVTYPE=ALU;TSD=AAAAATGTGGCATT	GT	0|1
1	232775529	DEL_pindel_2144	TGGCATGGCTTTTTTTTTTTTTTTTTTTTTTTTTTGAGACGGAGTCTCGCTCTGTCGCCCAGGCTGGAGTGCAGTGGCGGGATCTCGGCTCACTGCAAGCTCCGCCTCCCGGGTTCACGCCATTCTCCTGCCTCAGCCTCCCAAGTAGCTGGGACTACAGGCGCCCGCCACTACGCCCGGCTAATTTTTTGTATTTTTAGTAGAGACGGGGTTTCACCGTTTTAGCCGGGATGGTCTCGATCTCCTGACCTCGTGATCCGCCCGCCTCGGCCTCCCAAAGTGCTGGGATTACAGGCGTGAGCCACCGCGCCCGGC	T	.	PASS	AC=1;AF=0.349241;AFR_AF=0.2534;AMR_AF=0.4063;AN=2;CS=DEL_pindel;EAS_AF=0.3571;END=232775843;EUR_AF=0.3986;MEINFO=AluYa5,2,281,-;NS=2504;SAS_AF=0.3793;SITEPOST=0.9983;SVTYPE=DEL_ALU	GT	0|1
1	232836575	DEL_pindel_2145	CACGCCTGTAATCCCAGCACTTTGGGAGGCCGAGGCGGGCGGATCATTTGAGTTCAGGAGTTTGAAATCAGCCTGACCAACATGGTGAAACTCTGTCTCTAGTAAAAATACAAAAATAAGCCGGGCGTGGTGGTGGGCATCTGTAATCCCAGCTACTCGGGAGGCTGAGGCAAGAGAATTGCTTG	C	.	PASS	AC=1;AF=0.361821;AFR_AF=0.1573;AMR_AF=0.4035;AN=2;CS=DEL_pindel;EAS_AF=0.4752;END=232836759;EUR_AF=0.3748;NS=2504;SAS_AF=0.4785;SITEPOST=0.9998;SVTYPE=DEL;SVP=1.0;SVPD=8|8,0,0	GT	1|0
1	232869263	ALU_umary_ALU_869	T	<INS:ME:ALU>	.	.	AC=1;AF=0.432109;AFR_AF=0.3888;AMR_AF=0.4193;AN=2;CS=ALU_umary;EAS_AF=0.4732;EUR_AF=0.4463;MEINFO=AluUndef,145,281,-;NS=2504;SAS_AF=0.4427;SITEPOST=1;SVLEN=136;SVTYPE=ALU;TSD=T	GT	0|1
1	233962115	SI_BD_1242	G	<CN0>	100	PASS	AC=2;AF=0.784744;AFR_AF=0.9682;AMR_AF=0.6715;AN=2;CIEND=-50,212;CIPOS=-212,50;CS=DEL_union;EAS_AF=0.7847;END=233963557;EUR_AF=0.7406;MC=YL_CN_PEL_301,YL_CN_PJL_340,YL_CN_MXL_240,EM_DL_DEL1085517,YL_CN_KHV_343,YL_CN_ACB_336,YL_CN_CLM_245,YL_CN_STU_294,YL_CN_JPT_320,YL_CN_TSI_263,YL_CN_ESN_312,YL_CN_ASW_318,YL_CN_FIN_294,YL_CN_PUR_375,YL_CN_GBR_303;NS=2504;SAS_AF=0.6626;SVTYPE=DEL;SVP=1.0;SVPD=9|9,0,0	GT	1|1
1	234070564	ALU_umary_ALU_877	C	<INS:ME:ALU>	.	.	AC=1;AF=0.219449;AFR_AF=0.1369;AMR_AF=0.1772;AN=2;CS=ALU_umary;EAS_AF=0.2083;EUR_AF=0.3449;MEINFO=AluYa5,1,281,+;NS=2504;SAS_AF=0.2434;SITEPOST=1;SVLEN=280;SVTYPE=ALU;TSD=AAACAATGTTTC	GT	1|0
1	234318645	UW_VH_14400	A	<CN0>	100	PASS	AC=1;AF=0.312899;AFR_AF=0.0159;AMR_AF=0.3501;AN=2;CIEND=0,449;CIPOS=-503,0;CS=DEL_union;EAS_AF=0.877;END=234319749;EUR_AF=0.1133;MC=UW_VH_21167,UW_VH_3786,EM_DL_DEL1085650,YL_CN_KHV_345,BI_GS_DEL1_B5_P0235_448,YL_CN_STU_295,YL_CN_JPT_321,UW_VH_23137;NS=2504;SAS_AF=0.3119;SVTYPE=DEL;SVP=0.875;SVPD=8|7,1,0	GT	0|1
1	235537077	UW_VH_154	C	<CN0>	100	PASS	AC=1;AF=0.120607;AFR_AF=0.2511;AMR_AF=0.0778;AN=2;CIEND=0,473;CIPOS=-378,0;CS=DEL_union;EAS_AF=0.0218;END=235538345;EUR_AF=0.1054;MC=YL_CN_ITU_319,SI_BD_1257,BI_GS_DEL1_B3_P0236_17,YL_CN_YRI_410;NS=2504;SAS_AF=0.092;SVTYPE=DEL;SVP=0.875;SVPD=8|7,1,0	GT	0|1
1	236279278	BI_GS_DEL1_B4_P0237_54	C	<CN0>	100	PASS	AC=1;AF=0.259385;AFR_AF=0.2012;AMR_AF=0.2954;AN=2;CIEND=0,0;CIPOS=0,0;CS=DEL_union;EAS_AF=0.375;END=236279832;EUR_AF=0.2187;NS=2504;SAS_AF=0.2352;SVTYPE=DEL;SVP=0.625;SVPD=8|5,3,0	GT	1|0
1	236538208	SVA_umary_SVA_79	T	<INS:ME:SVA>	.	.	AC=1;AF=0.164137;AFR_AF=0.1407;AMR_AF=0.1138;AN=2;CS=SVA_umary;EAS_AF=0.2629;EUR_AF=0.1938;MEINFO=SVA,1259,1626,-;NS=2504;SAS_AF=0.0992;SITEPOST=1;SVLEN=367;SVTYPE=SVA;TSD=TAGAGTGATTATT	GT	1|0
1	236548998	YL_CN_IBS_251	T	<CN0>	100	PASS	AC=1;AF=0.885383;AFR_AF=0.8336;AMR_AF=0.9107;AN=2;CIEND=-500,1000;CIPOS=-1000,500;CS=DEL_union;EAS_AF=0.9395;END=236551425;EUR_AF=0.8559;MC=YL_CN_ITU_321;NS=2504;SAS_AF=0.9121;SVTYPE=DEL;SVP=0.8888888888888888;SVPD=9|8,1,0	GT	0|1
1	236594925	DEL_pindel_2199	TAAGACCCCAGGCAGGGCCGGGCGCGGTGGCTCACGCCTGTAATCCCAGCACTTTGGGAGGCCGAGGCGGGTGGATCATGAGGTCAGGAGATCGAGACCATCCTGGCTAACAAGGTGAAACCCCGTCTCTACTAAAAATACAAAAAATTAGCCGGGCGCGGTGGCGGGCGCCTGTAGTCCCAGCTACTCGGGAGGCTGAGGCAGGAGAATGGCGTGAACCCGGGAAGCGGAGCTTGCAGTGAGCCGAGATTGCGCCACTGCAGTCCGCAGTCCGACCTGGGCGACAGAGCGAGACTCCGTCTCAAAAAAAAAAAAAAAAAAAAAAA	T	.	PASS	AC=2;AF=0.308107;AFR_AF=0.1271;AMR_AF=0.3963;AN=2;CS=DEL_pindel;EAS_AF=0.25;END=236595250;EUR_AF=0.4632;MEINFO=AluYb6_2,1,281,+;NS=2504;SAS_AF=0.3906;SITEPOST=0.9992;SVTYPE=DEL_ALU	GT	1|1
1	237569208	ALU_umary_ALU_889	T	<INS:ME:ALU>	.	.	AC=1;AF=0.213858;AFR_AF=0.0961;AMR_AF=0.2089;AN=2;CS=ALU_umary;EAS_AF=0.2738;EUR_AF=0.2495;MEINFO=AluYa5,1,277,-;NS=2504;SAS_AF=0.2781;SITEPOST=1;SVLEN=276;SVTYPE=ALU;TSD=GAAAAAACTTTCTT	GT	0|1
1	237967627	ALU_umary_ALU_890	T	<INS:ME:ALU>	.	.	AC=1;AF=0.194688;AFR_AF=0.1354;AMR_AF=0.1758;AN=2;CS=ALU_umary;EAS_AF=0.3403;EUR_AF=0.1412;MEINFO=AluUndef,1,281,-;NS=2504;SAS_AF=0.1933;SITEPOST=1;SVLEN=280;SVTYPE=ALU;TSD=CCTCAGTGTGCTTTTT	GT	0|1
1	240616990	DEL_pindel_2223	TAAAAATGGAAGGCATAGGGCCGGGCGCGGTGGCTCACGCCTGTAATCCCAGCACTTTGGGAGGCCGAGGCGGGTGGATCATGAGGTCAGGAGATCGAGACCATCCTGGCTAACAAGGTGAAACCCCGTCTCTACTAAAAAGACAAAAAATTAGCCGGGCGCGGTGGCGGGCGCCTGTAGTCCCAGCTACTCGGGAGGCTGAGGCAGGAGAATGGCGTGAACCCGGGAAGCGGAGCTTGCAGTGAGCCGAGATTGCGCCACTGCAGTCCGCAGTCCGGCCTGGGCGACAGAGCGAGACTCTGCCTCAAAAAAAAAAAAAAAAAAA	T	.	PASS	AC=1;AF=0.545327;AFR_AF=0.5144;AMR_AF=0.5893;AN=2;CS=DEL_pindel;EAS_AF=0.5188;END=240617314;EUR_AF=0.5915;MEINFO=AluYb6_2,1,281,+;NS=2504;SAS_AF=0.5358;SITEPOST=0.9904;SVTYPE=DEL_ALU	GT	1|0
1	240641200	BI_GS_DEL1_B5_P0241_751	G	<CN0>	100	PASS	AC=2;AF=0.398562;AFR_AF=0.3896;AMR_AF=0.4611;AN=2;CIEND=0,1;CIPOS=0,1;CS=DEL_union;EAS_AF=0.4802;END=240641602;EUR_AF=0.3668;NS=2504;SAS_AF=0.3149;SVTYPE=DEL;SVP=0.875;SVPD=8|7,1,0	GT	1|1
1	241149856	DEL_pindel_2235	TTAAACACCACTATTATTTTTTTTTTTTTTTTTTTTTTTTTTTTTTGAGACGGAGTCTCGCTGTCGCCCAGGCTGGAGTGCAGTGGCGCAATCTCGGCTCACTGCAGGCTCCGCCCCCTGGGGTTCACGCCATTCTCCTGCCTCAGCCTCCGGAGTAGCTGGGACTACAGGCGCCCGCCACCTCGCCCGGCTAATTTTTTGTATTTTTAGTAGAGACAGGGTTTCACCGTGTTAGCCAGGATGGTCTCGATCTCCTGACCTCGTGATCCGCCCGCCTCGGCCTCCCAAAGTGCTGGGATTACAGGCGTGAGCCACCGCGCCCGGCC	T	.	PASS	AC=2;AF=0.766973;AFR_AF=0.77;AMR_AF=0.7666;AN=2;CS=DEL_pindel;EAS_AF=0.7639;END=241150181;EUR_AF=0.7465;MEINFO=AluYe,1,281,-;NS=2504;SAS_AF=0.7873;SITEPOST=0.9753;SVTYPE=DEL_ALU	GT	1|1
1	241360537	DEL_pindel_2240	ACTAATCAAAGTATCTTTTTTTTTTTTTTTTTTTTTGAGACGGAGTCTCGCTCTGTCGCCCAGGCTGGAGTGCAGTGGCGGGATCTCGGCTCACTGCAAGCTCCGCCTCCCGGGTTCACGCCATTCTCCTGCCTCAGCCTCCCAAGTAGCTGGGACTACAGGCGCCCGCCACTACGCCCGGCTAATTTTTTGTATTTTTAGTAGAGACGGGGTTTCACCGTTTTAGCCGGGATGGTCTCGATCTCCTGACCTCGTGATCCGCCCGCCTCGGCCTCCCAAAGTGCTGGGATTACAGGCGTGAGCCACCGCGCCCGGC	A	.	PASS	AC=1;AF=0.625399;AFR_AF=0.6067;AMR_AF=0.6844;AN=2;CS=DEL_pindel;EAS_AF=0.6815;END=241360852;EUR_AF=0.6322;MEINFO=AluYa5,2,281,-;NS=2504;SAS_AF=0.544;SITEPOST=0.96105;SVTYPE=DEL_ALU	GT	0|1
1	241586225	BI_GS_DEL1_B5_P0242_742	G	<CN0>	100	PASS	AC=2;AF=0.491414;AFR_AF=0.2905;AMR_AF=0.4971;AN=2;CIEND=0,0;CIPOS=0,0;CS=DEL_union;EAS_AF=0.7639;END=241586489;EUR_AF=0.4085;NS=2504;SAS_AF=0.5634;SVTYPE=DEL;SVP=1.0;SVPD=8|8,0,0	GT	1|1
1	243127774	BI_GS_DEL1_B2_P0244_78	C	<CN0>	100	PASS	AC=1;AF=0.306709;AFR_AF=0.2315;AMR_AF=0.402;AN=2;CIEND=0,0;CIPOS=0,0;CS=DEL_union;EAS_AF=0.3889;END=243129222;EUR_AF=0.2972;MC=UW_VH_5575,YL_CN_GBR_311,YL_CN_CHB_346,YL_CN_CHS_334,UW_VH_4,YL_CN_FIN_304,SI_BD_1307,YL_CN_GWD_420,YL_CN_PEL_315,YL_CN_JPT_334,YL_CN_CDX_295,UW_VH_19306,YL_CN_CEU_383,YL_CN_TSI_276,YL_CN_ASW_329;NS=2504;SAS_AF=0.2658;SVTYPE=DEL;SVP=1.0;SVPD=8|8,0,0	GT	1|0
1	243782747	BI_GS_DEL1_B1_P0244_512	A	<CN0>	100	PASS	AC=2;AF=0.433107;AFR_AF=0.1233;AMR_AF=0.5605;AN=2;CIEND=0,0;CIPOS=0,0;CS=DEL_union;EAS_AF=0.5;END=243783759;EUR_AF=0.665;MC=YL_CN_IBS_254,YL_CN_KHV_355,YL_CN_JPT_335,SI_BD_1310,EM_DL_DEL1089702,YL_CN_STU_304,YL_CN_PUR_387,UW_VH_159;NS=2504;SAS_AF=0.454;SVTYPE=DEL;SVP=1.0;SVPD=8|8,0,0	GT	1|1
1	245989321	ALU_umary_ALU_930	T	<INS:ME:ALU>	.	.	AC=1;AF=0.481629;AFR_AF=0.3767;AMR_AF=0.4769;AN=2;CS=ALU_umary;EAS_AF=0.5298;EUR_AF=0.5547;MEINFO=AluYa4_3,1,281,-;NS=2504;SAS_AF=0.502;SITEPOST=1;SVLEN=280;SVTYPE=ALU;TSD=CCTAGCATCTGCTTTCT	GT	1|0
1	246125965	DEL_pindel_2306	ACAGAGACCAAAAATCTTGTGCCAAGGTTTGACCTCAACAACCGCAAAACCAATCATTGCTGTGTTGTTTCACTATGTTTCTAGAAACATCCATAGAGGAGAAACCAAAGTCGGCCTGAATACATGTTAATAGCTTTCACGGGCTTACTTCTGATATTTTAAACAGGCAACAAAAAAGAAAAACCAAGTTT	A	.	PASS	AC=1;AF=0.152157;AFR_AF=0.0038;AMR_AF=0.1585;AN=2;CS=DEL_pindel;EAS_AF=0.3452;END=246126155;EUR_AF=0.0954;NS=2504;SAS_AF=0.2076;SITEPOST=0.9999;SVTYPE=DEL;SVP=0.875;SVPD=8|7,1,0	GT	1|0
1	246167282	DEL_pindel_2307	AGGGCATGGGAGCAAAACCACATGCTTTGGCTCAGACCTCGATTGGAATTCGGGCACCGCCACTTACTAAGGGGCCTTCTCAAGCCTGTCTCCTATCT	A	.	PASS	AC=1;AF=0.261781;AFR_AF=0.062;AMR_AF=0.4438;AN=2;CS=DEL_pindel;EAS_AF=0.0734;END=246167379;EUR_AF=0.5398;NS=2504;SAS_AF=0.3108;SITEPOST=0.9991;SVTYPE=DEL;SVP=1.0;SVPD=9|9,0,0	GT	0|1
1	246406702	ALU_umary_ALU_937	A	<INS:ME:ALU>	.	.	AC=1;AF=0.230232;AFR_AF=0.1415;AMR_AF=0.2089;AN=2;CS=ALU_umary;EAS_AF=0.4345;EUR_AF=0.1103;MEINFO=AluYb8,1,276,-;NS=2504;SAS_AF=0.2781;SITEPOST=1;SVLEN=275;SVTYPE=ALU;TSD=null	GT	1|0
1	246565683	ALU_umary_ALU_939	T	<INS:ME:ALU>	.	.	AC=1;AF=0.163139;AFR_AF=0.0537;AMR_AF=0.2363;AN=2;CS=ALU_umary;EAS_AF=0.1389;EUR_AF=0.2266;MEINFO=AluY,150,281,-;NS=2504;SAS_AF=0.2188;SITEPOST=1;SVLEN=131;SVTYPE=ALU;TSD=AACAACGCCATCTT	GT	1|0
1	247959050	DEL_pindel_2348	ACAATGAGAAGAGGGATGCCTGCCACCAGAAGTGGGCCCTTACCAGAACCCAAC	A	.	PASS	AC=1;AF=0.0513179;AFR_AF=0.1067;AMR_AF=0.0562;AN=2;CS=DEL_pindel;EAS_AF=0;END=247959103;EUR_AF=0.0656;NS=2504;SAS_AF=0.0112;SITEPOST=0.9992;SVTYPE=DEL;SVP=0.625;SVPD=8|5,3,0	GT	1|0
1	248619876	DUP_gs_CNV_1_248619876_248634579	A	<CN0>,<CN2>,<CN3>	.	PASS	AC=0,2,0;AF=0.00379393,0.171526,0.00039936;AFR_AF=0.0136,0.3101,0.0008;AMR_AF=0.0014,0.1095,0;AN=2;CS=DUP_gs;EAS_AF=0,0.12,0;END=248634579;EUR_AF=0,0.1252,0.001;NS=2504;SAS_AF=0,0.1288,0;SITEPOST=1;SVTYPE=CNV	GT	2|2
1	248755655	BI_GS_DEL1_B1_P0249_462	G	<CN0>	100	PASS	AC=2;AF=0.169728;AFR_AF=0.3139;AMR_AF=0.1066;AN=2;CIEND=-3,3;CIPOS=-3,3;CS=DEL_union;EAS_AF=0.1141;END=248758478;EUR_AF=0.1213;MC=SI_BD_1373,UW_VH_9743;NS=2504;SAS_AF=0.1268;SVTYPE=DEL;SVP=0.125;SVPD=8|0,7,1	GT	1|1
1	248756741	DUP_gs_CNV_1_248756741_248797597	G	<CN0>,<CN2>	.	PASS	AC=2,0;AF=0.173323,0.00519169;AFR_AF=0.3162,0.0166;AMR_AF=0.1124,0.0043;AN=2;CS=DUP_gs;EAS_AF=0.12,0;END=248797597;EUR_AF=0.1243,0.001;NS=2504;SAS_AF=0.1288,0;SITEPOST=1;SVTYPE=CNV	GT	1|1
1	248839443	YL_CN_BEB_277	C	<CN0>	100	PASS	AC=2;AF=0.805911;AFR_AF=0.5696;AMR_AF=0.9063;AN=2;CIEND=-500,1000;CIPOS=-1000,500;CS=DEL_union;EAS_AF=0.7837;END=248841018;EUR_AF=0.9175;NS=2504;SAS_AF=0.9622;SVTYPE=DEL;SVP=1.0;SVPD=8|8,0,0	GT	1|1
1	248849861	DEL_pindel_2354	AAACTGAATGCACTATTTTGTTTGCTTGTTTCATTGGAAAAAAATATGAAACATAATTACTAAGAGAACAATTAAATCACTTTAAGCAAACATGTCTTGATTTTTTTCTCATAAAAAATTTGAAATGATTGCTTACATAAATCTCATGTAGACAAATTCAATTTCCTTATTGGGTAAATATCTGAGAAATACAAGACCAGCAATACCTTGATTAAATAACATGTAGCTTCTCAATATGTATTCACTGTCTGGACCAATGATGATAAAGAAACAGTTCT	A	.	PASS	AC=1;AF=0.0982428;AFR_AF=0.0734;AMR_AF=0.0692;AN=2;CS=DEL_pindel;EAS_AF=0.129;END=248850138;EUR_AF=0.0964;NS=2504;SAS_AF=0.1227;SITEPOST=0.9999;SVTYPE=DEL;SVP=0.8888888888888888;SVPD=9|8,1,0	GT	1|0
2	1471731	ALU_umary_ALU_964	T	<INS:ME:ALU>	.	.	AC=1;AF=0.232029;AFR_AF=0.1868;AMR_AF=0.2565;AN=2;CS=ALU_umary;EAS_AF=0.3085;EUR_AF=0.2684;MEINFO=AluYb7_4,1,281,-;NS=2504;SAS_AF=0.1595;SITEPOST=1;SVLEN=280;SVTYPE=ALU;TSD=CCCTCTTTGTCTTTTTT	GT	1|0
2	1826537	DEL_pindel_2415	GGTGAAACCCTCCTCTCCTGTGAAGGAGCCACTGCCTCACCAGGGCTGCTGTGTCCACA	G	.	PASS	AC=1;AF=0.296126;AFR_AF=0.3359;AMR_AF=0.2363;AN=2;CS=DEL_pindel;EAS_AF=0.4296;END=1826595;EUR_AF=0.2038;NS=2504;SAS_AF=0.2423;SITEPOST=0.9944;SVTYPE=DEL;SVP=0.8888888888888888;SVPD=9|8,1,0	GT	1|0
2	2539950	ALU_umary_ALU_965	T	<INS:ME:ALU>	.	.	AC=1;AF=0.371805;AFR_AF=0.1362;AMR_AF=0.487;AN=2;CS=ALU_umary;EAS_AF=0.4534;EUR_AF=0.4364;MEINFO=AluUndef,1,281,-;NS=2504;SAS_AF=0.4581;SITEPOST=1;SVLEN=280;SVTYPE=ALU;TSD=TCAGCGGGTATTTTTT	GT	1|0
2	2798774	BI_GS_DEL1_B5_P0253_926	C	<CN0>	100	PASS	AC=2;AF=0.400759;AFR_AF=0.4584;AMR_AF=0.438;AN=2;CIEND=0,0;CIPOS=0,0;CS=DEL_union;EAS_AF=0.1796;END=2799246;EUR_AF=0.6093;MC=UW_VH_162,UW_VH_10421;NS=2504;SAS_AF=0.3098;SVTYPE=DEL;SVP=1.0;SVPD=8|8,0,0	GT	1|1
2	3732802	BI_GS_DEL1_B4_P0254_152	C	<CN0>	100	PASS	AC=1;AF=0.0441294;AFR_AF=0.0015;AMR_AF=0.0403;AN=2;CIEND=0,1;CIPOS=0,1;CS=DEL_union;EAS_AF=0.123;END=3738024;EUR_AF=0.0547;MC=UW_VH_3667,EM_DL_DEL49781,YL_CN_CHB_379;NS=2504;SAS_AF=0.0123;SVTYPE=DEL;SVP=1.0;SVPD=8|8,0,0	GT	0|1
2	4212110	YL_CN_GBR_340	T	<CN0>	100	PASS	AC=1;AF=0.0607029;AFR_AF=0.0045;AMR_AF=0.0908;AN=2;CIEND=-500,1000;CIPOS=-1000,500;CS=DEL_union;EAS_AF=0.004;END=4223633;EUR_AF=0.1521;MC=YL_CN_PJL_377,EM_DL_DEL49850,BI_GS_DEL1_B2_P0255_169;NS=2504;SAS_AF=0.0798;SVTYPE=DEL;SVP=1.0;SVPD=9|9,0,0	GT	0|1
2	5487768	DEL_pindel_2507	TTCTTCTGAATTTCTTTTTTTTTTTTTTTTTTTTTTTTTTTTTTTTTTGAGACGGAGTCTCGCTCTGTCGCCCAGGCTGGAGTGCAGTGGCGCAATCTCGGCTCACTGCAAGCTCCGCCTCCCGGGTTCACGCCATTCTCCTGCCTCAGCCTCCCGAGTAGCTGGGACTACAGGCGCCCGCCACTACGCCCGGCTAATTTTTTGTATTTTTAGTAGAGACGGGGTTTCACCGTTTTAGCCGGGATGGTCTCGATCTCCTGACCTCGTG	T	.	PASS	AC=1;AF=0.516174;AFR_AF=0.6346;AMR_AF=0.4986;AN=2;CS=DEL_pindel;EAS_AF=0.4692;END=5488035;EUR_AF=0.4523;MEINFO=AluY,62,281,-;NS=2504;SAS_AF=0.4826;SITEPOST=0.9795;SVTYPE=DEL_ALU	GT	0|1
2	9888818	ALU_umary_ALU_997	T	<INS:ME:ALU>	.	.	AC=1;AF=0.426318;AFR_AF=0.3646;AMR_AF=0.5519;AN=2;CS=ALU_umary;EAS_AF=0.2768;EUR_AF=0.5537;MEINFO=AluUndef,1,281,-;NS=2504;SAS_AF=0.4438;SITEPOST=1;SVLEN=280;SVTYPE=ALU;TSD=CACGGGTGTGTTATTGTTTGCTTTTCTTT	GT	0|1
2	10825964	CINV_delly_INV00055399	G	<INV>	.	PASS	AC=1;AF=0.14357;AFR_AF=0.0295;AMR_AF=0.1556;AN=2;CIEND=-154,154;CIPOS=-154,154;CS=CINV_delly;EAS_AF=0.1587;END=10827217;EUR_AF=0.2376;IMPRECISE;NS=2504;SAS_AF=0.1769;SVTYPE=INV;SVP=1.0;SVPD=9|9,0,0	GT	0|1
2	11353711	ALU_umary_ALU_1002	C	<INS:ME:ALU>	.	.	AC=1;AF=0.303514;AFR_AF=0.143;AMR_AF=0.4193;AN=2;CS=ALU_umary;EAS_AF=0.3194;EUR_AF=0.3598;MEINFO=AluYa4_4,1,281,+;NS=2504;SAS_AF=0.364;SITEPOST=1;SVLEN=280;SVTYPE=ALU;TSD=AAAATATTTATTACCATGCC	GT	1|0
2	11426375	ALU_umary_ALU_1003	T	<INS:ME:ALU>	.	.	AC=1;AF=0.403554;AFR_AF=0.2481;AMR_AF=0.4409;AN=2;CS=ALU_umary;EAS_AF=0.4891;EUR_AF=0.4513;MEINFO=AluYa5,1,281,-;NS=2504;SAS_AF=0.4499;SITEPOST=1;SVLEN=280;SVTYPE=ALU;TSD=TAAGCAGATGTTTTT	GT	1|0
2	14704165	UW_VH_2007	T	<CN0>	100	PASS	AC=1;AF=0.0165735;AFR_AF=0.0038;AMR_AF=0.0187;AN=2;CIEND=0,280;CIPOS=-348,0;CS=DEL_union;EAS_AF=0.001;END=14710160;EUR_AF=0.0457;MC=BI_GS_DEL1_B5_P0265_792,EM_DL_DEL50152,YL_CN_BEB_291,YL_CN_TSI_315;NS=2504;SAS_AF=0.0184;SVTYPE=DEL;SVP=1.0;SVPD=9|9,0,0	GT	1|0
2	14706436	BI_GS_DEL1_B5_P0265_799	T	<CN0>	100	PASS	AC=1;AF=0.0201677;AFR_AF=0.0174;AMR_AF=0.0187;AN=2;CIEND=-3,4;CIPOS=-3,4;CS=DEL_union;EAS_AF=0.001;END=14709955;EUR_AF=0.0457;MC=YL_CN_GWD_481,UW_VH_15165;NS=2504;SAS_AF=0.0184;SVTYPE=DEL;SVP=0.0;SVPD=8|0,8,0	GT	1|0
2	15163766	ALU_umary_ALU_1018	T	<INS:ME:ALU>	.	.	AC=1;AF=0.224042;AFR_AF=0.2564;AMR_AF=0.1499;AN=2;CS=ALU_umary;EAS_AF=0.1478;EUR_AF=0.2575;MEINFO=AluUndef,1,273,-;NS=2504;SAS_AF=0.2771;SITEPOST=1;SVLEN=272;SVTYPE=ALU;TSD=AAGATTATATCTT	GT	0|1
2	15166285	DEL_pindel_2717	TAAAAGTCTTTTCTGGCCGGGCACGGTGGCTCACGCCTGTAATCCCAGCACTTTGGGAGGCCGAGGCGGGTGGATCATGAGGTCAGGAGATCGAGACCATCCTGGCTAACAAGGTGAAACCCCGTCTCTACTAAAAATACAAAAAATTAGCCGGGCGCGGTGGCGGGCGCCTGTAGTCCCAGCTACTGGGGAGGCTGAGGCAGGAGAATGGCGTGAACCCGGGAAGCGGAGCTTGCAGTGAGCCGAGATTGCGCCACTGCAGTCCGCAGTCCGGCCTGGGCGACAGAGCGAGACTCCGTCTCAAAAAAAAAAAAAAAAAAAAAAAAA	T	.	PASS	AC=1;AF=0.457668;AFR_AF=0.4531;AMR_AF=0.4914;AN=2;CS=DEL_pindel;EAS_AF=0.5248;END=15166611;EUR_AF=0.4185;MEINFO=AluYb6_2,1,281,+;NS=2504;SAS_AF=0.411;SITEPOST=0.9774;SVTYPE=DEL_ALU	GT	0|1
2	15519553	ALU_umary_ALU_1019	A	<INS:ME:ALU>	.	.	AC=2;AF=0.409944;AFR_AF=0.4334;AMR_AF=0.4697;AN=2;CS=ALU_umary;EAS_AF=0.1875;EUR_AF=0.5378;MEINFO=AluYc1,7,281,+;NS=2504;SAS_AF=0.4335;SITEPOST=1;SVLEN=274;SVTYPE=ALU;TSD=AAGAAGCTGATGGA	GT	1|1
2	16271567	EM_DL_DEL50186	T	<CN0>	100	PASS	AC=2;AF=0.532947;AFR_AF=0.6536;AMR_AF=0.598;AN=2;CIEND=-150,150;CIPOS=-150,150;CS=DEL_union;EAS_AF=0.256;END=16273799;EUR_AF=0.7227;MC=BI_GS_DEL1_B1_P0267_243,YL_CN_STU_339,UW_VH_15145,UW_VH_11076,YL_CN_KHV_395,UW_VH_2151,YL_CN_CHB_390,UW_VH_14722;NS=2504;SAS_AF=0.4141;SVTYPE=DEL;SVP=1.0;SVPD=9|9,0,0	GT	1|1
2	18906158	UW_VH_3734	G	<CN0>	100	PASS	AC=1;AF=0.0934505;AFR_AF=0.1346;AMR_AF=0.1182;AN=2;CIEND=0,241;CIPOS=-349,0;CS=DEL_union;EAS_AF=0.0099;END=18907341;EUR_AF=0.1272;MC=SI_BD_1553;NS=2504;SAS_AF=0.0716;SVTYPE=DEL;SVP=0.3333333333333333;SVPD=9|3,6,0	GT	0|1
2	21381180	ALU_umary_ALU_1048	T	<INS:ME:ALU>	.	.	AC=1;AF=0.292532;AFR_AF=0.0507;AMR_AF=0.3084;AN=2;CS=ALU_umary;EAS_AF=0.4623;EUR_AF=0.2833;MEINFO=AluYb7_3,1,261,+;NS=2504;SAS_AF=0.4427;SITEPOST=1;SVLEN=260;SVTYPE=ALU;TSD=AAAAATTACATGTAT	GT	1|0
2	21796827	ALU_umary_ALU_1054	T	<INS:ME:ALU>	.	.	AC=2;AF=0.611222;AFR_AF=0.5893;AMR_AF=0.6153;AN=2;CS=ALU_umary;EAS_AF=0.5933;EUR_AF=0.6441;MEINFO=AluUndef,8,252,+;NS=2504;SAS_AF=0.6227;SITEPOST=1;SVLEN=244;SVTYPE=ALU;TSD=AAAAGAATAGCATTCCT	GT	1|1
2	22688399	YL_CN_STU_345	G	<CN0>	100	PASS	AC=1;AF=0.0577077;AFR_AF=0.0968;AMR_AF=0.0159;AN=2;CIEND=-500,1000;CIPOS=-1000,500;CS=DEL_union;EAS_AF=0.001;END=22690107;EUR_AF=0.0249;NS=2504;SAS_AF=0.1268;SVTYPE=DEL;SVP=1.0;SVPD=9|9,0,0	GT	1|0
2	22706339	L1_umary_LINE1_266	A	<INS:ME:LINE1>	.	.	AC=1;AF=0.0505192;AFR_AF=0.0809;AMR_AF=0.0159;AN=2;CS=L1_umary;EAS_AF=0.001;EUR_AF=0.0249;MEINFO=LINE1,4908,6013,+;NS=2504;SAS_AF=0.1115;SITEPOST=1;SVLEN=1105;SVTYPE=LINE1;TSD=AAGAAGTACTTAATAAA	GT	1|0
2	23191016	L1_umary_LINE1_267	T	<INS:ME:LINE1>	.	.	AC=1;AF=0.454872;AFR_AF=0.3139;AMR_AF=0.4308;AN=2;CS=L1_umary;EAS_AF=0.5853;EUR_AF=0.4573;MEINFO=LINE1,1,6018,-;NS=2504;SAS_AF=0.5256;SITEPOST=1;SVLEN=6017;SVTYPE=LINE1;TSD=CCTGAGACTGGGTAATTTAT	GT	0|1
2	26473946	ALU_umary_ALU_1070	T	<INS:ME:ALU>	.	.	AC=1;AF=0.0890575;AFR_AF=0.0144;AMR_AF=0.0893;AN=2;CS=ALU_umary;EAS_AF=0.0933;EUR_AF=0.1382;MEINFO=AluUndef,1,260,-;NS=2504;SAS_AF=0.135;SITEPOST=1;SVLEN=259;SVTYPE=ALU;TSD=CACTAAATTCTT	GT	0|1
2	28353920	DEL_pindel_2961	TTATTATTATTATTATTATTATTATTATTTTTTTTTTTTTTTTTTTTGAGACGGAGTCTCGCTCTGTCGCCCAGGCTGGAGTGCAGTGGCGCAATCTCGGCTCACTGCAAGCTCCGCCTCCCGGGTTCACGCCATTCTCCTGCCTCAGCCTCCCAAGTAGCTGGGACTACAGGCGCCCGCCACTACGCCCGGCTAATTTTTTGTATTTTTAGTAGAGACGGGGTTTCACCGTTTTAGCCGGGATGGTCTCGATCTCCTGACCTCGTGATCCGCCCGCCTCGGCCTCCCAAAGTGCTGGGATTACAGGCGTGAGCCACCGCGCCCGGCC	T	.	PASS	AC=1;AF=0.596046;AFR_AF=0.6422;AMR_AF=0.4942;AN=2;CS=DEL_pindel;EAS_AF=0.4534;END=28354247;EUR_AF=0.6521;MEINFO=AluYa4_5,1,281,-;NS=2504;SAS_AF=0.6953;SITEPOST=0.9966;SVTYPE=DEL_ALU	GT	0|1
2	28661665	DEL_pindel_2968	TCTAGCTCGAGTTCAGATCTCTTATGTGAGCCCCTGACGCTGCGGACCTGCCCC	T	.	PASS	AC=1;AF=0.310903;AFR_AF=0.1914;AMR_AF=0.2464;AN=2;CS=DEL_pindel;EAS_AF=0.6488;END=28661718;EUR_AF=0.2386;NS=2504;SAS_AF=0.2444;SITEPOST=0.9994;SVTYPE=DEL;SVP=0.7142857142857143;SVPD=7|5,2,0	GT	1|0
2	31559696	ALU_umary_ALU_1092	C	<INS:ME:ALU>	.	.	AC=2;AF=0.680911;AFR_AF=0.7012;AMR_AF=0.647;AN=2;CS=ALU_umary;EAS_AF=0.6825;EUR_AF=0.672;MEINFO=AluYa5,1,281,+;NS=2504;SAS_AF=0.6851;SITEPOST=0.9999;SVLEN=280;SVTYPE=ALU;TSD=AAAAAGAGAAAGCCCC	GT	1|1
2	31952210	ALU_umary_ALU_1094	G	<INS:ME:ALU>	.	.	AC=2;AF=0.64357;AFR_AF=0.6218;AMR_AF=0.6484;AN=2;CS=ALU_umary;EAS_AF=0.6558;EUR_AF=0.6481;MEINFO=AluYa5,2,281,+;NS=2504;SAS_AF=0.6524;SITEPOST=1;SVLEN=279;SVTYPE=ALU;TSD=AAAAAGTAGAATGG	GT	1|1
2	33224462	BI_GS_DEL1_B1_P0284_218	A	<CN0>	100	PASS	AC=1;AF=0.364217;AFR_AF=0.174;AMR_AF=0.3069;AN=2;CIEND=0,0;CIPOS=0,0;CS=DEL_union;EAS_AF=0.6944;END=33227296;EUR_AF=0.3131;MC=YL_CN_FIN_374,UW_VH_172,YL_CN_GBR_376,YL_CN_CHS_395,EM_DL_DEL50896;NS=2504;SAS_AF=0.3742;SVTYPE=DEL;SVP=1.0;SVPD=9|9,0,0	GT	0|1
2	33892478	NUMT_umich_73	C	<INS:MT>	178	PASS	AC=2;AF=0.172724;AFR_AF=0.2345;AMR_AF=0.2046;AN=2;CIEND=-14,0;CIPOS=0,14;CS=NUMT_umich;EAS_AF=0.0784;END=33892491;EUR_AF=0.1879;MEND=15026;MLEN=254;MSTART=14773;NS=2504;SAS_AF=0.1483;SVTYPE=INS;SVP=0.5714285714285714;SVPD=7|4,3,0	GT	1|1
2	34255392	ALU_umary_ALU_1117	T	<INS:ME:ALU>	.	.	AC=1;AF=0.296725;AFR_AF=0.4017;AMR_AF=0.2695;AN=2;CS=ALU_umary;EAS_AF=0.2897;EUR_AF=0.2813;MEINFO=AluUndef,8,281,-;NS=2504;SAS_AF=0.1973;SITEPOST=1;SVLEN=273;SVTYPE=ALU;TSD=CCATTCACAGTTCT	GT	1|0
2	34523576	SI_BD_1647	T	<CN0>	100	PASS	AC=1;AF=0.534744;AFR_AF=0.3918;AMR_AF=0.6326;AN=2;CIEND=-86,342;CIPOS=-342,131;CS=DEL_union;EAS_AF=0.8244;END=34525669;EUR_AF=0.4622;MC=UW_VH_1966,YL_CN_YRI_486,UW_VH_6136,EM_DL_DEL50926;NS=2504;SAS_AF=0.4346;SVTYPE=DEL;SVP=1.0;SVPD=8|8,0,0	GT	1|0
2	34643630	DEL_pindel_3116	TAACTCTCTTGGAATTTCTTTTTTTTTGAGACGGAGTCTCGCTCTGTCGCCCAGGCTGGAGCGCAGTGGCGCGATCTCGGCTCACTGCAAGCTCCGTCTCCCGGGTTCACGCCATTCTCCTGCCTCAGCCTCCCGAGTAGCTGGGACTACAGGCGCCCGCTACCACGCCCGGCTAATTTTTTGTATTTTTAGTAGAGACGGGGTTTCACCGTGTTAGCCAGGATGGTCTCGATCTCCTGACCTCGTGATCCGCCCGCCTCGGCCTCCCAAAGTGCTGGGATTACAGGCGTGAGCCACCGCGCCCGGCC	T	.	PASS	AC=1;AF=0.515775;AFR_AF=0.5605;AMR_AF=0.4885;AN=2;CS=DEL_pindel;EAS_AF=0.4762;END=34643937;EUR_AF=0.4841;MEINFO=AluYc1,1,281,-;NS=2504;SAS_AF=0.5481;SITEPOST=0.9944;SVTYPE=DEL_ALU	GT	1|0
2	34695856	DUP_gs_CNV_2_34695856_34736534	T	<CN0>,<CN2>	.	PASS	AC=1,0;AF=0.178714,0.00019968;AFR_AF=0.0287,0;AMR_AF=0.3473,0;AN=2;CS=DUP_gs;EAS_AF=0.0337,0;END=34736534;EUR_AF=0.3956,0;MC=EM_DL_DEL50933,BI_GS_DEL1_B1_P0285_600,SI_BD_1649,UW_VH_4754,YL_CN_ACB_423;NS=2504;SAS_AF=0.1881,0.001;SITEPOST=1;SVTYPE=CNV	GT	1|0
2	35772266	DEL_pindel_3154	ATGTGGCAATAACCTAAATTTGGTTTGGATCAAGGTGTTATGATGGAAGTAATG	A	.	PASS	AC=1;AF=0.223043;AFR_AF=0.2943;AMR_AF=0.2464;AN=2;CS=DEL_pindel;EAS_AF=0.2163;END=35772319;EUR_AF=0.1372;NS=2504;SAS_AF=0.2055;SITEPOST=1;SVTYPE=DEL;SVP=0.7777777777777778;SVPD=9|7,2,0	GT	0|1
2	35879354	L1_umary_LINE1_286	A	<INS:ME:LINE1>	.	.	AC=1;AF=0.163139;AFR_AF=0.2118;AMR_AF=0.1542;AN=2;CS=L1_umary;EAS_AF=0.1994;EUR_AF=0.0865;MEINFO=LINE1,26,6019,+;NS=2504;SAS_AF=0.1452;SITEPOST=1;SVLEN=5993;SVTYPE=LINE1;TSD=AAAAAAAAAAAAAAAAAA	GT	0|1
2	35975766	YL_CN_CLM_306	A	<CN0>	100	PASS	AC=2;AF=0.459864;AFR_AF=0.5855;AMR_AF=0.3602;AN=2;CIEND=-500,1000;CIPOS=-1000,500;CS=DEL_union;EAS_AF=0.4345;END=35997215;EUR_AF=0.4642;MC=BI_GS_CNV_2_35975937_35996316,EM_DL_DEL50966,SI_BD_1663;NS=2504;SAS_AF=0.3824;SVTYPE=DEL;SVP=1.0;SVPD=8|8,0,0	GT	1|1
2	36955660	DEL_pindel_3170	TAAAGAAAAAATATTGGCCGGGCGCGGTGGCTCACGCCTGTAATCCCAGCACTTTGGGAGGCCGAGGCGGGCGGATCACGAGGTCAGGAGATCGAGACCATCCCGGCTAAAACGGTGAAACCCCGTCTCTACTAAAAATACAAAAAATTAGCCGGGCGTAGTGGCGGGCGCCTGTAGTCCCAGCTACTTGGGAGGCTGAGGCAGGAGAATGGCGTGAACCCGGGAGGCGGAGCTTGCAGTGAGCCGAGATCCCGCCACTGCACTCCAGCCTGGGCGACAGAGCAAGACTCCGTCTCAAAAAAAAAAAAAAAAAGAAA	T	.	PASS	AC=1;AF=0.452476;AFR_AF=0.3608;AMR_AF=0.4611;AN=2;CS=DEL_pindel;EAS_AF=0.4673;END=36955976;EUR_AF=0.5427;MEINFO=AluYa5,1,281,+;NS=2504;SAS_AF=0.4622;SITEPOST=0.9889;SVTYPE=DEL_ALU	GT	1|0
2	39071477	DEL_pindel_3202	TAAAGAAATGATTAGGCCGGGCGCGGTGGCTCACGCCTGTAATCCCAGCACTTTGGGAGGCCGAGGCGGGCGGATCACGAGGTCAGGAGATCGAGACCATCCCGGCTAAAACGGTGAAACCCCGTCTCTACTAAAAATACAAAAAATTAGCCGGGCGTAGTGGCGGGCGCCTGTAGTCCCAGCTACTTGGGAGGCTGAGGCAGGAGAATGGCGTGAACCCGGGAGGCGGAGCTTGCAGTGAGCCGAGATCGCGCCACTGCACTCCAGCCTGGGCGACAGAGCGAGACTCCGTCTCAAAAAAAAAAAAAAAAAAAAAAAAAAAAAAAAAAAAAAAAAAAAAAAA	T	.	PASS	AC=1;AF=0.675519;AFR_AF=0.5068;AMR_AF=0.7046;AN=2;CS=DEL_pindel;EAS_AF=0.7113;END=39071819;EUR_AF=0.7336;MEINFO=AluYa4_5,1,281,+;NS=2504;SAS_AF=0.7863;SITEPOST=0.9546;SVTYPE=DEL_ALU	GT	1|0
2	39315339	ALU_umary_ALU_1136	T	<INS:ME:ALU>	.	.	AC=1;AF=0.477037;AFR_AF=0.5023;AMR_AF=0.4697;AN=2;CS=ALU_umary;EAS_AF=0.4673;EUR_AF=0.4891;MEINFO=AluUndef,1,281,-;NS=2504;SAS_AF=0.4458;SITEPOST=1;SVLEN=280;SVTYPE=ALU;TSD=ATCAGTGGTTCTT	GT	0|1
2	40446946	DEL_pindel_3235	CTTTGTTTGCTATGCATGAGATTGCTTGAAAAATGTGATTTAGCTCCAACAGAGCCTCCCTACTATAGGATTTTTTTTTTTTTTTTTTTTTTTTTTTTAGAAAATCAATACATCTTTCTGTCAAAATT	C	.	PASS	AC=1;AF=0.527756;AFR_AF=0.4743;AMR_AF=0.6859;AN=2;CS=DEL_pindel;EAS_AF=0.3502;END=40447073;EUR_AF=0.7068;NS=2504;SAS_AF=0.4867;SITEPOST=0.9998;SVTYPE=DEL;SVP=0.8;SVPD=10|8,2,0	GT	0|1
2	40613688	ALU_umary_ALU_1143	G	<INS:ME:ALU>	.	.	AC=1;AF=0.219449;AFR_AF=0.118;AMR_AF=0.2507;AN=2;CS=ALU_umary;EAS_AF=0.0962;EUR_AF=0.3976;MEINFO=AluUndef,1,243,+;NS=2504;SAS_AF=0.2781;SITEPOST=1;SVLEN=242;SVTYPE=ALU;TSD=AAAAAAGAGATAATG	GT	0|1
2	41973027	YL_CN_BEB_318	T	<CN0>	100	PASS	AC=1;AF=0.783546;AFR_AF=0.8109;AMR_AF=0.8458;AN=2;CIEND=-500,1000;CIPOS=-1000,500;CS=DEL_union;EAS_AF=0.7431;END=41976041;EUR_AF=0.7575;NS=2504;SAS_AF=0.771;SVTYPE=DEL;SVP=1.0;SVPD=8|8,0,0	GT	1|0
2	42346265	BI_GS_DEL1_B5_P0293_450	G	<CN0>	100	PASS	AC=1;AF=0.319688;AFR_AF=0.2852;AMR_AF=0.2565;AN=2;CIEND=0,0;CIPOS=0,0;CS=DEL_union;EAS_AF=0.3105;END=42347320;EUR_AF=0.4205;MC=UW_VH_6753,UW_VH_178,SI_BD_1688,EM_DL_DEL10528809;NS=2504;SAS_AF=0.317;SVTYPE=DEL;SVP=1.0;SVPD=9|9,0,0	GT	1|0
2	43024076	ALU_umary_ALU_1149	C	<INS:ME:ALU>	.	.	AC=1;AF=0.465855;AFR_AF=0.4932;AMR_AF=0.4553;AN=2;CS=ALU_umary;EAS_AF=0.498;EUR_AF=0.4056;MEINFO=AluUndef,2,281,-;NS=2504;SAS_AF=0.4652;SITEPOST=1;SVLEN=279;SVTYPE=ALU;TSD=CATTTTTTC	GT	0|1
2	44825850	ALU_umary_ALU_1163	T	<INS:ME:ALU>	.	.	AC=2;AF=0.378594;AFR_AF=0.4062;AMR_AF=0.4683;AN=2;CS=ALU_umary;EAS_AF=0.2321;EUR_AF=0.4254;MEINFO=AluYa4_5,1,280,+;NS=2504;SAS_AF=0.3804;SITEPOST=1;SVLEN=279;SVTYPE=ALU;TSD=AAAATCAGAAGTCCT	GT	1|1
2	46910132	DEL_pindel_3338	ATCAGCTGCCTTTTTTTTTTTTTTTTTTTTTTTGAGACGGAGTCTCGCTCTGTCGCCCAGGCTGGAGTGCAGTGGCGGGATCTCGGCTCACTGCAAGCTCCGCCTCCCGGGTTCACGCCATTCTCCTGCCTCAGCCTCCCAAGTAGCTGGGACTACAGGCGCCCGCCACTACGCCCGGCTAATTTTTTTGTATTTTTAGTAGAGACGGGGTTTCACCATTTTTTAGCCGGGATGGTCTCGATCTCCTGACCTCGTGATCCGCCCGCCTCGGCCTCCCAAAGTGCTGGGATTACAGGCGTGAGCCACCGCGCCCGGCC	A	.	PASS	AC=2;AF=0.540335;AFR_AF=0.6014;AMR_AF=0.5735;AN=2;CS=DEL_pindel;EAS_AF=0.5119;END=46910448;EUR_AF=0.4881;MEINFO=AluYa5,1,281,-;NS=2504;SAS_AF=0.5174;SITEPOST=0.9968;SVTYPE=DEL_ALU	GT	1|1
2	46928953	ALU_umary_ALU_1171	T	<INS:ME:ALU>	.	.	AC=1;AF=0.453874;AFR_AF=0.5348;AMR_AF=0.4683;AN=2;CS=ALU_umary;EAS_AF=0.3829;EUR_AF=0.3966;MEINFO=AluYa5,1,281,-;NS=2504;SAS_AF=0.4663;SITEPOST=1;SVLEN=280;SVTYPE=ALU;TSD=TTT	GT	0|1
2	48990526	BI_GS_DEL1_B5_P0299_1144	T	<CN0>	100	PASS	AC=1;AF=0.138379;AFR_AF=0.1846;AMR_AF=0.1455;AN=2;CIEND=0,0;CIPOS=0,0;CS=DEL_union;EAS_AF=0.0129;END=48991166;EUR_AF=0.2525;NS=2504;SAS_AF=0.0828;SVTYPE=DEL;SVP=1.0;SVPD=8|8,0,0	GT	0|1
2	49561482	DEL_pindel_3409	TAGTTCAAATATGTCTGAGGCTCTTTTTTTCAGAATGACAAGTGCTCATGGTCTAAAATGCAGTCAGTCTGTGTCTCCCAGATGGTTTAGCAATCAGCAAGTTGCTGTGCTGCATTTTGAGGGTAAAATAAAGTCAGGTGGGGGC	T	.	PASS	AC=2;AF=0.329073;AFR_AF=0.3411;AMR_AF=0.281;AN=2;CS=DEL_pindel;EAS_AF=0.4464;END=49561626;EUR_AF=0.2127;NS=2504;SAS_AF=0.3456;SITEPOST=1;SVTYPE=DEL;SVP=1.0;SVPD=8|8,0,0	GT	1|1
2	49612882	DEL_pindel_3413	ACAATATTTTTACTCTTTTTTTTTTTTTTTTTTTTTTTTTTTTTGAGACGGAGTCTCGCTCTGTCGCCCAGGCTGGAGTGCAGTGGCGGGATCTCGGCTCACTGCAAGCTCCGCCTCCCGGGTTCACGCCATTCTCCTGCCTCAGCCTCCCAAGTAGCTGGGACTACAGGCGCCTGCCACTACGCCCGGCTAATTTTTTGTATTTTTAGTAGAGACGGGGTTTCACCGTTTTAGCCGGGATGGTCTCGATCTCCTGACCTCGTGATCCGCCCGCCTCGGCCTCCCAAAGTGCTGGGATTACAGGCGTGAGCCACCGCGCCCGGC	A	.	PASS	AC=1;AF=0.708067;AFR_AF=0.6702;AMR_AF=0.7046;AN=2;CS=DEL_pindel;EAS_AF=0.751;END=49613205;EUR_AF=0.7068;MEINFO=AluYa5,2,281,-;NS=2504;SAS_AF=0.7188;SITEPOST=0.9657;SVTYPE=DEL_ALU	GT	1|0
2	49733500	ALU_umary_ALU_1184	T	<INS:ME:ALU>	.	.	AC=1;AF=0.49381;AFR_AF=0.4546;AMR_AF=0.4568;AN=2;CS=ALU_umary;EAS_AF=0.5843;EUR_AF=0.498;MEINFO=AluYb6_2,18,277,-;NS=2504;SAS_AF=0.4755;SITEPOST=1;SVLEN=259;SVTYPE=ALU;TSD=TTTAATATTCTTTTATTCTT	GT	1|0
2	50602644	ALU_umary_ALU_1192	T	<INS:ME:ALU>	.	.	AC=1;AF=0.502396;AFR_AF=0.5983;AMR_AF=0.4568;AN=2;CS=ALU_umary;EAS_AF=0.6796;EUR_AF=0.3598;MEINFO=AluUndef,1,278,-;NS=2504;SAS_AF=0.3691;SITEPOST=1;SVLEN=277;SVTYPE=ALU;TSD=AATTCTGAAGCTCTT	GT	0|1
2	51469239	ALU_umary_ALU_1198	T	<INS:ME:ALU>	.	.	AC=1;AF=0.0950479;AFR_AF=0.0961;AMR_AF=0.0951;AN=2;CS=ALU_umary;EAS_AF=0.1042;EUR_AF=0.0974;MEINFO=AluYb8,34,280,+;NS=2504;SAS_AF=0.0818;SITEPOST=1;SVLEN=246;SVTYPE=ALU;TSD=AAAATCATAAATTTT	GT	0|1
2	51926595	UW_VH_182	A	<CN0>	100	PASS	AC=1;AF=0.0676917;AFR_AF=0.0045;AMR_AF=0.1715;AN=2;CIEND=0,426;CIPOS=-547,0;CS=DEL_union;EAS_AF=0.002;END=51927817;EUR_AF=0.1173;MC=BI_GS_DEL1_B5_P0302_1006,EM_DL_DEL10532247,SI_BD_1759;NS=2504;SAS_AF=0.0961;SVTYPE=DEL;SVP=1.0;SVPD=9|9,0,0	GT	1|0
2	51973822	UW_VH_2349	A	<CN0>	100	PASS	AC=1;AF=0.243411;AFR_AF=0.1641;AMR_AF=0.3012;AN=2;CIEND=0,441;CIPOS=-511,0;CS=DEL_union;EAS_AF=0.2887;END=51974238;EUR_AF=0.1849;MC=BI_GS_DEL1_B5_P0302_1056;NS=2504;SAS_AF=0.3231;SVTYPE=DEL;SVP=1.0;SVPD=8|8,0,0	GT	0|1
2	52749687	BI_GS_DEL1_B1_P0303_584	C	<CN0>	100	PASS	AC=2;AF=0.288538;AFR_AF=0.0492;AMR_AF=0.2104;AN=2;CIEND=0,0;CIPOS=0,0;CS=DEL_union;EAS_AF=0.5327;END=52785269;EUR_AF=0.325;MC=UW_VH_3135,EM_DL_DEL51405,UW_VH_21074,YL_CN_ASW_427,UW_VH_6984,UW_VH_18672,UW_VH_4472,SI_BD_1762,UW_VH_11813;NS=2504;SAS_AF=0.3783;SVTYPE=DEL;SVP=1.0;SVPD=9|9,0,0	GT	1|1
2	53460065	L1_umary_LINE1_309	T	<INS:ME:LINE1>	.	.	AC=1;AF=0.103435;AFR_AF=0.1278;AMR_AF=0.1009;AN=2;CS=L1_umary;EAS_AF=0.0129;EUR_AF=0.1829;MEINFO=LINE1,174,6018,+;NS=2504;SAS_AF=0.0838;SITEPOST=1;SVLEN=5844;SVTYPE=LINE1;TSD=AAAACATTCATGCT	GT	1|0
2	54565490	UW_VH_25165	T	<CN0>	100	PASS	AC=2;AF=0.572284;AFR_AF=0.6271;AMR_AF=0.6484;AN=2;CIEND=0,367;CIPOS=-301,0;CS=DEL_union;EAS_AF=0.3849;END=54567478;EUR_AF=0.7465;MC=EM_DL_DEL51576,UW_VH_2716,UW_VH_17090,UW_VH_13896,UW_VH_3431,UW_VH_19272,UW_VH_1969,SI_BD_1782,YL_CN_GBR_402,YL_CN_GIH_301,UW_VH_22040,UW_VH_5162,UW_VH_21075,UW_VH_11631;NS=2504;SAS_AF=0.4581;SVTYPE=DEL;SVP=1.0;SVPD=8|8,0,0	GT	1|1
2	54693478	DEL_pindel_3545	TAAGTATGTTTATTCTTCGAGACCATCCTGGCTAACACGGTGAAACCCCGTCTCTACTAAAAATACAAAAAATTAGCCGGGCGTGGTAGCGGGCGCCTGTAGTCCCAGCTACTCGGGAGGCTGAGGCAGGAGAATGGCGTGAACCCGGGAGGCGAAGCTTGCAGTGAGCCGAGATCGCGCCACTGCACTCCAGCCTGGGCGACAGAGCGAGACTCCGTCTCAAAAAAAAAAAAAAAAAAAAAAAAAAAAAAAAAAAAAAAAAAAA	T	.	PASS	AC=1;AF=0.482827;AFR_AF=0.584;AMR_AF=0.464;AN=2;CS=DEL_pindel;EAS_AF=0.4861;END=54693742;EUR_AF=0.4175;MEINFO=AluYc1,77,281,+;NS=2504;SAS_AF=0.4233;SITEPOST=0.9947;SVTYPE=DEL_ALU	GT	0|1
2	59623256	BI_GS_DEL1_B2_P0310_486	T	<CN0>	100	PASS	AC=1;AF=0.0495208;AFR_AF=0.003;AMR_AF=0.1066;AN=2;CIEND=0,1;CIPOS=0,1;CS=DEL_union;EAS_AF=0.1081;END=59631071;EUR_AF=0.0298;MC=EM_DL_DEL51849,YL_CN_BEB_337,UW_VH_1363;NS=2504;SAS_AF=0.0317;SVTYPE=DEL;SVP=1.0;SVPD=9|9,0,0	GT	1|0
2	59644944	DEL_pindel_3661	ATATATATATATATATATATATATATATATATATATATATATATACACTTC	A	.	PASS	AC=1;AF=0.533347;AFR_AF=0.382;AMR_AF=0.6484;AN=2;CS=DEL_pindel;EAS_AF=0.6359;END=59644994;EUR_AF=0.5398;NS=2504;SAS_AF=0.544;SITEPOST=0.9966;SVTYPE=DEL;SVP=1.0;SVPD=8|8,0,0	GT	0|1
2	63779236	ALU_umary_ALU_1248	T	<INS:ME:ALU>	.	.	AC=1;AF=0.463858;AFR_AF=0.4856;AMR_AF=0.4481;AN=2;CS=ALU_umary;EAS_AF=0.5188;EUR_AF=0.4205;MEINFO=AluUndef,2,281,-;NS=2504;SAS_AF=0.4335;SITEPOST=1;SVLEN=279;SVTYPE=ALU;TSD=GGCCCTGCTTTCTTT	GT	0|1
2	65163783	ALU_umary_ALU_1256	T	<INS:ME:ALU>	.	.	AC=1;AF=0.231629;AFR_AF=0.1029;AMR_AF=0.2695;AN=2;CS=ALU_umary;EAS_AF=0.4177;EUR_AF=0.2316;MEINFO=AluUndef,3,281,-;NS=2504;SAS_AF=0.1871;SITEPOST=1;SVLEN=278;SVTYPE=ALU;TSD=CCATGGATATACTTTT	GT	1|0
2	65333803	ALU_umary_ALU_1258	G	<INS:ME:ALU>	.	.	AC=1;AF=0.247404;AFR_AF=0.1838;AMR_AF=0.2378;AN=2;CS=ALU_umary;EAS_AF=0.2768;EUR_AF=0.3012;MEINFO=AluUndef,1,281,+;NS=2504;SAS_AF=0.2546;SITEPOST=1;SVLEN=280;SVTYPE=ALU;TSD=AAACAAAAATCTTCTAAACAAG	GT	0|1
2	65807507	DEL_pindel_3759	TCATGTTACTTTTTTTTTTTTTTTTTTTTTTGAGACGGAGTCTCGCTGTCGCCCAGGCTGGAGTGCAGTGGCGCAATCTCGGCTCACTGCAGGCTCCGCCCCCTGGGGTTCACGCCATTCTCCTGCCTCAGCCTCCCGAGTAGCTGGGACTACAGGCGCCTGCCACCTCGCCCGGCTAATTTTTTGTATTTTTAGTAGAGACAGGGTTTCACCGTGTTAGCCAGGATGGTCTCGATCTCCTGACCTCGTGATCCGCCCGCCTCGGCCTCCCAAAGTGCTGGGATTACAGGCGTGAGCCACCGCGCCCGGCC	T	.	PASS	AC=2;AF=0.690495;AFR_AF=0.7368;AMR_AF=0.5836;AN=2;CS=DEL_pindel;EAS_AF=0.6567;END=65807817;EUR_AF=0.7127;MEINFO=AluYe,1,281,-;NS=2504;SAS_AF=0.7157;SITEPOST=0.9949;SVTYPE=DEL_ALU	GT	1|1
2	66505568	BI_GS_DEL1_B1_P0317_504	A	<CN0>	100	PASS	AC=1;AF=0.171725;AFR_AF=0.0711;AMR_AF=0.147;AN=2;CIEND=-1,1;CIPOS=-1,1;CS=DEL_union;EAS_AF=0.2302;END=66507543;EUR_AF=0.1859;MC=UW_VH_4845,UW_VH_1971,UW_VH_6004,UW_VH_1697,UW_VH_14367,YL_CN_GBR_412,UW_VH_7321,UW_VH_25166,UW_VH_18414,EM_DL_DEL10537604,UW_VH_4725;NS=2504;SAS_AF=0.2505;SVTYPE=DEL;SVP=1.0;SVPD=8|8,0,0	GT	1|0
2	66658991	ALU_umary_ALU_1261	A	<INS:ME:ALU>	.	.	AC=1;AF=0.441893;AFR_AF=0.3555;AMR_AF=0.4049;AN=2;CS=ALU_umary;EAS_AF=0.3333;EUR_AF=0.5388;MEINFO=AluUndef,1,279,+;NS=2504;SAS_AF=0.5971;SITEPOST=1;SVLEN=278;SVTYPE=ALU;TSD=AGAAAACAAAAGAA	GT	0|1
2	70125033	BI_GS_DEL1_B3_P0321_5	T	<CN0>	100	PASS	AC=2;AF=0.576078;AFR_AF=0.823;AMR_AF=0.4006;AN=2;CIEND=0,1;CIPOS=0,1;CS=DEL_union;EAS_AF=0.5417;END=70125561;EUR_AF=0.4423;MC=DEL_pindel_3833,UW_VH_186;NS=2504;SAS_AF=0.5399;SVTYPE=DEL;SVP=1.0;SVPD=9|9,0,0	GT	1|1
2	71706303	ALU_umary_ALU_1289	A	<INS:ME:ALU>	.	.	AC=1;AF=0.178514;AFR_AF=0.1218;AMR_AF=0.2435;AN=2;CS=ALU_umary;EAS_AF=0.1131;EUR_AF=0.2485;MEINFO=AluYc1,114,281,+;NS=2504;SAS_AF=0.2045;SITEPOST=1;SVLEN=167;SVTYPE=ALU;TSD=AAGAGCCGACCCAAATA	GT	1|0
2	74511276	DEL_pindel_3944	TTATTCCTTATTTCTTTTTTTTTTTTTTTTTTTTTTTTTGAGACGGAGTCTCGCTCTGTCGCCCAGGTCGGACTGCGGACTGCAGTGGCGCAATCTCGGCTCACTGCAAGCTCCGCTTCCCGGGTTCACGCCATTCTCCTGCCTCAGCCTCCCGAGTAGCTGGGACTACAGGCGCCCGCCACCGCGCCCGGCTAATTTTTTTTTTGTATTTTTAGTAGAGACGGGGTTTCACCTTGTTAGCCAGGATGGTCTCGATCTCCTGACCTCATGATCCACCCGCCTCGGCCTCCCAAAGTGCTGGGATTACAGGCGTGAGCCACCGCGCCCGGCC	T	.	PASS	AC=1;AF=0.382987;AFR_AF=0.5408;AMR_AF=0.3213;AN=2;CS=DEL_pindel;EAS_AF=0.5774;END=74511606;EUR_AF=0.159;MEINFO=AluYb6_2,1,281,-;NS=2504;SAS_AF=0.2434;SITEPOST=0.9945;SVTYPE=DEL_ALU	GT	0|1
2	75387903	ALU_umary_ALU_1307	A	<INS:ME:ALU>	.	.	AC=1;AF=0.387181;AFR_AF=0.2973;AMR_AF=0.4409;AN=2;CS=ALU_umary;EAS_AF=0.38;EUR_AF=0.4493;MEINFO=AluYc1,3,278,+;NS=2504;SAS_AF=0.4141;SITEPOST=1;SVLEN=275;SVTYPE=ALU;TSD=AAGACATAACCGA	GT	1|0
2	76557061	UW_VH_1365	T	<CN0>	100	PASS	AC=2;AF=0.514177;AFR_AF=0.2821;AMR_AF=0.5634;AN=2;CIEND=0,499;CIPOS=-539,0;CS=DEL_union;EAS_AF=0.501;END=76557292;EUR_AF=0.6879;MC=BI_GS_DEL1_B1_P0327_444,DEL_pindel_3994;NS=2504;SAS_AF=0.6278;SVTYPE=DEL;SVP=1.0;SVPD=8|8,0,0	GT	1|1
2	76773559	UW_VH_11713	T	<CN0>	100	PASS	AC=2;AF=0.786741;AFR_AF=0.8222;AMR_AF=0.8184;AN=2;CIEND=0,407;CIPOS=-387,0;CS=DEL_union;EAS_AF=0.8125;END=76775450;EUR_AF=0.7535;MC=YL_CN_FIN_425,BI_GS_DEL1_B2_P0327_543,UW_VH_3793,EM_DL_DEL10541375,UW_VH_3791,UW_VH_11743,YL_CN_ACB_478,YL_CN_CHS_450,SI_BD_1921,YL_CN_BEB_349,YL_CN_CDX_388;NS=2504;SAS_AF=0.7239;SVTYPE=DEL;SVP=1.0;SVPD=9|9,0,0	GT	1|1
2	78117886	BI_GS_DEL1_B3_P0329_7	A	<CN0>	100	PASS	AC=1;AF=0.554912;AFR_AF=0.2821;AMR_AF=0.5519;AN=2;CIEND=0,0;CIPOS=0,0;CS=DEL_union;EAS_AF=0.8522;END=78118362;EUR_AF=0.4692;MC=UW_VH_1698,DEL_pindel_4030;NS=2504;SAS_AF=0.7076;SVTYPE=DEL;SVP=1.0;SVPD=9|9,0,0	GT	1|0
2	78748487	DEL_pindel_4042	TCAGCTTTGAGTCTTTTTTTTTTTTTTTTTTTTTTTTTTTTTGAGACGGAGTCTCGCTCTGTCGCCCAGGCTGGAGTGCAGTGGCGCGATCTCGGCTCACTGCAAGCTCCGCCTCCCGGGTTCACGCCATTCTCCTGCCTCAGC	T	.	PASS	AC=1;AF=0.11881;AFR_AF=0.211;AMR_AF=0.0375;AN=2;CS=DEL_pindel;EAS_AF=0.0972;END=78748630;EUR_AF=0.0835;MEINFO=AluY,180,281,-;NS=2504;SAS_AF=0.1104;SITEPOST=0.9999;SVTYPE=DEL_ALU	GT	1|0
2	78785986	DEL_pindel_4044	CCACAGTAATAATTTTTTTTTTTTTTTTTTTTTTTTTTTTTTTTTGAGACGGAGTCTCGCTCTGTCGCCCAGGCTGGAGTGCAGTGGCGCGATCTCGGCTCACTGCAAGCTCCGCCTCCCGGGTTCACGCCATT	C	.	PASS	AC=2;AF=0.393171;AFR_AF=0.4773;AMR_AF=0.4467;AN=2;CS=DEL_pindel;EAS_AF=0.4177;END=78786119;EUR_AF=0.2972;MEINFO=AluY,193,281,-;NS=2504;SAS_AF=0.3149;SITEPOST=0.9986;SVTYPE=DEL_ALU	GT	1|1
2	78965426	ALU_umary_ALU_1327	A	<INS:ME:ALU>	.	.	AC=1;AF=0.216853;AFR_AF=0.0734;AMR_AF=0.2954;AN=2;CS=ALU_umary;EAS_AF=0.2054;EUR_AF=0.3201;MEINFO=AluYa4_5,2,280,+;NS=2504;SAS_AF=0.2607;SITEPOST=1;SVLEN=278;SVTYPE=ALU;TSD=AAAACAATGTTTTACA	GT	1|0
2	79057647	DEL_pindel_4049	TATGAGTTTCTTTTTTTTTTTTTTTTTTTTTTTTTTTTTTTTTTTTTTTTTTTGAGACGGAGTCTCGCTCTGTCGCCCAGGCTGGAGTGCAGTGGCGGGATCTCGGCTCACTGCAAGCTCCGCCTCCCGGGTTCACGCCATTCTCCTGCCTCAGCCTCCCAAGTAGCTGGGACTACAGGCGCCCGCCACTACGCCCGGCTAATTTTTTTGTATTTTTAGTAGAGACGGGGTTTCACCATTTTTTAGCCGGGATGGTCTCGATCTCCTGACCTCGTGATCCGCCCGCCTCGGCCTCCCAAAGTGCTGGGATTACAGGCGTGAGCCACCGCGCCCGGCC	T	.	PASS	AC=2;AF=0.417532;AFR_AF=0.4887;AMR_AF=0.4063;AN=2;CS=DEL_pindel;EAS_AF=0.3591;END=79057983;EUR_AF=0.3867;MEINFO=AluYa5,1,281,-;NS=2504;SAS_AF=0.4213;SITEPOST=0.9998;SVTYPE=DEL_ALU	GT	1|1
2	79076573	BI_GS_DEL1_B4_P0330_23	A	<CN0>	100	PASS	AC=2;AF=0.191693;AFR_AF=0.1127;AMR_AF=0.1816;AN=2;CIEND=0,0;CIPOS=0,0;CS=DEL_union;EAS_AF=0.2014;END=79081208;EUR_AF=0.2117;MC=UW_VH_8381,UW_VH_188,UW_VH_4937,YL_CN_IBS_355,SI_BD_1935,UW_VH_25251;NS=2504;SAS_AF=0.2751;SVTYPE=DEL;SVP=1.0;SVPD=9|9,0,0	GT	1|1
2	80769024	ALU_umary_ALU_1331	T	<INS:ME:ALU>	.	.	AC=1;AF=0.326278;AFR_AF=0.3283;AMR_AF=0.2853;AN=2;CS=ALU_umary;EAS_AF=0.2609;EUR_AF=0.3231;MEINFO=AluUndef,26,281,-;NS=2504;SAS_AF=0.4233;SITEPOST=1;SVLEN=255;SVTYPE=ALU;TSD=TCTAAATGTTTTTT	GT	0|1
2	82098043	L1_umary_LINE1_346	C	<INS:ME:LINE1>	.	.	AC=1;AF=0.344649;AFR_AF=0.1422;AMR_AF=0.4193;AN=2;CS=L1_umary;EAS_AF=0.5317;EUR_AF=0.329;MEINFO=LINE1,33,5993,+;NS=2504;SAS_AF=0.3885;SITEPOST=1;SVLEN=5960;SVTYPE=LINE1;TSD=AAATAAATTCATATTC	GT	1|0
2	82340445	DEL_pindel_4092	ATATTTTAACAGTTTTTTTTTTTTTTTTTTTTTTTTTTTTTTTTTTTTTTTGAGACGGAGTCTCGCTCTGTCGCCCAGGCTGGAGTGCAGTGGCGGGATCTCGGCTCACTGCAAGCTCCGCCTCCCGGGTTCACGCCATTCTCCTGCCTCAGCCTCCCAAGTAGCTGGGACTACAGGCGCCCGCCACTACGCCCGGCTAATTTTTTGTATTTTTAGTAGAGACGGGGTTTCACCGTTTTAGCCAGGATGGTCTCGATCTCCTGACCTCGTGATCCGCCCGCCTCGGCCTCCCAAAGTGCTGGGATTACAGGCGTGAGCCAC	A	.	PASS	AC=2;AF=0.60643;AFR_AF=0.6029;AMR_AF=0.634;AN=2;CS=DEL_pindel;EAS_AF=0.6448;END=82340765;EUR_AF=0.6342;MEINFO=AluYa4_4,12,281,-;NS=2504;SAS_AF=0.5235;SITEPOST=0.9885;SVTYPE=DEL_ALU	GT	1|1
2	84728755	ALU_umary_ALU_1354	A	<INS:ME:ALU>	.	.	AC=2;AF=0.702077;AFR_AF=0.6868;AMR_AF=0.7075;AN=2;CS=ALU_umary;EAS_AF=0.7341;EUR_AF=0.6928;MEINFO=AluUndef,1,281,+;NS=2504;SAS_AF=0.6953;SITEPOST=1;SVLEN=280;SVTYPE=ALU;TSD=AAAAGTTTGGTAAA	GT	1|1
2	84758440	DEL_pindel_4137	TTTATTTTCCTTTTTTTTTTTATTTTTTATTTTTTTTTATTTTTTTTTTTTTTGAGACGGAGTCTCGCTCTGTCGCCCAGGCTGGAGTGCAGTGGCGCGATCTCGGCTCACTGCAAGCTCCGCCTCCCGGGTTCACGCCATTCTCCTGCCTCAGCCTCCCGAGTAGCTGGGACTACAGGCGCCCGCTACCACGCCCGGCTAATTTTTTGTATTTTTAGTAGAGACGGGGTTTCACCGTGTTAGCCAGGATGGTCTCGATCTCCTGACCTCGTGATCCGCCCGCCTCGGCCTCCC	T	.	PASS	AC=2;AF=0.796126;AFR_AF=0.7262;AMR_AF=0.8242;AN=2;CS=DEL_pindel;EAS_AF=0.8194;END=84758733;EUR_AF=0.8201;MEINFO=AluYc1,41,281,-;NS=2504;SAS_AF=0.8221;SITEPOST=0.98055;SVTYPE=DEL_ALU	GT	1|1
2	87407707	L1_umary_LINE1_353	G	<INS:ME:LINE1>	.	.	AC=1;AF=0.280152;AFR_AF=0.3797;AMR_AF=0.1657;AN=2;CS=L1_umary;EAS_AF=0.3532;EUR_AF=0.2256;MEINFO=LINE1,5577,5892,+;NS=2504;SAS_AF=0.2076;SITEPOST=0.9317;SVLEN=315;SVTYPE=LINE1;TSD=ATTG	GT	0|1
2	88320968	DEL_pindel_4162	TAAGGAGATCGAGACCATCCCGGCTATAGCGGTGAAACCCCGTCTCTACTAAAAATACAAAAAATTAGCCGGGCGTAGTGGCGGGCGCCTGTAGTCCCAGCTACTTGGGAGGCTGAGGCAGGAGAATGGCGTGAACCCGGGAGGCGGAGCTTGCAGTGAGCCGAGATCCCGCCACTGCACTCCAGCCTGGGCGACAGAGCGAGACTCCGTCTCAAAAAAAAAAAAAAAAAAAAAAAAAAAAAAAAAAA	T	.	PASS	AC=2;AF=0.915335;AFR_AF=0.7837;AMR_AF=0.9409;AN=2;CS=DEL_pindel;EAS_AF=0.995;END=88321215;EUR_AF=0.9374;MEINFO=AluY,69,281,+;NS=2504;SAS_AF=0.9703;SITEPOST=1;SVTYPE=DEL_ALU	GT	1|1
2	88429838	DEL_pindel_4166	GCAGAAAGGAGAGAGAGGAATGTGGCAGGCAGGCAGGAGAGAGGCCACCAAGAGGGCATGGGGTGATGGGTCACTGAGATACCCCCAGTGACCGCAAGGCAAGAAGAGCTCCAGGATGGCATTGGCTTTGAAGCTGCTCATTTGCTGCAGTGAATCCCCATCCATCTTTCTTTAATTTCCACCCCAACTATTTCAAAAGCTTCAGTAAAATATAGTGCCTGAATCAATATGTGAGCAAGTGGAAAATGATGCAAGGCTGAGCTTTATTTCTGGATGGATGTGATGAGGCTGAGATGGCACATGCAGAAGCAGTAC	G	.	PASS	AC=1;AF=0.120607;AFR_AF=0.0454;AMR_AF=0.1282;AN=2;CS=DEL_pindel;EAS_AF=0.0962;END=88430152;EUR_AF=0.2326;NS=2504;SAS_AF=0.1268;SITEPOST=0.996;SVTYPE=DEL;SVP=1.0;SVPD=9|9,0,0	GT	0|1
2	88600816	DEL_pindel_4170	TGAGACCTACTTTCTTTTTTTTTTTTTTTTTTTTTTTTTTTTTTTGAGACGGAGTCTCGCTCTGTCGCCCAGGCTGGAGTGCAGTGGCGGGATCTCGGCTCACTGCAAGCTCCGCCTCCCGGGTTCACGCCATTCTCCTGCCTCAGCCTCCCAAGTAGCTGGGACTACAGGCGCCCGCCACTACGCCCGGCTAATTTTTTTGTATTTTTAGTAGAGACGGGGTTTCACCGTTTTAGCCGGGATGGTCTCGATCTCCTGACCTCGTGATCCGCCCGCCTCGGCCTCCCAAAGTGCTGGGATTACAGGCGTGAGCCACCGCGCCCGGCC	T	.	PASS	AC=1;AF=0.216054;AFR_AF=0.4153;AMR_AF=0.147;AN=2;CS=DEL_pindel;EAS_AF=0.0972;END=88601142;EUR_AF=0.164;MEINFO=AluYa5,1,281,-;NS=2504;SAS_AF=0.1718;SITEPOST=1;SVTYPE=DEL_ALU	GT	1|0
2	89132270	UW_VH_20227	C	<CN0>	100	PASS	AC=2;AF=0.24361;AFR_AF=0.2549;AMR_AF=0.1931;AN=2;CIEND=0,68;CIPOS=-56,0;CS=DEL_union;EAS_AF=0.3065;END=89155860;EUR_AF=0.3419;MC=YL_CN_YRI_569,UW_VH_20057,YL_CN_CLM_370,UW_VH_25211,UW_VH_14563;NS=2504;SAS_AF=0.0982;SVTYPE=DEL;SVP=1.0;SVPD=8|7,0,1	GT	1|1
2	91865750	DUP_gs_CNV_2_91865750_91925129	C	<CN2>,<CN3>	.	PASS	AC=2,0;AF=0.991014,0.00079872;AFR_AF=0.9826,0.0008;AMR_AF=0.9986,0;AN=2;CS=DUP_gs;EAS_AF=0.9881,0;END=91925129;EUR_AF=0.995,0.001;NS=2504;SAS_AF=0.9959,0.002;SITEPOST=1;SVTYPE=CNV	GT	1|1
2	97854287	UW_VH_3901	A	<CN0>	100	PASS	AC=2;AF=0.358227;AFR_AF=0.0968;AMR_AF=0.4914;AN=2;CIEND=0,494;CIPOS=-298,0;CS=DEL_union;EAS_AF=0.2391;END=97856138;EUR_AF=0.7922;MC=YL_CN_CEU_603,SI_BD_2028,YL_CN_PUR_565;NS=2504;SAS_AF=0.2935;SVTYPE=DEL;SVP=1.0;SVPD=8|8,0,0	GT	1|1
2	98136216	DUP_gs_CNV_2_98136216_98156567	A	<CN0>,<CN2>	.	PASS	AC=2,0;AF=0.381989,0.00039936;AFR_AF=0.3411,0.0008;AMR_AF=0.4366,0;AN=2;CS=DUP_gs;EAS_AF=0.3036,0;END=98156567;EUR_AF=0.6491,0.001;NS=2504;SAS_AF=0.2045,0;SITEPOST=1;SVTYPE=CNV	GT	1|1
2	99752964	DEL_pindel_4252	CAAAAAAAGTATTTCTGCCGGGCGCGGTGGCTCACGCCTGTAATCCCAGCACTTTGGGAGGCCGAGGCGGGCGGATCACGAGGTCAGGAGATCGAGACCATCCCGGCTAAAACGGTGAAACCCCGTCTCTACTAAAAATACAAAAAAAATTAGCCGGGCGTAGTGGCGGGCGCCTGTAGTCCCAGCTACTCGGGAGGCTGAGGCAGGAGAATGGCGTGAACCCGGGAGGCGGAGCTTGCAGTGAGCCGAGATCCCGCCACTGCACTCCAGCCTGGGCGACAGAGCGAGACTCCATCTCAAAAAAAAAAAAAAAAAAAAAAAAAAAAAAAAAAAAAAA	C	.	PASS	AC=1;AF=0.466853;AFR_AF=0.3351;AMR_AF=0.4957;AN=2;CS=DEL_pindel;EAS_AF=0.5873;END=99753300;EUR_AF=0.494;MEINFO=AluYa4b,2,281,+;NS=2504;SAS_AF=0.4724;SITEPOST=0.9949;SVTYPE=DEL_ALU	GT	0|1
2	100437236	ALU_umary_ALU_1388	T	<INS:ME:ALU>	.	.	AC=1;AF=0.292532;AFR_AF=0.1611;AMR_AF=0.2709;AN=2;CS=ALU_umary;EAS_AF=0.3125;EUR_AF=0.3757;MEINFO=AluUndef,5,276,-;NS=2504;SAS_AF=0.3793;SITEPOST=1;SVLEN=271;SVTYPE=ALU;TSD=GGTTTTTAAATTTTTTTCTTACTTTT	GT	1|0
2	101975203	DEL_pindel_4291	TGAGAACTGAGGTGGCCGGGCGCGGTGGCTCACGCCTGTAATCCCAGCACTTTGGGAGGCCGAGGCGGGCGGATCACGAGGTCAGGAGATCGAGACCATCCCGGCTAAAACGGTGAAACCCCGTCTCTACTAAAAATACAAAAAATTAGCCGGGCGTAGTGGCGGGCGCCTGTAGTCCCAGCTACTTGGGAGGCTGAGGCAGGAGAATGGCGTGAACCCGGGAGGCGGAGCTTGCAGTGAGCCGAGATCCCGCCACTGCACTCCAGCCTGGGCGACAGAGCGAGACTCCGTCTCAAAAAAAAAAAAAAAAAAAAAAAAAAAAAAAAAAAAAAGA	T	.	PASS	AC=2;AF=0.561701;AFR_AF=0.3714;AMR_AF=0.5562;AN=2;CS=DEL_pindel;EAS_AF=0.629;END=101975536;EUR_AF=0.671;MEINFO=AluYa5,1,281,+;NS=2504;SAS_AF=0.6411;SITEPOST=0.9886;SVTYPE=DEL_ALU	GT	1|1
2	102097838	DEL_pindel_4295	ACCTGCTTAAGATCTTTTTTTTTTTTTTTTTTTTTTTTTTTTTTTTTGAGACGGAGTCTCGCTCTGTCGCCCAGGCTGGAGTGCAGTGGCGCGATCTCGGCTCACTGCAAGCTCCGCCTCCCGGGTTCACGCCATTCTCCTGCCTCAGCCTCCCGAGTAGCTGGGACTACAGGCGCCCGCTACCACGCCCGGCTAATTTTTTGTATTTTTAGTAGAGACGGGGTTTCACCGTGTTAGCCAGGATGGTCTCGATCTCCTGACCTCGTGATCCGCCCGCCTCGGCCTCCCAAAGTGCTGGGATTACAGGCGTGAGCCACCGCGCCCGGCC	A	.	PASS	AC=1;AF=0.569489;AFR_AF=0.6059;AMR_AF=0.4236;AN=2;CS=DEL_pindel;EAS_AF=0.5764;END=102098165;EUR_AF=0.5994;MEINFO=AluYc1,1,281,-;NS=2504;SAS_AF=0.5859;SITEPOST=0.9942;SVTYPE=DEL_ALU	GT	1|0
2	102232538	BI_GS_DEL1_B2_P0353_161	T	<CN0>	100	PASS	AC=1;AF=0.105032;AFR_AF=0.0938;AMR_AF=0.1974;AN=2;CIEND=-5,6;CIPOS=-5,6;CS=DEL_union;EAS_AF=0.0675;END=102233564;EUR_AF=0.1362;MC=UW_VH_11834,UW_VH_13773,UW_VH_2571,EM_DL_DEL10550130;NS=2504;SAS_AF=0.0613;SVTYPE=DEL;SVP=1.0;SVPD=8|8,0,0	GT	0|1
2	106585627	ALU_umary_ALU_1407	G	<INS:ME:ALU>	.	.	AC=1;AF=0.199081;AFR_AF=0.1936;AMR_AF=0.2478;AN=2;CS=ALU_umary;EAS_AF=0.1677;EUR_AF=0.2247;MEINFO=AluYa5,1,281,+;NS=2504;SAS_AF=0.1779;SITEPOST=1;SVLEN=280;SVTYPE=ALU;TSD=AAATCCTCCTAAATTAG	GT	0|1
2	106694799	YL_CN_YRI_643	A	<CN0>	100	PASS	AC=1;AF=0.455272;AFR_AF=0.4236;AMR_AF=0.3372;AN=2;CIEND=-500,1000;CIPOS=-1000,500;CS=DEL_union;EAS_AF=0.4821;END=106696035;EUR_AF=0.4414;NS=2504;SAS_AF=0.5685;SVTYPE=DEL;SVP=1.0;SVPD=9|9,0,0	GT	0|1
2	106695055	BI_GS_DEL1_B5_P0357_929	A	<CN0>	100	PASS	AC=1;AF=0.455272;AFR_AF=0.4236;AMR_AF=0.3372;AN=2;CIEND=0,1;CIPOS=0,1;CS=DEL_union;EAS_AF=0.4821;END=106695893;EUR_AF=0.4414;MC=SI_BD_2065,UW_VH_4964,UW_VH_11654,UW_VH_8771,UW_VH_18973,EM_DL_DEL10551696,UW_VH_197,UW_VH_7782;NS=2504;SAS_AF=0.5685;SVTYPE=DEL;SVP=1.0;SVPD=9|9,0,0	GT	0|1
2	106695492	BI_GS_DEL1_B2_P0357_583	A	<CN0>	100	PASS	AC=1;AF=0.454872;AFR_AF=0.4228;AMR_AF=0.3386;AN=2;CIEND=-21,22;CIPOS=-21,22;CS=DEL_union;EAS_AF=0.4821;END=106695752;EUR_AF=0.4404;NS=2504;SAS_AF=0.5675;SVTYPE=DEL;SVP=0.0;SVPD=9|0,9,0	GT	0|1
2	108855423	BI_GS_DEL1_B1_P0359_685	C	<CN0>	100	PASS	AC=2;AF=0.332867;AFR_AF=0.2852;AMR_AF=0.3329;AN=2;CIEND=0,0;CIPOS=0,0;CS=DEL_union;EAS_AF=0.1091;END=108856274;EUR_AF=0.4394;MC=EM_DL_DEL10552510;NS=2504;SAS_AF=0.5184;SVTYPE=DEL;SVP=1.0;SVPD=9|9,0,0	GT	1|1
2	109310556	BI_GS_DEL1_B5_P0360_299	A	<CN0>	100	PASS	AC=1;AF=0.258586;AFR_AF=0.2345;AMR_AF=0.2824;AN=2;CIEND=0,0;CIPOS=0,0;CS=DEL_union;EAS_AF=0.0238;END=109312112;EUR_AF=0.4036;MC=EM_DL_DEL10552668,YL_CN_GIH_375,SI_BD_2084,YL_CN_CEU_628,UW_VH_2441;NS=2504;SAS_AF=0.3671;SVTYPE=DEL;SVP=1.0;SVPD=8|8,0,0	GT	1|0
2	109689981	SI_BD_2086	T	<CN0>	100	PASS	AC=1;AF=0.0247604;AFR_AF=0.0015;AMR_AF=0.0216;AN=2;CIEND=-182,206;CIPOS=-206,50;CS=DEL_union;EAS_AF=0;END=109695337;EUR_AF=0.0656;MC=BI_GS_DEL1_B4_P0360_103,UW_VH_2291,EM_DL_DEL53937,YL_CN_FIN_491;NS=2504;SAS_AF=0.0419;SVTYPE=DEL;SVP=1.0;SVPD=9|9,0,0	GT	1|0
2	111576391	BI_GS_DEL1_B5_P0362_229	A	<CN0>	100	PASS	AC=1;AF=0.326877;AFR_AF=0.09;AMR_AF=0.3213;AN=2;CIEND=-1,1;CIPOS=-1,1;CS=DEL_union;EAS_AF=0.3958;END=111576633;EUR_AF=0.4573;MC=DEL_pindel_4403;NS=2504;SAS_AF=0.4458;SVTYPE=DEL;SVP=1.0;SVPD=8|8,0,0	GT	0|1
2	114106446	ALU_umary_ALU_1441	A	<INS:ME:ALU>	.	.	AC=1;AF=0.249201;AFR_AF=0.087;AMR_AF=0.232;AN=2;CS=ALU_umary;EAS_AF=0.381;EUR_AF=0.2614;MEINFO=AluUndef,1,281,+;NS=2504;SAS_AF=0.3323;SITEPOST=1;SVLEN=280;SVTYPE=ALU;TSD=AAGAAATCAGAAAA	GT	0|1
2	114151313	SI_BD_2100	A	<CN0>	100	PASS	AC=2;AF=0.726837;AFR_AF=0.8056;AMR_AF=0.7046;AN=2;CIEND=-50,296;CIPOS=-296,50;CS=DEL_union;EAS_AF=0.6577;END=114153614;EUR_AF=0.7445;NS=2504;SAS_AF=0.6892;SVTYPE=DEL;SVP=0.875;SVPD=8|7,1,0	GT	1|1
2	116662058	BI_GS_DEL1_B4_P0367_141	A	<CN0>	100	PASS	AC=1;AF=0.105431;AFR_AF=0.1074;AMR_AF=0.0879;AN=2;CIEND=-1,1;CIPOS=-1,1;CS=DEL_union;EAS_AF=0.1052;END=116662652;EUR_AF=0.1074;MC=UW_VH_2292;NS=2504;SAS_AF=0.1135;SVTYPE=DEL;SVP=1.0;SVPD=8|8,0,0	GT	1|0
2	117893050	DEL_pindel_4509	TAAGAAATACATCCGGCCGGGCGCGGTGGCTCACGCCTGTAATCCCAGCACTTTGGGAGGCCGAGGCGGGTGGATCATGAGGTCAAGAGATCGAGACCATCCTGGCTAACAAGGTGAAACCCCGTCTCTACTAAAAATACAAAAAATTAGCCGGGCGCGGTGGCGGGCGCCTGTAGTCCCAGCTACTCAGGAGGCTGAGGCAGGAGAATGGCGTGAACCCGGGAAGCGGAGCTTGCAGTGAGCCGAGATTGCGCCACTGCAGTCCGCAGTCCGGCCTGGGCGACAGAGCGAGACTCCGTCTCAAAAAAAAAAAAAAATAAAATAAAAAAAAAAAAAAAAA	T	.	PASS	AC=1;AF=0.713458;AFR_AF=0.6906;AMR_AF=0.755;AN=2;CS=DEL_pindel;EAS_AF=0.7054;END=117893389;EUR_AF=0.675;MEINFO=AluYb6_2,1,281,+;NS=2504;SAS_AF=0.7628;SITEPOST=0.9881;SVTYPE=DEL_ALU	GT	0|1
2	118906129	DEL_pindel_4536	TAAAAAGGCTTCTACTTGGGAGGCTGAGGCGGGAGAATGGCGTGAACCCGGGAGGCGGAGCTTGCAGTGAGCCGAGATCCCGCCACTGCACTCCAGCCTGGGCGACAGAGCGAGACTCCGTCTCAAAAAAAAAAAAAAAAAAAAAAAAAAAAA	T	.	PASS	AC=1;AF=0.470447;AFR_AF=0.6036;AMR_AF=0.402;AN=2;CS=DEL_pindel;EAS_AF=0.3819;END=118906281;EUR_AF=0.4901;MEINFO=AluYa,169,281,+;NS=2504;SAS_AF=0.41;SITEPOST=0.9987;SVTYPE=DEL_ALU	GT	1|0
2	119155729	ALU_umary_ALU_1469	A	<INS:ME:ALU>	.	.	AC=1;AF=0.0658946;AFR_AF=0.0083;AMR_AF=0.1484;AN=2;CS=ALU_umary;EAS_AF=0.0377;EUR_AF=0.1372;MEINFO=AluYb8,1,276,+;NS=2504;SAS_AF=0.0409;SITEPOST=1;SVLEN=275;SVTYPE=ALU;TSD=AAAAGAAACACTCA	GT	0|1
2	119713987	DEL_pindel_4550	ATGGTAAAAGTCCTTGTCCAACAGGAAGATATCACAATCCCAAACATTTATGCACCTAACACTGGAGCTCTCAAATTTATAAAACAATTACTAATAGACCTAAGAAATGAGATAGACAGCAACACAATAATAGTGAGG	A	.	PASS	AC=1;AF=0.239417;AFR_AF=0.357;AMR_AF=0.0865;AN=2;CS=DEL_pindel;EAS_AF=0.2192;END=119714124;EUR_AF=0.1113;NS=2504;SAS_AF=0.3415;SITEPOST=1;SVTYPE=DEL;SVP=0.6666666666666666;SVPD=9|6,3,0	GT	0|1
2	121797802	BI_GS_DEL1_B2_P0372_743	T	<CN0>	100	PASS	AC=2;AF=0.499601;AFR_AF=0.3245;AMR_AF=0.5793;AN=2;CIEND=0,0;CIPOS=0,0;CS=DEL_union;EAS_AF=0.5089;END=121798397;EUR_AF=0.6909;MC=DEL_pindel_4580,UW_VH_201;NS=2504;SAS_AF=0.4734;SVTYPE=DEL;SVP=1.0;SVPD=9|9,0,0	GT	1|1
2	122085247	ALU_umary_ALU_1478	A	<INS:ME:ALU>	.	.	AC=1;AF=0.118211;AFR_AF=0.1649;AMR_AF=0.0908;AN=2;CS=ALU_umary;EAS_AF=0.0397;EUR_AF=0.1133;MEINFO=AluUndef,1,281,-;NS=2504;SAS_AF=0.1605;SITEPOST=1;SVLEN=280;SVTYPE=ALU;TSD=null	GT	0|1
2	123330661	ALU_umary_ALU_1484	A	<INS:ME:ALU>	.	.	AC=1;AF=0.445487;AFR_AF=0.4834;AMR_AF=0.4006;AN=2;CS=ALU_umary;EAS_AF=0.4921;EUR_AF=0.502;MEINFO=AluYa5,1,281,+;NS=2504;SAS_AF=0.32;SITEPOST=1;SVLEN=280;SVTYPE=ALU;TSD=AAGAAAAATCCACTGA	GT	1|0
2	123364885	UW_VH_202	A	<CN0>	100	PASS	AC=1;AF=0.414736;AFR_AF=0.1256;AMR_AF=0.4092;AN=2;CIEND=0,483;CIPOS=-548,0;CS=DEL_union;EAS_AF=0.6389;END=123365367;EUR_AF=0.6203;MC=BI_GS_DEL1_B3_P0374_13,SI_BD_2157;NS=2504;SAS_AF=0.3671;SVTYPE=DEL;SVP=1.0;SVPD=8|8,0,0	GT	1|0
2	123476599	CINV_delly_INV00060053	G	<INV>	.	PASS	AC=1;AF=0.166534;AFR_AF=0.0598;AMR_AF=0.1124;AN=2;CIEND=-56,56;CIPOS=-56,56;CS=CINV_delly;EAS_AF=0.3562;END=123482503;EUR_AF=0.1173;IMPRECISE;NS=2504;SAS_AF=0.2045;SVTYPE=INV;SVP=1.0;SVPD=8|8,0,0	GT	1|0
2	123477289	BI_GS_CNV_2_123477289_123482545	A	<CN0>	100	PASS	AC=1;AF=0.166134;AFR_AF=0.059;AMR_AF=0.1124;AN=2;CIEND=0,500;CIPOS=-500,0;CS=DEL_union;EAS_AF=0.3552;END=123482545;EUR_AF=0.1173;NS=2504;SAS_AF=0.2045;SVTYPE=DEL;SVP=0.5;SVPD=8|4,4,0	GT	1|0
2	125051701	CINV_delly_INV00060081	T	<INV>	.	PASS	AC=1;AF=0.310703;AFR_AF=0.2897;AMR_AF=0.2464;AN=2;CIEND=-155,155;CIPOS=-155,155;CS=CINV_delly;EAS_AF=0.3532;END=125053265;EUR_AF=0.2584;IMPRECISE;NS=2504;SAS_AF=0.3947;SVTYPE=INV;SVP=1.0;SVPD=9|9,0,0	GT	0|1
2	126443247	EM_DL_DEL54293	G	<CN0>	100	PASS	AC=1;AF=0.737021;AFR_AF=0.6241;AMR_AF=0.7695;AN=2;CIEND=-150,150;CIPOS=-150,150;CS=DEL_union;EAS_AF=0.8631;END=126451831;EUR_AF=0.6412;MC=BI_GS_DEL1_B1_P0377_340,YL_CN_MXL_432,UW_VH_10951,UW_VH_2653,UW_VH_22041,UW_VH_18622,SI_BD_2176;NS=2504;SAS_AF=0.8354;SVTYPE=DEL;SVP=1.0;SVPD=9|9,0,0	GT	0|1
2	126509711	DEL_pindel_4666	TAAGAAATGGTCCTGAATGGTAATGCCTAGGTTTTCTTCTAGGGTTTTTATGGTTTTAGGTTTAACGTTTAAATCTTTAATCCATCTTGAATTGATTTTTGTATAAGGTGTAAGGAAGGGATCCAGTTTCAGCTTTCTACATATGGCTAGCCAGTTTTCCCAGCACCATTTATTAAATAGGGAATCCTTTCCCCATTGCTTGTTTTTCTCAGGTTTGTCAAAGATCAGATAGTTGTAGATATGCGGCATTATTTCTGAGGGCTCTGTTCTGTTCCATTGATCTATGTCTCTGTTTTGGTACCAGTACCATGCTGTTTTGGTTACTGTAGCCTTGTAGTATAGTTTGAAGTCAGGTAGTGTGATGCCTCCAGCTTTGTTCTTTTGGCTTAGGATTGACACATGCACACGTATGTTTATTGCGGCACTATTCACAATAGCAAAGACTTGGAACCAACCCAAATGTCCAACAATGATAGACTGGATTAAGAAAATGTGGCACATATACACCATGGAATACTATGCAGCCATAAAAAATGATGAGTTCATATCCTTTGTAGGGACATGGATGAAATTGGAAACCATCATTCTCAGTAAACTATCGCAAGAACAAAAAACCAAACACCGCATATTCTCACTCATAGGTGGGAATTGAACAATGAGATCACATGGACACAGGAAGGGGAATATCACACTCTGGGGACTGTGGTGGGGTCGGGGGAGGGGGGAGGGATAGCATTGGGAGATATACCTAATGCTAGATGACACATTAGTGGGTGCAGCGCACCAGCATGGCACATGTATACATATGTAACTAACCTGCACAATGTGCACATGTACCCTAAAACTTAGAGTATAATAAAAAAAAAAAAAAAAAAAAAAAAAAAAAAA	T	.	PASS	AC=1;AF=0.15635;AFR_AF=0.1906;AMR_AF=0.1441;AN=2;CS=DEL_pindel;EAS_AF=0.0873;END=126510598;EUR_AF=0.1988;NS=2504;SAS_AF=0.1462;SITEPOST=0.9999;SVTYPE=DEL;SVP=0.8888888888888888;SVPD=9|8,1,0	GT	1|0
2	126641642	ALU_umary_ALU_1502	T	<INS:ME:ALU>	.	.	AC=1;AF=0.0439297;AFR_AF=0.003;AMR_AF=0.0562;AN=2;CS=ALU_umary;EAS_AF=0.002;EUR_AF=0.1362;MEINFO=AluYb8,8,277,+;NS=2504;SAS_AF=0.0389;SITEPOST=1;SVLEN=269;SVTYPE=ALU;TSD=AAGAAACTATT	GT	1|0
2	127674757	UW_VH_5962	T	<CN0>	100	PASS	AC=2;AF=0.675919;AFR_AF=0.2799;AMR_AF=0.8271;AN=2;CIEND=0,460;CIPOS=-434,0;CS=DEL_union;EAS_AF=0.8651;END=127677270;EUR_AF=0.835;MC=EM_DL_DEL54330,YL_CN_LWK_480,YL_CN_FIN_514,SI_BD_2187;NS=2504;SAS_AF=0.7454;SVTYPE=DEL;SVP=1.0;SVPD=9|9,0,0	GT	1|1
2	128638904	ALU_umary_ALU_1516	T	<INS:ME:ALU>	.	.	AC=1;AF=0.19389;AFR_AF=0.0174;AMR_AF=0.2032;AN=2;CS=ALU_umary;EAS_AF=0.1607;EUR_AF=0.2545;MEINFO=AluY,1,281,-;NS=2504;SAS_AF=0.3978;SITEPOST=1;SVLEN=280;SVTYPE=ALU;TSD=GAGACTGCTATT	GT	0|1
2	129638388	SI_BD_2208	A	<CN0>	100	PASS	AC=1;AF=0.155551;AFR_AF=0.0023;AMR_AF=0.1225;AN=2;CIEND=-65,298;CIPOS=-298,226;CS=DEL_union;EAS_AF=0.2748;END=129646200;EUR_AF=0.1571;MC=BI_GS_DEL1_B5_P0380_681,UW_VH_2499,YL_CN_TSI_486;NS=2504;SAS_AF=0.2618;SVTYPE=DEL;SVP=1.0;SVPD=8|8,0,0	GT	1|0
2	129685049	CINV_delly_INV00060207	T	<INV>	.	PASS	AC=1;AF=0.135583;AFR_AF=0.1551;AMR_AF=0.1772;AN=2;CIEND=-235,235;CIPOS=-235,235;CS=CINV_delly;EAS_AF=0.1756;END=129686125;EUR_AF=0.1173;IMPRECISE;NS=2504;SAS_AF=0.0573;SVTYPE=INV;SVP=1.0;SVPD=9|9,0,0	GT	0|1
2	130242119	YL_CN_CEU_664	T	<CN0>	100	PASS	AC=1;AF=0.014976;AFR_AF=0.0439;AMR_AF=0.0072;AN=2;CIEND=-500,1000;CIPOS=-1000,500;CS=DEL_union;EAS_AF=0;END=130251575;EUR_AF=0.006;MC=BI_GS_DEL1_B2_P0381_202,UW_VH_13749;NS=2504;SAS_AF=0.0061;SVTYPE=DEL;SVP=1.0;SVPD=9|9,0,0	GT	1|0
2	130243468	UW_VH_8275	G	<CN0>	100	PASS	AC=1;AF=0.0151757;AFR_AF=0.0446;AMR_AF=0.0072;AN=2;CIEND=0,335;CIPOS=-384,0;CS=DEL_union;EAS_AF=0;END=130249517;EUR_AF=0.006;MC=EM_DL_DEL54410,BI_GS_DEL1_B5_P0381_304,YL_CN_ESN_562;NS=2504;SAS_AF=0.0061;SVTYPE=DEL;SVP=1.0;SVPD=9|9,0,0	GT	1|0
2	130954939	UW_VH_1370	A	<CN0>	100	PASS	AC=2;AF=0.397564;AFR_AF=0.3079;AMR_AF=0.4769;AN=2;CIEND=0,466;CIPOS=-601,0;CS=DEL_union;EAS_AF=0.4425;END=130957401;EUR_AF=0.3698;MC=SI_BD_2224,EM_DL_DEL54502,YL_CN_FIN_518,BI_GS_DEL1_B2_P0381_660;NS=2504;SAS_AF=0.4448;SVTYPE=DEL;SVP=1.0;SVPD=8|8,0,0	GT	1|1
2	130968489	SVA_umary_SVA_127	T	<INS:ME:SVA>	.	.	AC=1;AF=0.210264;AFR_AF=0.1573;AMR_AF=0.2536;AN=2;CS=SVA_umary;EAS_AF=0.1994;EUR_AF=0.2475;MEINFO=SVA,304,1627,-;NS=2504;SAS_AF=0.2239;SITEPOST=1;SVLEN=1323;SVTYPE=SVA;TSD=TATAACATGTGTT	GT	0|1
2	132335225	DEL_pindel_4748	AGCGCTTCTTTTTTTTTTTTTTTTTTTTTTGAGACGGAGTCTCGCTCTGTCGCCCAGGTCGGACTGCGGACTGCAGTGGCGCAATCTCGGCTCACTGCAAGCTCCGT	A	.	PASS	AC=2;AF=0.706869;AFR_AF=0.6218;AMR_AF=0.7378;AN=2;CS=DEL_pindel;EAS_AF=0.7788;END=132335331;EUR_AF=0.7147;MEINFO=AluYb,213,281,-;NS=2504;SAS_AF=0.7178;SITEPOST=0.9008;SVTYPE=DEL_ALU	GT	1|1
2	132534284	SI_BD_2243	T	<CN0>	100	PASS	AC=2;AF=0.60004;AFR_AF=0.4962;AMR_AF=0.6455;AN=2;CIEND=-50,161;CIPOS=-161,50;CS=DEL_union;EAS_AF=0.7252;END=132534838;EUR_AF=0.6103;MC=BI_GS_DEL1_B1_P0383_291;NS=2504;SAS_AF=0.5685;SVTYPE=DEL;SVP=1.0;SVPD=9|9,0,0	GT	1|1
2	132534497	UW_VH_207	T	<CN0>	100	PASS	AC=2;AF=0.60024;AFR_AF=0.497;AMR_AF=0.6455;AN=2;CIEND=0,430;CIPOS=-499,0;CS=DEL_union;EAS_AF=0.7252;END=132534923;EUR_AF=0.6103;MC=UW_VH_3120,UW_VH_4072;NS=2504;SAS_AF=0.5685;SVTYPE=DEL;SVP=1.0;SVPD=8|8,0,0	GT	1|1
2	133671912	UW_VH_3869	T	<CN0>	100	PASS	AC=1;AF=0.00359425;AFR_AF=0;AMR_AF=0.0058;AN=2;CIEND=0,180;CIPOS=-348,0;CS=DEL_union;EAS_AF=0;END=133674536;EUR_AF=0.0109;MC=EM_DL_DEL54651,BI_GS_DEL1_B1_P0384_604;NS=2504;SAS_AF=0.0031;SVTYPE=DEL;SVP=1.0;SVPD=8|8,0,0	GT	1|0
2	138259798	ALU_umary_ALU_1557	T	<INS:ME:ALU>	.	.	AC=1;AF=0.149561;AFR_AF=0.1089;AMR_AF=0.1427;AN=2;CS=ALU_umary;EAS_AF=0.0923;EUR_AF=0.2008;MEINFO=AluYc1,1,276,-;NS=2504;SAS_AF=0.2157;SITEPOST=1;SVLEN=275;SVTYPE=ALU;TSD=TATCTT	GT	0|1
2	138490123	BI_GS_DEL1_B2_P0389_354	T	<CN0>	100	PASS	AC=1;AF=0.202077;AFR_AF=0.348;AMR_AF=0.1441;AN=2;CIEND=0,0;CIPOS=0,0;CS=DEL_union;EAS_AF=0.1141;END=138490496;EUR_AF=0.2068;MC=UW_VH_212;NS=2504;SAS_AF=0.1319;SVTYPE=DEL;SVP=1.0;SVPD=8|8,0,0	GT	0|1
2	139942337	DEL_pindel_4893	TTATATATATATATATATATATATATATATATATATATATATATATATATA	T	.	PASS	AC=1;AF=0.413339;AFR_AF=0.32;AMR_AF=0.3314;AN=2;CS=DEL_pindel;EAS_AF=0.5526;END=139942387;EUR_AF=0.3529;NS=2504;SAS_AF=0.5164;SITEPOST=0.9831;SVTYPE=DEL;SVP=0.1111111111111111;SVPD=9|1,8,0	GT	1|0
2	141534074	ALU_umary_ALU_1585	T	<INS:ME:ALU>	.	.	AC=1;AF=0.316893;AFR_AF=0.1157;AMR_AF=0.2939;AN=2;CS=ALU_umary;EAS_AF=0.4484;EUR_AF=0.4155;MEINFO=AluYb7_4,1,265,-;NS=2504;SAS_AF=0.3681;SITEPOST=1;SVLEN=264;SVTYPE=ALU;TSD=TATAATATTCTTATATTTT	GT	1|0
2	145346767	ALU_umary_ALU_1610	A	<INS:ME:ALU>	.	.	AC=1;AF=0.329073;AFR_AF=0.3805;AMR_AF=0.3127;AN=2;CS=ALU_umary;EAS_AF=0.3393;EUR_AF=0.3141;MEINFO=AluUndef,2,276,+;NS=2504;SAS_AF=0.2761;SITEPOST=1;SVLEN=274;SVTYPE=ALU;TSD=AATAAATATTTACAA	GT	0|1
2	146842402	DEL_pindel_5051	CGATTCCTCAAGGATCTAGAACCAGAAAAACCATTTGACTCAGCAATCCCATTTCTGGGTATGTACCCAAAGGATTATAAATCATGCTACTATAAAGACACATGAATATGTATGTTTATTGTGGCACTATTCACAACAGCAAAGACTT	C	.	PASS	AC=2;AF=0.359625;AFR_AF=0.0968;AMR_AF=0.3847;AN=2;CS=DEL_pindel;EAS_AF=0.626;END=146842549;EUR_AF=0.4245;NS=2504;SAS_AF=0.3558;SITEPOST=0.9999;SVTYPE=DEL;SVP=0.8888888888888888;SVPD=9|8,1,0	GT	1|1
2	146862622	BI_GS_DEL1_B1_P0397_730	A	<CN0>	100	PASS	AC=2;AF=0.363818;AFR_AF=0.0862;AMR_AF=0.3948;AN=2;CIEND=0,0;CIPOS=0,0;CS=DEL_union;EAS_AF=0.6488;END=146876866;EUR_AF=0.4245;MC=EM_DL_DEL54907,YL_CN_CEU_683,UW_VH_7319;NS=2504;SAS_AF=0.3609;SVTYPE=DEL;SVP=1.0;SVPD=9|9,0,0	GT	1|1
2	146868295	UW_VH_12564	T	<CN0>	100	PASS	AC=2;AF=0.364018;AFR_AF=0.0862;AMR_AF=0.3963;AN=2;CIEND=0,87;CIPOS=-74,0;CS=DEL_union;EAS_AF=0.6488;END=146876318;EUR_AF=0.4245;MC=BI_GS_DEL1_B2_P0397_573;NS=2504;SAS_AF=0.3609;SVTYPE=DEL;SVP=0.5714285714285714;SVPD=7|2,3,2	GT	1|1
2	147020933	L1_umary_LINE1_411	T	<INS:ME:LINE1>	.	.	AC=2;AF=0.691693;AFR_AF=0.3835;AMR_AF=0.7579;AN=2;CS=L1_umary;EAS_AF=0.8373;EUR_AF=0.8082;MEINFO=LINE1,4568,6016,+;NS=2504;SAS_AF=0.7914;SITEPOST=1;SVLEN=1448;SVTYPE=LINE1;TSD=AGAAATACT	GT	1|1
2	150626970	DEL_pindel_5129	ACAATGTCTGCTTCTTTTTTTTTTTTTTTTTTTTTTTTTTGAGACGGAGTCTCGCTCTGTCGCCCAGGCTGGAGTGCAGTGGCGGGATCTCGGCTCACTGCAAGCTCCGCCTCCCGGGTTCACGCCATTCTCCTGCCTCAGCCTCCCAAGTAGCTGGGACTACAGGCGCCCGCCACTACGCCCGGCTAATTTTTTGTATTTTTAGTAGAGACGGGGTTTCACCGTTTTAGCCGGGATGGTCTCGATCTCCTGACCTCGTGATCCGCCCGCCTCGGCCTCCCAAAGTGCTGGGATTACAGGCGTGAGCCACCGCGCCCGGCCC	A	.	PASS	AC=1;AF=0.351238;AFR_AF=0.2708;AMR_AF=0.2911;AN=2;CS=DEL_pindel;EAS_AF=0.4613;END=150627291;EUR_AF=0.3648;MEINFO=AluYa5,1,281,-;NS=2504;SAS_AF=0.3753;SITEPOST=0.9998;SVTYPE=DEL_ALU	GT	0|1
2	150759300	DEL_pindel_5133	CAAACAAGCAGGCCGGGCGCGGTGGCTCACGCCTGTAATCCCAGCACTTTGGGAGGCCGAGGCGGGCGGATCACGAGGTCAGGAGATCGAGACCATCCTGGCTAACACGGTGAAACCCCGTCTCTACTAAAAATACAAAAAAATTAGCCGGGCGTGGTAGCGGGCGCCTGTAGTCCCAGCTACTCGGGAGGCTGAGGCAGGAGAATGGCGTGAACCCGGGAGGCGGAGCTTGCAGTGAGCCGAGATCGCGCCACTGCACTCCAGCCTGGGCGACAGAGCGAGACTCCGTCTCAAAAAAAAAAAAAAAAAAAAAAAAAAAAAA	C	.	PASS	AC=1;AF=0.519569;AFR_AF=0.3684;AMR_AF=0.5605;AN=2;CS=DEL_pindel;EAS_AF=0.6677;END=150759621;EUR_AF=0.5388;MEINFO=AluYc1,1,281,+;NS=2504;SAS_AF=0.5225;SITEPOST=0.9917;SVTYPE=DEL_ALU	GT	0|1
2	151031127	UW_VH_1707	A	<CN0>	100	PASS	AC=1;AF=0.0151757;AFR_AF=0.0038;AMR_AF=0.0245;AN=2;CIEND=0,348;CIPOS=-331,0;CS=DEL_union;EAS_AF=0;END=151038285;EUR_AF=0.0447;MC=YL_CN_PJL_598,BI_GS_DEL1_B2_P0402_23,EM_DL_DEL55002;NS=2504;SAS_AF=0.0092;SVTYPE=DEL;SVP=1.0;SVPD=8|8,0,0	GT	0|1
2	151903083	DEL_pindel_5163	TAAACAATTGGGAGGCCGAGGCGGGCGGATCACGAGGTCAGGAGATCGAGACCACCCCGGCTAAAATGGTGAAACCCCGTCTCTACTAAAAATACAAAAAATTAGCCGGGCGTAGTGGCGGGCGCCTGTAGTCCCAGCTACTTGGGAGGCTGAGGCAGGAGAATGGCGTGAACCCGGGAGGCGGAGCTTGCAGTGAGCCGAGATCCCGCCACTGCACTCCAGCCTGGGCGACAGAGCGAGACTCCGTCTCAAAAAAAAAAAAAAAAAAAAAAAAAAA	T	.	PASS	AC=2;AF=0.911542;AFR_AF=0.733;AMR_AF=0.9553;AN=2;CS=DEL_pindel;EAS_AF=0.9762;END=151903359;EUR_AF=0.9881;MEINFO=AluY,39,281,+;NS=2504;SAS_AF=0.9765;SITEPOST=1;SVTYPE=DEL_ALU	GT	1|1
2	152041204	DEL_pindel_5164	TTAAGCATAATATTGGCAAAGCATGATTTTTTCCTTGACAAGGATGAATTGCTCAATATAAACCCTGGGAAGAACTAATATGAACAAAGAAAAAAAATAAAGAGAATCCAGAATAAGGTAGTTTCTGAATATCAGATATTACAGAGCAAAGGAAAAATACCATAAAATATTTCGTGCATGATAAAACCTTGCTTATTCAAATTTTTGGTACATAAGAATGGCACATATACCGCAAAATAGAAGGTGATTAAGAAATAAGTTATTTCATTTTAGAGGGTAGTCACACATA	T	.	PASS	AC=1;AF=0.27516;AFR_AF=0.0461;AMR_AF=0.4193;AN=2;CS=DEL_pindel;EAS_AF=0.3581;END=152041492;EUR_AF=0.3976;NS=2504;SAS_AF=0.271;SITEPOST=0.998;SVTYPE=DEL;SVP=1.0;SVPD=9|9,0,0	GT	0|1
2	153248280	ALU_umary_ALU_1645	C	<INS:ME:ALU>	.	.	AC=2;AF=0.377995;AFR_AF=0.1884;AMR_AF=0.3876;AN=2;CS=ALU_umary;EAS_AF=0.4375;EUR_AF=0.4742;MEINFO=AluYg6,1,281,+;NS=2504;SAS_AF=0.4673;SITEPOST=1;SVLEN=280;SVTYPE=ALU;TSD=TAATAATAATGTTGC	GT	1|1
2	154064575	DEL_pindel_5203	ATTTTTTTTTTTTTTTTTTTAAAAGGACATGAGGATGATTTATTTGGCAGTCAGATCTTAAGAGGGCAGCAGAACTAGCAAATGGCCAACCCTGAGCCCAAATG	A	.	PASS	AC=1;AF=0.611422;AFR_AF=0.7784;AMR_AF=0.5893;AN=2;CS=DEL_pindel;EAS_AF=0.3462;END=154064678;EUR_AF=0.7276;NS=2504;SAS_AF=0.5552;SITEPOST=0.986;SVTYPE=DEL;SVP=0.875;SVPD=8|7,1,0	GT	1|0
2	154160685	ALU_umary_ALU_1647	T	<INS:ME:ALU>	.	.	AC=1;AF=0.195487;AFR_AF=0.2496;AMR_AF=0.1556;AN=2;CS=ALU_umary;EAS_AF=0.1171;EUR_AF=0.2435;MEINFO=AluYa5,2,281,-;NS=2504;SAS_AF=0.182;SITEPOST=1;SVLEN=279;SVTYPE=ALU;TSD=CACTGTTCTGTTTTT	GT	0|1
2	154494940	BI_GS_DEL1_B4_P0405_123	C	<CN0>	100	PASS	AC=2;AF=0.705272;AFR_AF=0.4992;AMR_AF=0.7334;AN=2;CIEND=0,0;CIPOS=0,0;CS=DEL_union;EAS_AF=0.9315;END=154495150;EUR_AF=0.7207;NS=2504;SAS_AF=0.7147;SVTYPE=DEL;SVP=1.0;SVPD=9|9,0,0	GT	1|1
2	155818938	DUP_gs_CNV_2_155818938_155833162	A	<CN0>,<CN2>	.	PASS	AC=1,0;AF=0.00019968,0;AFR_AF=0,0;AMR_AF=0,0;AN=2;CS=DUP_gs;EAS_AF=0,0;END=155833162;EUR_AF=0.001,0;NS=2504;SAS_AF=0,0;SITEPOST=1;SVTYPE=DEL;SVP=0.5;SVPD=8|4,4,0	GT	1|0
2	156527848	L1_umary_LINE1_426	A	<INS:ME:LINE1>	.	.	AC=1;AF=0.1873;AFR_AF=0.0219;AMR_AF=0.3084;AN=2;CS=L1_umary;EAS_AF=0.1786;EUR_AF=0.2654;MEINFO=LINE1,1,6015,-;NS=2504;SAS_AF=0.2536;SITEPOST=1;SVLEN=6014;SVTYPE=LINE1;TSD=null	GT	0|1
2	157077111	DEL_pindel_5261	TGGCATGAAATATTTTTTTTTTTTTTTTTTTTTTTTTTTTTGAGACGGAGTCTCGCTCTGTCGCCCAGGCTGGAGTGCAGTGGCGGGATCTCGGCTCACTGCAAGCTCCGCCTCCCGGGTTCACGCCATTCTCCTGCCTCAGCCTCCCAAGTAGCTGGGACTACAGGCGCCCGCCACTACGCCCGGCTAATTTTTTGTATTTTTAGTAGAGACGGGGTTTCACC	T	.	PASS	AC=1;AF=0.215855;AFR_AF=0.0688;AMR_AF=0.2349;AN=2;CS=DEL_pindel;EAS_AF=0.0933;END=157077334;EUR_AF=0.4423;MEINFO=AluY,99,281,-;NS=2504;SAS_AF=0.2945;SITEPOST=0.9997;SVTYPE=DEL_ALU	GT	0|1
2	158279991	ALU_umary_ALU_1674	A	<INS:ME:ALU>	.	.	AC=1;AF=0.13119;AFR_AF=0.0212;AMR_AF=0.0634;AN=2;CS=ALU_umary;EAS_AF=0.3254;EUR_AF=0.1064;MEINFO=AluY,1,281,+;NS=2504;SAS_AF=0.1534;SITEPOST=1;SVLEN=280;SVTYPE=ALU;TSD=AAAAAAAACCAGA	GT	1|0
2	158433337	DEL_pindel_5271	TTGAAATTTTCTTTTTTTTTTTTTTTTTTTTTTTTTTTTTTGAGACGGAGTCTCGCTCTGTCGCCCAGGCCGGACTGCGGACTGCAGTGGCACAATCTCGGCTCACTGCAAGCTCCGCTTCCCGGGTTCACGCCATTCTCCTGCCTCAGCCTCCCCAGTAGCTGGGACTACAGGCGCCCGCCACCGCGCCCGGCTAATTTTTTGTATTTTTTAGTAGAGACGGGGTTTCACCTTGTTAGCCAGGATGGTCTCGATCTCCTGACCTCATGATCCACCCGCCTCGGCCTCCCAAAGTGCTGGGATTACAGGCGTGAGCCACCGCGCCCGGCC	T	.	PASS	AC=1;AF=0.372204;AFR_AF=0.4758;AMR_AF=0.3991;AN=2;CS=DEL_pindel;EAS_AF=0.2817;END=158433666;EUR_AF=0.4026;MEINFO=AluYb6_2,1,281,-;NS=2504;SAS_AF=0.2751;SITEPOST=0.9988;SVTYPE=DEL_ALU	GT	0|1
2	158510372	ALU_umary_ALU_1677	G	<INS:ME:ALU>	.	.	AC=1;AF=0.486422;AFR_AF=0.2126;AMR_AF=0.5259;AN=2;CS=ALU_umary;EAS_AF=0.5893;EUR_AF=0.5775;MEINFO=AluUndef,2,276,+;NS=2504;SAS_AF=0.6288;SITEPOST=1;SVLEN=274;SVTYPE=ALU;TSD=AAGAAAGTAAGAGAGAG	GT	1|0
2	158719085	DEL_pindel_5275	TGAAAAGGTAACTACTGGCCGGGCGCGGTGGCTCACGCCTGTAATCCCAGCACTTTGGGAGGCCGAGGCGGGCGGATCACGAGGTCAGGAGATCGAGACCATCCCAGCTAAAACGGTGAAACCCCGTCTCTACTAAAAATACAAAAAATTAGCCGGGCGTAGTGGCGGGCGCCTGTAGTCCCAGCTACTTGGGAGGCTGAGGCAGGAGAATGGCGTGAACCCGGGAGGCGGAGCTTGCAGTGAGCCGAGATCCCGCCACTGCACTCCAGCCTGGGCGACAGAGCGAGACTCCGTCTCAAAAAAAAAAAAAAA	T	.	PASS	AC=1;AF=0.738419;AFR_AF=0.6725;AMR_AF=0.7334;AN=2;CS=DEL_pindel;EAS_AF=0.7609;END=158719396;EUR_AF=0.7694;MEINFO=AluYa5,1,281,+;NS=2504;SAS_AF=0.7761;SITEPOST=0.9381;SVTYPE=DEL_ALU	GT	0|1
2	159958908	YL_CN_MXL_460	C	<CN0>	100	PASS	AC=2;AF=0.46226;AFR_AF=0.2663;AMR_AF=0.5519;AN=2;CIEND=-500,1000;CIPOS=-1000,500;CS=DEL_union;EAS_AF=0.3621;END=159961502;EUR_AF=0.663;MC=EM_DL_DEL55175,UW_VH_23902;NS=2504;SAS_AF=0.5603;SVTYPE=DEL;SVP=1.0;SVPD=9|9,0,0	GT	1|1
2	160159011	ALU_umary_ALU_1684	C	<INS:ME:ALU>	.	.	AC=2;AF=0.143171;AFR_AF=0.0461;AMR_AF=0.1974;AN=2;CS=ALU_umary;EAS_AF=0.0407;EUR_AF=0.3767;MEINFO=AluUndef,1,281,+;NS=2504;SAS_AF=0.1012;SITEPOST=1;SVLEN=280;SVTYPE=ALU;TSD=AAGATCTACTCTC	GT	1|1
2	160376322	ALU_umary_ALU_1685	T	<INS:ME:ALU>	.	.	AC=1;AF=0.219848;AFR_AF=0.2179;AMR_AF=0.2032;AN=2;CS=ALU_umary;EAS_AF=0.1984;EUR_AF=0.2664;MEINFO=AluUndef,1,251,-;NS=2504;SAS_AF=0.2086;SITEPOST=1;SVLEN=250;SVTYPE=ALU;TSD=CT	GT	0|1
2	160855851	DEL_pindel_5321	TTACGTAATTTTTTTTTTTTTTTTTTTTTTTTTTTTTTTTTTTGAGACGGAGTCTCGCTCTGTCGCCCAGGCTGGAGTGCAGTGGCGGGATCTCGGCTCACTGCAAGCTCCGCCTCCCGGGTTCACGCCATTCTCCTGCCTCAGCCTCCCAAGTAGCTGGGACTACAGGCGCCCGCCACTACGCCCGGCTAATTTTTTGTATTTTTAGTAGAGACGGGGTTTCACCGTTCTAGCCGGGATGGTCTCGATCTCCTGACCTCGTGATCCGCCCGCCTCGGCCTCCCAAAGTGCTGGGATTACAGGCGTGAGCCACCACGCCCGGCC	T	.	PASS	AC=1;AF=0.711661;AFR_AF=0.7791;AMR_AF=0.7305;AN=2;CS=DEL_pindel;EAS_AF=0.7312;END=160856174;EUR_AF=0.7137;MEINFO=AluYa5,1,281,-;NS=2504;SAS_AF=0.5849;SITEPOST=0.98995;SVTYPE=DEL_ALU	GT	1|0
2	161795600	DEL_pindel_5339	AGAAGATTCTTTTTTTTTTTTTTTTTTTTTTTTTTTTTTTTTTTGAGACGGAGTCTCGCTCTGTCGCCCAGGCTGGAGTGCAGTGGCGGGATCTCGGCTCACTGCAAGCTCCGCCTCCCGGGTTCACGCCATTCTCCTGCCTCAGCCTCCCGAGTAGCTGGGACTACAGGCGCCCGCCACTACGCCCGGCTAATTTTTTGTATTTTTAGTAGAGACGGGGTTTCACCGTTTTAGCCGGGATGGTCTCGATCTCCTGACCTCGTGATCCGCCCGCCTCGGCCTCCCAAAGTGCTGGGATTACAGGCGTGAGCCACCGCGCCCGGCC	A	.	PASS	AC=2;AF=0.940096;AFR_AF=0.9349;AMR_AF=0.9524;AN=2;CS=DEL_pindel;EAS_AF=0.9286;END=161795924;EUR_AF=0.9463;MEINFO=AluYa4b,1,281,-;NS=2504;SAS_AF=0.9438;SITEPOST=1;SVTYPE=DEL_ALU	GT	1|1
2	161952337	ALU_umary_ALU_1695	C	<INS:ME:ALU>	.	.	AC=1;AF=0.510383;AFR_AF=0.5197;AMR_AF=0.5014;AN=2;CS=ALU_umary;EAS_AF=0.5198;EUR_AF=0.5159;MEINFO=AluUndef,2,211,-;NS=2504;SAS_AF=0.4888;SITEPOST=1;SVLEN=209;SVTYPE=ALU;TSD=AAAAAAAAAAAAAAAATAGGC	GT	0|1
2	163666408	DEL_pindel_5363	TCTCACCTATTCTTTTTTTTTTTTTTTTTTTTTTTTGAGACGGAGTCTCGCTCTGTCGCCCAGGCTGGAGTGCAGTGGCGCAATCTCAGCTCACTGCAAGCTCCGCCTCCCGGGTTCACGCCATTCTCCTGCCTCAGCCTCCCGAGTAGCTGGGACTACAGGCGCCCGCCACCACGCCCAGCTAATTTTTTGTATTTTTAGTAGAGACAGGGTTTCACCATGTTAGCCAGGATGGTCTGGATCTCCTGACCTCGTGATCCGCCCGCCTCGGCCTCCCAAAGTGCTGGGATTACAGGCGTGAGCCACCGCGCCCGGC	T	.	PASS	AC=2;AF=0.555112;AFR_AF=0.4667;AMR_AF=0.5692;AN=2;CS=DEL_pindel;EAS_AF=0.5288;END=163666723;EUR_AF=0.5437;MEINFO=AluY,2,281,-;NS=2504;SAS_AF=0.7035;SITEPOST=0.98975;SVTYPE=DEL_ALU	GT	1|1
2	167494545	DUP_gs_CNV_2_167494545_167500589	A	<CN2>	.	PASS	AC=1;AF=0.0009984;AFR_AF=0;AMR_AF=0;AN=2;CS=DUP_gs;EAS_AF=0.001;END=167500589;EUR_AF=0.004;NS=2504;SAS_AF=0;SITEPOST=0.9901;SVTYPE=DUP;SVP=1.0;SVPD=8|8,0,0	GT	0|1
2	167545980	BI_GS_DEL1_B1_P0418_424	A	<CN0>	100	PASS	AC=2;AF=0.461661;AFR_AF=0.1884;AMR_AF=0.6844;AN=2;CIEND=0,0;CIPOS=0,0;CS=DEL_union;EAS_AF=0.5367;END=167547056;EUR_AF=0.6412;MC=SI_BD_2389;NS=2504;SAS_AF=0.411;SVTYPE=DEL;SVP=1.0;SVPD=8|8,0,0	GT	1|1
2	167550210	DEL_pindel_5420	CCAGGGTGGGTGTACACCTCCGGCTATATGGGGAGTAATATCATCCTCTCCCTTCCTGGATATTAGAAACAATTTCA	C	.	PASS	AC=1;AF=0.443091;AFR_AF=0.1929;AMR_AF=0.6225;AN=2;CS=DEL_pindel;EAS_AF=0.5437;END=167550286;EUR_AF=0.5596;NS=2504;SAS_AF=0.4305;SITEPOST=0.92225;SVTYPE=DEL;SVP=1.0;SVPD=9|9,0,0	GT	0|1
2	169144328	ALU_umary_ALU_1736	A	<INS:ME:ALU>	.	.	AC=1;AF=0.167133;AFR_AF=0.1354;AMR_AF=0.17;AN=2;CS=ALU_umary;EAS_AF=0.1706;EUR_AF=0.2147;MEINFO=AluYa5c1,7,281,-;NS=2504;SAS_AF=0.1554;SITEPOST=1;SVLEN=274;SVTYPE=ALU;TSD=AAAATAAAAGCAACAGAA	GT	1|0
2	169395462	DEL_pindel_5443	GGAAAATATTGTTTTTTTTTTTTTTTTTTTTTGAGACGGAGTCTCGCTCTGTCGCCCAGGCTGGAGTGCAGTGGCGGGATCTCGGCTCACTGCAAGCTCCGCCTCCCGGGTTCACGCCATTCTCCTGCCTCAGCCTCCCAAGTAGCTGGGACTACAGGCGCCCGCCACTACGCCCGGCTAATTTTTTGTATTTTTAGTAGAGACGGGGTCTCACCGTTTTAGCCGGGATGGTCTCGATCTCCTGACCTCGTGATCCGCCCGCCTCGGCCTCCCAAAGTGCTGGGATTACAGGCGTGAGCCACCGCGCCCGGCC	G	.	PASS	AC=2;AF=0.66873;AFR_AF=0.5923;AMR_AF=0.6988;AN=2;CS=DEL_pindel;EAS_AF=0.6885;END=169395774;EUR_AF=0.7038;MEINFO=AluYa5,1,281,-;NS=2504;SAS_AF=0.6943;SITEPOST=0.9594;SVTYPE=DEL_ALU	GT	1|1
2	169606131	DEL_pindel_5451	AGAATATGGTAGCGTGCGCTACCATGCCTAGCTAATTTTTTATTTTTTGTAGAGACGGGGTCTTGCTGTGATACCTC	A	.	PASS	AC=2;AF=0.680112;AFR_AF=0.848;AMR_AF=0.7853;AN=2;CS=DEL_pindel;EAS_AF=0.4921;END=169606207;EUR_AF=0.6809;NS=2504;SAS_AF=0.5716;SITEPOST=0.9999;SVTYPE=DEL;SVP=1.0;SVPD=9|9,0,0	GT	1|1
2	170036335	ALU_umary_ALU_1740	C	<INS:ME:ALU>	.	.	AC=1;AF=0.126597;AFR_AF=0.0477;AMR_AF=0.0533;AN=2;CS=ALU_umary;EAS_AF=0.2292;EUR_AF=0.1272;MEINFO=AluYc1,15,281,+;NS=2504;SAS_AF=0.1789;SITEPOST=1;SVLEN=266;SVTYPE=ALU;TSD=AAAAATCTATTGC	GT	1|0
2	173316737	ALU_umary_ALU_1754	T	<INS:ME:ALU>	.	.	AC=1;AF=0.0924521;AFR_AF=0.1309;AMR_AF=0.0576;AN=2;CS=ALU_umary;EAS_AF=0.0238;EUR_AF=0.1233;MEINFO=AluYa5,1,281,-;NS=2504;SAS_AF=0.1043;SITEPOST=1;SVLEN=280;SVTYPE=ALU;TSD=CCTCCCTTCATTTTT	GT	0|1
2	173522171	ALU_umary_ALU_1756	T	<INS:ME:ALU>	.	.	AC=1;AF=0.241613;AFR_AF=0.2118;AMR_AF=0.2709;AN=2;CS=ALU_umary;EAS_AF=0.1319;EUR_AF=0.3787;MEINFO=AluUndef,172,281,-;NS=2504;SAS_AF=0.2331;SITEPOST=1;SVLEN=109;SVTYPE=ALU;TSD=TCGATACTGCTTTT	GT	0|1
2	175735945	ALU_umary_ALU_1770	C	<INS:ME:ALU>	.	.	AC=1;AF=0.196885;AFR_AF=0.0582;AMR_AF=0.3213;AN=2;CS=ALU_umary;EAS_AF=0.2222;EUR_AF=0.3002;MEINFO=AluUndef,1,281,+;NS=2504;SAS_AF=0.1636;SITEPOST=1;SVLEN=280;SVTYPE=ALU;TSD=AAAGAGGAGCATC	GT	0|1
2	176728297	ALU_umary_ALU_1778	G	<INS:ME:ALU>	.	.	AC=1;AF=0.296925;AFR_AF=0.3351;AMR_AF=0.2003;AN=2;CS=ALU_umary;EAS_AF=0.3165;EUR_AF=0.2535;MEINFO=AluUndef,1,281,-;NS=2504;SAS_AF=0.3384;SITEPOST=1;SVLEN=280;SVTYPE=ALU;TSD=null	GT	0|1
2	177265639	UW_VH_21077	A	<CN0>	100	PASS	AC=1;AF=0.672324;AFR_AF=0.4917;AMR_AF=0.8674;AN=2;CIEND=0,408;CIPOS=-475,0;CS=DEL_union;EAS_AF=0.6528;END=177272040;EUR_AF=0.828;MC=UW_VH_22300,UW_VH_11200,UW_VH_5386,UW_VH_1970,UW_VH_10973,UW_VH_3870,UW_VH_22780,UW_VH_5963,UW_VH_20495,UW_VH_2654,UW_VH_12492,SI_BD_2429,UW_VH_24782,YL_CN_ESN_630,EM_DL_DEL55532;NS=2504;SAS_AF=0.638;SVTYPE=DEL;SVP=1.0;SVPD=9|9,0,0	GT	0|1
2	178287642	BI_GS_DEL1_B3_P0429_15	G	<CN0>	100	PASS	AC=2;AF=0.663738;AFR_AF=0.5151;AMR_AF=0.7896;AN=2;CIEND=0,0;CIPOS=0,0;CS=DEL_union;EAS_AF=0.6399;END=178288052;EUR_AF=0.7525;MC=UW_VH_230,SI_BD_2437;NS=2504;SAS_AF=0.7086;SVTYPE=DEL;SVP=1.0;SVPD=8|8,0,0	GT	1|1
2	178318730	ALU_umary_ALU_1784	T	<INS:ME:ALU>	.	.	AC=1;AF=0.164537;AFR_AF=0.0537;AMR_AF=0.1801;AN=2;CS=ALU_umary;EAS_AF=0.2163;EUR_AF=0.2515;MEINFO=AluYb6_2,1,275,-;NS=2504;SAS_AF=0.1605;SITEPOST=1;SVLEN=274;SVTYPE=ALU;TSD=CCTCTGGCTACTTTT	GT	0|1
2	178351472	ALU_umary_ALU_1785	T	<INS:ME:ALU>	.	.	AC=1;AF=0.425519;AFR_AF=0.2186;AMR_AF=0.5245;AN=2;CS=ALU_umary;EAS_AF=0.4732;EUR_AF=0.5258;MEINFO=AluYb6_2,2,281,-;NS=2504;SAS_AF=0.4826;SITEPOST=1;SVLEN=279;SVTYPE=ALU;TSD=CTATATGTATATTTTTAT	GT	0|1
2	180065283	YL_CN_ITU_577	A	<CN0>	100	PASS	AC=1;AF=0.298922;AFR_AF=0.3911;AMR_AF=0.2104;AN=2;CIEND=-500,1000;CIPOS=-1000,500;CS=DEL_union;EAS_AF=0.126;END=180082019;EUR_AF=0.2694;MC=SI_BD_2442,EM_DL_DEL55814,BI_GS_CNV_2_180065533_180081428;NS=2504;SAS_AF=0.4458;SVTYPE=DEL;SVP=1.0;SVPD=8|8,0,0	GT	1|0
2	181000555	L1_umary_LINE1_457	C	<INS:ME:LINE1>	.	.	AC=1;AF=0.183706;AFR_AF=0.1717;AMR_AF=0.2795;AN=2;CS=L1_umary;EAS_AF=0.1448;EUR_AF=0.169;MEINFO=LINE1,4479,5965,+;NS=2504;SAS_AF=0.1871;SITEPOST=1;SVLEN=1486;SVTYPE=LINE1;TSD=AGAAAATATAGGTCTC	GT	0|1
2	182355971	DEL_pindel_5673	TAAGAATTACATCGCCGGGCGCGGTGGCTCACGCCTGTAATCCCAGCACTTTGGGAGGCCGAGACGGGCGGATCACGAGGTCAGGAGATCGAGACCATCCTGGCTAACACGGTGAAACCCCGTCTCTACTAAAAATACAAAAATTAGCCGGGCATGGTGGCGCGCGCCTGTAGTCCCAGCTACAAGGGAGGCTGAGGCAGGAGAATGGCGTGAACCCGGGAGGCGGAGCTTGCAGTGAGTCGAGATCGCGCCACTGCACTCCAGCCTGGGCGACAGAGCTAAACTCCGTCTCAAAAAAAAAAAAAAAAAAAAAAAA	T	.	PASS	AC=2;AF=0.855232;AFR_AF=0.8238;AMR_AF=0.866;AN=2;CS=DEL_pindel;EAS_AF=0.8681;END=182356286;EUR_AF=0.8748;MEINFO=AluYg6,2,281,+;NS=2504;SAS_AF=0.8569;SITEPOST=0.9852;SVTYPE=DEL_ALU	GT	1|1
2	182856891	BI_GS_DEL1_B2_P0433_642	G	<CN0>	100	PASS	AC=1;AF=0.25639;AFR_AF=0.2814;AMR_AF=0.1988;AN=2;CIEND=-1,2;CIPOS=-1,2;CS=DEL_union;EAS_AF=0.1766;END=182857589;EUR_AF=0.2803;MC=UW_VH_232,DEL_pindel_5676;NS=2504;SAS_AF=0.3211;SVTYPE=DEL;SVP=1.0;SVPD=8|8,0,0	GT	1|0
2	183354710	DEL_pindel_5686	TGTGTAAAAATAAGGAGAAATCATCAAAGAAAACTGAGAAGGAGTAGCCAATGAAATAGATGGAGAACCAATAAA	T	.	PASS	AC=2;AF=0.412141;AFR_AF=0.5257;AMR_AF=0.3055;AN=2;CS=DEL_pindel;EAS_AF=0.3423;END=183354784;EUR_AF=0.3926;NS=2504;SAS_AF=0.4264;SITEPOST=0.9998;SVTYPE=DEL;SVP=0.8888888888888888;SVPD=9|8,1,0	GT	1|1
2	184085515	UW_VH_2195	G	<CN0>	100	PASS	AC=1;AF=0.0163738;AFR_AF=0.0023;AMR_AF=0.036;AN=2;CIEND=0,289;CIPOS=-319,0;CS=DEL_union;EAS_AF=0;END=184090985;EUR_AF=0.0507;MC=UW_VH_3689,YL_CN_TSI_540,BI_GS_DEL1_B4_P0435_21,UW_VH_24765;NS=2504;SAS_AF=0.0031;SVTYPE=DEL;SVP=1.0;SVPD=8|8,0,0	GT	1|0
2	185761573	ALU_umary_ALU_1823	T	<INS:ME:ALU>	.	.	AC=1;AF=0.023762;AFR_AF=0.0008;AMR_AF=0.0187;AN=2;CS=ALU_umary;EAS_AF=0.0089;EUR_AF=0.0586;MEINFO=AluYa4_2,1,281,-;NS=2504;SAS_AF=0.0378;SITEPOST=1;SVLEN=280;SVTYPE=ALU;TSD=TGGGTTTGATATTCTTT	GT	1|0
2	188215718	DEL_pindel_5748	TAAGAAATATGTTGGCTGGGCGCGGTGGCTCACGCCTGTAATCCCAGCACTTTGGGAGGCCGAGGCGGGCGGATCACAAGGTCAGGAGATCGAGACCATCTTGGCTAACACGGTGAAACCCCGTCTCTACTAAAAATACAAAAAATTAGCCGGGCGCGGTGGCGGGCGCCTGTAGTCCCAGCTACTCGGGAGGCTGAGGCAGGAGAATGGCGTGAACCTGGGAGGCGGAGCTTGCAGTGAGCCGAGATTGCGCCACTGCAATCCGGCCTGGGCTAAACAGCGGGACTCCGTCTCAAAAAAAAAAAAAA	T	.	PASS	AC=2;AF=0.684105;AFR_AF=0.7421;AMR_AF=0.6542;AN=2;CS=DEL_pindel;EAS_AF=0.6369;END=188216025;EUR_AF=0.7127;MEINFO=AluYb,1,281,+;NS=2504;SAS_AF=0.6462;SITEPOST=0.9809;SVTYPE=DEL_ALU	GT	1|1
2	189163017	ALU_umary_ALU_1838	T	<INS:ME:ALU>	.	.	AC=2;AF=0.0986422;AFR_AF=0.0061;AMR_AF=0.0692;AN=2;CS=ALU_umary;EAS_AF=0.0278;EUR_AF=0.1769;MEINFO=AluUndef,15,278,+;NS=2504;SAS_AF=0.2372;SITEPOST=1;SVLEN=263;SVTYPE=ALU;TSD=null	GT	1|1
2	189853875	ALU_umary_ALU_1846	A	<INS:ME:ALU>	.	.	AC=1;AF=0.114617;AFR_AF=0.3056;AMR_AF=0.0317;AN=2;CS=ALU_umary;EAS_AF=0.0833;EUR_AF=0.0219;MEINFO=AluUndef,2,281,+;NS=2504;SAS_AF=0.0429;SITEPOST=1;SVLEN=279;SVTYPE=ALU;TSD=AATATTCCTA	GT	0|1
2	189959434	ALU_umary_ALU_1847	A	<INS:ME:ALU>	.	.	AC=1;AF=0.474042;AFR_AF=0.3744;AMR_AF=0.4193;AN=2;CS=ALU_umary;EAS_AF=0.4821;EUR_AF=0.6004;MEINFO=AluUndef,1,281,+;NS=2504;SAS_AF=0.5092;SITEPOST=1;SVLEN=280;SVTYPE=ALU;TSD=AAGAAACATACCA	GT	0|1
2	191680779	DEL_pindel_5817	AGGAACTCTCTTCTTTTTTTTTTTTTTTTTTTTTTTTTTTTTTTTTTTTTTTTGAGACGGAGTCTCGCTCTGTCGCCCAGGCTGGAGTGCAGTGGC	A	.	PASS	AC=2;AF=0.824481;AFR_AF=0.7874;AMR_AF=0.879;AN=2;CS=DEL_pindel;EAS_AF=0.8482;END=191680874;EUR_AF=0.8231;NS=2504;SAS_AF=0.8129;SITEPOST=0.9803;SVTYPE=DEL;SVP=0.875;SVPD=8|7,1,0	GT	1|1
2	192840053	ALU_umary_ALU_1860	C	<INS:ME:ALU>	.	.	AC=1;AF=0.281749;AFR_AF=0.0204;AMR_AF=0.2637;AN=2;CS=ALU_umary;EAS_AF=0.4821;EUR_AF=0.3787;MEINFO=AluUndef,1,246,+;NS=2504;SAS_AF=0.3415;SITEPOST=1;SVLEN=245;SVTYPE=ALU;TSD=AAGATTTTATTCTC	GT	1|0
2	193355404	DEL_pindel_5850	ACAAATCTTGATGGCTCACGCCTGTAATCCCAGCACTTTGGGAGGCCGAGGCGGGCGGATCACGAGGTCAGGAGATCGAGACCATCCCGGCTAAAACGGTGAAACCCCGTCTCTACTAAAAATACAAAAAATTAGCCGGGCGTAGTGGCGGGCGCCTGTAGTCCCAGCTACTTGGGAGGCTGAGGCAGGAGAATGGCGTGAACCCGGGAGGCGGAGCTTGCAGTGAGCCGAGATTGCGCCACTGCACTCCAGCCTGGGCGACAGAGCAAGACTCCGTCTCAAAAAAAAAAAAAAAAAAAAAAAAG	A	.	PASS	AC=2;AF=0.820687;AFR_AF=0.7723;AMR_AF=0.8516;AN=2;CS=DEL_pindel;EAS_AF=0.8423;END=193355708;EUR_AF=0.836;MEINFO=AluYa4_5,11,281,+;NS=2504;SAS_AF=0.8262;SITEPOST=0.9726;SVTYPE=DEL_ALU	GT	1|1
2	194689469	SI_BD_2516	T	<CN0>	100	PASS	AC=2;AF=0.842252;AFR_AF=0.6573;AMR_AF=0.915;AN=2;CIEND=-50,266;CIPOS=-266,50;CS=DEL_union;EAS_AF=0.9147;END=194698782;EUR_AF=0.9056;MC=EM_DL_DEL56116,YL_CN_ASW_636;NS=2504;SAS_AF=0.9008;SVTYPE=DEL;SVP=1.0;SVPD=8|8,0,0	GT	1|1
2	195477627	DEL_pindel_5902	TTGGATGTTTTTTTTTTTTTTTTTTTTTTTTGAGACGGAGTCTCTCTCTGTCGCCCAGGCCGGACTGCGGACTGCAGTGGCGCAATCTCGGCTCACTGCAAGCTCCAC	T	.	PASS	AC=1;AF=0.23742;AFR_AF=0.1899;AMR_AF=0.3386;AN=2;CS=DEL_pindel;EAS_AF=0.1567;END=195477734;EUR_AF=0.2167;MEINFO=AluYb,212,281,-;NS=2504;SAS_AF=0.3344;SITEPOST=0.9997;SVTYPE=DEL_ALU	GT	1|0
2	196031309	DEL_pindel_5915	GGAAAAGTTTTTTTTTTTTTTTTTTTGAGACGGAGTCTCGCTGTCGCCCAGGCTGGAGTGCAGTGGCGCAATCTCGGCTCACTGCAGGCTCCGCCCCCTGGGGTTCACGCCATTCTCCTGCCTCAGCCTCCCGAGTAGCTGGGACTACAGGCGCCCGCCACCTCGCCCGGCTAATTTTTTGTATTTTTAGTAGAGACGGGGTTTCACCGTGTTAGCCAGGATGGTCTCGATCTCCTGACCTCGTGATCCGCCCGCCTCGGCCTCCCAAAGTGCTGGGATTACAGGCGTGAGCCACCGCGCCCGGCC	G	.	PASS	AC=2;AF=0.811701;AFR_AF=0.7557;AMR_AF=0.8271;AN=2;CS=DEL_pindel;EAS_AF=0.8284;END=196031614;EUR_AF=0.841;MEINFO=AluYe,1,281,-;NS=2504;SAS_AF=0.8292;SITEPOST=0.9883;SVTYPE=DEL_ALU	GT	1|1
2	196051814	DEL_pindel_5916	TAAAAAATAGGTTGGCTGCGCATATTCTCACTCATAGGTGGGAATTGAACAATGAGATCACATGGACACAGCAAGGGGAATATCACACTCGGGGGACTGTGGTGGGGTCGGGGGAGGGGGGAGGGATAGCATTGGGAGATATACCTAATGCTAGATGACACGTTAGTGGGTGCAGCGCACCAGCATGGCACATGTATACTTATGTAACTAGCCTGCACAATGTGCACATGTACCCTAAAACTTAGAGTATAATAAAAAAAAAAACATTAAA	T	.	PASS	AC=1;AF=0.646166;AFR_AF=0.6467;AMR_AF=0.6441;AN=2;CS=DEL_pindel;EAS_AF=0.628;END=196052084;EUR_AF=0.671;MEINFO=LINE1,5094,5124,+;NS=2504;SAS_AF=0.6401;SITEPOST=0.9698;SVTYPE=DEL_LINE1	GT	1|0
2	196214818	BI_GS_DEL1_B1_P0447_186	T	<CN0>	100	PASS	AC=2;AF=0.71246;AFR_AF=0.6573;AMR_AF=0.696;AN=2;CIEND=0,0;CIPOS=0,0;CS=DEL_union;EAS_AF=0.5952;END=196215228;EUR_AF=0.8718;MC=DEL_pindel_5925;NS=2504;SAS_AF=0.7556;SVTYPE=DEL;SVP=1.0;SVPD=8|8,0,0	GT	1|1
2	197614616	DEL_pindel_5954	TAAAAGTATTAAATTTCTTTTTTTTTTTTTTTTTTTTTTTTTTTTGAGACGGAGTCTCGCTCTGTCGCCCAGGTCGGACTGCGGACTGCAGTGGCGCAATCTCGGCTCACTGCAAGCTCCGCTTCCCGGGTTCACGCCATTCTCCTGCCTCAGCCTCCCGAGTAGCTGGGACTACAGGCGCCCGCCACCGCGCCCGGCTAATTTTTTGTATTTTTAGTAGAGACGGGGTTTCACCTTGTTAGCCAGGATGGTCTCGATCTCCTGACCTCATGATCCACCCGCCTCGGCCTCCCAAAGTGCTGGGATTACAGGCGTGAGCCACCGCGCCCGGCC	T	.	PASS	AC=1;AF=0.272764;AFR_AF=0.4228;AMR_AF=0.2896;AN=2;CS=DEL_pindel;EAS_AF=0.0992;END=197614948;EUR_AF=0.2565;MEINFO=AluYb6_2,1,281,-;NS=2504;SAS_AF=0.2536;SITEPOST=0.9998;SVTYPE=DEL_ALU	GT	0|1
2	198763462	ALU_umary_ALU_1894	T	<INS:ME:ALU>	.	.	AC=1;AF=0.401358;AFR_AF=0.5363;AMR_AF=0.3588;AN=2;CS=ALU_umary;EAS_AF=0.2014;EUR_AF=0.4463;MEINFO=AluUndef,18,281,-;NS=2504;SAS_AF=0.409;SITEPOST=1;SVLEN=263;SVTYPE=ALU;TSD=TATTTCCTAGTTTCTTT	GT	0|1
2	200312454	BI_GS_DEL1_B2_P0451_222	A	<CN0>	100	PASS	AC=2;AF=0.419329;AFR_AF=0.1838;AMR_AF=0.5418;AN=2;CIEND=0,0;CIPOS=0,0;CS=DEL_union;EAS_AF=0.3532;END=200312679;EUR_AF=0.6789;NS=2504;SAS_AF=0.4519;SVTYPE=DEL;SVP=1.0;SVPD=9|9,0,0	GT	1|1
2	202549931	DEL_pindel_6022	CTCAATCAATGCAGCTCTGGTCTTTCAATCAATGCAGCTCTGGTCTTTCAATCAATGCAGCTCTGGTCTT	C	.	PASS	AC=1;AF=0.330471;AFR_AF=0.3699;AMR_AF=0.2608;AN=2;CS=DEL_pindel;EAS_AF=0.3105;END=202550000;EUR_AF=0.2893;NS=2504;SAS_AF=0.3896;SITEPOST=0.9977;SVTYPE=DEL;SVP=0.5;SVPD=8|4,4,0	GT	0|1
2	202631460	ALU_umary_ALU_1912	A	<INS:ME:ALU>	.	.	AC=1;AF=0.238818;AFR_AF=0.118;AMR_AF=0.2882;AN=2;CS=ALU_umary;EAS_AF=0.2788;EUR_AF=0.326;MEINFO=AluUndef,2,281,+;NS=2504;SAS_AF=0.2362;SITEPOST=1;SVLEN=279;SVTYPE=ALU;TSD=AAGAAAATGTGGCACATA	GT	0|1
2	204181530	BI_GS_DEL1_B5_P0455_139	G	<CN0>	100	PASS	AC=1;AF=0.00379393;AFR_AF=0.0015;AMR_AF=0;AN=2;CIEND=-47,47;CIPOS=-47,47;CS=DEL_union;EAS_AF=0;END=204191631;EUR_AF=0.0159;MC=EM_DL_DEL56367,UW_VH_5330,SI_BD_2557,YL_CN_FIN_587;NS=2504;SAS_AF=0.001;SVTYPE=DEL;SVP=1.0;SVPD=9|9,0,0	GT	0|1
2	206731182	DEL_pindel_6101	CAAAAGAGACATTTCCTGGCCGGGCGCGGTGGCTCACGCCTGTAATCCCAGCACTTTGGGAGGCCGAGGCGGGCGGATCACGAGGTCAGGAGATCGAGACCATCCCGGCTAAAACGGTGAAACCCCGTCTCTACTAAAAATACAAAAAATTAGCCGGGCGTAGTGGCGGGCGCCTGTAGTCCCAGCTACTTGGGAGGCTGAGGCAGGAGAATGGCGTGAACCCGGGAGGCGGAGCTTGCAGTGAGCCGAGATCGCGCCACTGCACTCCAGCCTGGGCGACAGAGCGAGACTCCGTCTCAAAAAAAAAAAAAAAAAAAAAAAAAA	C	.	PASS	AC=2;AF=0.722444;AFR_AF=0.6543;AMR_AF=0.745;AN=2;CS=DEL_pindel;EAS_AF=0.744;END=206731505;EUR_AF=0.7714;MEINFO=AluYa4_5,1,281,+;NS=2504;SAS_AF=0.726;SITEPOST=0.9705;SVTYPE=DEL_ALU	GT	1|1
2	207976902	ALU_umary_ALU_1932	T	<INS:ME:ALU>	.	.	AC=1;AF=0.334465;AFR_AF=0.4236;AMR_AF=0.1859;AN=2;CS=ALU_umary;EAS_AF=0.3879;EUR_AF=0.3022;MEINFO=AluYb6_2,1,276,-;NS=2504;SAS_AF=0.2975;SITEPOST=1;SVLEN=275;SVTYPE=ALU;TSD=GGGCAAATGCTTTT	GT	1|0
2	208351101	SI_BD_2582	C	<CN0>	100	PASS	AC=1;AF=0.0595048;AFR_AF=0.0113;AMR_AF=0.1124;AN=2;CIEND=-50,296;CIPOS=-296,192;CS=DEL_union;EAS_AF=0;END=208359313;EUR_AF=0.163;MC=YL_CN_PUR_724,UW_VH_2442,BI_GS_DEL1_B2_P0459_305,EM_DL_DEL56547,UW_VH_4137;NS=2504;SAS_AF=0.0419;SVTYPE=DEL;SVP=1.0;SVPD=8|8,0,0	GT	0|1
2	208472417	ALU_umary_ALU_1934	T	<INS:ME:ALU>	.	.	AC=1;AF=0.431909;AFR_AF=0.388;AMR_AF=0.4078;AN=2;CS=ALU_umary;EAS_AF=0.4911;EUR_AF=0.4354;MEINFO=AluY,1,281,-;NS=2504;SAS_AF=0.4438;SITEPOST=1;SVLEN=280;SVTYPE=ALU;TSD=ATCATACATACATTTT	GT	1|0
2	208910336	DEL_pindel_6133	AATTTCCTTTATTTTTATTTTTATTTTTTTTTTTTGAGACGGAGTCTCGCTCTGTCGCCCAGGCTGGAGTGCAGTGGCAGGATCTCGGCTCACTGCAAGCTCCGCCTCCCGGGTTCACGCCATTCTCCTGCCTCAGCCTCCCAAGTAGCTGGGACTACAGGCGCCCGCCACTACGCCCGGCTAATTTTTTGTATTTTTAGTAGAGACGGGGTTTCACCGTTTTAGCCGGGATGGTCTCGATCTCCTGACCTCGTGATCCGCCCGCCTCGGCCTCCCAAAGTGCTGGGATTACAGGCGTGAGCCACCGCGCCCGGCC	A	.	PASS	AC=1;AF=0.3752;AFR_AF=0.4357;AMR_AF=0.3141;AN=2;CS=DEL_pindel;EAS_AF=0.3919;END=208910651;EUR_AF=0.2356;MEINFO=AluYa5,1,281,-;NS=2504;SAS_AF=0.4632;SITEPOST=0.99835;SVTYPE=DEL_ALU	GT	1|0
2	208959107	DEL_pindel_6136	CGCCCAGTTAACTTTTTTTTTTTTTTTTTTTTTTTTTTTTTTTTTTTTTTTTTTTTTTTGAGGCGGAGTCTCGCTCTGTCGCCCAGGCCGGACTGCGGACTGCAGTGGCGCAATCTCGGCTCACTGCAAGCTCTGCTTCCCGGGTTCACGCCATTCTCCTGCCTCAGCCTCCCGAGTAGCTGGGACTACAGGCGCCCGCCACCGCGCCCGGCTAATTTTTTGTATTTTTAGTAGAGACGGGGTTTCACCTTGTTAGCCAGGATGGTCTCGATCTCCTGACCTCGTGATCCACCCGCCTCGGCCTCCCAAAGTGCTGGGATTACAGGCGTGAGCCACCGCGCCCG	C	.	PASS	AC=1;AF=0.707867;AFR_AF=0.6838;AMR_AF=0.745;AN=2;CS=DEL_pindel;EAS_AF=0.744;END=208959450;EUR_AF=0.6968;MEINFO=AluYb3a1,4,281,-;NS=2504;SAS_AF=0.6881;SITEPOST=0.9383;SVTYPE=DEL_ALU	GT	0|1
2	209061157	DEL_pindel_6142	TAGGAATTTTTCTTTTTTTTTTTTTTTTTTTTTTTTTTTTGAGACGGAGTCTCGCTCTGTCGCCCAGGCTGGAGTGCAGTGGCGGGATCTCGGCTCACTGCAAGCTCCGCCTCCCGGGTTCACGCCATTCTCCTGCCTCAGCCTCCCAAGTAGCTGGGACTACAGGCGCCCGCCACTACGCCCGGCTAATTTTTTGTATTTTTAGTAGAGACGGGGTTTCACCGTTTTAGCCGGGATGGTCTCGATCTCCTGACCTCGTGATCCGCCCGCCTCGGCCTCCCAAAGTGCTGGGATTACAGGCGTGAGCCACCGCGCCCGGCC	T	.	PASS	AC=2;AF=0.67512;AFR_AF=0.4803;AMR_AF=0.7017;AN=2;CS=DEL_pindel;EAS_AF=0.7867;END=209061477;EUR_AF=0.7286;MEINFO=AluYa5,1,281,-;NS=2504;SAS_AF=0.7495;SITEPOST=0.9779;SVTYPE=DEL_ALU	GT	1|1
2	209451717	DEL_pindel_6154	TGTTTGTTGATTTTTTTTTTTTTTTTTTTTTTTTTTTTTGAGACGGAGTCTCGCTCTGTCGCCCAGGCTGGACTGCGGACTGCAGTGGCGCAATCTCGGCTCACTGCAAGCTCCGCTTCCCGGGTTCAACGCCATTCTCCTGCCTCAGCCTCCCCAGTAGCTGGGACTACAGGCGCCCGCCACCGCGCCCGGCTAATTTTTTGTATTTTTAGTAGAGACGGGGTTTCACCTTGTTAGCCAGGATGGTCTCGATCTCCTGACCTCATGATCCACCCGCCTCGGCCTCCCAAAGTGCTGGGATTACAGGCGTGAGCCACCGCGCCCGGCC	T	.	PASS	AC=1;AF=0.613618;AFR_AF=0.7035;AMR_AF=0.6744;AN=2;CS=DEL_pindel;EAS_AF=0.4673;END=209452044;EUR_AF=0.6193;MEINFO=AluYb6_2,1,281,-;NS=2504;SAS_AF=0.5941;SITEPOST=0.9868;SVTYPE=DEL_ALU	GT	0|1
2	209942971	SI_BD_2592	C	<CN0>	100	PASS	AC=1;AF=0.244808;AFR_AF=0.2723;AMR_AF=0.3156;AN=2;CIEND=-50,144;CIPOS=-144,50;CS=DEL_union;EAS_AF=0.0556;END=209948927;EUR_AF=0.2843;MC=UW_VH_16969,YL_CN_TSI_559,UW_VH_3925;NS=2504;SAS_AF=0.3119;SVTYPE=DEL;SVP=1.0;SVPD=9|9,0,0	GT	0|1
2	210260754	ALU_umary_ALU_1947	A	<INS:ME:ALU>	.	.	AC=1;AF=0.133786;AFR_AF=0.0499;AMR_AF=0.1744;AN=2;CS=ALU_umary;EAS_AF=0.0079;EUR_AF=0.2306;MEINFO=AluUndef,2,273,+;NS=2504;SAS_AF=0.2485;SITEPOST=1;SVLEN=271;SVTYPE=ALU;TSD=AAAACATTATAACTA	GT	0|1
2	212161556	DEL_pindel_6216	ATACATATGTATGTATGTATATACATACATATGTATGTATGTATATACATACATATGTATGTATG	A	.	PASS	AC=1;AF=0.295327;AFR_AF=0.053;AMR_AF=0.2594;AN=2;CS=DEL_pindel;EAS_AF=0.3284;END=212161620;EUR_AF=0.4165;NS=2504;SAS_AF=0.4898;SITEPOST=0.9986;SVTYPE=DEL;SVP=1.0;SVPD=9|9,0,0	GT	0|1
2	212551245	DEL_pindel_6224	TGCCTCTAGATTCTTTTTTTTTTTTTTTTTTTTTTTTTTTTTTTTGAGATGGAGTCTCGCTCTGTCGCCCAGGTCGGACTGCGGACTGCAGTGGCGCAATCTCGGCTCACTGCAAGCTCCGCTTCCCGGGTTCACGCCATTCTCCTGCCTCAGCCTCCCGAGTAGCTGGGACTACAGGCGCCCGCCACCGCGCCCGGCTAATTTTTTTTGTATTTTTAGTAGAGACGGGGTTTCACCTTGTTAGCCAGGATGGTCTCGATCTCCTGACCTCATGATCCACCCGCCTCGGCCTCCCAAA	T	.	PASS	AC=2;AF=0.800719;AFR_AF=0.7791;AMR_AF=0.7925;AN=2;CS=DEL_pindel;EAS_AF=0.8304;END=212551542;EUR_AF=0.7982;MEINFO=AluYb6_2,38,281,-;NS=2504;SAS_AF=0.8078;SITEPOST=0.9598;SVTYPE=DEL_ALU	GT	1|1
2	212700043	DEL_pindel_6228	TGGTTCTCTACCATGCCATTTTTCTGCCTCCAGTATGAGTTAGCCACAAGGACTCTCTACATAAAACCACTCTG	T	.	PASS	AC=1;AF=0.223642;AFR_AF=0.1974;AMR_AF=0.1499;AN=2;CS=DEL_pindel;EAS_AF=0.253;END=212700116;EUR_AF=0.1819;NS=2504;SAS_AF=0.3241;SITEPOST=0.9999;SVTYPE=DEL;SVP=1.0;SVPD=9|9,0,0	GT	1|0
2	212707197	L1_umary_LINE1_504	T	<INS:ME:LINE1>	.	.	AC=1;AF=0.0483227;AFR_AF=0.0204;AMR_AF=0.0504;AN=2;CS=L1_umary;EAS_AF=0.003;EUR_AF=0.1163;MEINFO=LINE1,4572,6014,-;NS=2504;SAS_AF=0.0613;SITEPOST=1;SVLEN=1442;SVTYPE=LINE1;TSD=AAGAAATAGATTATTTT	GT	1|0
2	212708356	ALU_umary_ALU_1959	T	<INS:ME:ALU>	.	.	AC=1;AF=0.180312;AFR_AF=0.1649;AMR_AF=0.1268;AN=2;CS=ALU_umary;EAS_AF=0.1974;EUR_AF=0.1501;MEINFO=AluYa5,3,276,+;NS=2504;SAS_AF=0.2526;SITEPOST=1;SVLEN=273;SVTYPE=ALU;TSD=AAAAATGTTTTTCTAGACATCCTT	GT	1|0
2	212925324	ALU_umary_ALU_1961	G	<INS:ME:ALU>	.	.	AC=1;AF=0.223642;AFR_AF=0.0356;AMR_AF=0.219;AN=2;CS=ALU_umary;EAS_AF=0.4018;EUR_AF=0.2763;MEINFO=AluYa5,1,281,-;NS=2504;SAS_AF=0.2434;SITEPOST=1;SVLEN=280;SVTYPE=ALU;TSD=AAGAGTATGTGG	GT	0|1
2	214507330	DEL_pindel_6253	GAAAAGAGAGACTGGTCTACCCCGGCTAAAATGGTGAAACCCCGTCTCTACTAAAAATACAAAAAATTAGCCGGGCGTAGTGGCGGGCGCCTGTAGTCCCAGCTACTTGGGAGGCTGAGGCAGGAGAATGGCGTGAACCCGGGAGGCGGAGCTTGCAGTGAGCCGAGATCCCGCCACTGCACTCCAGCCTGGGCGACAGAGCGAGACTCTGTCTCAAAAAAAAAAAAAAAAAAAAAAAAA	G	.	PASS	AC=1;AF=0.29393;AFR_AF=0.4002;AMR_AF=0.281;AN=2;CS=DEL_pindel;EAS_AF=0.2599;END=214507569;EUR_AF=0.2704;MEINFO=AluY,81,281,+;NS=2504;SAS_AF=0.2188;SITEPOST=0.994;SVTYPE=DEL_ALU	GT	0|1
2	214775204	DEL_pindel_6267	TAAGAATTCTTTTTTTTTTTTTTTTTTGAGACGGAGTCTCGCTCTGTCGCCCAGGCTGGAGTGCAGTGGCGCGATCTCGGCTCACTGCAAGCTCCGCCTCCCGGGTTCACGCCATTCTCCTGCCTCAGCCTCCCGAGTAGCTGGGACTACAGGCGCCCGCTACCACGCCCGGCTAATTTTTTGTAGTTTTAGTAGAGACAGGGTTTCACCGTGTTAGCCAGAATGGTCTCGATCTCCTGACCTCGTGATCCGCCCGCCTCGGCCTCCCAAAGTGCTGGGATTACAGGCGTGAGCCACCACGCCCGGCC	T	.	PASS	AC=1;AF=0.502995;AFR_AF=0.2761;AMR_AF=0.5432;AN=2;CS=DEL_pindel;EAS_AF=0.5268;END=214775511;EUR_AF=0.5417;MEINFO=AluYc1,1,281,-;NS=2504;SAS_AF=0.7168;SITEPOST=0.9957;SVTYPE=DEL_ALU	GT	1|0
2	214778297	DEL_pindel_6268	ATATATGTACATGTACATATATGTATATGTACATGTACATATATGTATATGTACATGTACATATATG	A	.	PASS	AC=1;AF=0.496805;AFR_AF=0.4183;AMR_AF=0.5202;AN=2;CS=DEL_pindel;EAS_AF=0.5397;END=214778363;EUR_AF=0.5139;NS=2504;SAS_AF=0.5245;SITEPOST=0.99945;SVTYPE=DEL;SVP=1.0;SVPD=8|8,0,0	GT	0|1
2	215201641	ALU_umary_ALU_1973	G	<INS:ME:ALU>	.	.	AC=1;AF=0.39976;AFR_AF=0.112;AMR_AF=0.428;AN=2;CS=ALU_umary;EAS_AF=0.4603;EUR_AF=0.5368;MEINFO=AluUndef,2,268,+;NS=2504;SAS_AF=0.5654;SITEPOST=1;SVLEN=266;SVTYPE=ALU;TSD=AAAGACTAAG	GT	1|0
2	215728762	BI_GS_DEL1_B1_P0466_668	T	<CN0>	100	PASS	AC=1;AF=0.32528;AFR_AF=0.1853;AMR_AF=0.389;AN=2;CIEND=0,0;CIPOS=0,0;CS=DEL_union;EAS_AF=0.3373;END=215730832;EUR_AF=0.3936;MC=EM_DL_DEL56743,SI_BD_2624,YL_CN_ESN_659,UW_VH_252;NS=2504;SAS_AF=0.3865;SVTYPE=DEL;SVP=1.0;SVPD=9|9,0,0	GT	0|1
2	215749625	DEL_pindel_6291	TGAACAAAGAATTTTTTTTTTTTTTTTTTTTTTTTTTTTTTTTTTTTTTTGAGACGGAGTCTCGCTCTGTCGCCCAGGCCGGACTGCGGACTGCAGTGGCACAATCTCGGCTCACTGCAAGCTCCGCTTCCCGGGTTCACGCCATTCTCCTGCCTCAGCCTCCCCAGTAGCTGGGACTACAGG	T	.	PASS	AC=1;AF=0.269968;AFR_AF=0.2769;AMR_AF=0.2406;AN=2;CS=DEL_pindel;EAS_AF=0.3968;END=215749807;EUR_AF=0.2336;MEINFO=AluYb,156,281,-;NS=2504;SAS_AF=0.1881;SITEPOST=0.9995;SVTYPE=DEL_ALU	GT	1|0
2	216548435	ALU_umary_ALU_1978	C	<INS:ME:ALU>	.	.	AC=1;AF=0.183906;AFR_AF=0.3109;AMR_AF=0.1628;AN=2;CS=ALU_umary;EAS_AF=0.001;EUR_AF=0.2366;MEINFO=AluYb8,1,274,+;NS=2504;SAS_AF=0.1616;SITEPOST=1;SVLEN=273;SVTYPE=ALU;TSD=AAAAAATCAGTAAATTC	GT	0|1
2	217158346	DEL_pindel_6321	AAGCCAAACCCTCCAAACTATGTTTTTCATTTTCACAATAATTATTTTGTTCCTACAGTGCTTTTCTCCCTATAATTTTACTGGTATAAGACAAATGTACCTATTTCCTCTAACTGCCTCTAAATTTACTCAACCAGTACTAGAAAGAAGAACTTAGCCTCACAATAATTGAATTTAAATAACATCCAATTCTATGAAGTCAAACATGATCTGCATAATAAACAAACCAAGCTATATGGGGTCTGGCGGAAAAAAAGGTCACGTTTAATGTGTACATTTATAATCATATCTGTATTTCTAATGACCTAAATGTGTAATATACTGTCCGTTTGTCTTTCTGCATAACTCATCATTACCATCACCATTGTTACCAAACAGCTAC	A	.	PASS	AC=1;AF=0.171126;AFR_AF=0.0348;AMR_AF=0.2349;AN=2;CS=DEL_pindel;EAS_AF=0.1776;END=217158727;EUR_AF=0.3022;NS=2504;SAS_AF=0.1687;SITEPOST=0.9984;SVTYPE=DEL;SVP=1.0;SVPD=8|8,0,0	GT	0|1
2	217955891	BI_GS_DEL1_B5_P0468_1305	T	<CN0>	100	PASS	AC=2;AF=0.0551118;AFR_AF=0.1558;AMR_AF=0.0231;AN=2;CIEND=0,0;CIPOS=0,0;CS=DEL_union;EAS_AF=0;END=217957273;EUR_AF=0.0368;MC=UW_VH_2353,YL_CN_GWD_851,UW_VH_15615,SI_BD_2630;NS=2504;SAS_AF=0.0174;SVTYPE=DEL;SVP=1.0;SVPD=8|8,0,0	GT	1|1
2	218180772	ALU_umary_ALU_1985	T	<INS:ME:ALU>	.	.	AC=1;AF=0.454273;AFR_AF=0.2814;AMR_AF=0.5115;AN=2;CS=ALU_umary;EAS_AF=0.5417;EUR_AF=0.5606;MEINFO=AluUndef,13,281,+;NS=2504;SAS_AF=0.4479;SITEPOST=1;SVLEN=268;SVTYPE=ALU;TSD=AAAAGAAAGAGCCTT	GT	1|0
2	219576609	ALU_umary_ALU_1992	T	<INS:ME:ALU>	.	.	AC=1;AF=0.144968;AFR_AF=0.0908;AMR_AF=0.2046;AN=2;CS=ALU_umary;EAS_AF=0.0456;EUR_AF=0.2475;MEINFO=AluYa4_5,1,281,-;NS=2504;SAS_AF=0.1728;SITEPOST=1;SVLEN=280;SVTYPE=ALU;TSD=AAATCACCTATTCTTT	GT	0|1
2	220052322	BI_GS_DEL1_B5_P0471_61	G	<CN0>	100	PASS	AC=2;AF=0.403554;AFR_AF=0.2315;AMR_AF=0.4035;AN=2;CIEND=0,1;CIPOS=0,1;CS=DEL_union;EAS_AF=0.2351;END=220052915;EUR_AF=0.6362;MC=SI_BD_2642,UW_VH_254,UW_VH_24714;NS=2504;SAS_AF=0.5706;SVTYPE=DEL;SVP=1.0;SVPD=9|9,0,0	GT	1|1
2	220052751	YL_CN_ITU_607	T	<CN0>	100	PASS	AC=2;AF=0.403954;AFR_AF=0.2315;AMR_AF=0.4035;AN=2;CIEND=-500,1000;CIPOS=-1000,500;CS=DEL_union;EAS_AF=0.2361;END=220056378;EUR_AF=0.6372;MC=UW_VH_2864,UW_VH_13801,BI_GS_DEL1_B1_P0471_47,UW_VH_9092,UW_VH_253,UW_VH_25240,EM_DL_DEL56842,UW_VH_3295;NS=2504;SAS_AF=0.5706;SVTYPE=DEL;SVP=1.0;SVPD=9|9,0,0	GT	1|1
2	220937928	ALU_umary_ALU_1997	T	<INS:ME:ALU>	.	.	AC=1;AF=0.128794;AFR_AF=0.0885;AMR_AF=0.1052;AN=2;CS=ALU_umary;EAS_AF=0.1558;EUR_AF=0.1531;MEINFO=AluUndef,1,281,+;NS=2504;SAS_AF=0.1472;SITEPOST=1;SVLEN=280;SVTYPE=ALU;TSD=AAATTACATCCTCTT	GT	1|0
2	221882974	DEL_pindel_6440	CAGTGTTCATGGCAGACAGCCTGTCTCAGTCTGGCTATCTGACCACCAGTGTTTCTGTGCCACCTGGCCAAGTGCTAATGAGAAAGTTGTATAGACGTTTGTTGCTTCACACAATAGGTAGAATAAAGGAGTTCACAGTTCCTCAAGAAGATTGAAAGGGACTCTGATATCTGGTGTGGACCAAATGCCAGCCAGGG	C	.	PASS	AC=1;AF=0.172724;AFR_AF=0.0197;AMR_AF=0.1859;AN=2;CS=DEL_pindel;EAS_AF=0.3859;END=221883170;EUR_AF=0.0954;NS=2504;SAS_AF=0.2301;SITEPOST=0.9999;SVTYPE=DEL;SVP=1.0;SVPD=9|9,0,0	GT	0|1
2	223481690	DEL_pindel_6469	CAGAAAGATTGATTCTTTTTTTTTTTTTTTTTTTTTTTTTTGAGACGGAGTCTCGCTCTGTCGCCCAGGTCGGACTGCGGACTGCAGTGGCGCAATCTCGGCTCACTGCAAGCTCCGCTTCCCGGGTTCACGCCATTCTCCTGCCTCAGCCTCCCGAGTAGCTGGGACTACAGGCGCCCGCCACCGCGCCCGGCTAATTTTTTGTATTTTTAGTAGAGACGGGGTTTCACCTTGTTAGCCAGGATGGTCTCGATCTCCTGACCTCATGATCCACCCGCCTCGGCCTCCCA	C	.	PASS	AC=1;AF=0.637979;AFR_AF=0.7587;AMR_AF=0.6297;AN=2;CS=DEL_pindel;EAS_AF=0.4206;END=223481979;EUR_AF=0.7028;MEINFO=AluYb6_2,40,281,-;NS=2504;SAS_AF=0.638;SITEPOST=0.98835;SVTYPE=DEL_ALU	GT	0|1
2	223797358	DEL_pindel_6482	TAAAAGCATGGGCCGGGCGCGGTGGCTCACGCCTGTAATCCCAGCACTTTGGGAGGCCGAGGCGGGTGGATCATGAGGTCAGGAGATCGAGACCATCCTGGCTAACAAGGTGAAACCCCGTCTCTACTAAAAATACAAAAAATTAGCCGGGCGCGGTGGCGGGCGCCTGTAGTCCCAGCTACTCGGGAGGCTGAGGCAGGAGAATGGCGTGAACCCGGGAAGCGGAGCTTGCAGTGAGCCGAGATTGCGCCACTGCAGTCCGCAGTCCAGCCTGGGCGACAGAGCGAGACTCCGTCTCAAAAAAAAAAAAAAAAAAAA	T	.	PASS	AC=2;AF=0.879992;AFR_AF=0.8918;AMR_AF=0.8689;AN=2;CS=DEL_pindel;EAS_AF=0.9563;END=223797675;EUR_AF=0.7922;MEINFO=AluYb6_2,1,281,+;NS=2504;SAS_AF=0.8834;SITEPOST=1;SVTYPE=DEL_ALU	GT	1|1
2	223882884	ALU_umary_ALU_2011	G	<INS:ME:ALU>	.	.	AC=2;AF=0.428115;AFR_AF=0.3162;AMR_AF=0.4539;AN=2;CS=ALU_umary;EAS_AF=0.4335;EUR_AF=0.4453;MEINFO=AluYc5,10,277,+;NS=2504;SAS_AF=0.5378;SITEPOST=1;SVLEN=267;SVTYPE=ALU;TSD=AAGAGTTCCTCAGGTG	GT	1|1
2	226403489	DEL_pindel_6552	TTTTCTTTTCTTTCTTTCTTTCTTTCTTTCTTTCTTTCTTTCTTTCTTTCTTTCTTTC	T	.	PASS	AC=1;AF=0.109026;AFR_AF=0.0537;AMR_AF=0.1657;AN=2;CS=DEL_pindel;EAS_AF=0.1696;END=226403546;EUR_AF=0.1421;NS=2504;SAS_AF=0.047;SITEPOST=0.9881;SVTYPE=DEL;SVP=0.375;SVPD=8|3,5,0	GT	0|1
2	226753690	ALU_umary_ALU_2026	T	<INS:ME:ALU>	.	.	AC=1;AF=0.183506;AFR_AF=0.2375;AMR_AF=0.0807;AN=2;CS=ALU_umary;EAS_AF=0.1696;EUR_AF=0.1272;MEINFO=AluUndef,1,276,-;NS=2504;SAS_AF=0.2556;SITEPOST=1;SVLEN=275;SVTYPE=ALU;TSD=TATTGTTGCTTTTT	GT	1|0
2	231996176	DEL_pindel_6669	TAGAAAGTTTTTTTGCCCTTGCCGGGCGCGGTGGCTCACGCCTGTAATCCCAGCACTTTGGGAGGCCGAGGCGGGCGGATCACGAGGTCAGGAGATCGAGACCATCCCGGCTAAAACGGTGAAACCCCGTCTCTACTAAAAATACAAAAAATTAGCCGGGCGTAGTGGCGGGCGCCTGTAGTCCCAGCTACTTGGGAGGCTGAGGCAGGAGAATGGCGTGAACCCGGGAGGCGGAGCTTGCAGTGAGCCGAGGTCCCGCCACTGCACTCCAGCCTGGGCGACAGAGCGAGACTCCGTCTCAAAAAAAAAAAAAAAAAAAAAAAAA	T	.	PASS	AC=1;AF=0.459665;AFR_AF=0.6241;AMR_AF=0.3415;AN=2;CS=DEL_pindel;EAS_AF=0.502;END=231996500;EUR_AF=0.328;MEINFO=AluYa5c1,2,281,+;NS=2504;SAS_AF=0.4131;SITEPOST=0.99405;SVTYPE=DEL_ALU	GT	1|0
2	232279814	ALU_umary_ALU_2046	T	<INS:ME:ALU>	.	.	AC=1;AF=0.0878594;AFR_AF=0.0779;AMR_AF=0.0749;AN=2;CS=ALU_umary;EAS_AF=0.1062;EUR_AF=0.1014;MEINFO=AluUndef,9,279,-;NS=2504;SAS_AF=0.0777;SITEPOST=1;SVLEN=270;SVTYPE=ALU;TSD=AAAAGCAGAGAGCTT	GT	1|0
2	233332725	BI_GS_DEL1_B4_P0484_67	T	<CN0>	100	PASS	AC=1;AF=0.158147;AFR_AF=0.1762;AMR_AF=0.1311;AN=2;CIEND=0,0;CIPOS=0,0;CS=DEL_union;EAS_AF=0.0377;END=233333474;EUR_AF=0.2406;MC=UW_VH_262;NS=2504;SAS_AF=0.1922;SVTYPE=DEL;SVP=1.0;SVPD=9|9,0,0	GT	1|0
2	233845893	ALU_umary_ALU_2051	G	<INS:ME:ALU>	.	.	AC=1;AF=0.343251;AFR_AF=0.441;AMR_AF=0.2853;AN=2;CS=ALU_umary;EAS_AF=0.2361;EUR_AF=0.3569;MEINFO=AluYa4_5,2,276,+;NS=2504;SAS_AF=0.3487;SITEPOST=1;SVLEN=274;SVTYPE=ALU;TSD=AAAAAGTATAACTGAGG	GT	0|1
2	235519810	L1_umary_LINE1_530	T	<INS:ME:LINE1>	.	.	AC=2;AF=0.176118;AFR_AF=0.264;AMR_AF=0.1398;AN=2;CS=L1_umary;EAS_AF=0.0794;EUR_AF=0.2366;MEINFO=LINE1,4952,6018,+;NS=2504;SAS_AF=0.1207;SITEPOST=1;SVLEN=1066;SVTYPE=LINE1;TSD=ATAAAATGTGCCAGGAT	GT	1|1
2	237701915	DEL_pindel_6781	GCAGCTCCAGGTCGTGAGCCCAGACAGGGCCTCAGCTCCAGGTCGTGAGCCCAGACAGGGCCT	G	.	PASS	AC=1;AF=0.517572;AFR_AF=0.23;AMR_AF=0.611;AN=2;CS=DEL_pindel;EAS_AF=0.7044;END=237701977;EUR_AF=0.5636;NS=2504;SAS_AF=0.6002;SITEPOST=0.97835;SVTYPE=DEL;SVP=0.875;SVPD=8|7,1,0	GT	0|1
2	237757893	ALU_umary_ALU_2063	T	<INS:ME:ALU>	.	.	AC=1;AF=0.273962;AFR_AF=0.2632;AMR_AF=0.2176;AN=2;CS=ALU_umary;EAS_AF=0.2867;EUR_AF=0.2634;MEINFO=AluUndef,97,281,-;NS=2504;SAS_AF=0.3262;SITEPOST=1;SVLEN=184;SVTYPE=ALU;TSD=TCTATTATTTATTTT	GT	1|0
2	240958939	DEL_pindel_6861	TAAAAAGAACGTGGAGGCCGGGCGCGGTGGCTCACGCCTGTAATCCCAGCACTTTGGGAGGCCGAGGCGGGCGGATCACGAGGTCAGGAGATCGAGACCATCCCGGCTAAAACGGTGAAACCCCGTCTCTACTAAAAATACAAAAAAATTAGCCGGGCGTAGTGGCGGGCGCCTGTAGTCCCAGCTACTTGGGAGGCTGAGGCAGGAGAATGGCATGAACCCGGGAGGCGGAGCTTGCAGTGAGCCGAGATCCCGCCACTGCACTCCAGCCTGGGCGACAGAGCGAGACTCCGTCTCAAAAAAAAAAAAAAAAAAAAAAAAAA	T	.	PASS	AC=1;AF=0.453275;AFR_AF=0.4909;AMR_AF=0.4885;AN=2;CS=DEL_pindel;EAS_AF=0.4454;END=240959261;EUR_AF=0.4742;MEINFO=AluYa5,1,281,+;NS=2504;SAS_AF=0.364;SITEPOST=0.9978;SVTYPE=DEL_ALU	GT	1|0
2	242608433	DEL_pindel_6929	CACACGGGCGGCCCCTCCACCCACCCCTGCACCACCTTCGTCACACCCACATTTAA	C	.	PASS	AC=1;AF=0.153155;AFR_AF=0.0567;AMR_AF=0.1686;AN=2;CS=DEL_pindel;EAS_AF=0.2143;END=242608488;EUR_AF=0.175;NS=2504;SAS_AF=0.1871;SITEPOST=0.9984;SVTYPE=DEL;SVP=0.25;SVPD=8|2,6,0	GT	1|0
3	228934	DUP_gs_CNV_3_228934_234185	G	<CN0>,<CN2>	.	PASS	AC=2,0;AF=0.282748,0.00039936;AFR_AF=0.2542,0;AMR_AF=0.2147,0.0014;AN=2;CS=DUP_gs;EAS_AF=0.3492,0.001;END=234185;EUR_AF=0.2187,0;MC=SI_BD_2836,YL_CN_PEL_599,UW_VH_11400,EM_DL_DEL62309,UW_VH_1719,BI_GS_DEL1_B2_P0495_150;NS=2504;SAS_AF=0.3671,0;SITEPOST=1;SVTYPE=CNV	GT	1|1
3	1629482	DEL_pindel_6997	CTATAAGTACAATATAGGTACAATCCCTGTTGTACCTATAAGTACAATATACGTACAGTA	C	.	PASS	AC=2;AF=0.991613;AFR_AF=0.9932;AMR_AF=0.9957;AN=2;CS=DEL_pindel;EAS_AF=0.9931;END=1629541;EUR_AF=0.9891;NS=2504;SAS_AF=0.9877;SITEPOST=1;SVTYPE=DEL;SVP=0.875;SVPD=8|7,1,0	GT	1|1
3	2311586	DEL_pindel_7030	GTTTGTTTGTTTGTTTATTTATTTATTTATTTATTTATTTATTTATTTATTTATTTTTTGAGACGGAGTCTCGCTCTGTCGCCCAGGCCGGACTGCGGACTGCAGTGGCGCAATCTCGGCTCACTGCAAGCTCCGCTTCCCGGGTTCACGCCATTCTCCTGCCTCAGCCTCCCCAGTAGCTGGGACTACAGGCGCCCGCCACCGCGCCCGGCTAATTTTTTGTATTTTTAGTAGAGACGGGGTTTCACCTTGTTAGCCAGGATGGTCTCGATCTCCTGACCTCATGATCCACCCGCCTCGGCCTCCCAAAGTGCTGGGATTACAGGCGTGAGCCACCGCGCCCGGCCTA	G	.	PASS	AC=2;AF=0.490216;AFR_AF=0.3116;AMR_AF=0.5893;AN=2;CS=DEL_pindel;EAS_AF=0.502;END=2311934;EUR_AF=0.5189;MEINFO=AluYb6_2,1,281,-;NS=2504;SAS_AF=0.6196;SITEPOST=0.999;SVTYPE=DEL_ALU	GT	1|1
3	2633026	DEL_pindel_7041	AGATTTGTGACTTTTTTTTTTTTTTTTTTTTTTTTTTTTTTGAGACGGAGTCTCGCTCTGTCGCCCAGGCTGGAGTGCAGTGGCGGGATCTCGGCTCACTGCAAGCTCCGCCTCCCGGGTTCACGCCATTCTCCGGCCTCAGCCTCCCAAGTAGCTGGGACTACAGGCGCCCGCCACTACGCCCGGCTAATTTTTTGTATTTTTAGTAGAGACGGGGTTTCACCGTTTTAGCCAGGATGGTCTCGATCTCCTGACCTCGTGATCCGCCCGCCTCGGCCTCCCAAAGTGCTGGGATTACAGGCGTGAGCCACCGCGCCCGGCC	A	.	PASS	AC=1;AF=0.340455;AFR_AF=0.3381;AMR_AF=0.2608;AN=2;CS=DEL_pindel;EAS_AF=0.2708;END=2633347;EUR_AF=0.3698;MEINFO=AluYa4_4,1,281,-;NS=2504;SAS_AF=0.4417;SITEPOST=0.9989;SVTYPE=DEL_ALU	GT	0|1
3	2962004	ALU_umary_ALU_2103	T	<INS:ME:ALU>	.	.	AC=2;AF=0.428514;AFR_AF=0.4024;AMR_AF=0.3775;AN=2;CS=ALU_umary;EAS_AF=0.5079;EUR_AF=0.4235;MEINFO=AluUndef,1,281,+;NS=2504;SAS_AF=0.4233;SITEPOST=1;SVLEN=280;SVTYPE=ALU;TSD=AGAAGGAGGCTGGAT	GT	1|1
3	3723307	DEL_pindel_7060	ATGTGCATGCGGTGATGGAAATATACTAAAACTAGACTGTGGGGACAGTTGAACAATTCTGGAAATACACATAAG	A	.	PASS	AC=1;AF=0.118011;AFR_AF=0.1286;AMR_AF=0.17;AN=2;CS=DEL_pindel;EAS_AF=0.1389;END=3723381;EUR_AF=0.1054;NS=2504;SAS_AF=0.0583;SITEPOST=0.9995;SVTYPE=DEL;SVP=0.75;SVPD=8|6,2,0	GT	0|1
3	4205161	ALU_umary_ALU_2109	C	<INS:ME:ALU>	.	.	AC=1;AF=0.375799;AFR_AF=0.3253;AMR_AF=0.3689;AN=2;CS=ALU_umary;EAS_AF=0.3046;EUR_AF=0.4722;MEINFO=AluUndef,1,281,+;NS=2504;SAS_AF=0.4233;SITEPOST=0.9997;SVLEN=280;SVTYPE=ALU;TSD=AAGAAAATCTC	GT	1|0
3	6525411	ALU_umary_ALU_2124	T	<INS:ME:ALU>	.	.	AC=1;AF=0.0800719;AFR_AF=0.0461;AMR_AF=0.0908;AN=2;CS=ALU_umary;EAS_AF=0.0893;EUR_AF=0.1034;MEINFO=AluYa5,38,281,-;NS=2504;SAS_AF=0.0849;SITEPOST=1;SVLEN=243;SVTYPE=ALU;TSD=TGGCCTTCTTTTTT	GT	1|0
3	6650202	UW_VH_1720	G	<CN0>	100	PASS	AC=1;AF=0.0593051;AFR_AF=0.0053;AMR_AF=0.098;AN=2;CIEND=0,397;CIPOS=-394,0;CS=DEL_union;EAS_AF=0.002;END=6654630;EUR_AF=0.165;MC=EM_DL_DEL62559,BI_GS_DEL1_B3_P0501_20,SI_BD_2893,YL_CN_BEB_545;NS=2504;SAS_AF=0.0552;SVTYPE=DEL;SVP=1.0;SVPD=8|8,0,0	GT	1|0
3	6700872	BI_GS_DEL1_B4_P0501_172	C	<CN0>	100	PASS	AC=1;AF=0.317492;AFR_AF=0.1392;AMR_AF=0.3573;AN=2;CIEND=0,0;CIPOS=0,0;CS=DEL_union;EAS_AF=0.4236;END=6701254;EUR_AF=0.3588;MC=UW_VH_267;NS=2504;SAS_AF=0.3783;SVTYPE=DEL;SVP=1.0;SVPD=9|9,0,0	GT	0|1
3	7130385	ALU_umary_ALU_2129	T	<INS:ME:ALU>	.	.	AC=2;AF=0.459465;AFR_AF=0.6316;AMR_AF=0.4006;AN=2;CS=ALU_umary;EAS_AF=0.3681;EUR_AF=0.3966;MEINFO=AluYb6_2,26,263,-;NS=2504;SAS_AF=0.4274;SITEPOST=1;SVLEN=237;SVTYPE=ALU;TSD=CACTGATTTCTTATT	GT	1|1
3	7133401	ALU_umary_ALU_2130	T	<INS:ME:ALU>	.	.	AC=1;AF=0.352236;AFR_AF=0.4516;AMR_AF=0.3055;AN=2;CS=ALU_umary;EAS_AF=0.3214;EUR_AF=0.2972;MEINFO=AluYb8,1,274,+;NS=2504;SAS_AF=0.3395;SITEPOST=1;SVLEN=273;SVTYPE=ALU;TSD=AAATAACTTAATT	GT	0|1
3	8325606	BI_GS_DEL1_B5_P0503_440	A	<CN0>	100	PASS	AC=1;AF=0.144968;AFR_AF=0.0287;AMR_AF=0.1383;AN=2;CIEND=-1,1;CIPOS=-1,1;CS=DEL_union;EAS_AF=0.2183;END=8326807;EUR_AF=0.2475;MC=UW_VH_11202,YL_CN_PUR_802,UW_VH_11773,UW_VH_13315,EM_DL_DEL10675403,UW_VH_14442,SI_BD_2903,UW_VH_25241,YL_CN_ITU_660,UW_VH_268;NS=2504;SAS_AF=0.1258;SVTYPE=DEL;SVP=1.0;SVPD=8|8,0,0	GT	0|1
3	10397456	DEL_pindel_7199	TAGAACTACTTGTCCTTTCCGGCCGGGCGCGGTGGCTCACGCCTGTAATCCCAGCACTTTGGGAGGCCGAGGCGGGCGGATCACGAGGTCAGGAGATCGAGACCATCCTGGCTAACACGGTGAAACCCCGTCTCTACTAAAAAAATACAAAAAATTAGCCGGGCGTGGTAGCGGGCGCCTGTAGTCCCAGCTACTCGGGAGGCTGAGGCAGGGGAATGGCGTGAACCCGGGAGGCGGAGCTTGCAGTGAGCCGAGATCGCGCCACTGCACTCCAGCCTGGGCGACAGAGCGAGACTCCGTCTCAAAAAAAAAAAAAAAAAAAAAAAAAAAAAAAAAAAAAAAAAAAAAAA	T	.	PASS	AC=1;AF=0.477636;AFR_AF=0.416;AMR_AF=0.4597;AN=2;CS=DEL_pindel;EAS_AF=0.5942;END=10397805;EUR_AF=0.4105;MEINFO=AluYc1,1,281,+;NS=2504;SAS_AF=0.5225;SITEPOST=0.9876;SVTYPE=DEL_ALU	GT	0|1
3	11108255	BI_GS_DEL1_B3_P0506_3	C	<CN0>	100	PASS	AC=1;AF=0.116813;AFR_AF=0.1256;AMR_AF=0.0706;AN=2;CIEND=-2,3;CIPOS=-2,3;CS=DEL_union;EAS_AF=0.2887;END=11111870;EUR_AF=0.0517;MC=EM_DL_DEL62816,SI_BD_2927,YL_CN_CHB_696,UW_VH_2877,YL_CN_GWD_920;NS=2504;SAS_AF=0.0276;SVTYPE=DEL;SVP=1.0;SVPD=9|9,0,0	GT	1|0
3	12137073	ALU_umary_ALU_2157	A	<INS:ME:ALU>	.	.	AC=1;AF=0.302117;AFR_AF=0.2874;AMR_AF=0.2968;AN=2;CS=ALU_umary;EAS_AF=0.3363;EUR_AF=0.3221;MEINFO=AluUndef,1,269,-;NS=2504;SAS_AF=0.2699;SITEPOST=1;SVLEN=268;SVTYPE=ALU;TSD=null	GT	0|1
3	12196517	DEL_pindel_7229	CTCCTTTTCACCTTTCAGACGAGATCGGGCGCGTTCAGGGTGGTATGGCCGTAGAT	C	.	PASS	AC=1;AF=0.621805;AFR_AF=0.5371;AMR_AF=0.647;AN=2;CS=DEL_pindel;EAS_AF=0.63;END=12196572;EUR_AF=0.67;NS=2504;SAS_AF=0.6605;SITEPOST=0.9852;SVTYPE=DEL;SVP=0.875;SVPD=8|7,1,0	GT	0|1
3	12818468	ALU_umary_ALU_2160	T	<INS:ME:ALU>	.	.	AC=1;AF=0.260184;AFR_AF=0.3177;AMR_AF=0.2723;AN=2;CS=ALU_umary;EAS_AF=0.1379;EUR_AF=0.4105;MEINFO=AluUndef,7,280,-;NS=2504;SAS_AF=0.1452;SITEPOST=1;SVLEN=273;SVTYPE=ALU;TSD=GGGGCTGTTGTTTATT	GT	0|1
3	13141433	BI_GS_DEL1_B5_P0508_155	C	<CN0>	100	PASS	AC=2;AF=0.0830671;AFR_AF=0.1717;AMR_AF=0.0634;AN=2;CIEND=0,0;CIPOS=0,0;CS=DEL_union;EAS_AF=0;END=13142591;EUR_AF=0.0954;MC=UW_VH_2575,SI_BD_2951;NS=2504;SAS_AF=0.0501;SVTYPE=DEL;SVP=1.0;SVPD=9|9,0,0	GT	1|1
3	16239410	BI_GS_DEL1_B1_P0511_275	C	<CN0>	100	PASS	AC=1;AF=0.212061;AFR_AF=0.2231;AMR_AF=0.2219;AN=2;CIEND=0,0;CIPOS=0,0;CS=DEL_union;EAS_AF=0.2421;END=16241213;EUR_AF=0.2008;MC=SI_BD_2973,YL_CN_CHB_698,YL_CN_CEU_826,UW_VH_8196,EM_DL_DEL10678764,UW_VH_4780;NS=2504;SAS_AF=0.1708;SVTYPE=DEL;SVP=1.0;SVPD=9|9,0,0	GT	0|1
3	18729954	BI_GS_DEL1_B4_P0513_169	T	<CN0>	100	PASS	AC=1;AF=0.0954473;AFR_AF=0.0545;AMR_AF=0.085;AN=2;CIEND=0,0;CIPOS=0,0;CS=DEL_union;EAS_AF=0.124;END=18730777;EUR_AF=0.0994;MC=DEL_pindel_7387,UW_VH_1721;NS=2504;SAS_AF=0.1247;SVTYPE=DEL;SVP=1.0;SVPD=9|9,0,0	GT	0|1
3	18995917	ALU_umary_ALU_2187	T	<INS:ME:ALU>	.	.	AC=1;AF=0.0511182;AFR_AF=0.0136;AMR_AF=0.0274;AN=2;CS=ALU_umary;EAS_AF=0.0258;EUR_AF=0.1153;MEINFO=AluYa5,1,279,-;NS=2504;SAS_AF=0.0787;SITEPOST=1;SVLEN=278;SVTYPE=ALU;TSD=GAGATTTTGTTT	GT	0|1
3	19035452	ALU_umary_ALU_2188	T	<INS:ME:ALU>	.	.	AC=1;AF=0.396166;AFR_AF=0.2791;AMR_AF=0.4078;AN=2;CS=ALU_umary;EAS_AF=0.4722;EUR_AF=0.4493;MEINFO=AluUndef,1,272,+;NS=2504;SAS_AF=0.4131;SITEPOST=1;SVLEN=271;SVTYPE=ALU;TSD=AAAACCAAGGTCAT	GT	1|0
3	21457497	DEL_pindel_7440	GCATGAACTTCTTTTTTTTTTTTTTTTTTTTTTTTTTGAGACGGAGTCTCGCTCTGTCGCCCAGGTCGGACTGCGGACTGCAGTGGCGCAATCTCGGCTCACTGCAAGCTCCGCTTCCCGGGTTCACGCCATTCTCCTGCCTCAGCCTCCCGAGTAGCTGGGACTACAGGCGCCCGCCACCGCGCCCGGCTAATTTTTTGTATTTTTAGTAGAGACGGGGTTTCACCTTGTTAGCCAGGATGGTCTCGATCTCCTGACCTCATGATCCACCCGCCTCGGCCTCCCAAAGTGCTGGGATTACAGGCGTGAGCCACCGCGCCCGGC	G	.	PASS	AC=1;AF=0.639177;AFR_AF=0.7511;AMR_AF=0.5605;AN=2;CS=DEL_pindel;EAS_AF=0.6062;END=21457820;EUR_AF=0.6322;MEINFO=AluYb6_2,2,281,-;NS=2504;SAS_AF=0.5849;SITEPOST=0.9909;SVTYPE=DEL_ALU	GT	1|0
3	21723722	BI_GS_DEL1_B2_P0516_489	A	<CN0>	100	PASS	AC=1;AF=0.0734824;AFR_AF=0.0719;AMR_AF=0.0375;AN=2;CIEND=0,0;CIPOS=0,0;CS=DEL_union;EAS_AF=0.1111;END=21725954;EUR_AF=0.0666;MC=UW_VH_2356,EM_DL_DEL63091,UW_VH_21237,SI_BD_2994,YL_CN_CEU_833;NS=2504;SAS_AF=0.0695;SVTYPE=DEL;SVP=1.0;SVPD=9|9,0,0	GT	0|1
3	23764057	DEL_pindel_7477	TAAAATGTTTGATACAAGGCCGGGCGCAGTGGCTCACGCCTGTAATCCCAGCACTTTGGGAGGCCGAGGTGGGTGGATCACGAGGTCAGGAGATCGAGACCATCCTGGCTAGCACGGTGAAACCCCTTCTCTACTAAAAATACAAAAAATTAGCCGGGAGCGGTGGCGGGCGCCTGTAGTCCCAGCTACTCGGGAGGCTGAGGCGGGAGAATGCCGTGAACCCGGGAGGCGGAGCTTGCAGTGAGCGGAGATCGCGCCACTGCACTCCAGCCTGGGTGACAGAGAGAGACTCCGTCTCAAAAAAAAAAAAAAAAAAAAAAAAAAAAAAAAA	T	.	PASS	AC=1;AF=0.404553;AFR_AF=0.3132;AMR_AF=0.3156;AN=2;CS=DEL_pindel;EAS_AF=0.5089;END=23764387;EUR_AF=0.4076;MEINFO=AluY,1,281,+;NS=2504;SAS_AF=0.4806;SITEPOST=0.9976;SVTYPE=DEL_ALU	GT	0|1
3	24090786	DEL_pindel_7482	TTATTCTTGTTTTTTTTTTTTTTTTTTTTTTTTTTGAGACGGAGTCTCGCTCTGTGGCCCAGGCTGGAGTGCAGTGGCGCAATCTCGGCTCACTGCAAGCTCCGCCTCCCGGGTTCACGCCATTCTCCTGCCTCAGCCTCCCGAGTAGCTGGGACTACAGGCGCCCGCCATCACGCCCGGCTAATTTTTTTGTATTTTTAGTAGAGACGGGGTTTCACCGTGTTAGCCAGGATGGTCTCGATCTCCTGACCTCGTGA	T	.	PASS	AC=1;AF=0.514177;AFR_AF=0.6475;AMR_AF=0.4236;AN=2;CS=DEL_pindel;EAS_AF=0.5665;END=24091042;EUR_AF=0.4135;MEINFO=AluYi,61,281,-;NS=2504;SAS_AF=0.4479;SITEPOST=0.9981;SVTYPE=DEL_ALU	GT	0|1
3	24987874	L1_umary_LINE1_564	T	<INS:ME:LINE1>	.	.	AC=1;AF=0.169928;AFR_AF=0.0197;AMR_AF=0.1052;AN=2;CS=L1_umary;EAS_AF=0.2976;EUR_AF=0.2097;MEINFO=LINE1,3182,6018,-;NS=2504;SAS_AF=0.2464;SITEPOST=1;SVLEN=2836;SVTYPE=LINE1;TSD=CAGAGTGATAATTTTTT	GT	1|0
3	25030880	UW_VH_3644	T	<CN0>	100	PASS	AC=1;AF=0.515176;AFR_AF=0.5318;AMR_AF=0.6081;AN=2;CIEND=0,486;CIPOS=-582,0;CS=DEL_union;EAS_AF=0.5397;END=25032246;EUR_AF=0.4135;MC=YL_CN_TSI_633,SI_BD_3013,UW_VH_16306,BI_GS_DEL1_B1_P0520_28;NS=2504;SAS_AF=0.5061;SVTYPE=DEL;SVP=1.0;SVPD=8|8,0,0	GT	0|1
3	25278459	ALU_umary_ALU_2227	T	<INS:ME:ALU>	.	.	AC=1;AF=0.138978;AFR_AF=0.1445;AMR_AF=0.0793;AN=2;CS=ALU_umary;EAS_AF=0.1091;EUR_AF=0.1292;MEINFO=AluUndef,1,281,-;NS=2504;SAS_AF=0.2147;SITEPOST=1;SVLEN=280;SVTYPE=ALU;TSD=TCCTGTTTCTTT	GT	0|1
3	26123847	DEL_pindel_7524	TACATTTATACATACATACATAAATACATAACATATACTTGCATATATGTGTGTGGGTATATATATGTGTGTGTGTGTGTGCATATATATATATATATATATATATGCAAGTTAACAGAATAATATGGA	T	.	PASS	AC=2;AF=0.646765;AFR_AF=0.261;AMR_AF=0.6888;AN=2;CS=DEL_pindel;EAS_AF=0.9286;END=26123975;EUR_AF=0.7922;NS=2504;SAS_AF=0.6984;SITEPOST=0.9978;SVTYPE=DEL;SVP=1.0;SVPD=8|8,0,0	GT	1|1
3	26450940	BI_GS_DEL1_B5_P0521_520	G	<CN0>	100	PASS	AC=1;AF=0.311302;AFR_AF=0.025;AMR_AF=0.4726;AN=2;CIEND=0,1;CIPOS=0,1;CS=DEL_union;EAS_AF=0.3115;END=26452301;EUR_AF=0.492;MC=YL_CN_CEU_840,UW_VH_11671,YL_CN_ITU_674,YL_CN_GBR_654,UW_VH_13448,UW_VH_14460,YL_CN_TSI_636,UW_VH_1386,YL_CN_PJL_717,YL_CN_PUR_824,YL_CN_CLM_582,EM_DL_DEL10682604;NS=2504;SAS_AF=0.3978;SVTYPE=DEL;SVP=1.0;SVPD=9|9,0,0	GT	0|1
3	26451164	BI_GS_DEL1_B4_P0521_110	G	<CN0>	100	PASS	AC=1;AF=0.311302;AFR_AF=0.025;AMR_AF=0.4726;AN=2;CIEND=-17,18;CIPOS=-17,18;CS=DEL_union;EAS_AF=0.3115;END=26451660;EUR_AF=0.492;NS=2504;SAS_AF=0.3978;SVTYPE=DEL;SVP=0.3333333333333333;SVPD=9|3,6,0	GT	0|1
3	26469887	DEL_pindel_7537	CACTAACAATGAAATATAACTTTATCTTTTTAAATTTGGGTGTTTATTTTTGACTCTAACAGCCATCTCTTTGGAGAAGTAATTAGCTTCTTAGTA	C	.	PASS	AC=1;AF=0.167133;AFR_AF=0.0545;AMR_AF=0.1614;AN=2;CS=DEL_pindel;EAS_AF=0.375;END=26469982;EUR_AF=0.1392;NS=2504;SAS_AF=0.138;SITEPOST=0.9997;SVTYPE=DEL;SVP=0.875;SVPD=8|7,1,0	GT	1|0
3	28707068	ALU_umary_ALU_2247	G	<INS:ME:ALU>	.	.	AC=1;AF=0.309505;AFR_AF=0.1293;AMR_AF=0.4035;AN=2;CS=ALU_umary;EAS_AF=0.4315;EUR_AF=0.3469;MEINFO=AluUndef,50,281,+;NS=2504;SAS_AF=0.3221;SITEPOST=1;SVLEN=231;SVTYPE=ALU;TSD=AAAAGCCCCAGAGATATCACGTGG	GT	0|1
3	28840179	ALU_umary_ALU_2248	G	<INS:ME:ALU>	.	.	AC=2;AF=0.184505;AFR_AF=0.0522;AMR_AF=0.2349;AN=2;CS=ALU_umary;EAS_AF=0.2817;EUR_AF=0.1551;MEINFO=AluUndef,2,280,+;NS=2504;SAS_AF=0.2577;SITEPOST=1;SVLEN=278;SVTYPE=ALU;TSD=AAAAAACAGAACTTTG	GT	1|1
3	31881398	ALU_umary_ALU_2265	A	<INS:ME:ALU>	.	.	AC=1;AF=0.499002;AFR_AF=0.298;AMR_AF=0.5259;AN=2;CS=ALU_umary;EAS_AF=0.6012;EUR_AF=0.5706;MEINFO=AluUndef,1,275,+;NS=2504;SAS_AF=0.5726;SITEPOST=1;SVLEN=274;SVTYPE=ALU;TSD=AGAAGAATGGGTTTCA	GT	1|0
3	32102050	BI_GS_DEL1_B1_P0527_95	C	<CN0>	100	PASS	AC=1;AF=0.490615;AFR_AF=0.2284;AMR_AF=0.6311;AN=2;CIEND=0,0;CIPOS=0,0;CS=DEL_union;EAS_AF=0.4147;END=32107887;EUR_AF=0.6928;MC=YL_CN_ASW_722,YL_CN_CLM_587,SI_BD_3058,EM_DL_DEL63333,UW_VH_4625;NS=2504;SAS_AF=0.6155;SVTYPE=DEL;SVP=1.0;SVPD=8|8,0,0	GT	0|1
3	32806741	EM_DL_DEL10685044	C	<CN0>	100	PASS	AC=1;AF=0.760783;AFR_AF=0.7073;AMR_AF=0.8228;AN=2;CIEND=-150,150;CIPOS=-150,150;CS=DEL_union;EAS_AF=0.7669;END=32808056;EUR_AF=0.8012;MC=UW_VH_11754,YL_CN_MSL_622,YL_CN_CHB_712,YL_CN_KHV_719,YL_CN_PEL_624,UW_VH_276,YL_CN_PJL_721,YL_CN_GWD_953,YL_CN_CEU_845,YL_CN_ACB_776,YL_CN_STU_671,YL_CN_CDX_602,YL_CN_LWK_659,UW_VH_18688,YL_CN_CLM_588,YL_CN_FIN_661,UW_VH_11726,UW_VH_13803,YL_CN_GBR_658,YL_CN_ESN_729,YL_CN_BEB_557,YL_CN_ITU_677,YL_CN_YRI_907,YL_CN_PUR_827,BI_GS_DEL1_B1_P0527_670,YL_CN_CHS_693,YL_CN_MXL_565,YL_CN_JPT_741;NS=2504;SAS_AF=0.7413;SVTYPE=DEL;SVP=1.0;SVPD=9|9,0,0	GT	0|1
3	32940758	DEL_pindel_7674	ATCCAAGAGGATTGATGACATGTCCACACAAAAACTAGTACATGAATGTTCATAGCAACATGATTCATAATAGCCCCAAATGCAGGCAACCCAAATT	A	.	PASS	AC=1;AF=0.177316;AFR_AF=0.1407;AMR_AF=0.2219;AN=2;CS=DEL_pindel;EAS_AF=0.0208;END=32940854;EUR_AF=0.2982;NS=2504;SAS_AF=0.2321;SITEPOST=1;SVTYPE=DEL;SVP=1.0;SVPD=8|8,0,0	GT	1|0
3	33300939	DEL_pindel_7677	TAAAATCTGGGCCGGGCGCGGTGGCTCACGCCTGTAATCCCAGCACTTTGGGAGGCCGAGGCGGGCGGATCACGAGGTCAGGAGATCGAGACCATCCTGGCTAACACGGTGAAACCCTGTCTCTACTAAAAGTACAAAAAATTAGCCGGGCGAGGTGGCGGGCGCCTGTAGTCCCAGCTACTCGGGAGGCTGAGGCAGGAGAATGGCGTGAACCCCAGGGGGCGGAGCCTGCAGTGAGCCGAGATTGCGCCACTGCACTCCAGCCTGGGCGACAGCGAGACTCCGTCTCAAAAAAAAAAAAAAAAAAAA	T	.	PASS	AC=1;AF=0.259984;AFR_AF=0.292;AMR_AF=0.3112;AN=2;CS=DEL_pindel;EAS_AF=0.3175;END=33301247;EUR_AF=0.1322;MEINFO=AluYe,1,281,+;NS=2504;SAS_AF=0.2526;SITEPOST=0.9989;SVTYPE=DEL_ALU	GT	1|0
3	33553189	DEL_pindel_7684	TAAGAACACGTAAAAATAAAACAAACAACCCCATCAAAAAGTGGGCGAAGGACATGAACAGACACTTCTCAAAAGAAGACATTTATGCAGCCAAAAAACACATGAAGAAATGCTCATCATCACTGGCCATCAGAGAAATGCAAATCAAAACCACTATGAGATATCATCTCACACCAGTTAGAATGGCAATCATTAAAAAGTCAGGAAACAACAGGTGCTGGAGAGGATGTGGAGAAATAGGAACACTTTTACACTGTTGGTGGGACTGTAAACTAGTTCAACCATTGTGGAAGTCAGTGTGGCGATTCCTCAGGGATCTAGAACTAGAAATACCATTTGACCCAGCCATCCCATTACTGGGTATATACCCAAATGACTATAAATCATGCTGCTATAAAGACACATGCACACGTATGTTTATTGCGGCACTATTCACAATAGCAAAGACTTGGAACCAACCCAAATGTCCAACAATGATAGACTGGATTAAGAAAATGTGGCACATATACACCATGGAATACTATGCAGCCATAAAAAATGATGAGTTCATATCCTTTGTAGGGACATGGATGAAATTGGAAACCATCATTCTCAGTAAACTATCGCAAGAACAAAAAACCAAACACCGCATATTCTCACTCATAGGTGGGAATTGAACAATGAGATCACATGGACACAGGAAGGGGAATATCACACTCTGGGGACTGTGGTGGGGTCGGGGGAGGGGGGAGGGATAGCATTGGGAGATATACCTAATGCTAGATGACACATTAGTGGGTGCAGCGCACCAGCATGGCACATGTATACATATGTAACTAACCTGCACAATGTGCACATGTACCCTAAAACTTAGAGTATAATAAAAAAAAAAAAAAAAAAAAAAAAAA	T	.	PASS	AC=1;AF=0.278155;AFR_AF=0.2519;AMR_AF=0.3617;AN=2;CS=DEL_pindel;EAS_AF=0.2698;END=33554075;EUR_AF=0.2803;MEINFO=LINE1,5537,5600,+;NS=2504;SAS_AF=0.2607;SITEPOST=0.99455;SVTYPE=DEL_LINE1	GT	1|0
3	35051657	DEL_pindel_7727	ATATTTAAATTCTTTTTTTTTTTTTTTTTTTTTTTTTTTTTGAGACGGAGTCTCGCTCTGTCGCCCAGGTCGGACTGCGGACTGCAGTGGCGCAATCTCGGCTCACTGCAAGCTCCGCTTCCCGGGTTCACGCCATTCTCCTGCCTCAGCCTCCCGAGTAGCTGGGACTACAGGCGCCCGCCACCGCGCCCGGCTAATTTTTTGTATTTTTAGTAGAGACGGGGTTTCACCTTGTTAGCCAGGATGGTCTCGATCTCCTGACCTCATGATCCACCCGCCTCGGCCTCCCAAAGTGCTGGGATTACAGGCGTGAGCCACCGCGCCCGGCC	A	.	PASS	AC=1;AF=0.6873;AFR_AF=0.7012;AMR_AF=0.6844;AN=2;CS=DEL_pindel;EAS_AF=0.6845;END=35051985;EUR_AF=0.6501;MEINFO=AluYb6_2,1,281,-;NS=2504;SAS_AF=0.7117;SITEPOST=0.9502;SVTYPE=DEL_ALU	GT	0|1
3	36108120	DEL_pindel_7740	GCGTTTCTTTTGTTTTTTTTTTTTTTTTTTTTTTTTTTTGAGACGGAGTCTCGCTCTGTCGCCCAGGCTGGAGTGCAGTGGCGCAATCTCGGCTCACTGCAAGCTCCGCCTCTCGGGTTCACGCCATTCTCCTGCCTCAGCCTCCCGAGTAGCTGGGACTACAGGCGCCCGCCACTACGCCCGGCTAATTTTTTGTATTTTTAGTAGAGACGGGGTTTCACCGTGTTAGCCAGGATGGTCTCGATCTCCTGACCTCGTGATCCGCCCGCCTCGGCCTCCCAAAGTGCTGGGATTACAGGCGTGAGCCACCGCGCCCGGC	G	.	PASS	AC=1;AF=0.514577;AFR_AF=0.2799;AMR_AF=0.5173;AN=2;CS=DEL_pindel;EAS_AF=0.7093;END=36108438;EUR_AF=0.5318;MEINFO=AluYa1_1,2,281,-;NS=2504;SAS_AF=0.6115;SITEPOST=0.99725;SVTYPE=DEL_ALU	GT	1|0
3	37604440	ALU_umary_ALU_2294	A	<INS:ME:ALU>	.	.	AC=1;AF=0.0976438;AFR_AF=0.0212;AMR_AF=0.2017;AN=2;CS=ALU_umary;EAS_AF=0.1815;EUR_AF=0.0905;MEINFO=AluUndef,1,280,-;NS=2504;SAS_AF=0.0481;SITEPOST=1;SVLEN=279;SVTYPE=ALU;TSD=AAAACCATA	GT	0|1
3	38399708	ALU_umary_ALU_2298	T	<INS:ME:ALU>	.	.	AC=1;AF=0.334065;AFR_AF=0.2474;AMR_AF=0.3386;AN=2;CS=ALU_umary;EAS_AF=0.379;EUR_AF=0.3559;MEINFO=AluUndef,22,264,+;NS=2504;SAS_AF=0.3793;SITEPOST=1;SVLEN=242;SVTYPE=ALU;TSD=AAAAGTTTGGT	GT	1|0
3	38626082	L1_umary_LINE1_580	G	<INS:ME:LINE1>	.	.	AC=1;AF=0.277556;AFR_AF=0.2269;AMR_AF=0.245;AN=2;CS=L1_umary;EAS_AF=0.4345;EUR_AF=0.2445;MEINFO=LINE1,3,6014,+;NS=2504;SAS_AF=0.2413;SITEPOST=1;SVLEN=6011;SVTYPE=LINE1;TSD=AAAACAGAATGAGTAAATAATG	GT	0|1
3	41336622	BI_GS_DEL1_B1_P0536_358	A	<CN0>	100	PASS	AC=1;AF=0.253994;AFR_AF=0.2451;AMR_AF=0.2176;AN=2;CIEND=-10,10;CIPOS=-10,10;CS=DEL_union;EAS_AF=0.0714;END=41337193;EUR_AF=0.3459;MC=DEL_pindel_7818;NS=2504;SAS_AF=0.3855;SVTYPE=DEL;SVP=1.0;SVPD=9|9,0,0	GT	0|1
3	42898420	ALU_umary_ALU_2319	T	<INS:ME:ALU>	.	.	AC=1;AF=0.253594;AFR_AF=0.0242;AMR_AF=0.3862;AN=2;CS=ALU_umary;EAS_AF=0.4683;EUR_AF=0.2674;MEINFO=AluUndef,1,271,-;NS=2504;SAS_AF=0.2342;SITEPOST=1;SVLEN=270;SVTYPE=ALU;TSD=GAGCCTAATTCTT	GT	0|1
3	45542662	ALU_umary_ALU_2325	T	<INS:ME:ALU>	.	.	AC=1;AF=0.343251;AFR_AF=0.0635;AMR_AF=0.4207;AN=2;CS=ALU_umary;EAS_AF=0.4861;EUR_AF=0.4364;MEINFO=AluUndef,3,281,-;NS=2504;SAS_AF=0.4233;SITEPOST=1;SVLEN=278;SVTYPE=ALU;TSD=TGGAATTTTT	GT	0|1
3	45768351	DEL_pindel_7901	TGCTTTATTTCTTTTTTTTTTTTTTTTTTTTTTTTTTTGAGACGGAGTCTCGCTCTGTCACCCAGGCCGGACTGCGGACTGCAGTGGCGCAATCTCGGCTCACTGCAAGCTCCGCTTCCCGGGTTCACGCCATTCTCCTGCCTCAGCCTCCCGAGTAGCTGGGACTACAGGCGCCCGCCACCGCGCCCGGCTAATTTTTTGTATTTTTAGTAGAGACGGGGTTTCACCTTGTTAGCCAGGATGGTCTCGATCTCCTGACCTCATGATCCACCCGCCTCGGCCTCCCAAAGTGCTGGGATTACAGGCGTGAGCCACCGCGCCCGGCC	T	.	PASS	AC=1;AF=0.49401;AFR_AF=0.556;AMR_AF=0.5231;AN=2;CS=DEL_pindel;EAS_AF=0.3661;END=45768676;EUR_AF=0.6272;MEINFO=AluYb6_2,1,281,-;NS=2504;SAS_AF=0.3845;SITEPOST=0.9987;SVTYPE=DEL_ALU	GT	0|1
3	45831051	DEL_pindel_7904	TCAAAAAATATTACATGATTTTGGAAAGGATTAAAATAAGTTAATTTTGAAAAAG	T	.	PASS	AC=1;AF=0.351637;AFR_AF=0.382;AMR_AF=0.3559;AN=2;CS=DEL_pindel;EAS_AF=0.4752;END=45831105;EUR_AF=0.2445;NS=2504;SAS_AF=0.2904;SITEPOST=0.9997;SVTYPE=DEL;SVP=0.875;SVPD=8|7,1,0	GT	1|0
3	47490669	BI_GS_DEL1_B1_P0542_369	C	<CN0>	100	PASS	AC=1;AF=0.404353;AFR_AF=0.2716;AMR_AF=0.428;AN=2;CIEND=0,0;CIPOS=0,0;CS=DEL_union;EAS_AF=0.5367;END=47493444;EUR_AF=0.3946;MC=YL_CN_PEL_635,EM_DL_DEL63708,UW_VH_280,SI_BD_3134;NS=2504;SAS_AF=0.4407;SVTYPE=DEL;SVP=1.0;SVPD=8|8,0,0	GT	0|1
3	47782873	ALU_umary_ALU_2333	A	<INS:ME:ALU>	.	.	AC=1;AF=0.349641;AFR_AF=0.2383;AMR_AF=0.3444;AN=2;CS=ALU_umary;EAS_AF=0.4246;EUR_AF=0.4374;MEINFO=AluYc1,1,281,+;NS=2504;SAS_AF=0.3364;SITEPOST=1;SVLEN=280;SVTYPE=ALU;TSD=AAAAATTATTGCTA	GT	1|0
3	48746088	ALU_umary_ALU_2340	A	<INS:ME:ALU>	.	.	AC=1;AF=0.0595048;AFR_AF=0.1059;AMR_AF=0.0533;AN=2;CS=ALU_umary;EAS_AF=0.0268;EUR_AF=0.0746;MEINFO=AluYb6_2,1,276,-;NS=2504;SAS_AF=0.0194;SITEPOST=1;SVLEN=275;SVTYPE=ALU;TSD=null	GT	0|1
3	49494276	DEL_pindel_7990	TGATGGTAACTTTTTTTTTTTTTTTTTTTTTTTTTTTTTTTTTTTTTCGAGACGGAGTCTCGCTCTGTCGCCCAGGCTGGAGTGCAGTGGCGGGATCTCGGCTCACTGCAAGCTCCGCCTCCCGGGTTCATGCCATTCTCCTGCCTCAGCCTCCCAAGTAGCTGGGACTACAGGCGCCCGCCACTACGCCCGGCTAATTTTTTGTATTTTTAGTAGAGACGGGGTTTCACCGTTTTAGCCGGGATGGTCTCGATCTCCTGACCTCGTGATCCGCCCGCCTCGGCCTCCCAAAGTGCTGGGATTACAGGCGTGAGCCACCGCGCCCGGCCC	T	.	PASS	AC=1;AF=0.807109;AFR_AF=0.7542;AMR_AF=0.8184;AN=2;CS=DEL_pindel;EAS_AF=0.8274;END=49494605;EUR_AF=0.837;MEINFO=AluYa5,1,281,-;NS=2504;SAS_AF=0.819;SITEPOST=0.9806;SVTYPE=DEL_ALU	GT	1|0
3	50063039	ALU_umary_ALU_2346	T	<INS:ME:ALU>	.	.	AC=1;AF=0.115615;AFR_AF=0.0598;AMR_AF=0.1066;AN=2;CS=ALU_umary;EAS_AF=0.1696;EUR_AF=0.1034;MEINFO=AluUndef,27,281,-;NS=2504;SAS_AF=0.1544;SITEPOST=1;SVLEN=254;SVTYPE=ALU;TSD=TTTTTTTTTTTTTT	GT	1|0
3	50879175	ALU_umary_ALU_2347	T	<INS:ME:ALU>	.	.	AC=1;AF=0.534744;AFR_AF=0.4592;AMR_AF=0.438;AN=2;CS=ALU_umary;EAS_AF=0.4782;EUR_AF=0.668;MEINFO=AluUndef,2,280,-;NS=2504;SAS_AF=0.6268;SITEPOST=1;SVLEN=278;SVTYPE=ALU;TSD=TATTGTTACCTTTTCT	GT	0|1
3	55358446	DEL_pindel_8107	TTCTCCTGCCTCGGCGTCCCCAGTAGCTGGGATTACAGGTATGTGCCACCATGCCCACCTAACTGGGGCCTGCCTCAGATAAATTGTAAAAGAA	T	.	PASS	AC=2;AF=0.458067;AFR_AF=0.447;AMR_AF=0.4986;AN=2;CS=DEL_pindel;EAS_AF=0.6984;END=55358539;EUR_AF=0.3161;NS=2504;SAS_AF=0.3425;SITEPOST=0.9998;SVTYPE=DEL;SVP=1.0;SVPD=8|8,0,0	GT	1|1
3	55788580	L1_umary_LINE1_590	A	<INS:ME:LINE1>	.	.	AC=1;AF=0.373003;AFR_AF=0.1952;AMR_AF=0.3026;AN=2;CS=L1_umary;EAS_AF=0.4464;EUR_AF=0.4334;MEINFO=LINE1,1,6010,+;NS=2504;SAS_AF=0.5256;SITEPOST=1;SVLEN=6009;SVTYPE=LINE1;TSD=AAATATGAATTTA	GT	1|0
3	56604704	BI_GS_DEL1_B1_P0551_612	A	<CN0>	100	PASS	AC=2;AF=0.648762;AFR_AF=0.6029;AMR_AF=0.7839;AN=2;CIEND=0,0;CIPOS=0,0;CS=DEL_union;EAS_AF=0.5417;END=56604961;EUR_AF=0.8459;MC=DEL_pindel_8129,UW_VH_283;NS=2504;SAS_AF=0.5225;SVTYPE=DEL;SVP=1.0;SVPD=8|8,0,0	GT	1|1
3	57564192	ALU_umary_ALU_2369	T	<INS:ME:ALU>	.	.	AC=1;AF=0.0720847;AFR_AF=0.0598;AMR_AF=0.0504;AN=2;CS=ALU_umary;EAS_AF=0.0476;EUR_AF=0.0755;MEINFO=AluYa5,1,281,-;NS=2504;SAS_AF=0.1258;SITEPOST=1;SVLEN=280;SVTYPE=ALU;TSD=null	GT	0|1
3	59852903	L1_umary_LINE1_597	A	<INS:ME:LINE1>	.	.	AC=1;AF=0.544329;AFR_AF=0.7148;AMR_AF=0.3487;AN=2;CS=L1_umary;EAS_AF=0.5714;EUR_AF=0.4652;MEINFO=LINE1,5089,6018,-;NS=2504;SAS_AF=0.5061;SITEPOST=1;SVLEN=929;SVTYPE=LINE1;TSD=AATAATCAGCAGAACCA	GT	0|1
3	61475048	DEL_pindel_8250	AAGCTTACATGTTTTTTTTTTTTTTTTTTTTTTTTTTTTTTTTGAGACGGAGTCTCGCTCTGTCGCCCAGGCTGGAGTGCAGTGGCGCAATCTCGGCTCACTGCAAGCTCCACCTCCCGGGTTCACGCCATTCTCCTGCCTCAGCCTCCCAAGTAGCTGGGACTACAGGCGCCCGCCACTACGCCCGGCTAATTTTTTGTATTTTTAGTAGAGACGGGGTTTCACCGTTTTAGCCGGGATGGTCTCGATCTCCTGACCTCGTGATCCGCCCGCCTCGGCCTCCCAAAGTGCTGGGATTACAGGCGTGAGCCACCGCGCCCGGCC	A	.	PASS	AC=1;AF=0.240216;AFR_AF=0.3782;AMR_AF=0.2406;AN=2;CS=DEL_pindel;EAS_AF=0.1349;END=61475371;EUR_AF=0.1511;MEINFO=AluYa4_5,1,281,-;NS=2504;SAS_AF=0.2536;SITEPOST=0.9997;SVTYPE=DEL_ALU	GT	0|1
3	65188826	SI_BD_3220	A	<CN0>	100	PASS	AC=1;AF=0.0385383;AFR_AF=0.0015;AMR_AF=0.0504;AN=2;CIEND=-50,238;CIPOS=-238,86;CS=DEL_union;EAS_AF=0.0387;END=65214723;EUR_AF=0.0775;MC=UW_VH_1974,UW_VH_10113,BI_GS_DEL1_B2_P0560_140,YL_CN_CLM_610,EM_DL_DEL64181,UW_VH_10732;NS=2504;SAS_AF=0.0399;SVTYPE=DEL;SVP=1.0;SVPD=8|8,0,0	GT	1|0
3	68634740	UW_VH_2022	G	<CN0>	100	PASS	AC=1;AF=0.455871;AFR_AF=0.2897;AMR_AF=0.3256;AN=2;CIEND=0,567;CIPOS=-516,0;CS=DEL_union;EAS_AF=0.8204;END=68640254;EUR_AF=0.3539;MC=EM_DL_DEL64242,BI_GS_DEL1_B1_P0563_617,SI_BD_3234,YL_CN_TSI_658;NS=2504;SAS_AF=0.502;SVTYPE=DEL;SVP=1.0;SVPD=8|8,0,0	GT	1|0
3	68739655	SI_BD_3235	C	<CN0>	100	PASS	AC=1;AF=0.686701;AFR_AF=0.4516;AMR_AF=0.6066;AN=2;CIEND=-50,233;CIPOS=-233,106;CS=DEL_union;EAS_AF=0.9048;END=68747879;EUR_AF=0.6581;MC=EM_DL_DEL64243,UW_VH_12502,YL_CN_ESN_761;NS=2504;SAS_AF=0.8661;SVTYPE=DEL;SVP=1.0;SVPD=8|8,0,0	GT	1|0
3	70013451	BI_GS_DEL1_B1_P0565_12	C	<CN0>	100	PASS	AC=1;AF=0.29972;AFR_AF=0.351;AMR_AF=0.304;AN=2;CIEND=0,1;CIPOS=0,1;CS=DEL_union;EAS_AF=0.2698;END=70013889;EUR_AF=0.2545;MC=UW_VH_287,DEL_pindel_8387;NS=2504;SAS_AF=0.3047;SVTYPE=DEL;SVP=0.0;SVPD=8|0,8,0	GT	0|1
3	73063077	DEL_pindel_8445	CCACCGCGCCCGGGCTTGTATTTGGATATCTTACCAAAACACAAAAATTTACCTCGTTGTCTTCATGGGCTGCATAATATTTTATTGTTTTGGGTGTTCTTTATTTAACCTGTCTTCTTTGATGGTTTTTTGGGCAGTTTACAGTTACCAACCAATTCAAACAGTGCTTAAGTTAATATACTGGCACAGATGTAAGAGTGGGATTTATGGGTTCATGATTATGTACGTTACTATGTTTGACAGATACTGCCAGCTGGCTTTCCAAAAAACTTGTTCAGTATGTGCTTCTACTAGCAGTATATGAAAGTTATCTCTATATCCATGTTAGCACCAAGCATTATTCAGATTTTAAAATTATTTTTATTTTTATATTTATTTTTGAGACCGGGTCTCACTCTGGCCCAGGCTGGAGTGCAGTGGCATGATCATAGCTTACTGCAACCTCAAACTCCTAGGCTCAAGTGATTTTCCCACCTGA	C	.	PASS	AC=1;AF=0.214257;AFR_AF=0.205;AMR_AF=0.232;AN=2;CS=DEL_pindel;EAS_AF=0.0853;END=73063554;EUR_AF=0.332;NS=2504;SAS_AF=0.226;SITEPOST=0.9991;SVTYPE=DEL;SVP=0.875;SVPD=8|7,1,0	GT	0|1
3	74255420	ALU_umary_ALU_2444	G	<INS:ME:ALU>	.	.	AC=1;AF=0.101238;AFR_AF=0.1172;AMR_AF=0.0548;AN=2;CS=ALU_umary;EAS_AF=0.12;EUR_AF=0.0755;MEINFO=AluYc1,1,281,+;NS=2504;SAS_AF=0.1196;SITEPOST=1;SVLEN=280;SVTYPE=ALU;TSD=AAGAGTTCAGTTCTG	GT	1|0
3	74765412	DEL_pindel_8483	TTAAAGTTATTTTCTTTTTTTTTTTTTTTTTTTTTTTTTTTTTGAGACGGAGTCTCGCTCTGTCGCCCAGGCTGGAGTGCAGTGGCGCGATCTCGGCTCACTGCAAGCTCCGCCTCCCGGGTTCACGCCATTCTCCTGCCTCAGCCTCCCGAGTAGCTGGGACTACAGGCGCCCGCTACCACGCCCGGCTAATTTTTTGTATTTTTAGTAGAGACGGGGTTTCACCGTGTTAGCCAGGATGGTCTCGATCTCCTGACCTCGTGATCCGCCCGCCTCGGCCTCCCAAAGTGCTGGGATTACAGGCGTGAGCCACCGCGCCCGGCC	T	.	PASS	AC=1;AF=0.322085;AFR_AF=0.4039;AMR_AF=0.3386;AN=2;CS=DEL_pindel;EAS_AF=0.1111;END=74765735;EUR_AF=0.4165;MEINFO=AluYc1,1,281,-;NS=2504;SAS_AF=0.32;SITEPOST=0.9954;SVTYPE=DEL_ALU	GT	0|1
3	75583324	BI_GS_CNV_3_75583324_75590596	T	<CN0>	100	PASS	AC=1;AF=0.424521;AFR_AF=0.3449;AMR_AF=0.3703;AN=2;CIEND=0,500;CIPOS=-500,0;CS=DEL_union;EAS_AF=0.4683;END=75590596;EUR_AF=0.4493;NS=2504;SAS_AF=0.5;SVTYPE=DEL;SVP=0.125;SVPD=8|1,7,0	GT	1|0
3	78779425	BI_GS_DEL1_B3_P0573_35	G	<CN0>	100	PASS	AC=2;AF=0.314097;AFR_AF=0.0325;AMR_AF=0.451;AN=2;CIEND=0,0;CIPOS=0,0;CS=DEL_union;EAS_AF=0.2698;END=78779724;EUR_AF=0.493;MC=DEL_pindel_8570;NS=2504;SAS_AF=0.4591;SVTYPE=DEL;SVP=1.0;SVPD=8|8,0,0	GT	1|1
3	81346065	DEL_pindel_8599	TAAAAATGAGTACCTGTGGCCGGGCGCGGTGGCTCACGCCTGTAATCCCAGCACTTTGGGAGGCCAAGGCGGGCGGATCACGAGGTCAGGAGATCGAGACCATCCCGGCTAAAACGGTGAAACCCCGTCTCTACTAAAAATACAAAAAATTAGCCGGGCATAGTGGCGGGCGCCTGTAGTCCCAGCTACTTGGGAGGCTGAGGCAGGAGAATGGCGTGGACCCGGGAGGCGGAGCTTGCAGTGAGCCGAGATCCCGCCACTGCACTCCAGCCTGGGCGACAGAGCGAGACTCCGTCTCAAAAAAAAAAAAAAAAAA	T	.	PASS	AC=2;AF=0.312101;AFR_AF=0.3911;AMR_AF=0.2277;AN=2;CS=DEL_pindel;EAS_AF=0.3899;END=81346380;EUR_AF=0.2684;MEINFO=AluYa5,1,281,+;NS=2504;SAS_AF=0.2301;SITEPOST=0.9994;SVTYPE=DEL_ALU	GT	1|1
3	81907492	DEL_pindel_8609	TAAAAACTGGTAAACCGGCCGGGCGCGGTGGCTCACGCCTGTAATCCCAGCACTTTGGGAGGCCGAGGCGGGCGGATCACGAGGTCAGGAGATCGAGGCCATCCCGGCTAAAACGGTGAAACCCCGTCTCTACTAAAAATACAAAAAAATTAGCCGGGCGTAGTGGCGGGCGCCTGTAGTCCCAGCTACTTGGGAGGCTGAGGCAGGAGAATGGCGTGAACCCGGGAGGCGGAGCTTGCAGTGAGCCGAGATCCCGCCACTGCACTCCAGCCTGGGCGACAGAGCGAGACTCCGTCTCAAAAAAAAAAAAAAAAAAAAAAA	T	.	PASS	AC=2;AF=0.773762;AFR_AF=0.7428;AMR_AF=0.7867;AN=2;CS=DEL_pindel;EAS_AF=0.8046;END=81907812;EUR_AF=0.7734;MEINFO=AluYa5a1,1,281,+;NS=2504;SAS_AF=0.7751;SITEPOST=0.9471;SVTYPE=DEL_ALU	GT	1|1
3	82936656	DEL_pindel_8618	CTAGAACAAAAAACCAAACACCGCATATTCTCACGCATAGGTGGGAATTGAACAATGAGATCACATGGACACAGGAAGGGGAATATCACACTCTGGGGACTGTGGTGGGGTCGGGGGAGGGGGGAGGGATAGCATTGGGAGATATACCTAATGCTAGATGACACGTTAGTGGGTGCAGCGCACCAGCATGGCACATGTATACATATGTAACTAACCTGCACAATGTGCACATGTACCCTAAAACTTAAAGTATAATAAAAAAAAAAAAAAATTAAAAAAAAAAAAAAAGAAAAAAAAATAAA	C	.	PASS	AC=2;AF=0.801917;AFR_AF=0.7632;AMR_AF=0.8343;AN=2;CS=DEL_pindel;EAS_AF=0.994;END=82936957;EUR_AF=0.6571;MEINFO=LINE1,5958,5973,+;NS=2504;SAS_AF=0.7822;SITEPOST=0.9998;SVTYPE=DEL_LINE1	GT	1|1
3	83304066	ALU_umary_ALU_2487	A	<INS:ME:ALU>	.	.	AC=1;AF=0.417532;AFR_AF=0.3843;AMR_AF=0.4207;AN=2;CS=ALU_umary;EAS_AF=0.4415;EUR_AF=0.4205;MEINFO=AluUndef,17,280,-;NS=2504;SAS_AF=0.4325;SITEPOST=1;SVLEN=263;SVTYPE=ALU;TSD=A	GT	0|1
3	84433395	L1_umary_LINE1_627	A	<INS:ME:LINE1>	.	.	AC=1;AF=0.170727;AFR_AF=0.0968;AMR_AF=0.2003;AN=2;CS=L1_umary;EAS_AF=0.1548;EUR_AF=0.168;MEINFO=LINE1,1,6011,+;NS=2504;SAS_AF=0.2689;SITEPOST=1;SVLEN=6010;SVTYPE=LINE1;TSD=TAAAACAGATA	GT	0|1
3	85576571	L1_umary_LINE1_629	G	<INS:ME:LINE1>	.	.	AC=1;AF=0.266374;AFR_AF=0.0582;AMR_AF=0.2968;AN=2;CS=L1_umary;EAS_AF=0.4921;EUR_AF=0.336;MEINFO=LINE1,30,6019,-;NS=2504;SAS_AF=0.2219;SITEPOST=1;SVLEN=5989;SVTYPE=LINE1;TSD=AAAACAAAGAAAGAAAAAATTCTGTGG	GT	0|1
3	86336090	DEL_pindel_8669	GTGAGAGTCTGGAGAAAGAGAACCAGGAAGAAAGCGTATTTCATATTGTGACTTACC	G	.	PASS	AC=1;AF=0.181909;AFR_AF=0.0877;AMR_AF=0.2262;AN=2;CS=DEL_pindel;EAS_AF=0.1925;END=86336146;EUR_AF=0.2475;NS=2504;SAS_AF=0.1994;SITEPOST=0.9963;SVTYPE=DEL;SVP=0.2222222222222222;SVPD=9|2,7,0	GT	0|1
3	87482522	DEL_pindel_8702	ATTAAGGGTATAAATCTATTGAACTAAAGTCATATGTTTATGCACTTGCCTTAGAGGAGTGTTAGACATGAATTCTAAATTTCTT	A	.	PASS	AC=1;AF=0.117013;AFR_AF=0.2504;AMR_AF=0.0403;AN=2;CS=DEL_pindel;EAS_AF=0.0843;END=87482606;EUR_AF=0.0636;NS=2504;SAS_AF=0.0798;SITEPOST=0.9998;SVTYPE=DEL;SVP=1.0;SVPD=8|8,0,0	GT	0|1
3	87520483	ALU_umary_ALU_2504	G	<INS:ME:ALU>	.	.	AC=1;AF=0.337061;AFR_AF=0.1331;AMR_AF=0.4409;AN=2;CS=ALU_umary;EAS_AF=0.3849;EUR_AF=0.4145;MEINFO=AluUndef,16,281,+;NS=2504;SAS_AF=0.41;SITEPOST=1;SVLEN=265;SVTYPE=ALU;TSD=AAGAGATAAAGTTGG	GT	1|0
3	88478162	ALU_umary_ALU_2509	G	<INS:ME:ALU>	.	.	AC=1;AF=0.170927;AFR_AF=0.2118;AMR_AF=0.134;AN=2;CS=ALU_umary;EAS_AF=0.1607;EUR_AF=0.1958;MEINFO=AluYa4_5,23,281,+;NS=2504;SAS_AF=0.1268;SITEPOST=1;SVLEN=258;SVTYPE=ALU;TSD=AAAATTTTAGCAAATATTGG	GT	1|0
3	88485023	DEL_pindel_8724	ATGTGCATTATATATATAATGCACATTATGTGTGCATTATATATATAATGCACATTATG	A	.	PASS	AC=1;AF=0.142372;AFR_AF=0.208;AMR_AF=0.0994;AN=2;CS=DEL_pindel;EAS_AF=0.119;END=88485081;EUR_AF=0.1243;NS=2504;SAS_AF=0.1268;SITEPOST=0.9966;SVTYPE=DEL;SVP=0.0;SVPD=9|0,9,0	GT	1|0
3	95116192	DEL_pindel_8783	ACCAACCTGACTTACTTTTTTTTTTTTTTTTTTTTTTTTTTTTTGAGACGGAGTCTCGCTCTGTCGCCCAGGCCGGACTGCGGACTGCAGTGGCGCAATCTCGGCTCACTGCAAGCTCCGCTTCCCGGGTTCACGCCATTCTCCTGCCTCAGCCTCCCGAGTAGCTGGGACTACAGGCGCCCGCCACCACGCCCGGCTAATTTTTTGTATTTTTAGTAGAGACGGGGTTTCACCTTGTTAGCCAGGATGGTCTCGATCTCCTGACCTCATGATCCACCCGCCTCGGCCTCCCAAAGTGCTGGGATTACAGGCGTGAGCCACCGCGCCCGGC	A	.	PASS	AC=2;AF=0.402157;AFR_AF=0.5915;AMR_AF=0.2003;AN=2;CS=DEL_pindel;EAS_AF=0.3591;END=95116522;EUR_AF=0.327;MEINFO=AluYb3a1,2,281,-;NS=2504;SAS_AF=0.411;SITEPOST=0.99095;SVTYPE=DEL_ALU	GT	1|1
3	95465761	UW_VH_297	A	<CN0>	100	PASS	AC=1;AF=0.355831;AFR_AF=0.3154;AMR_AF=0.1758;AN=2;CIEND=0,277;CIPOS=-219,0;CS=DEL_union;EAS_AF=0.4177;END=95468120;EUR_AF=0.3797;MC=SI_BD_3357,YL_CN_YRI_971,YL_CN_JPT_811,BI_GS_DEL1_B1_P0590_322,YL_CN_TSI_687,YL_CN_LWK_716,YL_CN_CDX_653,YL_CN_GIH_552,EM_DL_DEL64880,YL_CN_ASW_772;NS=2504;SAS_AF=0.4499;SVTYPE=DEL;SVP=1.0;SVPD=9|9,0,0	GT	0|1
3	98410648	UW_VH_2359	C	<CN0>	100	PASS	AC=2;AF=0.358427;AFR_AF=0.0976;AMR_AF=0.4409;AN=2;CIEND=0,359;CIPOS=-505,0;CS=DEL_union;EAS_AF=0.4306;END=98414803;EUR_AF=0.4513;MC=BI_GS_DEL1_B2_P0593_299,EM_DL_DEL64985,YL_CN_PEL_681;NS=2504;SAS_AF=0.4826;SVTYPE=DEL;SVP=1.0;SVPD=8|8,0,0	GT	1|1
3	98726776	ALU_umary_ALU_2552	G	<INS:ME:ALU>	.	.	AC=1;AF=0.51897;AFR_AF=0.5113;AMR_AF=0.4827;AN=2;CS=ALU_umary;EAS_AF=0.5744;EUR_AF=0.5;MEINFO=AluUndef,2,281,+;NS=2504;SAS_AF=0.5174;SITEPOST=1;SVLEN=279;SVTYPE=ALU;TSD=AAAACTCACAGAGATG	GT	1|0
3	98899063	BI_GS_DEL1_B1_P0593_764	T	<CN0>	100	PASS	AC=2;AF=0.805711;AFR_AF=0.7549;AMR_AF=0.8386;AN=2;CIEND=0,0;CIPOS=0,0;CS=DEL_union;EAS_AF=0.8452;END=98902396;EUR_AF=0.7803;MC=UW_VH_5333,SI_BD_3375,UW_VH_15599,YL_CN_ACB_843,UW_VH_18302,UW_VH_298,UW_VH_20908,EM_DL_DEL64996,UW_VH_2968;NS=2504;SAS_AF=0.8364;SVTYPE=DEL;SVP=1.0;SVPD=9|9,0,0	GT	1|1
3	98943804	BI_GS_DEL1_B4_P0593_222	T	<CN0>	100	PASS	AC=1;AF=0.0858626;AFR_AF=0.0045;AMR_AF=0.1513;AN=2;CIEND=0,0;CIPOS=0,0;CS=DEL_union;EAS_AF=0.003;END=98949516;EUR_AF=0.2495;MC=EM_DL_DEL64998,UW_VH_2360,YL_CN_PEL_683;NS=2504;SAS_AF=0.0665;SVTYPE=DEL;SVP=1.0;SVPD=8|8,0,0	GT	1|0
3	98982423	DEL_pindel_8892	TATATATATGATATATATATGATATATATATATCATATATATATCATATATATGATATATATATCATATATATC	T	.	PASS	AC=1;AF=0.451877;AFR_AF=0.326;AMR_AF=0.4856;AN=2;CS=DEL_pindel;EAS_AF=0.5754;END=98982496;EUR_AF=0.501;NS=2504;SAS_AF=0.4202;SITEPOST=0.9922;SVTYPE=DEL;SVP=0.8888888888888888;SVPD=9|8,1,0	GT	1|0
3	99037445	DEL_pindel_8893	GGAAATTCTTTTTTTTTTTTTTTTTTTTTTTTGAGACGGAGTCTCGCTCTGTCGCCCAGGCTGGAGTGCAGTGGCGCGATCTCGGCTCACTGCAAGCTCCGCCTCCCGGGTTCACGCCATTCTCCTGCCTCAGCCTCCCGAGTAGCTGGGACTACAGGCGCCCGCTACCACGCCCGGCTAATTTTTTGTATTTTTAGTAGAGATGGGGTTTCACCGTGTTAGCCAGGATGGTCTCGATCTCCTGACCTCGTGATCCGCCCGCCTCGGCCTCCCAAAGTGCTGGGATTACAGGCGTGAGCCACCGCGCCCGGCC	G	.	PASS	AC=2;AF=0.848243;AFR_AF=0.8646;AMR_AF=0.8746;AN=2;CS=DEL_pindel;EAS_AF=0.8472;END=99037757;EUR_AF=0.8539;MEINFO=AluYc1,1,281,-;NS=2504;SAS_AF=0.8027;SITEPOST=0.9943;SVTYPE=DEL_ALU	GT	1|1
3	99605060	DEL_pindel_8906	TTTATCACTATGCTGAGTTCCTGGTGAGAGGGGAATGAGTGTAAAGCAGGGATG	T	.	PASS	AC=1;AF=0.209465;AFR_AF=0.2534;AMR_AF=0.2032;AN=2;CS=DEL_pindel;EAS_AF=0.1528;END=99605113;EUR_AF=0.1839;NS=2504;SAS_AF=0.2393;SITEPOST=0.9977;SVTYPE=DEL;SVP=0.0;SVPD=9|0,9,0	GT	0|1
3	99628781	BI_GS_DEL1_B5_P0594_830	G	<CN0>	100	PASS	AC=1;AF=0.229832;AFR_AF=0.084;AMR_AF=0.3429;AN=2;CIEND=0,0;CIPOS=0,0;CS=DEL_union;EAS_AF=0.1954;END=99629631;EUR_AF=0.3032;MC=UW_VH_10390,UW_VH_6006,SI_BD_3380,UW_VH_4757,UW_VH_299,UW_VH_11401;NS=2504;SAS_AF=0.3067;SVTYPE=DEL;SVP=1.0;SVPD=9|9,0,0	GT	0|1
3	99785350	DEL_pindel_8915	AGGCTTTGCTTCTTTTTTTTTTTTTTTTTTTTTTTTTTTTTTTTGAGACGGAGTCTCGCTCTGTCGCCCAGGCTGGAGTGCAGTGGCGGGATCTCGGCTCACTGCAAGCTCCGCCTCCCGGGTTCACGCCATTCTCCTGCCTCAGCCTCCCAAGTAGCTGGGACTACAGGCGCCCGCCACTACGCCCGGCTAATTTTTTGTATTTTTAGTAGAGACGGGGTTTCACCATTTTAGCCGGGATGGTCTCGATCTCCTGACCTCGTGATCCGCCCGCCTCGGCCTCCCAAAGTGCTGGGATTACAGGCGT	A	.	PASS	AC=1;AF=0.173922;AFR_AF=0.1309;AMR_AF=0.2262;AN=2;CS=DEL_pindel;EAS_AF=0.1488;END=99785656;EUR_AF=0.1918;MEINFO=AluY,19,281,-;NS=2504;SAS_AF=0.2025;SITEPOST=0.9999;SVTYPE=DEL_ALU	GT	0|1
3	100112531	ALU_umary_ALU_2564	T	<INS:ME:ALU>	.	.	AC=1;AF=0.00419329;AFR_AF=0;AMR_AF=0.0029;AN=2;CS=ALU_umary;EAS_AF=0;EUR_AF=0.0089;MEINFO=AluYb8,10,276,-;NS=2504;SAS_AF=0.0102;SITEPOST=1;SVLEN=266;SVTYPE=ALU;TSD=CCCCTCAGCTCTT	GT	0|1
3	100177266	ALU_umary_ALU_2565	A	<INS:ME:ALU>	.	.	AC=1;AF=0.304513;AFR_AF=0.1967;AMR_AF=0.3386;AN=2;CS=ALU_umary;EAS_AF=0.3383;EUR_AF=0.329;MEINFO=AluYa5,1,281,+;NS=2504;SAS_AF=0.3661;SITEPOST=1;SVLEN=280;SVTYPE=ALU;TSD=AAAAACCCCAAAACA	GT	1|0
3	100410560	ALU_umary_ALU_2567	T	<INS:ME:ALU>	.	.	AC=1;AF=0.245407;AFR_AF=0.1785;AMR_AF=0.2997;AN=2;CS=ALU_umary;EAS_AF=0.0764;EUR_AF=0.3111;MEINFO=AluUndef,1,277,-;NS=2504;SAS_AF=0.4039;SITEPOST=1;SVLEN=276;SVTYPE=ALU;TSD=GATGGGCTTTATTCTTTT	GT	1|0
3	100521568	BI_GS_DEL1_B2_P0595_364	C	<CN0>	100	PASS	AC=1;AF=0.114417;AFR_AF=0.0106;AMR_AF=0.098;AN=2;CIEND=-10,11;CIPOS=-10,11;CS=DEL_union;EAS_AF=0.0506;END=100522471;EUR_AF=0.166;MC=DEL_pindel_8923,UW_VH_1393;NS=2504;SAS_AF=0.2791;SVTYPE=DEL;SVP=1.0;SVPD=8|8,0,0	GT	1|0
3	103453396	ALU_umary_ALU_2578	T	<INS:ME:ALU>	.	.	AC=2;AF=0.28095;AFR_AF=0.1581;AMR_AF=0.3674;AN=2;CS=ALU_umary;EAS_AF=0.1498;EUR_AF=0.5119;MEINFO=AluUndef,1,281,-;NS=2504;SAS_AF=0.2832;SITEPOST=1;SVLEN=280;SVTYPE=ALU;TSD=GAGTAAAATTCTTTTT	GT	1|1
3	104278168	BI_GS_DEL1_B1_P0599_199	T	<CN0>	100	PASS	AC=1;AF=0.214457;AFR_AF=0.1399;AMR_AF=0.2911;AN=2;CIEND=-2,2;CIPOS=-2,2;CS=DEL_union;EAS_AF=0.0933;END=104279030;EUR_AF=0.4006;MC=DEL_pindel_8983;NS=2504;SAS_AF=0.1943;SVTYPE=DEL;SVP=1.0;SVPD=8|8,0,0	GT	0|1
3	106289201	ALU_umary_ALU_2591	A	<INS:ME:ALU>	.	.	AC=2;AF=0.273163;AFR_AF=0.1089;AMR_AF=0.255;AN=2;CS=ALU_umary;EAS_AF=0.5764;EUR_AF=0.159;MEINFO=AluYb8,1,276,+;NS=2504;SAS_AF=0.3129;SITEPOST=1;SVLEN=275;SVTYPE=ALU;TSD=AAAAAAGGGTTCA	GT	1|1
3	106813625	DEL_pindel_9010	AGTTTTTTTTTTTTCTTTTTTTTGTTGTTGTTTTTTTTGTTTTTTTTTTTGTTTTGTTTTTTTTTTTTTTTATTATACTCTAAGTTTTAGGGTACATGTGCACATTGTGCAGGTTAGTTACATATGTATACATGTGCCATGCTGGTGCGCTGCACCCACTAACGT	A	.	PASS	AC=2;AF=0.991214;AFR_AF=0.9879;AMR_AF=0.9928;AN=2;CS=DEL_pindel;EAS_AF=0.9891;END=106813789;EUR_AF=0.994;NS=2504;SAS_AF=0.9939;SITEPOST=1;SVTYPE=DEL;SVP=1.0;SVPD=8|8,0,0	GT	1|1
3	110271029	ALU_umary_ALU_2610	A	<INS:ME:ALU>	.	.	AC=1;AF=0.138578;AFR_AF=0.2791;AMR_AF=0.0706;AN=2;CS=ALU_umary;EAS_AF=0.0278;EUR_AF=0.1034;MEINFO=AluYa5,12,281,+;NS=2504;SAS_AF=0.1472;SITEPOST=1;SVLEN=269;SVTYPE=ALU;TSD=AAAATTCTTTA	GT	1|0
3	111226375	ALU_umary_ALU_2616	A	<INS:ME:ALU>	.	.	AC=1;AF=0.360623;AFR_AF=0.1467;AMR_AF=0.4553;AN=2;CS=ALU_umary;EAS_AF=0.3879;EUR_AF=0.4791;MEINFO=AluYb11,1,276,+;NS=2504;SAS_AF=0.4325;SITEPOST=1;SVLEN=275;SVTYPE=ALU;TSD=AAAAATAAAATCA	GT	1|0
3	111243593	BI_GS_CNV_3_111243593_111248855	T	<CN0>	100	PASS	AC=1;AF=0.216653;AFR_AF=0.2867;AMR_AF=0.2478;AN=2;CIEND=0,500;CIPOS=-500,0;CS=DEL_union;EAS_AF=0.0982;END=111248855;EUR_AF=0.2495;MC=UW_VH_21393,YL_CN_CHB_781,SI_BD_3449,EM_DL_DEL65479,UW_VH_1327;NS=2504;SAS_AF=0.1881;SVTYPE=DEL;SVP=1.0;SVPD=8|8,0,0	GT	1|0
3	112467382	DEL_pindel_9101	AGGGAAGGTAAATATTTCTTTTTTTTTTTTTTTTTTTTTTTTTTTTTTTTGAGACGGAGTCCCGCTGTTTAGCCCAGGCCGGATTGCAGTGGCGCAATCTCGGCTCACTGCAAGCTCCGCCTCCCAGGTTCACGCCATTCTCCTGCCTCAGCCTCCCGAGTAGCTGGGACTACAGGCGCCCGCCACCGCGCCCGGCTAATTTTTTGTATTTTTAGTAGAGACGGGGTTTCACCGTGTTAGCCAAGATGGTCTCGATCTCCTGACCTTGTGATCCGCCCGCCTCGGCCTCCCAAAGTGCTGGGATTACAGGCGTGAGCCACCGCGCCCAGCC	A	.	PASS	AC=1;AF=0.609425;AFR_AF=0.593;AMR_AF=0.6239;AN=2;CS=DEL_pindel;EAS_AF=0.6101;END=112467712;EUR_AF=0.6034;MEINFO=AluYb,1,281,-;NS=2504;SAS_AF=0.6268;SITEPOST=0.9789;SVTYPE=DEL_ALU	GT	0|1
3	113047156	ALU_umary_ALU_2627	T	<INS:ME:ALU>	.	.	AC=1;AF=0.211262;AFR_AF=0.174;AMR_AF=0.1974;AN=2;CS=ALU_umary;EAS_AF=0.3046;EUR_AF=0.1928;MEINFO=AluUndef,1,276,-;NS=2504;SAS_AF=0.1943;SITEPOST=1;SVLEN=275;SVTYPE=ALU;TSD=CAATCTCTTTCT	GT	1|0
3	113854021	DEL_pindel_9123	TGATATTTGTCTTTTTTTTTTTTTTTTTTTTTTTTTTTTGAGACGGAGTCTCGCTCTGTCGCCCGGGCCGGACTGCGGACTGCAGTGGCGCAATCTCGGCTCACTGCAAGCTCCGCTTCCCGGGTTCGCGCCATTCTCCTGCCTCAGCCTCCCGAGTAGCTGGGACTACAGGCGCCCGCCACCGCGCCCGGCTAATTTTTTGTATTTTTAGTAGAGACGGGGTTTCACCTTGTTAGCCAGGATGGTCTCGATCTCTTGACCTCATGATCCACCCGCCTCGGCCTCCCAAAGTGCTGGGATTACAGGCGTGAGCCACCGCGCCCGGCC	T	.	PASS	AC=2;AF=0.902157;AFR_AF=0.8525;AMR_AF=0.9164;AN=2;CS=DEL_pindel;EAS_AF=0.9375;END=113854347;EUR_AF=0.9215;MEINFO=AluYb6_2,1,281,-;NS=2504;SAS_AF=0.9029;SITEPOST=0.9997;SVTYPE=DEL_ALU	GT	1|1
3	114466474	DEL_pindel_9135	ACAAGATTGAGGCCGGGCGCGGTGGCTCACGCCTGTAATCCCAGCACTTTGGGAGGCCGAGGCGGGCGGATCACGAGGTCAGGAGATCGAGACCATCCTGGCTAACACGGTGAAACCCCGTCTCTACTAAAAATACAAAAAATTAGCCGGGCGAGGTGGCGGGCGCCTGTAGTCCCAGCTACTCGGGAGGCTGAGGCAGGAGAATGGCGTGAACCCCAGGGGGCGGAGCCTGCAGTGAGCCGAGATTGCGCCACTGCACTCCAGCCTGGGCGACAGCGAGACTCCGTCTCAAAAAAAAAAAAAAAAAAAAAAAAAAAAAAAAAAC	A	.	PASS	AC=1;AF=0.717452;AFR_AF=0.6309;AMR_AF=0.7378;AN=2;CS=DEL_pindel;EAS_AF=0.7371;END=114466798;EUR_AF=0.7525;MEINFO=AluYe,1,281,+;NS=2504;SAS_AF=0.7638;SITEPOST=0.9454;SVTYPE=DEL_ALU	GT	0|1
3	114915094	ALU_umary_ALU_2641	A	<INS:ME:ALU>	.	.	AC=1;AF=0.193291;AFR_AF=0.1301;AMR_AF=0.1297;AN=2;CS=ALU_umary;EAS_AF=0.3988;EUR_AF=0.0944;MEINFO=AluY,1,281,+;NS=2504;SAS_AF=0.2137;SITEPOST=1;SVLEN=280;SVTYPE=ALU;TSD=AAGAATTTTA	GT	0|1
3	115018215	ALU_umary_ALU_2642	C	<INS:ME:ALU>	.	.	AC=1;AF=0.00798722;AFR_AF=0.0008;AMR_AF=0.0115;AN=2;CS=ALU_umary;EAS_AF=0;EUR_AF=0.0258;MEINFO=AluYa4_5,1,281,-;NS=2504;SAS_AF=0.0051;SITEPOST=1;SVLEN=280;SVTYPE=ALU;TSD=null	GT	1|0
3	116275271	DEL_pindel_9156	TAAAAAATCTTCAGGCCGGGCGCGGTGGCTCACGCCTGTAATCCCAGCACTTTGGGAGGCCGAGGCGGGCGGATCACGAGGTCAGGAGATCGAGACCATCCTGGCTAACACGGTGAAACCCCGTCTCTACTAAAAATACAAAAAATTAGCCGGGCGAGGTGGCGGGCGCCTGTAGTCCCAGCTACTCGGGAGGCTGAGGCAGGAGAATGGCGTGAACCCCAGGGGGCGGAGCCTGCAGTGAGCCGAGATTGCGCCACTGCACTCCAGCCTGGGCGACAGCGAGACTCCGTCTCAAAAAAAAAAAAAAAAAAAAAAAAAAAAAAAA	T	.	PASS	AC=1;AF=0.912141;AFR_AF=0.8684;AMR_AF=0.9265;AN=2;CS=DEL_pindel;EAS_AF=0.9474;END=116275595;EUR_AF=0.9205;MEINFO=AluYe,1,281,+;NS=2504;SAS_AF=0.9162;SITEPOST=1;SVTYPE=DEL_ALU	GT	0|1
3	118281607	BI_GS_DEL1_B5_P0613_350	G	<CN0>	100	PASS	AC=2;AF=0.688299;AFR_AF=0.3525;AMR_AF=0.7709;AN=2;CIEND=0,0;CIPOS=0,0;CS=DEL_union;EAS_AF=0.8373;END=118281829;EUR_AF=0.7913;MC=UW_VH_24779;NS=2504;SAS_AF=0.8241;SVTYPE=DEL;SVP=1.0;SVPD=9|9,0,0	GT	1|1
3	119893984	BI_GS_DEL1_B4_P0614_212	A	<CN0>	100	PASS	AC=2;AF=0.892173;AFR_AF=0.8676;AMR_AF=0.9193;AN=2;CIEND=0,0;CIPOS=0,0;CS=DEL_union;EAS_AF=0.9266;END=119894448;EUR_AF=0.9245;NS=2504;SAS_AF=0.8374;SVTYPE=DEL;SVP=1.0;SVPD=9|9,0,0	GT	1|1
3	120318983	ALU_umary_ALU_2666	T	<INS:ME:ALU>	.	.	AC=1;AF=0.171925;AFR_AF=0.0416;AMR_AF=0.1499;AN=2;CS=ALU_umary;EAS_AF=0.371;EUR_AF=0.1342;MEINFO=AluYa5,1,281,-;NS=2504;SAS_AF=0.1973;SITEPOST=1;SVLEN=280;SVTYPE=ALU;TSD=null	GT	1|0
3	122138442	DEL_pindel_9246	TAGAAATGAAGGCCGGGCGCGGTGGCTCACGCCTGTAATCCCAGCACTTTGGGAGGCCGAGGCGGGTGGATCATGAGGTCAAGAGATCGAGACCATCCTGGCTAACAAGGTGAAACCCCGTCTCTACTAAAAATACAAAAAATTAGCCGGGCGCGGTGGCGGGCGCCTGTAGTCCCAGCTACTCGGGAGGCTGAGGCAGGAGAATGGCGTGAACCCGGGAAGCGGAGCTTGCAGTGAGCCGAGATTGCGCCACTGCAGTCCGCAGTCCGGCCTGGGCGACAGAGCGAGACTCCGTCTCAAAAAAAAAAAAAAAAAAAAAAAAAAAAA	T	.	PASS	AC=1;AF=0.4375;AFR_AF=0.3419;AMR_AF=0.3775;AN=2;CS=DEL_pindel;EAS_AF=0.5496;END=122138768;EUR_AF=0.493;MEINFO=AluYb6_2,1,281,+;NS=2504;SAS_AF=0.4366;SITEPOST=0.9961;SVTYPE=DEL_ALU	GT	1|0
3	123209274	ALU_umary_ALU_2677	A	<INS:ME:ALU>	.	.	AC=1;AF=0.13758;AFR_AF=0.0477;AMR_AF=0.1787;AN=2;CS=ALU_umary;EAS_AF=0.2292;EUR_AF=0.1342;MEINFO=AluYc1,1,281,+;NS=2504;SAS_AF=0.1391;SITEPOST=1;SVLEN=280;SVTYPE=ALU;TSD=AAAAAGCCA	GT	1|0
3	123236746	DEL_pindel_9285	TAAAAATATTTGGGCCGGGCGCGGTGGCTCACGCCTGTAATCCCAGCACTTTGGGAGGCCGAGGCGGGCGGATCACGAGGTCAGGAGATCGAGACCATCCCGGCTAAAACGGTGAAACCCCGTCTCTACTAAAAATACAAAAAATTAGCCGGGCGTAGTGGCGGGCGCCTGTGGTCCCAGCTACTTGGGAGGCTGAGGCAGGAGAATGGCGTGAACCCGGGAGGCGGAGCTTGCAGTGAGCCGAGATCCCGCCACTGCACTCCAGCCTGGGCGACAGAGCGAGACTCCGTCTCAAAAAAAAAAAAAAAAAAAAAAA	T	.	PASS	AC=2;AF=0.809704;AFR_AF=0.6861;AMR_AF=0.8516;AN=2;CS=DEL_pindel;EAS_AF=0.8829;END=123237061;EUR_AF=0.8469;MEINFO=AluYa5b1,1,281,+;NS=2504;SAS_AF=0.8333;SITEPOST=0.98305;SVTYPE=DEL_ALU	GT	1|1
3	124808631	ALU_umary_ALU_2685	C	<INS:ME:ALU>	.	.	AC=1;AF=0.374002;AFR_AF=0.3495;AMR_AF=0.353;AN=2;CS=ALU_umary;EAS_AF=0.4554;EUR_AF=0.3141;MEINFO=AluUndef,1,267,-;NS=2504;SAS_AF=0.3998;SITEPOST=1;SVLEN=266;SVTYPE=ALU;TSD=TC	GT	0|1
3	124936320	SI_BD_3505	T	<CN0>	100	PASS	AC=2;AF=0.354633;AFR_AF=0.2958;AMR_AF=0.3833;AN=2;CIEND=-170,322;CIPOS=-322,97;CS=DEL_union;EAS_AF=0.2708;END=124937213;EUR_AF=0.4473;MC=EM_DL_DEL10719024;NS=2504;SAS_AF=0.4049;SVTYPE=DEL;SVP=1.0;SVPD=9|9,0,0	GT	1|1
3	126358922	DEL_pindel_9329	AGCTGCTTGTGTTTTCTTTTTTTTTTTTTTTTTTTTTTTTTTTTGAGACGGAGTCTCGCTCTGTCGCCCAGGCTGGAGTGCAGTGGCGCGATCTCGGCTCACTGCAAGCTCCGCCTCCCGGGTTCACGCCATTCTCCTGCCTCAGCCTCCCGAGTAGCTGGGACTACAGGCGCCCGCCACTACGCCCGGCTAATTTTTTGTATTTTTTTTAGTAGAGACGGGGTTTCACCGTGTTAGCCAGGATGGTCTCGATCTCCTGACCTCGTGATCCGCCCGCCTCGGCCTCCCAAAGTGCTGGGATTACAGGCGTGAGCCACCGCGCCCGGCC	A	.	PASS	AC=2;AF=0.589457;AFR_AF=0.5144;AMR_AF=0.6873;AN=2;CS=DEL_pindel;EAS_AF=0.5427;END=126359249;EUR_AF=0.6889;MEINFO=AluYa1_1,1,281,-;NS=2504;SAS_AF=0.5675;SITEPOST=0.9888;SVTYPE=DEL_ALU	GT	1|1
3	128395222	ALU_umary_ALU_2697	T	<INS:ME:ALU>	.	.	AC=1;AF=0.377995;AFR_AF=0.3389;AMR_AF=0.3718;AN=2;CS=ALU_umary;EAS_AF=0.4425;EUR_AF=0.4026;MEINFO=AluUndef,1,278,-;NS=2504;SAS_AF=0.3436;SITEPOST=1;SVLEN=277;SVTYPE=ALU;TSD=CCGGCTTAATAAAGGACTCTT	GT	1|0
3	128672140	YL_CN_PJL_793	C	<CN0>	100	PASS	AC=2;AF=0.771366;AFR_AF=0.826;AMR_AF=0.7622;AN=2;CIEND=-500,1000;CIPOS=-1000,500;CS=DEL_union;EAS_AF=0.8433;END=128675334;EUR_AF=0.7078;NS=2504;SAS_AF=0.6953;SVTYPE=DEL;SVP=0.0;SVPD=8|0,8,0	GT	1|1
3	129763168	BI_GS_DEL1_B3_P0624_27	C	<CN0>	100	PASS	AC=2;AF=0.300319;AFR_AF=0.1702;AMR_AF=0.3818;AN=2;CIEND=-5,6;CIPOS=-5,6;CS=DEL_union;EAS_AF=0.256;END=129806784;EUR_AF=0.4135;MC=EM_DL_DEL65943,YL_CN_ACB_872;NS=2504;SAS_AF=0.3476;SVTYPE=DEL;SVP=1.0;SVPD=8|8,0,0	GT	1|1
3	129774132	BI_GS_DEL1_B1_P0624_652	A	<CN0>	100	PASS	AC=2;AF=0.29972;AFR_AF=0.1672;AMR_AF=0.3818;AN=2;CIEND=-65,66;CIPOS=-65,66;CS=DEL_union;EAS_AF=0.2569;END=129780957;EUR_AF=0.4135;NS=2504;SAS_AF=0.3476;SVTYPE=DEL;SVP=0.14285714285714285;SVPD=7|1,6,0	GT	1|1
3	129938434	ALU_umary_ALU_2701	C	<INS:ME:ALU>	.	.	AC=2;AF=0.714257;AFR_AF=0.6225;AMR_AF=0.7651;AN=2;CS=ALU_umary;EAS_AF=0.754;EUR_AF=0.7565;MEINFO=AluUndef,1,277,+;NS=2504;SAS_AF=0.7178;SITEPOST=1;SVLEN=276;SVTYPE=ALU;TSD=AAATAAAGAATGAATGGGAGC	GT	1|1
3	130131996	UW_VH_23248	A	<CN0>	100	PASS	AC=1;AF=0.00738818;AFR_AF=0;AMR_AF=0.0101;AN=2;CIEND=0,68;CIPOS=-241,0;CS=DEL_union;EAS_AF=0.001;END=130132924;EUR_AF=0.0249;MC=UW_VH_1397,SI_BD_3545,BI_GS_DEL1_B4_P0625_39;NS=2504;SAS_AF=0.0041;SVTYPE=DEL;SVP=1.0;SVPD=8|8,0,0	GT	1|0
3	131708252	UW_VH_2783	C	<CN0>	100	PASS	AC=1;AF=0.276358;AFR_AF=0.028;AMR_AF=0.4452;AN=2;CIEND=0,383;CIPOS=-398,0;CS=DEL_union;EAS_AF=0.3512;END=131713384;EUR_AF=0.333;MC=UW_VH_315,EM_DL_DEL66330,YL_CN_IBS_657,BI_GS_DEL1_B1_P0626_731;NS=2504;SAS_AF=0.3569;SVTYPE=DEL;SVP=1.0;SVPD=9|9,0,0	GT	1|0
3	132776269	DEL_pindel_9481	GTGTGTGTGTGTATATATATATATATATATATATATATATATATATATATA	G	.	PASS	AC=1;AF=0.374201;AFR_AF=0.2489;AMR_AF=0.536;AN=2;CS=DEL_pindel;EAS_AF=0.3006;END=132776319;EUR_AF=0.4404;NS=2504;SAS_AF=0.4366;SITEPOST=0.997;SVTYPE=DEL;SVP=0.625;SVPD=8|5,3,0	GT	0|1
3	133849758	DEL_pindel_9511	ATGAAGAATGCCTTTGATTGGCTCATCATTAGACTGGACATGGCTGAGGAAAAAATCAG	A	.	PASS	AC=1;AF=0.144569;AFR_AF=0.1233;AMR_AF=0.1081;AN=2;CS=DEL_pindel;EAS_AF=0.3224;END=133849816;EUR_AF=0.0666;NS=2504;SAS_AF=0.0961;SITEPOST=0.9998;SVTYPE=DEL;SVP=0.7;SVPD=10|7,3,0	GT	1|0
3	134673902	DEL_pindel_9520	TGACATCCTTTCTTTTTTTTTTTTTTTTTTTTTTTTTTTTTTTTAATTTTTTTTTTTTTAATTATACTCTAAGTTTTAGGGTACATGTGCACATTGTGCAGGTTAGTTACATATGTATACATGTGCCATGCTGGTGCGCTGCACCCACTAACGTGTCATCTAGCATTAGGTATATCTCCCAATGCTATCCCTCCCCCCTCCCCCAACCCCACCACAGTCCCCAGAGTGTGATATTCCCCTTCCTGTGTCCATGTGATCTCATTGTTCAATTCCCACCTATGAGTGAGAATATGCGGTGTTTGGTTTTTTGTTCTTGCGATAGTTTACTGAGAATGATGGTTTCCAATTTCATCCATGTCCCTACAAAGGACATGAACTCATCATTTTTTATGGCTGCATAGTATTCCATGGTGTATATGTGCCACATTTTCTTAATCCAGTCTATCATTGTTGGACATTTGGTGGGACTGTAAACTAGTTCAACCATTGTGGAAGTCAGTGTGGCGATTCCTCAGGGATCTAGAACTAGAAATACCATTTGACCCAGCCATCCCATTACTGGGTATATACCCAAAGGACTATAAATCATGCTGCTATAAAGACACATGCACACGTATGTTTATTGCGGCACTATTCACAATAGCAAAGACTTGG	T	.	PASS	AC=1;AF=0.41254;AFR_AF=0.5318;AMR_AF=0.4813;AN=2;CS=DEL_pindel;EAS_AF=0.2024;END=134674555;EUR_AF=0.3926;NS=2504;SAS_AF=0.4397;SITEPOST=0.9972;SVTYPE=DEL;SVP=0.625;SVPD=8|5,3,0	GT	0|1
3	136020924	YL_CN_LWK_752	T	<CN0>	100	PASS	AC=1;AF=0.450879;AFR_AF=0.0537;AMR_AF=0.6037;AN=2;CIEND=-500,1000;CIPOS=-1000,500;CS=DEL_union;EAS_AF=0.7857;END=136026326;EUR_AF=0.4483;MC=UW_VH_317,SI_BD_3574,BI_GS_DEL1_B1_P0631_24,EM_DL_DEL66606;NS=2504;SAS_AF=0.5368;SVTYPE=DEL;SVP=1.0;SVPD=8|8,0,0	GT	0|1
3	137314460	BI_GS_DEL1_B5_P0632_368	C	<CN0>	100	PASS	AC=2;AF=0.0798722;AFR_AF=0.1664;AMR_AF=0.0303;AN=2;CIEND=0,0;CIPOS=0,0;CS=DEL_union;EAS_AF=0.0367;END=137316441;EUR_AF=0.0477;MC=YL_CN_CEU_941,SI_BD_3578;NS=2504;SAS_AF=0.0757;SVTYPE=DEL;SVP=1.0;SVPD=8|8,0,0	GT	1|1
3	137845386	SVA_umary_SVA_187	T	<INS:ME:SVA>	.	.	AC=1;AF=0.302516;AFR_AF=0.2239;AMR_AF=0.379;AN=2;CS=SVA_umary;EAS_AF=0.3085;EUR_AF=0.3777;MEINFO=SVA,113,1627,+;NS=2504;SAS_AF=0.271;SITEPOST=1;SVLEN=1514;SVTYPE=SVA;TSD=AAAAATTGTCACATTGT	GT	1|0
3	139425868	DEL_pindel_9603	GAGAGAGGACGCAGACAAGAGTTTTGGGAAGATTTCTGACATCTGTGAGGGGAAGGCTT	G	.	PASS	AC=1;AF=0.245807;AFR_AF=0.0908;AMR_AF=0.2839;AN=2;CS=DEL_pindel;EAS_AF=0.378;END=139425926;EUR_AF=0.2266;NS=2504;SAS_AF=0.3119;SITEPOST=0.9975;SVTYPE=DEL;SVP=0.1111111111111111;SVPD=9|1,8,0	GT	0|1
3	140524436	ALU_umary_ALU_2743	T	<INS:ME:ALU>	.	.	AC=1;AF=0.176917;AFR_AF=0.1135;AMR_AF=0.2925;AN=2;CS=ALU_umary;EAS_AF=0.1111;EUR_AF=0.2177;MEINFO=AluYa4_2,2,281,-;NS=2504;SAS_AF=0.2065;SITEPOST=1;SVLEN=279;SVTYPE=ALU;TSD=TGAACCATTTCTT	GT	1|0
3	142460039	ALU_umary_ALU_2757	T	<INS:ME:ALU>	.	.	AC=1;AF=0.155551;AFR_AF=0.1611;AMR_AF=0.1052;AN=2;CS=ALU_umary;EAS_AF=0.2202;EUR_AF=0.164;MEINFO=AluYa5,1,274,-;NS=2504;SAS_AF=0.1084;SITEPOST=1;SVLEN=273;SVTYPE=ALU;TSD=ATAACTATGTATTTTT	GT	1|0
3	143194860	ALU_umary_ALU_2760	C	<INS:ME:ALU>	.	.	AC=1;AF=0.0660942;AFR_AF=0.0106;AMR_AF=0.098;AN=2;CS=ALU_umary;EAS_AF=0.002;EUR_AF=0.172;MEINFO=AluYa5,1,281,+;NS=2504;SAS_AF=0.0757;SITEPOST=1;SVLEN=280;SVTYPE=ALU;TSD=AAAAGATTTAATACAGTC	GT	1|0
3	144888422	BI_GS_DEL1_B2_P0639_601	G	<CN0>	100	PASS	AC=1;AF=0.248802;AFR_AF=0.1021;AMR_AF=0.3646;AN=2;CIEND=-1,1;CIPOS=-1,1;CS=DEL_union;EAS_AF=0.1657;END=144888910;EUR_AF=0.4453;NS=2504;SAS_AF=0.2485;SVTYPE=DEL;SVP=1.0;SVPD=8|8,0,0	GT	0|1
3	145069463	ALU_umary_ALU_2770	T	<INS:ME:ALU>	.	.	AC=1;AF=0.0798722;AFR_AF=0.0605;AMR_AF=0.0634;AN=2;CS=ALU_umary;EAS_AF=0.1161;EUR_AF=0.1024;MEINFO=AluUndef,13,281,-;NS=2504;SAS_AF=0.0573;SITEPOST=1;SVLEN=268;SVTYPE=ALU;TSD=AAAAATAATGTCACTGT	GT	1|0
3	146385228	EM_DL_DEL66886	T	<CN0>	100	PASS	AC=2;AF=0.699681;AFR_AF=0.8457;AMR_AF=0.6988;AN=2;CIEND=-150,150;CIPOS=-150,150;CS=DEL_union;EAS_AF=0.503;END=146390409;EUR_AF=0.673;MC=YL_CN_MXL_645,YL_CN_CEU_952;NS=2504;SAS_AF=0.7331;SVTYPE=DEL;SVP=1.0;SVPD=9|9,0,0	GT	1|1
3	148566792	DEL_pindel_9765	TAGACCTCTTTTTTTTTTTTTTTTTTTTTTTTGAGACGGAGTCTCGCTCTGTCGCCCAGGCCGGACTGCGGACTGCAGTGGCGCAATCTCGGCTCACTGCAAGCTCGCTTCCCGGGTTCAAGCCATTCTCCTGCCTCAGCCTCCCGAGTAGCTGGGACTACAGGCACCCACCACCGCGCCCGGCTAATTTTTTGTATTTTTAGTAGAGACGGGGTTTCACCTTGTTAGCCAGGATGGTCTCGATCTCCTGACCTCATGATCCACCCGCCTCGGCCTCCCAAAGTGCTGGGATTACAGGCGTGAGCCACCGCGCCCGGCC	T	.	PASS	AC=2;AF=0.869409;AFR_AF=0.8903;AMR_AF=0.8501;AN=2;CS=DEL_pindel;EAS_AF=0.8433;END=148567110;EUR_AF=0.8857;MEINFO=AluYb6_2,1,281,-;NS=2504;SAS_AF=0.865;SITEPOST=0.9849;SVTYPE=DEL_ALU	GT	1|1
3	148844372	DEL_pindel_9771	TAAGATGCAAAAATAGGCCGGGCGCGGTGGCTCACGCCTGTAATCCCAGCACTTTGGGAGGCCGAGGCGGGCGGATCACGAGGTCAGGAGATCGAGACCATCCCGGCTAAAACGGTGAAACCCCGTCTCTACTAAAAATACAAAAAATTAGCCGGGCGTAGTGGCGGGCGCCTGTAGTCCCAGCTACTTGGGAGGCTGAGGCAGGAGAATGGCGTGAACCCGGGAGGCGGAGCTTGCAGTGAGCCGAGATTGCGCCACTGCACTCCAGCCTGGGCGACAGAGCGAGACTCCGTCTCAAAAAAAAAAAAAAAAAAAAAAAAAAAAAAAAA	T	.	PASS	AC=1;AF=0.674321;AFR_AF=0.7844;AMR_AF=0.7046;AN=2;CS=DEL_pindel;EAS_AF=0.5942;END=148844700;EUR_AF=0.6581;MEINFO=AluYa4_5,1,281,+;NS=2504;SAS_AF=0.6033;SITEPOST=0.98225;SVTYPE=DEL_ALU	GT	1|0
3	151148555	L1_umary_LINE1_714	T	<INS:ME:LINE1>	.	.	AC=1;AF=0.475839;AFR_AF=0.4569;AMR_AF=0.4409;AN=2;CS=L1_umary;EAS_AF=0.4127;EUR_AF=0.5885;MEINFO=LINE1,2,5999,-;NS=2504;SAS_AF=0.4755;SITEPOST=1;SVLEN=5997;SVTYPE=LINE1;TSD=CCCGAAGATCTT	GT	1|0
3	151503209	DEL_pindel_9823	AATACATATACATATACATATACATATACATATACATATACATATACATATACATATACAT	A	.	PASS	AC=1;AF=0.255791;AFR_AF=0.32;AMR_AF=0.2464;AN=2;CS=DEL_pindel;EAS_AF=0.2202;END=151503269;EUR_AF=0.2227;NS=2504;SAS_AF=0.2464;SITEPOST=0.9997;SVTYPE=DEL;SVP=1.0;SVPD=8|8,0,0	GT	1|0
3	151748850	ALU_umary_ALU_2810	G	<INS:ME:ALU>	.	.	AC=1;AF=0.214457;AFR_AF=0.1755;AMR_AF=0.1801;AN=2;CS=ALU_umary;EAS_AF=0.2907;EUR_AF=0.2614;MEINFO=AluYi6,1,280,+;NS=2504;SAS_AF=0.1646;SITEPOST=1;SVLEN=279;SVTYPE=ALU;TSD=AAGAATAGCTTAACATG	GT	0|1
3	152611312	ALU_umary_ALU_2817	A	<INS:ME:ALU>	.	.	AC=1;AF=0.390176;AFR_AF=0.3472;AMR_AF=0.4035;AN=2;CS=ALU_umary;EAS_AF=0.4464;EUR_AF=0.3956;MEINFO=AluUndef,48,188,-;NS=2504;SAS_AF=0.3753;SITEPOST=1;SVLEN=140;SVTYPE=ALU;TSD=GA	GT	0|1
3	155410957	DEL_pindel_9900	TAAGAAAGCACAGACTTGCCGGGCGCGGTGGCTCACGCCTGTAATCCCAGCACTTTGGGAGGCCGAGGCGGGTGGATCATGAGGTCAGGAGATCGAGACCATCCTGGCTAACAAGGTGAAACCCCGTCTCTACTAAAAATACAAAAAATTAGCCGGGCGCGGTGGCGGGCGCCTGTAGTCCCAGCTACTCGGGAGGCTGAGGCAGGAGAATGGCGTGAACCCGGGAAGCGGAGCTTGCAGTGAGCCGAGATTGCGCCACTGCAGTCCGCAGTCCGACCTGGGCGACAGAGCGAGACTCCGTCTCAAAAAAAAAAAAAAAAAAAAAA	T	.	PASS	AC=1;AF=0.550319;AFR_AF=0.6399;AMR_AF=0.4885;AN=2;CS=DEL_pindel;EAS_AF=0.6022;END=155411282;EUR_AF=0.3877;MEINFO=AluYb6_2,2,281,+;NS=2504;SAS_AF=0.5869;SITEPOST=0.9905;SVTYPE=DEL_ALU	GT	0|1
3	156092162	UW_VH_10429	A	<CN0>	100	PASS	AC=1;AF=0.240415;AFR_AF=0.5492;AMR_AF=0.1398;AN=2;CIEND=0,455;CIPOS=-471,0;CS=DEL_union;EAS_AF=0.0486;END=156093688;EUR_AF=0.1829;MC=EM_DL_DEL10730943,UW_VH_2025,BI_GS_DEL1_B5_P0651_142,YL_CN_IBS_675,UW_VH_6652,YL_CN_GWD_1109;NS=2504;SAS_AF=0.1513;SVTYPE=DEL;SVP=1.0;SVPD=8|8,0,0	GT	1|0
3	156239882	ALU_umary_ALU_2839	T	<INS:ME:ALU>	.	.	AC=1;AF=0.385583;AFR_AF=0.2897;AMR_AF=0.5043;AN=2;CS=ALU_umary;EAS_AF=0.4712;EUR_AF=0.4205;MEINFO=AluYa5,1,281,-;NS=2504;SAS_AF=0.3067;SITEPOST=1;SVLEN=280;SVTYPE=ALU;TSD=ACAAGATTT	GT	0|1
3	157962934	ALU_umary_ALU_2845	T	<INS:ME:ALU>	.	.	AC=1;AF=0.0990415;AFR_AF=0.0121;AMR_AF=0.147;AN=2;CS=ALU_umary;EAS_AF=0.0813;EUR_AF=0.1471;MEINFO=AluUndef,8,278,-;NS=2504;SAS_AF=0.1513;SITEPOST=1;SVLEN=270;SVTYPE=ALU;TSD=GTTTCTGGCTTTTT	GT	0|1
3	158116901	DEL_pindel_9949	ACTATTATTTCCTTTTTTTTTTTTTTTTTTTTTTTTTTTTTTTTTTTTTTTTTTTTTTTTTGAGACGGAGTCTCGCTCTGTCGCCCAGGCTGGAGTGCAGTGGCGGGATCTCGGCTCACTGCAAGCTCCGCCTCCCGGGTTCACGCCATTCTCCTGCCTCAGCCTCCCAAGTAGCTGGGACTACAGGCGCCCGCCACTACGCCCGGCTAATTTTTTTTGTATTTTTAGTAGAGACGGGGTTTCACCGTTTTAGCCGGGATGGTCTCGATCTCCTGACCTCGTGATCCGCCCGCCTCGGCCTCCCAAAGTGCTGGGATTACAGGCGTGAGCCACCGCGCCCGGCC	A	.	PASS	AC=1;AF=0.421326;AFR_AF=0.4841;AMR_AF=0.428;AN=2;CS=DEL_pindel;EAS_AF=0.3145;END=158117244;EUR_AF=0.3887;MEINFO=AluYa5,1,281,-;NS=2504;SAS_AF=0.4755;SITEPOST=0.99885;SVTYPE=DEL_ALU	GT	0|1
3	158350719	BI_GS_DEL1_B5_P0653_351	T	<CN0>	100	PASS	AC=1;AF=0.360024;AFR_AF=0.23;AMR_AF=0.3876;AN=2;CIEND=0,1;CIPOS=0,1;CS=DEL_union;EAS_AF=0.6151;END=158351910;EUR_AF=0.33;MC=YL_CN_GIH_595,YL_CN_KHV_831,YL_CN_ACB_901,YL_CN_STU_786,YL_CN_JPT_865,YL_CN_IBS_676,YL_CN_GWD_1110,SI_BD_3664,EM_DL_DEL10731763,YL_CN_CHS_793;NS=2504;SAS_AF=0.2843;SVTYPE=DEL;SVP=1.0;SVPD=8|8,0,0	GT	1|0
3	159257018	BI_GS_DEL1_B5_P0654_313	A	<CN0>	100	PASS	AC=1;AF=0.251398;AFR_AF=0.1097;AMR_AF=0.2478;AN=2;CIEND=0,0;CIPOS=0,0;CS=DEL_union;EAS_AF=0.4167;END=159257691;EUR_AF=0.2803;MC=UW_VH_327;NS=2504;SAS_AF=0.2454;SVTYPE=DEL;SVP=1.0;SVPD=8|8,0,0	GT	1|0
3	159461335	BI_GS_DEL1_B4_P0654_110	A	<CN0>	100	PASS	AC=1;AF=0.00019968;AFR_AF=0;AMR_AF=0;AN=2;CIEND=-5,5;CIPOS=-5,5;CS=DEL_union;EAS_AF=0;END=159463463;EUR_AF=0.001;NS=2504;SAS_AF=0;SVTYPE=DEL;SVP=1.0;SVPD=8|8,0,0	GT	0|1
3	161246712	DEL_pindel_10014	CAGAATGTGTCATTCCTGGCCGGGCGCGGTGGCTCACGCCTGTAATCCCAGCACTTTGGGAGGCCGAGGCGGGCGGATCACGAGGTCAGGAGATCGAGACCATCCCGGCTAAAACGGTGAAACCCCGTCTCTACTAAAAATACAAAAAATTAGCCGGGCGTAGTGGCGGGCGCCTGTAGTCCCAGCTACTTGGGAGGCTGAGGCAGGAGAATGGCGTGAACCCGGGAGGCGGAGCTTGCAGTGAGCCGAGATCCCGCCACTGCACTCCAGCCTGGGCGACAGAGCGAGACTCCGTCTCAAAAAAAAAAAAAAAAAAAAAAAAAAAAAAAAAAAAAA	C	.	PASS	AC=1;AF=0.470447;AFR_AF=0.5416;AMR_AF=0.4222;AN=2;CS=DEL_pindel;EAS_AF=0.3452;END=161247047;EUR_AF=0.4423;MEINFO=AluYa5,1,281,+;NS=2504;SAS_AF=0.5665;SITEPOST=0.9968;SVTYPE=DEL_ALU	GT	1|0
3	161635511	DEL_pindel_10028	GGATATATATACTGCTAAGTAACTATATATATGCTAGGGATATATATATATATATATATATATGAGAATATATATACATATATATAAGATATATACATATATATATATATAAATATGTATATATTTGAGCAGTATGGTCATTATACAAGCATATTATACAAGCACCAGTATATAAGCTAGA	G	.	PASS	AC=2;AF=0.279153;AFR_AF=0.2474;AMR_AF=0.3444;AN=2;CS=DEL_pindel;EAS_AF=0.3472;END=161635691;EUR_AF=0.2256;NS=2504;SAS_AF=0.2607;SITEPOST=0.999;SVTYPE=DEL;SVP=1.0;SVPD=8|8,0,0	GT	1|1
3	162408296	DEL_pindel_10042	CTATGTTTCTGTTTTTTTTTTTTTTTTTTTTGAGACGGAGTCTCGCTCTGTCGCCCAGGCTGGAGTGCAGTGGCGCGATCTCGGCTCACTGCAAGCTCCGCCTCCCGGGTTCACGCCATTCTCCTGCCTCAGCCTCCCGCGTAGCTGGGACTACAGGCGCCCGCCACCACGCCCGGCTAATTTTTTTGTGTGTTTTTTAGTAGAGACGGGGTTTCACTGTGTTAGCCAGGATGGTCTCGATCTCCTGACCTCGTGATCCGCCCGCCTCGGCCTCCCAAAGTGCTGGGATTACAGGCGTGAGCCACCGCGCCCGGCCT	C	.	PASS	AC=2;AF=0.714058;AFR_AF=0.7481;AMR_AF=0.7061;AN=2;CS=DEL_pindel;EAS_AF=0.7341;END=162408612;EUR_AF=0.673;MEINFO=AluYf1,1,281,-;NS=2504;SAS_AF=0.6953;SITEPOST=0.9463;SVTYPE=DEL_ALU	GT	1|1
3	162448908	BI_GS_DEL1_B1_P0657_340	C	<CN0>	100	PASS	AC=1;AF=0.033147;AFR_AF=0.0038;AMR_AF=0.0216;AN=2;CIEND=-7,7;CIPOS=-7,7;CS=DEL_union;EAS_AF=0.0635;END=162449811;EUR_AF=0.0358;MC=UW_VH_3563,EM_DL_DEL10733211;NS=2504;SAS_AF=0.047;SVTYPE=DEL;SVP=1.0;SVPD=8|8,0,0	GT	1|0
3	162512202	BI_GS_CNV_3_162512202_162525833	G	<CN0>	100	PASS	AC=1;AF=0.505591;AFR_AF=0.5287;AMR_AF=0.4409;AN=2;CIEND=0,500;CIPOS=-500,0;CS=DEL_union;EAS_AF=0.8929;END=162525833;EUR_AF=0.2843;MC=UW_VH_3184,UW_VH_13729,SI_BD_3678,EM_DL_DEL67207,BI_GS_DEL2_B1_P0132_1,YL_CN_MSL_719;NS=2504;SAS_AF=0.3487;SVTYPE=DEL;SVP=0.375;SVPD=8|3,5,0	GT	1|0
3	162514471	DUP_uwash_chr3_162514470_162625647	T	<CN0>	.	PASS	AC=1;AF=0.505591;AFR_AF=0.5287;AMR_AF=0.4409;AN=2;CS=DUP_uwash;EAS_AF=0.8929;END=162625647;EUR_AF=0.2843;NS=2504;SAS_AF=0.3487;SITEPOST=1;SVTYPE=DEL;SVP=1.0;SVPD=9|9,0,0	GT	1|0
3	162525834	BI_GS_CNV_3_162525834_162545193	T	<CN0>	100	PASS	AC=2;AF=0.723442;AFR_AF=0.6021;AMR_AF=0.7378;AN=2;CIEND=0,500;CIPOS=-500,0;CS=DEL_union;EAS_AF=0.9226;END=162545193;EUR_AF=0.6869;NS=2504;SAS_AF=0.7096;SVTYPE=DEL;SVP=0.75;SVPD=8|6,2,0	GT	1|1
3	162558858	BI_GS_CNV_3_162558858_162601552	C	<CN0>	100	PASS	AC=1;AF=0.505591;AFR_AF=0.5287;AMR_AF=0.4409;AN=2;CIEND=0,500;CIPOS=-500,0;CS=DEL_union;EAS_AF=0.8929;END=162601552;EUR_AF=0.2843;MC=UW_VH_3184,UW_VH_13729,SI_BD_3678,EM_DL_DEL67207,BI_GS_DEL2_B1_P0132_1,YL_CN_MSL_719;NS=2504;SAS_AF=0.3487;SVTYPE=DEL;SVP=0.125;SVPD=8|1,7,0	GT	1|0
3	162717258	UW_VH_2706	G	<CN0>	100	PASS	AC=2;AF=0.461661;AFR_AF=0.4266;AMR_AF=0.4539;AN=2;CIEND=0,379;CIPOS=-500,0;CS=DEL_union;EAS_AF=0.4296;END=162723563;EUR_AF=0.4374;MC=EM_DL_DEL67210,YL_CN_GIH_599;NS=2504;SAS_AF=0.5726;SVTYPE=DEL;SVP=1.0;SVPD=8|8,0,0	GT	1|1
3	162764905	UW_VH_2550	T	<CN0>	100	PASS	AC=2;AF=0.833267;AFR_AF=0.7769;AMR_AF=0.8372;AN=2;CIEND=0,607;CIPOS=-515,0;CS=DEL_union;EAS_AF=0.9812;END=162769085;EUR_AF=0.7296;MC=SI_BD_3679,EM_DL_DEL67212,YL_CN_MSL_722;NS=2504;SAS_AF=0.8609;SVTYPE=DEL;SVP=1.0;SVPD=9|9,0,0	GT	1|1
3	163464167	DEL_pindel_10072	AGCATTTTTTTTTTTTTTTTTTTTTTGAGACGGAGTCTCGCTCTGTCGCCCAGGCTGGAGTGCAGTGGCGCGATCTCGGCTCACTGCAAGCTCCGCCTCCTGGGTTCACGCCATTCTCCTGCCTCAGCCTCCCGAGTAGCTGGGACTACAGGCACCCGCTACCACGCCCGGCTAATTTTTTGTATTTTTAGTAGAGACGGGGTTTCACCTTGTTAGCCAGGATGGTCTCGATCTCCTGACCTCGTGATCCGCCCGCCTCGGCCTCCCAAAGTGCTGGGATTACAGGCGTGAGCCACCGCGCCCGGCC	A	.	PASS	AC=1;AF=0.835463;AFR_AF=0.8691;AMR_AF=0.8386;AN=2;CS=DEL_pindel;EAS_AF=0.7788;END=163464473;EUR_AF=0.8191;MEINFO=AluYc2,1,281,-;NS=2504;SAS_AF=0.863;SITEPOST=0.9997;SVTYPE=DEL_ALU	GT	0|1
3	165336826	ALU_umary_ALU_2883	T	<INS:ME:ALU>	.	.	AC=1;AF=0.1252;AFR_AF=0.2519;AMR_AF=0.1369;AN=2;CS=ALU_umary;EAS_AF=0.0992;EUR_AF=0.0368;MEINFO=AluUndef,5,280,-;NS=2504;SAS_AF=0.0634;SITEPOST=1;SVLEN=275;SVTYPE=ALU;TSD=CCGTATCAGTAGTCTTT	GT	1|0
3	168738458	BI_GS_DEL1_B5_P0663_823	A	<CN0>	100	PASS	AC=2;AF=0.312101;AFR_AF=0.1664;AMR_AF=0.353;AN=2;CIEND=0,0;CIPOS=0,0;CS=DEL_union;EAS_AF=0.2808;END=168738838;EUR_AF=0.5169;MC=DEL_pindel_10164,UW_VH_329;NS=2504;SAS_AF=0.3016;SVTYPE=DEL;SVP=1.0;SVPD=8|8,0,0	GT	1|1
3	168885760	ALU_umary_ALU_2909	T	<INS:ME:ALU>	.	.	AC=1;AF=0.0778754;AFR_AF=0.0197;AMR_AF=0.0389;AN=2;CS=ALU_umary;EAS_AF=0.1012;EUR_AF=0.0626;MEINFO=AluYa4_4,1,276,+;NS=2504;SAS_AF=0.1759;SITEPOST=1;SVLEN=275;SVTYPE=ALU;TSD=AAAACATTCTT	GT	0|1
3	171626388	ALU_umary_ALU_2925	T	<INS:ME:ALU>	.	.	AC=1;AF=0.35024;AFR_AF=0.3548;AMR_AF=0.2709;AN=2;CS=ALU_umary;EAS_AF=0.4008;EUR_AF=0.2952;MEINFO=AluYa5,1,281,-;NS=2504;SAS_AF=0.4049;SITEPOST=1;SVLEN=280;SVTYPE=ALU;TSD=TCCTGTTAATTTCTT	GT	0|1
3	173268419	DEL_pindel_10240	TAACCTGCAATGTCTTTTTGAGACCATTAGACAGCTACTTACTGAAGTTAATTTTACTA	T	.	PASS	AC=1;AF=0.303514;AFR_AF=0.3313;AMR_AF=0.2493;AN=2;CS=DEL_pindel;EAS_AF=0.374;END=173268477;EUR_AF=0.2256;NS=2504;SAS_AF=0.3119;SITEPOST=0.9966;SVTYPE=DEL;SVP=0.25;SVPD=8|2,6,0	GT	1|0
3	174250911	ALU_umary_ALU_2945	T	<INS:ME:ALU>	.	.	AC=1;AF=0.278754;AFR_AF=0.3177;AMR_AF=0.2896;AN=2;CS=ALU_umary;EAS_AF=0.4177;EUR_AF=0.1541;MEINFO=AluUndef,1,281,+;NS=2504;SAS_AF=0.2035;SITEPOST=1;SVLEN=280;SVTYPE=ALU;TSD=AAAAAAAGCAAATGT	GT	0|1
3	174410750	ALU_umary_ALU_2947	T	<INS:ME:ALU>	.	.	AC=1;AF=0.245407;AFR_AF=0.1694;AMR_AF=0.2622;AN=2;CS=ALU_umary;EAS_AF=0.2877;EUR_AF=0.3509;MEINFO=AluUndef,1,273,-;NS=2504;SAS_AF=0.184;SITEPOST=1;SVLEN=272;SVTYPE=ALU;TSD=ACTCATACCTTTCT	GT	1|0
3	176143034	ALU_umary_ALU_2958	T	<INS:ME:ALU>	.	.	AC=1;AF=0.390575;AFR_AF=0.4107;AMR_AF=0.3429;AN=2;CS=ALU_umary;EAS_AF=0.4097;EUR_AF=0.3956;MEINFO=AluYa5,1,277,+;NS=2504;SAS_AF=0.3722;SITEPOST=1;SVLEN=276;SVTYPE=ALU;TSD=AAAAAAAAAAGAAATT	GT	1|0
3	177294475	UW_VH_19141	G	<CN0>	100	PASS	AC=1;AF=0.0323482;AFR_AF=0.0015;AMR_AF=0.0259;AN=2;CIEND=0,316;CIPOS=-206,0;CS=DEL_union;EAS_AF=0.006;END=177297489;EUR_AF=0.0666;MC=YL_CN_ITU_805,BI_GS_DEL1_B5_P0672_376,SI_BD_3757,UW_VH_2731;NS=2504;SAS_AF=0.0706;SVTYPE=DEL;SVP=1.0;SVPD=8|8,0,0	GT	0|1
3	177381336	SI_BD_3759	C	<CN0>	100	PASS	AC=1;AF=0.0820687;AFR_AF=0.143;AMR_AF=0.0865;AN=2;CIEND=-50,204;CIPOS=-204,50;CS=DEL_union;EAS_AF=0.002;END=177385447;EUR_AF=0.1143;MC=BI_GS_DEL1_B2_P0672_236,YL_CN_ITU_806,UW_VH_2732;NS=2504;SAS_AF=0.046;SVTYPE=DEL;SVP=1.0;SVPD=8|8,0,0	GT	0|1
3	177896496	DEL_pindel_10305	TTAACACATAACAGAAAAATAAATACTGCATGATCTCACTTGTAAGTGGGAGCTAAACA	T	.	PASS	AC=1;AF=0.475439;AFR_AF=0.5333;AMR_AF=0.5303;AN=2;CS=DEL_pindel;EAS_AF=0.2798;END=177896554;EUR_AF=0.5358;NS=2504;SAS_AF=0.498;SITEPOST=0.9997;SVTYPE=DEL;SVP=1.0;SVPD=9|9,0,0	GT	1|0
3	178550124	SI_BD_3769	A	<CN0>	100	PASS	AC=1;AF=0.582268;AFR_AF=0.9289;AMR_AF=0.5231;AN=2;CIEND=-55,307;CIPOS=-307,58;CS=DEL_union;EAS_AF=0.2232;END=178550897;EUR_AF=0.5825;MC=DEL_pindel_10313;NS=2504;SAS_AF=0.5256;SVTYPE=DEL;SVP=1.0;SVPD=9|9,0,0	GT	1|0
3	179654342	BI_GS_DEL1_B5_P0674_770	T	<CN0>	100	PASS	AC=2;AF=0.533546;AFR_AF=0.5499;AMR_AF=0.4597;AN=2;CIEND=0,0;CIPOS=0,0;CS=DEL_union;EAS_AF=0.6478;END=179654808;EUR_AF=0.502;MC=UW_VH_332,DEL_pindel_10331;NS=2504;SAS_AF=0.4785;SVTYPE=DEL;SVP=1.0;SVPD=9|9,0,0	GT	1|1
3	180917895	BI_GS_DEL1_B3_P0675_33	G	<CN0>	100	PASS	AC=1;AF=0.00698882;AFR_AF=0.0023;AMR_AF=0.0029;AN=2;CIEND=-64,65;CIPOS=-64,65;CS=DEL_union;EAS_AF=0;END=180918620;EUR_AF=0.0268;MC=SI_BD_3788,UW_VH_3313,BI_GS_DEL1_B5_P0675_1025;NS=2504;SAS_AF=0.0031;SVTYPE=DEL;SVP=0.7;SVPD=10|7,3,0	GT	0|1
3	183876797	BI_GS_DEL1_B2_P0678_532	C	<CN0>	100	PASS	AC=1;AF=0.513578;AFR_AF=0.5545;AMR_AF=0.3689;AN=2;CIEND=0,0;CIPOS=0,0;CS=DEL_union;EAS_AF=0.5367;END=183877385;EUR_AF=0.4742;MC=UW_VH_10;NS=2504;SAS_AF=0.5777;SVTYPE=DEL;SVP=0.8888888888888888;SVPD=9|8,1,0	GT	0|1
3	184125346	BI_GS_DEL1_B5_P0679_135	A	<CN0>	100	PASS	AC=2;AF=0.626997;AFR_AF=0.8525;AMR_AF=0.7046;AN=2;CIEND=-2,3;CIPOS=-2,3;CS=DEL_union;EAS_AF=0.4058;END=184125555;EUR_AF=0.6024;MC=DEL_pindel_10384;NS=2504;SAS_AF=0.5204;SVTYPE=DEL;SVP=1.0;SVPD=9|9,0,0	GT	1|1
3	185017328	DEL_pindel_10410	TCTCTCTCTCTCTCTTTTTTTTTTTTTTTTTTTTTTTTGAGACGGAGTCTCGCTCTGTCGCCCAGGCCGGACTGCGGACTGCAGTGGCGCAATCTCGGCTCACTGCAAGCTCCGCCTCCCGGGTTCACGCCATTCTCCTGCCTCAGCCTCCCGAGTAGCTGGGACTACAGGCGCCCGCCACCGCGCCCGGCTAATTTTTTGTATTTTTAGTAGAGACGGGGTTTCACCTTGTTAGCCAGGATGGTCTCGATCTCCTGACCTCATGATCCACCCGCCTCGGCCTCCCAAAGTGCTGGGATTACAGGCGTGAGCCACCGCGCCCGGCC	T	.	PASS	AC=2;AF=0.590056;AFR_AF=0.5295;AMR_AF=0.5865;AN=2;CS=DEL_pindel;EAS_AF=0.6022;END=185017653;EUR_AF=0.669;MEINFO=AluYb5,1,281,-;NS=2504;SAS_AF=0.5808;SITEPOST=0.9952;SVTYPE=DEL_ALU	GT	1|1
3	186372141	L1_umary_LINE1_761	G	<INS:ME:LINE1>	.	.	AC=1;AF=0.432907;AFR_AF=0.6422;AMR_AF=0.3617;AN=2;CS=L1_umary;EAS_AF=0.4048;EUR_AF=0.3082;MEINFO=LINE1,17,5995,+;NS=2504;SAS_AF=0.3579;SITEPOST=1;SVLEN=5978;SVTYPE=LINE1;TSD=AGAAAATCAAAGGATGGG	GT	0|1
3	187732878	UW_VH_335	T	<CN0>	100	PASS	AC=1;AF=0.105431;AFR_AF=0.0363;AMR_AF=0.1268;AN=2;CIEND=0,410;CIPOS=-426,0;CS=DEL_union;EAS_AF=0.1448;END=187734849;EUR_AF=0.1441;MC=EM_DL_DEL10743225,BI_GS_DEL1_B2_P0682_602,YL_CN_BEB_675;NS=2504;SAS_AF=0.1033;SVTYPE=DEL;SVP=0.875;SVPD=8|7,1,0	GT	0|1
3	187835312	L1_umary_LINE1_762	T	<INS:ME:LINE1>	.	.	AC=1;AF=0.386781;AFR_AF=0.3616;AMR_AF=0.3473;AN=2;CS=L1_umary;EAS_AF=0.4157;EUR_AF=0.4155;MEINFO=LINE1,5679,6019,-;NS=2504;SAS_AF=0.3896;SITEPOST=1;SVLEN=340;SVTYPE=LINE1;TSD=null	GT	1|0
3	188304831	DEL_pindel_10478	TAAAGAAAGTTGGCGCTCTGGCCGGGCGCGGTGGCTCACGCCTGTAATCCCAGCACTTTGGGAGGCCGAGGCGGGTGGATCATGAGGTCAGGAGATCGAGACCATCCTGGCTAACAAGGTGAAACCCCGTCTCTACTAAAAATACAAAAAATTAGCCGGGCGCGGTGGCGGGCGCCTGTAGTCCCAGCTACTCGGGAGGCTGAGGCAGGAGAATGGCGTGAACCCGGGAAGCGGAGCTTGCAGTGAGCCGAGATTGCGCCACTGCAGTCCGCAGTCCGGCCTGGGCGACAGAGCGAGACTCCGTCTCAAAAAAAAAAAAAAAAAAAAAAAAAAA	T	.	PASS	AC=1;AF=0.750799;AFR_AF=0.7148;AMR_AF=0.8069;AN=2;CS=DEL_pindel;EAS_AF=0.753;END=188305164;EUR_AF=0.7903;MEINFO=AluYb6_2,1,281,+;NS=2504;SAS_AF=0.7168;SITEPOST=0.9648;SVTYPE=DEL_ALU	GT	0|1
3	188883226	ALU_umary_ALU_3010	T	<INS:ME:ALU>	.	.	AC=1;AF=0.22524;AFR_AF=0.1467;AMR_AF=0.2104;AN=2;CS=ALU_umary;EAS_AF=0.2361;EUR_AF=0.2555;MEINFO=AluUndef,2,277,-;NS=2504;SAS_AF=0.2996;SITEPOST=1;SVLEN=275;SVTYPE=ALU;TSD=GGTTCTCAAACTTTT	GT	0|1
3	189575894	DEL_pindel_10497	TAAGAAAATGTTGTGTATAGGCCGGGCGCGGTGGCTCACGCCTGTAATCCCAGCACTTTGGGAGGCCGAGGCGGGCGGATCACGAGGTCAGGAGATCGAGACCATCCTGGCTAACACGGTGAAACCCCGTCTCTACTAAAAATACAAAAAATTAGCCGGGCGAGGTGGCGGGCGCCTGTAGTCCCAGCTACTCGGGAGGCTGAGGCAGGAGAATGGCGTGAACCCCAGGGGGCGGAGCCTGCAGTGAGCCGAGATTGCGCCACTGCACTCCAGCCTGGGCGACAGCGAGACTCCGTCTCAAAAAAAAAAAAAAAAAAAAAAAA	T	.	PASS	AC=1;AF=0.503994;AFR_AF=0.5454;AMR_AF=0.4409;AN=2;CS=DEL_pindel;EAS_AF=0.4643;END=189576216;EUR_AF=0.5318;MEINFO=AluYe,1,281,+;NS=2504;SAS_AF=0.5051;SITEPOST=0.9986;SVTYPE=DEL_ALU	GT	0|1
3	189737175	YL_CN_CHS_825	A	<CN0>	100	PASS	AC=1;AF=0.302516;AFR_AF=0.1717;AMR_AF=0.2954;AN=2;CIEND=-500,1000;CIPOS=-1000,500;CS=DEL_union;EAS_AF=0.4216;END=189740648;EUR_AF=0.3052;MC=UW_VH_9400,UW_VH_5690,UW_VH_13324,EM_DL_DEL68016,UW_VH_4879,UW_VH_25412,BI_GS_DEL1_B1_P0684_661,UW_VH_1403,UW_VH_3044,UW_VH_12512;NS=2504;SAS_AF=0.3589;SVTYPE=DEL;SVP=1.0;SVPD=9|9,0,0	GT	1|0
3	189955408	DEL_pindel_10508	ACCTGTGTTTTTTTTTTTTTTTGAGACGGAGTCTCGCTCTGTCGCCCAGGCTGGAGTGCAGTGGCGGGATCTCGGCTCACTGCAAGCTCCGCCTCCCGGGTTCACGCCATTCTCCTGCCTCAGCCTCCCAAGTAGCTGGGACTACAGGCGCCCGCCACCACGCCCGGCTAATTTTTTGTATTTTTAGTAGAGACGGGGTTTCACCGTTTTAGCCGGGATGGTCTCGATCTCCTGACCTCGTGATCCGCCCGCCTCGGCCTCCCAAAGTGCTGGGATTACAGGCGTGAGCCACCGCGCCCGGC	A	.	PASS	AC=1;AF=0.308307;AFR_AF=0.3896;AMR_AF=0.3112;AN=2;CS=DEL_pindel;EAS_AF=0.3988;END=189955709;EUR_AF=0.2465;MEINFO=AluYa4_3,2,281,-;NS=2504;SAS_AF=0.1667;SITEPOST=0.9992;SVTYPE=DEL_ALU	GT	1|0
3	189995602	DEL_pindel_10511	TTCCATGTATTTGCTATTGTGAAGAGTGCTGCAGTGAACATACACATGGATGCGTCTTTATGACAGAA	T	.	PASS	AC=2;AF=0.04373;AFR_AF=0.0061;AMR_AF=0.0461;AN=2;CS=DEL_pindel;EAS_AF=0.0159;END=189995669;EUR_AF=0.1044;NS=2504;SAS_AF=0.0593;SITEPOST=1;SVTYPE=DEL;SVP=1.0;SVPD=8|8,0,0	GT	1|1
3	190290639	DEL_pindel_10515	TAATGCTTTGTTTTTTTTTTTTTTTTTTTTTTGAGACGGAGTCTCGCTCTGTCGCCCAGGCTGGAGTGCAGTGGCGGGATCTCGGCTCACTGCAAGCTCCGCCTCCCGGGTTCACGCCATTCTCCTGCCTCAGCCTCCCGAGTAGCTGGGACTACAGGCGCCCGCCACCACGCCCGGCTAATTTTTTGTATTTTTAGTAGAGACGGGGTTTCACCGTTTTAGCCGGGATGGTCTCGATCTCCTGACCTCGTGATCCGCCCGCCTCGGCCTCCCAAAGTTCTGGGATTACAGGCGTGAG	T	.	PASS	AC=1;AF=0.323682;AFR_AF=0.4244;AMR_AF=0.3501;AN=2;CS=DEL_pindel;EAS_AF=0.1151;END=190290936;EUR_AF=0.4066;MEINFO=AluY,16,281,-;NS=2504;SAS_AF=0.2986;SITEPOST=0.9996;SVTYPE=DEL_ALU	GT	0|1
3	190478458	DEL_pindel_10518	TGCTATGGTATAAAGTCATGGTGTTAGCAGGGCTGATTCTCTCTGAAGGTTCTGGAAAAGAATTGATTTCCTTGGATTTCCTGCTCTTAGAGGCTATCTGAATACATTGACTAGTGACTCCTTCCTCCATCAAAAACGTGTAATTTCGTTCTCTGATTTCATCATTACATGGCCTTC	T	.	PASS	AC=2;AF=0.567692;AFR_AF=0.5582;AMR_AF=0.5101;AN=2;CS=DEL_pindel;EAS_AF=0.6339;END=190478634;EUR_AF=0.4533;NS=2504;SAS_AF=0.6708;SITEPOST=0.9998;SVTYPE=DEL;SVP=1.0;SVPD=9|9,0,0	GT	1|1
3	190999464	ALU_umary_ALU_3022	C	<INS:ME:ALU>	.	.	AC=1;AF=0.347444;AFR_AF=0.1437;AMR_AF=0.4121;AN=2;CS=ALU_umary;EAS_AF=0.4107;EUR_AF=0.4692;MEINFO=AluUndef,1,281,-;NS=2504;SAS_AF=0.3865;SITEPOST=1;SVLEN=280;SVTYPE=ALU;TSD=TGTACTCTATTTTC	GT	0|1
3	191141010	DEL_pindel_10530	TTAAAAAGCAGGCAAAGGACATGAACAGACACTTTTCAAAAGAAGACATACATACGGC	T	.	PASS	AC=1;AF=0.108027;AFR_AF=0.1059;AMR_AF=0.0548;AN=2;CS=DEL_pindel;EAS_AF=0.2153;END=191141067;EUR_AF=0.0676;NS=2504;SAS_AF=0.0798;SITEPOST=0.9999;SVTYPE=DEL;SVP=0.875;SVPD=8|7,1,0	GT	1|0
3	191856085	DEL_pindel_10540	TGAAAACCTTTGAGGCCGGGCGCGGTGGCTCACGCCTGTAATCCCAGCACTTTGGGAGGCCGAGGCGGGTGGATCATGAGGTCAGGAGATCGAGACCATCCTGGCTAACAAGGTGAAACCCCGTCTCTACTAAAAATACAAAAAATTAGCCGGGCGCGGTGGCGGGCGCCTGTAGTCCCAGCTACTCGGGAGGCTGAGGCAGGAGAATGGCGTGAACCCGGGAAGCGGAGCTTGCAGTGAGCCGAGATTGCGCCACTGCAGTCCGCAGTCCGGCCTGGGCGACAGAGCGAGACTCCGTCTCAAAAAAAAAAAAAAAAAAAAAAAAAAAAAAAAAAAAAA	T	.	PASS	AC=1;AF=0.602835;AFR_AF=0.466;AMR_AF=0.6484;AN=2;CS=DEL_pindel;EAS_AF=0.6131;END=191856423;EUR_AF=0.7008;MEINFO=AluYb6_2,1,281,+;NS=2504;SAS_AF=0.6442;SITEPOST=0.9929;SVTYPE=DEL_ALU	GT	1|0
3	192875329	EM_DL_DEL68191	T	<CN0>	100	PASS	AC=1;AF=0.692292;AFR_AF=0.5076;AMR_AF=0.6931;AN=2;CIEND=-150,150;CIPOS=-150,150;CS=DEL_union;EAS_AF=0.9038;END=192885405;EUR_AF=0.6789;MC=BI_GS_CNV_3_192875322_192885392,UW_VH_2173,UW_VH_5913,UW_VH_13886,UW_VH_18813,UW_VH_11681,UW_VH_17262,YL_CN_MSL_746,SI_BD_3867,UW_VH_11187,UW_VH_11816,UW_VH_7429,UW_VH_11716;NS=2504;SAS_AF=0.7372;SVTYPE=DEL;SVP=1.0;SVPD=9|9,0,0	GT	1|0
3	193354185	L1_umary_LINE1_769	T	<INS:ME:LINE1>	.	.	AC=1;AF=0.341853;AFR_AF=0.357;AMR_AF=0.3545;AN=2;CS=L1_umary;EAS_AF=0.2758;EUR_AF=0.3926;MEINFO=LINE1,4986,6018,-;NS=2504;SAS_AF=0.3282;SITEPOST=1;SVLEN=1032;SVTYPE=LINE1;TSD=GGCAATTAACATTTTTTGTTTATTTTT	GT	1|0
3	194398762	UW_VH_25088	C	<CN0>	100	PASS	AC=2;AF=0.670927;AFR_AF=0.4576;AMR_AF=0.647;AN=2;CIEND=0,470;CIPOS=-376,0;CS=DEL_union;EAS_AF=0.877;END=194400296;EUR_AF=0.7048;MC=YL_CN_GIH_622,YL_CN_JPT_907,YL_CN_TSI_775,UW_VH_15441,SI_BD_3877,UW_VH_16802,YL_CN_BEB_686,YL_CN_GWD_1166,YL_CN_STU_829,YL_CN_PJL_858,YL_CN_CEU_1010,YL_CN_KHV_863,UW_VH_2782,UW_VH_18993,UW_VH_19972,YL_CN_LWK_814,UW_VH_18380,YL_CN_ITU_826,YL_CN_YRI_1079,YL_CN_PEL_749,EM_DL_DEL10746451,YL_CN_ACB_942;NS=2504;SAS_AF=0.729;SVTYPE=DEL;SVP=1.0;SVPD=9|9,0,0	GT	1|1
3	194555604	BI_GS_DEL1_B5_P0689_593	C	<CN0>	100	PASS	AC=1;AF=0.154353;AFR_AF=0.2995;AMR_AF=0.0836;AN=2;CIEND=-5,5;CIPOS=-5,5;CS=DEL_union;EAS_AF=0.0179;END=194556262;EUR_AF=0.1521;MC=UW_VH_343;NS=2504;SAS_AF=0.1513;SVTYPE=DEL;SVP=1.0;SVPD=8|8,0,0	GT	1|0
3	194614723	DEL_pindel_10614	ACTATGCGCTCTTTCTTTTTTTTTTTTTTTTTTTTTTGAGACGGAGTCTCGCTCTGTCGCCCAGGCTGGAGTGCAGTGGCGGGATCTCGGCTCACTGCAAGCTCTGCCTCCCAGGTTCACGCCATTCTCCTGCCTCAGCCTCCCAAGTAGCTGGGACTACAGGCGCCCGCCACTACGCCCGGCTAATTTTTTGTATTTTTAGTAGAGACGGGGTTTCACCGTTTTAGCCGGGATGGTCTCGATCTCCTGACCTCGTGATCCGCCCGCCTCAGCCTCCCAAAGTGCTGGGATTACAGGCGTGAGCCACCGCGCCCGGC	A	.	PASS	AC=1;AF=0.261182;AFR_AF=0.2572;AMR_AF=0.317;AN=2;CS=DEL_pindel;EAS_AF=0.3145;END=194615039;EUR_AF=0.2097;MEINFO=AluYa5,2,281,-;NS=2504;SAS_AF=0.2249;SITEPOST=0.9998;SVTYPE=DEL_ALU	GT	1|0
3	194768524	ALU_umary_ALU_3048	T	<INS:ME:ALU>	.	.	AC=1;AF=0.0483227;AFR_AF=0.0265;AMR_AF=0.0288;AN=2;CS=ALU_umary;EAS_AF=0.004;EUR_AF=0.1064;MEINFO=AluYa5,1,281,-;NS=2504;SAS_AF=0.0777;SITEPOST=1;SVLEN=280;SVTYPE=ALU;TSD=GTTTCTT	GT	1|0
3	195198396	YL_CN_MXL_692	C	<CN0>	100	PASS	AC=2;AF=0.671925;AFR_AF=0.6127;AMR_AF=0.7392;AN=2;CIEND=-500,1000;CIPOS=-1000,500;CS=DEL_union;EAS_AF=0.8264;END=195222983;EUR_AF=0.5875;NS=2504;SAS_AF=0.6319;SVTYPE=DEL;SVP=0.42857142857142855;SVPD=7|3,4,0	GT	1|1
3	195417835	DUP_gs_CNV_3_195417835_195445776	G	<CN2>,<CN3>,<CN4>,<CN5>	.	PASS	AC=1,0,0,0;AF=0.380591,0.256789,0.0111821,0.00379393;AFR_AF=0.4682,0.115,0.0129,0.003;AMR_AF=0.3833,0.2839,0.013,0.0101;AN=2;CS=DUP_gs;EAS_AF=0.3502,0.4246,0.0188,0.004;END=195445776;EUR_AF=0.3241,0.2674,0.007,0.001;NS=2504;SAS_AF=0.3497,0.2454,0.0041,0.0031;SITEPOST=0.9954;SVTYPE=CNV	GT	0|1
3	195505831	SI_BD_3904	G	<CN0>	100	PASS	AC=2;AF=0.573882;AFR_AF=0.5378;AMR_AF=0.5029;AN=2;CIEND=-50,50;CIPOS=-50,50;CS=DEL_union;EAS_AF=0.7361;END=195507123;EUR_AF=0.5944;NS=2504;SAS_AF=0.4847;SVTYPE=DEL;SVP=0.625;SVPD=8|5,3,0	GT	1|1
3	195569206	BI_GS_DEL1_B3_P0690_30	T	<CN0>	100	PASS	AC=1;AF=0.44389;AFR_AF=0.2837;AMR_AF=0.5086;AN=2;CIEND=-1,1;CIPOS=-1,1;CS=DEL_union;EAS_AF=0.7728;END=195569923;EUR_AF=0.2753;MC=UW_VH_1735,SI_BD_3912;NS=2504;SAS_AF=0.4489;SVTYPE=DEL;SVP=0.75;SVPD=8|6,2,0	GT	0|1
3	196055919	SI_BD_3925	A	<CN0>	100	PASS	AC=1;AF=0.43111;AFR_AF=0.1967;AMR_AF=0.4597;AN=2;CIEND=-130,270;CIPOS=-270,161;CS=DEL_union;EAS_AF=0.7897;END=196056883;EUR_AF=0.3757;MC=BI_GS_DEL1_B1_P0691_38,EM_DL_DEL10747824;NS=2504;SAS_AF=0.4151;SVTYPE=DEL;SVP=0.6666666666666666;SVPD=9|6,3,0	GT	1|0
3	196934563	UW_VH_1407	G	<CN0>	100	PASS	AC=1;AF=0.134984;AFR_AF=0.0076;AMR_AF=0.1282;AN=2;CIEND=0,562;CIPOS=-438,0;CS=DEL_union;EAS_AF=0.0694;END=196939253;EUR_AF=0.166;MC=YL_CN_CHB_878,EM_DL_DEL68440,UW_VH_2784,BI_GS_DEL1_B1_P0691_651;NS=2504;SAS_AF=0.3476;SVTYPE=DEL;SVP=1.0;SVPD=9|9,0,0	GT	1|0
3	197316814	DEL_pindel_10678	AAATATATATATATATAAAAATATATATATATATATATAAAAAAATATATATATATATATAAATATATATATATATAT	A	.	PASS	AC=1;AF=0.61861;AFR_AF=0.615;AMR_AF=0.6455;AN=2;CS=DEL_pindel;EAS_AF=0.7312;END=197316891;EUR_AF=0.5199;NS=2504;SAS_AF=0.59;SITEPOST=0.89545;SVTYPE=DEL;SVP=0.7777777777777778;SVPD=9|7,2,0	GT	0|1
4	1086777	DEL_pindel_10737	CCAGGGTCTGCGTGCTCAGTGCTGACGCAGCCTGTGGTAGGGCAGAGGCTG	C	.	PASS	AC=2;AF=0.546925;AFR_AF=0.3064;AMR_AF=0.5389;AN=2;CS=DEL_pindel;EAS_AF=0.6478;END=1086827;EUR_AF=0.6461;NS=2504;SAS_AF=0.6718;SITEPOST=0.9997;SVTYPE=DEL;SVP=0.75;SVPD=8|6,2,0	GT	1|1
4	1301833	ALU_umary_ALU_3062	G	<INS:ME:ALU>	.	.	AC=1;AF=0.189696;AFR_AF=0.0605;AMR_AF=0.2349;AN=2;CS=ALU_umary;EAS_AF=0.0923;EUR_AF=0.3479;MEINFO=AluYa1_1,1,281,+;NS=2504;SAS_AF=0.2699;SITEPOST=1;SVLEN=280;SVTYPE=ALU;TSD=AAAAACTCTCAGAAATG	GT	0|1
4	1385457	DEL_pindel_10752	CTGAATCTAAAGTGTGTTTCTTGTAAACAGCATATAGTGGGATCATGTTTCTTATCTGTCCTGCTGGTCTCTGCCG	C	.	PASS	AC=1;AF=0.117612;AFR_AF=0.0726;AMR_AF=0.1859;AN=2;CS=DEL_pindel;EAS_AF=0.0288;END=1385532;EUR_AF=0.1928;NS=2504;SAS_AF=0.1442;SITEPOST=0.9974;SVTYPE=DEL;SVP=0.875;SVPD=8|7,1,0	GT	0|1
4	2550339	BI_GS_DEL1_B1_P0696_415	G	<CN0>	100	PASS	AC=1;AF=0.00419329;AFR_AF=0;AMR_AF=0.0014;AN=2;CIEND=-27,28;CIPOS=-27,28;CS=DEL_union;EAS_AF=0;END=2551281;EUR_AF=0.0189;MC=EM_DL_DEL10751460,SI_BD_4007;NS=2504;SAS_AF=0.001;SVTYPE=DEL;SVP=0.25;SVPD=8|2,6,0	GT	0|1
4	4124334	DUP_gs_CNV_4_4124334_4152937	C	<CN0>,<CN2>	.	PASS	AC=1,0;AF=0.3748,0.00179712;AFR_AF=0.2519,0.0008;AMR_AF=0.4308,0;AN=2;CS=DUP_gs;EAS_AF=0.5744,0.005;END=4152937;EUR_AF=0.3121,0;MC=YL_CN_ESN_925,YL_CN_KHV_918;NS=2504;SAS_AF=0.3599,0.0031;SITEPOST=1;SVTYPE=CNV	GT	0|1
4	4131077	BI_GS_DEL1_B5_P0698_67	C	<CN0>	100	PASS	AC=1;AF=0.369409;AFR_AF=0.23;AMR_AF=0.4294;AN=2;CIEND=-48,49;CIPOS=-48,49;CS=DEL_union;EAS_AF=0.5754;END=4132207;EUR_AF=0.3161;MC=EM_DL_DEL10752603;NS=2504;SAS_AF=0.3579;SVTYPE=DEL;SVP=0.125;SVPD=8|1,7,0	GT	0|1
4	4139978	BI_GS_DEL1_B1_P0698_67	G	<CN0>	100	PASS	AC=1;AF=0.376797;AFR_AF=0.2549;AMR_AF=0.4308;AN=2;CIEND=-53,54;CIPOS=-53,54;CS=DEL_union;EAS_AF=0.5774;END=4149617;EUR_AF=0.3161;NS=2504;SAS_AF=0.3589;SVTYPE=DEL;SVP=0.125;SVPD=8|1,7,0	GT	0|1
4	6651592	BI_GS_DEL1_B5_P0700_714	G	<CN0>	100	PASS	AC=2;AF=0.433506;AFR_AF=0.0877;AMR_AF=0.5836;AN=2;CIEND=0,0;CIPOS=0,0;CS=DEL_union;EAS_AF=0.5417;END=6652912;EUR_AF=0.6173;MC=YL_CN_CLM_749,YL_CN_MXL_744,YL_CN_TSI_821,YL_CN_GIH_656,YL_CN_STU_873,YL_CN_CHB_912,EM_DL_DEL10753565,YL_CN_GBR_845,YL_CN_KHV_920,YL_CN_CHS_898,YL_CN_CDX_771,YL_CN_BEB_726,YL_CN_JPT_964,UW_VH_346;NS=2504;SAS_AF=0.4939;SVTYPE=DEL;SVP=1.0;SVPD=9|9,0,0	GT	1|1
4	6894769	BI_GS_DEL1_B4_P0700_232	G	<CN0>	100	PASS	AC=1;AF=0.00179712;AFR_AF=0;AMR_AF=0.0014;AN=2;CIEND=-18,18;CIPOS=-18,18;CS=DEL_union;EAS_AF=0;END=6895995;EUR_AF=0.003;MC=UW_VH_4374;NS=2504;SAS_AF=0.0051;SVTYPE=DEL;SVP=1.0;SVPD=10|10,0,0	GT	0|1
4	6897351	EM_DL_DEL68726	C	<CN0>	100	PASS	AC=1;AF=0.496605;AFR_AF=0.5885;AMR_AF=0.5245;AN=2;CIEND=-150,150;CIPOS=-150,150;CS=DEL_union;EAS_AF=0.37;END=6900401;EUR_AF=0.4831;MC=YL_CN_GIH_659,UW_VH_347,SI_BD_4043,UW_VH_12565,BI_GS_DEL1_B2_P0700_799;NS=2504;SAS_AF=0.4969;SVTYPE=DEL;SVP=1.0;SVPD=9|9,0,0	GT	1|0
4	9157568	YL_CN_PEL_803	T	<CN0>	100	PASS	AC=2;AF=0.896965;AFR_AF=0.9599;AMR_AF=0.8602;AN=2;CIEND=-500,1000;CIPOS=-1000,500;CS=DEL_union;EAS_AF=0.8621;END=9214307;EUR_AF=0.9235;MC=SI_BD_4069,BI_GS_DEL1_B1_P0703_87,BI_GS_DEL1_B1_P0703_86;NS=2504;SAS_AF=0.8466;SVTYPE=DEL;SVP=0.625;SVPD=8|5,3,0	GT	1|1
4	9186956	BI_GS_CNV_4_9186956_9206735	A	<CN0>	100	PASS	AC=2;AF=0.903554;AFR_AF=0.9599;AMR_AF=0.8602;AN=2;CIEND=0,500;CIPOS=-500,0;CS=DEL_union;EAS_AF=0.8948;END=9206735;EUR_AF=0.9235;NS=2504;SAS_AF=0.8466;SVTYPE=DEL;SVP=0.14285714285714285;SVPD=7|1,6,0	GT	1|1
4	9457406	DUP_gs_CNV_4_9457406_9481022	A	<CN0>,<CN2>	.	PASS	AC=2,0;AF=0.573482,0.00678914;AFR_AF=0.3699,0.0242;AMR_AF=0.7075,0;AN=2;CS=DUP_gs;EAS_AF=0.5635,0.001;END=9481022;EUR_AF=0.7555,0.001;MC=YL_CN_ASW_928;NS=2504;SAS_AF=0.5767,0;SITEPOST=1;SVTYPE=CNV	GT	1|1
4	9573062	DEL_pindel_11006	GAAGACACTATTTGAAAAGGATACTTTTGCACACATGTTTACAGCAGCAAACTTCACAGTTGCAAAACTATAGAACCAGCCCATATGCCCATCAATCAATTAGTGGATA	G	.	PASS	AC=2;AF=0.660343;AFR_AF=0.6301;AMR_AF=0.7118;AN=2;CS=DEL_pindel;EAS_AF=0.5615;END=9573170;EUR_AF=0.839;NS=2504;SAS_AF=0.5828;SITEPOST=0.9947;SVTYPE=DEL;SVP=0.875;SVPD=8|7,1,0	GT	1|1
4	9576978	BI_GS_DEL1_B1_P0703_208	T	<CN0>	100	PASS	AC=2;AF=0.419329;AFR_AF=0.0915;AMR_AF=0.5086;AN=2;CIEND=0,0;CIPOS=0,0;CS=DEL_union;EAS_AF=0.4444;END=9577452;EUR_AF=0.6938;NS=2504;SAS_AF=0.4908;SVTYPE=DEL;SVP=1.0;SVPD=8|8,0,0	GT	1|1
4	9603244	SVA_umary_SVA_205	C	<INS:ME:SVA>	.	.	AC=1;AF=0.336462;AFR_AF=0.2837;AMR_AF=0.3213;AN=2;CS=SVA_umary;EAS_AF=0.3284;EUR_AF=0.4702;MEINFO=SVA,1274,1542,-;NS=2504;SAS_AF=0.2894;SITEPOST=1;SVLEN=268;SVTYPE=SVA;TSD=AAGTTC	GT	0|1
4	9704849	SVA_umary_SVA_206	A	<INS:ME:SVA>	.	.	AC=1;AF=0.310503;AFR_AF=0.1241;AMR_AF=0.3718;AN=2;CS=SVA_umary;EAS_AF=0.3194;EUR_AF=0.494;MEINFO=SVA,150,1603,+;NS=2504;SAS_AF=0.3211;SITEPOST=1;SVLEN=1453;SVTYPE=SVA;TSD=AAGAAAATCACCATAAATCAGA	GT	0|1
4	10211223	SI_BD_4077	T	<CN0>	100	PASS	AC=1;AF=0.617612;AFR_AF=0.5643;AMR_AF=0.6311;AN=2;CIEND=-50,324;CIPOS=-324,57;CS=DEL_union;EAS_AF=0.5556;END=10234580;EUR_AF=0.6561;MC=UW_VH_5584,UW_VH_4758,UW_VH_1976,UW_VH_11138,UW_VH_5213,UW_VH_12331,UW_VH_11745,YL_CN_MXL_757,UW_VH_21179,UW_VH_24950,UW_VH_2551,UW_VH_19890,EM_DL_DEL68929,UW_VH_11377,UW_VH_16406,BI_GS_CNV_4_10211082_10229383,UW_VH_4553,UW_VH_18839,UW_VH_17745;NS=2504;SAS_AF=0.7045;SVTYPE=DEL;SVP=1.0;SVPD=9|9,0,0	GT	0|1
4	10392397	DUP_gs_CNV_4_10392397_10402099	C	<CN0>,<CN2>	.	PASS	AC=1,0;AF=0.141174,0.00019968;AFR_AF=0.0424,0;AMR_AF=0.17,0;AN=2;CS=DUP_gs;EAS_AF=0.131,0;END=10402099;EUR_AF=0.2525,0;MC=YL_CN_JPT_987,UW_VH_348,BI_GS_DEL1_B2_P0704_467,EM_DL_DEL68939,YL_CN_TSI_843;NS=2504;SAS_AF=0.1503,0.001;SITEPOST=1;SVTYPE=CNV	GT	1|0
4	10722293	ALU_umary_ALU_3085	A	<INS:ME:ALU>	.	.	AC=1;AF=0.284145;AFR_AF=0.143;AMR_AF=0.3401;AN=2;CS=ALU_umary;EAS_AF=0.3353;EUR_AF=0.3509;MEINFO=AluUndef,103,281,+;NS=2504;SAS_AF=0.3139;SITEPOST=1;SVLEN=178;SVTYPE=ALU;TSD=AAAATAAAGAACTGAACAAA	GT	0|1
4	16426943	DEL_pindel_11135	CATATATATATGTGTATATATATATATATATATATATATATATATATATATATATAT	C	.	PASS	AC=1;AF=0.367013;AFR_AF=0.553;AMR_AF=0.2824;AN=2;CS=DEL_pindel;EAS_AF=0.2401;END=16426999;EUR_AF=0.3698;NS=2504;SAS_AF=0.3037;SITEPOST=0.9898;SVTYPE=DEL;SVP=1.0;SVPD=9|9,0,0	GT	1|0
4	17202756	DEL_pindel_11150	TTATCCTTTTTTTTTTTTTTTTTTTTGAGACGGAGTCCCGCTGTTTTAGCCCAGGCCGGATTGCAGTGGCGCAATCTCGGCTCACTGCAAGCTCCGCCTCCCAGGTTCACGCCATTCTCCTGCCTCAGCCTCCCGAGTAGCTGGGACTACAGGCGCCCGCCACCGCGCCCGGCTAATTTTTTTTTGTATTTTTAGTAGAGACGGGGTTTCACCGTGTTAGCCAAGATGGTCTCGATCTCCTGACCTTGTGATCCGCCCGCCTCGGCCTCCCAAAGTGCTGGGATTACAGGCGTGAGCCACCGCGCCCAGCC	T	.	PASS	AC=2;AF=0.886382;AFR_AF=0.829;AMR_AF=0.915;AN=2;CS=DEL_pindel;EAS_AF=0.8869;END=17203066;EUR_AF=0.9095;MEINFO=AluYb,1,281,-;NS=2504;SAS_AF=0.9192;SITEPOST=0.9979;SVTYPE=DEL_ALU	GT	1|1
4	18162689	L1_umary_LINE1_786	C	<INS:ME:LINE1>	.	.	AC=1;AF=0.482029;AFR_AF=0.2761;AMR_AF=0.5821;AN=2;CS=L1_umary;EAS_AF=0.6091;EUR_AF=0.4652;MEINFO=LINE1,4139,6019,-;NS=2504;SAS_AF=0.5757;SITEPOST=1;SVLEN=1880;SVTYPE=LINE1;TSD=AAGGCTTTTC	GT	0|1
4	22043212	ALU_umary_ALU_3139	T	<INS:ME:ALU>	.	.	AC=1;AF=0.146366;AFR_AF=0.0749;AMR_AF=0.1326;AN=2;CS=ALU_umary;EAS_AF=0.13;EUR_AF=0.174;MEINFO=AluYb8,20,271,-;NS=2504;SAS_AF=0.2413;SITEPOST=1;SVLEN=251;SVTYPE=ALU;TSD=CTAGACATTTTT	GT	0|1
4	22432891	DEL_pindel_11260	AAAAGCCTTGTACTAATTCTTATATATATATTATATATAACAATATTGTACAAGGGTACAAT	A	.	PASS	AC=2;AF=0.544129;AFR_AF=0.3926;AMR_AF=0.611;AN=2;CS=DEL_pindel;EAS_AF=0.5893;END=22432952;EUR_AF=0.664;NS=2504;SAS_AF=0.5317;SITEPOST=0.9893;SVTYPE=DEL;SVP=0.8888888888888888;SVPD=9|8,1,0	GT	1|1
4	25497150	DEL_pindel_11328	TAAAGACAAGTGACAGGCTGGGCGCGGTGGCTCACGCCTGTAATCCCAGCACTTTGGGAGGCCGAGGCGGGCGGATCACGAGGTCAGGAGATCGAGACGATCCCGGCTAAAACGGTGAAACCCCGTCTCTACTAAAAATACAAAAAATTAGCCGGGCGTAGTGGCGGGCGCCTGTAGTCCCAGCTACTTGGGAGGCTGAGGCAGGAGAATGGCGTGAACCCGGGAGGCGGAGCTTGCAGTGAGCCGAGATCCCGCCACTGCACTCCAGCCTGGGCGACAGAGTGAGACTCCGTCTCAAAAAAAAAAAAAAAAAA	T	.	PASS	AC=1;AF=0.471246;AFR_AF=0.3828;AMR_AF=0.464;AN=2;CS=DEL_pindel;EAS_AF=0.5556;END=25497463;EUR_AF=0.508;MEINFO=AluYa5,1,281,+;NS=2504;SAS_AF=0.4714;SITEPOST=0.9884;SVTYPE=DEL_ALU	GT	1|0
4	26438630	ALU_umary_ALU_3159	T	<INS:ME:ALU>	.	.	AC=2;AF=0.357628;AFR_AF=0.1997;AMR_AF=0.464;AN=2;CS=ALU_umary;EAS_AF=0.3849;EUR_AF=0.4185;MEINFO=AluYa5,1,281,-;NS=2504;SAS_AF=0.4049;SITEPOST=1;SVLEN=280;SVTYPE=ALU;TSD=TGCTAACATTCTT	GT	1|1
4	27543891	DEL_pindel_11381	GATGCCTGAGATATCAGGATTATTGGAACTAAATTTTAAAGTAGTTATGATTAATATGATAAAGC	G	.	PASS	AC=1;AF=0.275759;AFR_AF=0.2776;AMR_AF=0.3674;AN=2;CS=DEL_pindel;EAS_AF=0.5357;END=27543955;EUR_AF=0.1471;NS=2504;SAS_AF=0.0726;SITEPOST=0.9989;SVTYPE=DEL;SVP=0.875;SVPD=8|7,1,0	GT	0|1
4	28320770	ALU_umary_ALU_3168	A	<INS:ME:ALU>	.	.	AC=1;AF=0.178115;AFR_AF=0.0303;AMR_AF=0.196;AN=2;CS=ALU_umary;EAS_AF=0.2956;EUR_AF=0.1769;MEINFO=AluYa4_5,1,281,+;NS=2504;SAS_AF=0.2454;SITEPOST=1;SVLEN=280;SVTYPE=ALU;TSD=AACAAAAAAAAGTAGACAA	GT	1|0
4	28421593	BI_GS_DEL1_B4_P0722_85	T	<CN0>	100	PASS	AC=1;AF=0.509984;AFR_AF=0.3775;AMR_AF=0.6758;AN=2;CIEND=0,0;CIPOS=0,0;CS=DEL_union;EAS_AF=0.501;END=28421942;EUR_AF=0.502;MC=UW_VH_354;NS=2504;SAS_AF=0.589;SVTYPE=DEL;SVP=1.0;SVPD=9|9,0,0	GT	1|0
4	29661109	DEL_pindel_11420	AAGGGCCCTTTCTTTTTTTTTTTTTTTTTTTTTTTTTTTTTGAGACGGAGTCTCGCTCTGTCGCCCAGGCCGGACTGTGGACTGCAGTGGCGCAATCTCGGCTCACTGCAAGCTCCGCCTCCCGGGTTCACGCCATTCTCCTGCCTCAGCCTCCCGAGTAGCTGGGACTACAGGCGCCCGCCACCGCGCCCGGCTAATTTTTTGTATTTTTAGTAGAGACGGGGTTTCACCTTGTTAGCCAGAATGGTCTCGATCTCCTGACCTCATGATCCACCCGCCTCGGCCTCCCAAAGTGCTGGGATTACAGGCGTGAGCCACCGCGCCCGGCC	A	.	PASS	AC=2;AF=0.749002;AFR_AF=0.7814;AMR_AF=0.7277;AN=2;CS=DEL_pindel;EAS_AF=0.8284;END=29661437;EUR_AF=0.6829;MEINFO=AluYb5,1,281,-;NS=2504;SAS_AF=0.7065;SITEPOST=0.9661;SVTYPE=DEL_ALU	GT	1|1
4	32540600	DEL_pindel_11474	AGAAAGATAGACCAGGCCGGGCGCGGTGGCTCACGCCTGTAATCCCAGCACTTTGGGAGGCCGAAGGGGGCGGATCACGAGGTCAGGAGATCGAGACCATCCTGGCTAACACGGTGAAACCCCGTCTCTACTAAAAATACAAAAAATTAGCCGGGCGTGGTAGCGGGCGCCTGTAGTCCCAGCTACTCGGGAGGCTGAGGCAGGAGAATGGCGTGAACCTGGGAGGCGGAGCTTGCAGTGAGCCGAGATCGCGCCACTGCACTCCGGCCTGGGCGACAGAGCGAGACTCCGTCTCAAAAAAAAAAAAAAAAAAAAG	A	.	PASS	AC=2;AF=0.252396;AFR_AF=0.3313;AMR_AF=0.1844;AN=2;CS=DEL_pindel;EAS_AF=0.1974;END=32540915;EUR_AF=0.2177;MEINFO=AluYc1,1,281,+;NS=2504;SAS_AF=0.2863;SITEPOST=0.9998;SVTYPE=DEL_ALU	GT	1|1
4	34670638	DUP_gs_CNV_4_34670638_34688424	T	<CN0>,<CN2>	.	PASS	AC=0,1;AF=0.00019968,0.00279553;AFR_AF=0,0;AMR_AF=0,0.0014;AN=2;CS=DUP_gs;EAS_AF=0.001,0;END=34688424;EUR_AF=0,0.005;NS=2504;SAS_AF=0,0.0082;SITEPOST=1;SVTYPE=CNV	GT	2|0
4	34779788	BI_GS_DEL1_B5_P0728_781	C	<CN0>	100	PASS	AC=2;AF=0.165136;AFR_AF=0.1157;AMR_AF=0.1931;AN=2;CIEND=-71,71;CIPOS=-71,71;CS=DEL_union;EAS_AF=0.0893;END=34780532;EUR_AF=0.2972;NS=2504;SAS_AF=0.1544;SVTYPE=DEL;SVP=0.375;SVPD=8|2,5,1	GT	1|1
4	34779933	BI_GS_DEL1_B1_P0728_582	A	<CN0>	100	PASS	AC=2;AF=0.165136;AFR_AF=0.1157;AMR_AF=0.1931;AN=2;CIEND=0,0;CIPOS=0,0;CS=DEL_union;EAS_AF=0.0893;END=34828997;EUR_AF=0.2972;MC=UW_VH_14380,UW_VH_17203,UW_VH_3138,EM_DL_DEL69612,UW_VH_2657,YL_CN_ACB_1054;NS=2504;SAS_AF=0.1544;SVTYPE=DEL;SVP=1.0;SVPD=8|8,0,0	GT	1|1
4	34781317	DUP_uwash_chr4_34781317_34849886	T	<CN0>	.	PASS	AC=2;AF=0.165136;AFR_AF=0.1157;AMR_AF=0.1931;AN=2;CS=DUP_uwash;EAS_AF=0.0893;END=34849886;EUR_AF=0.2972;NS=2504;SAS_AF=0.1544;SITEPOST=1;SVTYPE=DEL;SVP=1.0;SVPD=8|8,0,0	GT	1|1
4	36469904	DEL_pindel_11545	TAGAAAATATAACGGGTAGGCCGGGCGCGGTGGCTCACGCCTGTAATCCCAGCACTTTGGGAGGCCGAGGCGGGCGGATCACGAGGTCAGGAGATCGAGACCATCCCGGCTAAAACGGTGAAACCCCGTCTCTACTAAAAATACAAAAAATTAGCCGGGCGTAGTGGCGGGCGCCTGTAGTCCCAGCTACTTGGGAGGCTGAGGCAGGAGAATGGCGTGAACCCGGGAGGCGGAGCTTGCAGTGAGCCGAGATCGTGCCACTGCACTCCAGCCTGGGCGACAGAGCGAGACTCCGTCTCAAAAAAAAAAAAAAAAAAAAAAGAAAAAAAAAAAA	T	.	PASS	AC=1;AF=0.555312;AFR_AF=0.6354;AMR_AF=0.5043;AN=2;CS=DEL_pindel;EAS_AF=0.5506;END=36470237;EUR_AF=0.5557;MEINFO=AluYa4_5,1,281,+;NS=2504;SAS_AF=0.4877;SITEPOST=0.988;SVTYPE=DEL_ALU	GT	0|1
4	37483080	DEL_pindel_11569	TGTCTCCAAAAAAAAAAAAAAAAAAAAAAAAAAAAAAAAAAAAGAAGTCCAAGATCAAG	T	.	PASS	AC=1;AF=0.148762;AFR_AF=0.0401;AMR_AF=0.1888;AN=2;CS=DEL_pindel;EAS_AF=0.0427;END=37483138;EUR_AF=0.2664;NS=2504;SAS_AF=0.2556;SITEPOST=0.9998;SVTYPE=DEL;SVP=0.5;SVPD=8|4,4,0	GT	1|0
4	39031076	DEL_pindel_11600	TAAGAACTAATTTTTTTGGGAGGCCGAGGCGGGCGGATCACGAGGTCAGGAGATCGAGACCATCCTGGCTAACACGGTGAAACCCCGTCTCTACTAAAAATACAAAAAATTAGCCGGGCGTGGTAGCGGGCGCCTGTAGTCCCAGCTACTCGGGAGGCTGAGGCAGGAGAATGGCGTGAACCCGGGAGGCGGAGCTTGCAGTGAGCCGAGATCGCGCCACTGCACTCCAGCCTGGGCGACAGAGCGAGACTCCGTCTCAAAAAAAAAAAAAAAAAAAAAAAAA	T	.	PASS	AC=1;AF=0.651358;AFR_AF=0.7231;AMR_AF=0.6484;AN=2;CS=DEL_pindel;EAS_AF=0.6399;END=39031358;EUR_AF=0.5805;MEINFO=AluYc1,38,281,+;NS=2504;SAS_AF=0.6411;SITEPOST=0.9627;SVTYPE=DEL_ALU	GT	1|0
4	39410559	ALU_umary_ALU_3236	A	<INS:ME:ALU>	.	.	AC=1;AF=0.13778;AFR_AF=0.115;AMR_AF=0.1441;AN=2;CS=ALU_umary;EAS_AF=0.0813;EUR_AF=0.2465;MEINFO=AluYb8,2,278,+;NS=2504;SAS_AF=0.1104;SITEPOST=1;SVLEN=276;SVTYPE=ALU;TSD=AAAAGCTAAATATA	GT	0|1
4	40024928	UW_VH_359	T	<CN0>	100	PASS	AC=1;AF=0.48143;AFR_AF=0.3389;AMR_AF=0.5778;AN=2;CIEND=0,582;CIPOS=-608,0;CS=DEL_union;EAS_AF=0.3879;END=40026278;EUR_AF=0.6143;MC=YL_CN_JPT_1026,YL_CN_PUR_1121,YL_CN_PEL_835,YL_CN_CDX_817,YL_CN_IBS_823,YL_CN_TSI_860,BI_GS_DEL1_B5_P0734_14,YL_CN_KHV_969,YL_CN_MXL_785,SI_BD_4266,EM_DL_DEL10768552,YL_CN_CHB_958,YL_CN_FIN_894,YL_CN_ITU_912,YL_CN_GIH_698,YL_CN_CHS_954,YL_CN_MSL_850;NS=2504;SAS_AF=0.5654;SVTYPE=DEL;SVP=1.0;SVPD=8|8,0,0	GT	1|0
4	42088056	ALU_umary_ALU_3251	T	<INS:ME:ALU>	.	.	AC=1;AF=0.436102;AFR_AF=0.0915;AMR_AF=0.5072;AN=2;CS=ALU_umary;EAS_AF=0.6538;EUR_AF=0.5139;MEINFO=AluUndef,1,281,+;NS=2504;SAS_AF=0.547;SITEPOST=1;SVLEN=280;SVTYPE=ALU;TSD=AAAAGGAATAAAAAGAAACAAGATT	GT	0|1
4	43399986	ALU_umary_ALU_3259	A	<INS:ME:ALU>	.	.	AC=2;AF=0.327276;AFR_AF=0.0953;AMR_AF=0.4496;AN=2;CS=ALU_umary;EAS_AF=0.1617;EUR_AF=0.6143;MEINFO=AluYb9,1,280,+;NS=2504;SAS_AF=0.4294;SITEPOST=1;SVLEN=279;SVTYPE=ALU;TSD=GAAATTTAAGCTA	GT	1|1
4	43931499	BI_GS_DEL1_B2_P0737_584	A	<CN0>	100	PASS	AC=2;AF=0.953474;AFR_AF=0.8396;AMR_AF=0.9841;AN=2;CIEND=0,0;CIPOS=0,0;CS=DEL_union;EAS_AF=0.997;END=43931838;EUR_AF=0.996;MC=DEL_pindel_11726;NS=2504;SAS_AF=0.9969;SVTYPE=DEL;SVP=1.0;SVPD=9|9,0,0	GT	1|1
4	44507275	DEL_pindel_11743	ATCTTTTTTTTTTTTTTTTTTTTAAATTTAAAACTTTTTTTTTTTTTTTTTATTATACTCTAAGTTTTAGGGTACATGTGCACATTGTGCAGGTTAGTTACATATGTATACATGTGCCATGCTGGTGCGCTGCACCCACTAATGTGTCATCTAGCATTAGGTATATCTCCCAATGCTATCCCTCCCCCCTCCCCCGACCCCACCACAGTCCCCAGAGTGTGATATTCCCCTTCCTGTGTCCATGTGATCTCATTGTTCAATTCCCACCTATGAGTGAGAATATGCGGTGTTTGGTTTTTTGTTCTTGCGATAGTTTACTGAGAATGATGGTTTCCAATTTCATCCATGTCCCTACAAAGGATATGAACTCATCATTTTTTATGGCTGCATAGTATTCCATGGTGTATATGTGCCACATTTTCTTAATCCAGTCTATCATTGTTGGACATTTGGGT	A	.	PASS	AC=2;AF=0.955671;AFR_AF=0.8563;AMR_AF=0.9813;AN=2;CS=DEL_pindel;EAS_AF=0.994;END=44507729;EUR_AF=0.994;MEINFO=LINE1,5619,6019,-;NS=2504;SAS_AF=0.9928;SITEPOST=1;SVTYPE=DEL_LINE1	GT	1|1
4	44509377	DEL_pindel_11744	TAGAAAAAACATCAATATGGCCGGGCGCGGTGGCTCACGCCTGTAATCCCAGCACTTTGGGAGGCCGAGACGGGCGGATCACGAGGTCAGGAGATGGAGACCATCCTGGCTAACACGGTGAAACCCCGTCTCTACTAAAAATACAAAAATTAGCCGGGCATGGTGGCGCGCGCCTGTAGTCCCAGCTACACGGGAGGCTGAGGCAGGAGAATGGCGTGAACCCGGGAGGCGGAGCTTGCAGTGAGTCGAGATCGCGCCACTGCACTCCAGCCTGGGCGACAGAGCGAAACTCCGTCTCAAAAAAAAAAAAAAAAAAAAA	T	.	PASS	AC=2;AF=0.831869;AFR_AF=0.7315;AMR_AF=0.879;AN=2;CS=DEL_pindel;EAS_AF=0.8125;END=44509695;EUR_AF=0.9185;MEINFO=AluYg6,1,281,+;NS=2504;SAS_AF=0.865;SITEPOST=0.9999;SVTYPE=DEL_ALU	GT	1|1
4	44971996	DEL_pindel_11760	TTTATTTATTATATTTATATATATTTATATATATAATATATTAATATATTTATTATTATTATTATTTATTTTTATATTTATATATTTATATTTATATTTATATTTATATTTATATATATTTATATATTATTAATATATTTATTATTATTATTATTATTATTTATTATTTATTA	T	.	PASS	AC=2;AF=0.385383;AFR_AF=0.1664;AMR_AF=0.4769;AN=2;CS=DEL_pindel;EAS_AF=0.3968;END=44972168;EUR_AF=0.506;NS=2504;SAS_AF=0.4806;SITEPOST=0.9996;SVTYPE=DEL;SVP=0.8888888888888888;SVPD=9|8,1,0	GT	1|1
4	47007789	L1_umary_LINE1_831	T	<INS:ME:LINE1>	.	.	AC=2;AF=0.572085;AFR_AF=0.4592;AMR_AF=0.4986;AN=2;CS=L1_umary;EAS_AF=0.6339;EUR_AF=0.6362;MEINFO=LINE1,4049,6003,-;NS=2504;SAS_AF=0.6472;SITEPOST=1;SVLEN=1954;SVTYPE=LINE1;TSD=null	GT	1|1
4	53851852	ALU_umary_ALU_3284	A	<INS:ME:ALU>	.	.	AC=1;AF=0.227835;AFR_AF=0.1067;AMR_AF=0.3415;AN=2;CS=ALU_umary;EAS_AF=0.1696;EUR_AF=0.3181;MEINFO=AluUndef,1,280,+;NS=2504;SAS_AF=0.2781;SITEPOST=1;SVLEN=279;SVTYPE=ALU;TSD=AAAAAATTAGTCCAGGA	GT	0|1
4	55808674	DEL_pindel_11850	AAAAACAAAACAGTCAGGAGATCGAGACCATCCCGGCTAAAACGGTGAAACCCCGTCTCTACTAAAAATACAAAAAATTAGCCGGGCGTAGTGGCGGGCGCCTGTAGTCCCAGCTACTTGGGAGGCTGAGGCAGGAGAATGGCGTGAACCCGGGAGGCGGAGCTTGCAGTGAGCCGAGATCCCGCCACTGCACTCCAGCCTGGGCGACAGAGCGAGACTCCGTCTCAAAAAAAAAAAAAAAAAAC	A	.	PASS	AC=1;AF=0.470048;AFR_AF=0.5946;AMR_AF=0.5951;AN=2;CS=DEL_pindel;EAS_AF=0.3403;END=55808918;EUR_AF=0.4751;MEINFO=AluY,68,281,+;NS=2504;SAS_AF=0.3415;SITEPOST=0.9983;SVTYPE=DEL_ALU	GT	0|1
4	55998554	DEL_pindel_11855	TGAGGTTTAGAAAGTTTTTTTTTTTTTTTTTTTTTTTTTTTTTTTTTGAGACGGAGTCTCGCTCTGTCGCCCAGGCCGGACTGCGGACTGCAGTGGCGCAATCTCGGCTCACTGCAAGCTCCGCTTCCCGGGTTCACGCCATTCTCCTGCCTCAGCCTCCCGAGTAGCTGGGACTACAGGCGCCCGCCACCGCGCCCGGCTAATTTTTTGTATTTTTAGTAGAGACGGGGTTTCACCTTGTTAGCCAGGATGGTCTCGATCTCCTGACCTCATGATCCACCCGCCTCGGCCTCCCAAAGTGCTGGGATTACAGGCGTGAGCCACCGCGCCCGGCC	T	.	PASS	AC=1;AF=0.175319;AFR_AF=0.1097;AMR_AF=0.1628;AN=2;CS=DEL_pindel;EAS_AF=0.1627;END=55998888;EUR_AF=0.2346;MEINFO=AluYb6_2,1,281,-;NS=2504;SAS_AF=0.2249;SITEPOST=0.9993;SVTYPE=DEL_ALU	GT	1|0
4	56371962	ALU_umary_ALU_3295	G	<INS:ME:ALU>	.	.	AC=1;AF=0.194489;AFR_AF=0.0893;AMR_AF=0.2046;AN=2;CS=ALU_umary;EAS_AF=0.3046;EUR_AF=0.1869;MEINFO=AluUndef,1,280,+;NS=2504;SAS_AF=0.2239;SITEPOST=1;SVLEN=279;SVTYPE=ALU;TSD=AAGAATAGTTCAAAGAG	GT	0|1
4	57497067	L1_umary_LINE1_843	T	<INS:ME:LINE1>	.	.	AC=1;AF=0.174321;AFR_AF=0.2095;AMR_AF=0.1455;AN=2;CS=L1_umary;EAS_AF=0.0823;EUR_AF=0.1799;MEINFO=LINE1,5036,6018,-;NS=2504;SAS_AF=0.2362;SITEPOST=1;SVLEN=982;SVTYPE=LINE1;TSD=GCATCATGCCTTCTT	GT	1|0
4	57501858	DEL_pindel_11881	GAGAATGGCGTGAACCCGGGAGGCGGAGCTTGCAGTGAGCCGAGATTGCGCCACTGCAGTCCGCAGTCCGGCCTGGGCGACAGAGCGAGACTCCGTCTCAAAAAAAAAAAAAAAAAAAAAAAAAAAA	G	.	PASS	AC=1;AF=0.426318;AFR_AF=0.5794;AMR_AF=0.3458;AN=2;CS=DEL_pindel;EAS_AF=0.4812;END=57501984;EUR_AF=0.2913;NS=2504;SAS_AF=0.3589;SITEPOST=0.9777;SVTYPE=DEL;SVP=1.0;SVPD=8|8,0,0	GT	1|0
4	58087336	DEL_pindel_11888	TAGTAAATGTTCTTTTTTTTTTTTTTTTTTTTTTTTTTATTATACTCTAAGTTTTAGGGTACATGTGCACATTGTGCAGGTTAGTTACATATGTATACATGTGCCATGCTGGTGCGCTGCACCCACTAATGTGTCATCTAGCATTAGGTATATCTCCCAATGCTATCCCTCCCCCCTCCCCCGACCCCACCTCAGTCCCCAGAGTGTGATATTCCCCTTCCTGTGTCCATGTGATCTCATTGTTCAATTCCCACCTATGAGTGAGAATATGCGGTGTTTGGTTTTTTGTTCTTGCGATAGTTTACTGAGAATGATGGTTTCCAATTTCATCCATGTCCCTACAAAGGATATGAACTCATCATTTTTTATGGCTGCATAGTATTCCATGGTGTATATGTG	T	.	PASS	AC=2;AF=0.669728;AFR_AF=0.702;AMR_AF=0.6988;AN=2;CS=DEL_pindel;EAS_AF=0.6448;END=58087734;EUR_AF=0.6451;MEINFO=LINE1,5662,6019,-;NS=2504;SAS_AF=0.6564;SITEPOST=0.9906;SVTYPE=DEL_LINE1	GT	1|1
4	58148016	DEL_pindel_11889	TAAAAAATATTCAACCTTGTAATCCCAGCACTTTGGGAGGCCGAGGCGGGTGGATCATGAGGTCAGGAGATCGAGACCATCCTGGCTAACAAGGTGAAACCCCGTCTCTACTAAAAATACAAAAAATTAGCCGGGCGCGGTGGCGGGCGCCTGTAGTCCCAGCTACTCGGGAGGCTGAGGCAGGAGAATGGCGTGAACCCGGGAAGCGGAGCTTGCAGTGAGCCGAGATTGCGCCACTGCAGTCCGCAGTCCGACCTGGGCGACAGAGCGAGACTCCGTCTCAAAAAAAAAAAAAAAAAAAAAAAAAAAAAAAAAAAAAAAAAAAAA	T	.	PASS	AC=1;AF=0.650559;AFR_AF=0.6838;AMR_AF=0.6225;AN=2;CS=DEL_pindel;EAS_AF=0.6597;END=58148342;EUR_AF=0.5954;MEINFO=AluYb6_2,17,281,+;NS=2504;SAS_AF=0.6728;SITEPOST=0.9862;SVTYPE=DEL_ALU	GT	0|1
4	61055999	ALU_umary_ALU_3313	T	<INS:ME:ALU>	.	.	AC=1;AF=0.101637;AFR_AF=0.0272;AMR_AF=0.0634;AN=2;CS=ALU_umary;EAS_AF=0.2202;EUR_AF=0.0288;MEINFO=AluYa5b1,1,281,-;NS=2504;SAS_AF=0.182;SITEPOST=1;SVLEN=280;SVTYPE=ALU;TSD=CCAGTATCATCTT	GT	1|0
4	61330102	BI_GS_DEL1_B5_P0755_327	A	<CN0>	100	PASS	AC=1;AF=0.498802;AFR_AF=0.2027;AMR_AF=0.6988;AN=2;CIEND=0,0;CIPOS=0,0;CS=DEL_union;EAS_AF=0.5665;END=61333188;EUR_AF=0.6918;MC=SI_BD_4393,YL_CN_GIH_720,UW_VH_369;NS=2504;SAS_AF=0.4888;SVTYPE=DEL;SVP=1.0;SVPD=8|8,0,0	GT	0|1
4	61569228	DEL_pindel_11957	ATACAGCACACATTTTTTTTTTTTTTTTTTTTTTTTTTTTTTTTTTTTGAGACGGAGTTTCGCTCTGTCGCCCAGGCTGGAGTGCAGTGGCGGGATCTCGGCTCACTGCAAGCTCCGCCTCCCGGGTTCACGCCATTCTCCTGCCTCAGCCTCCCAAGTAGCTGGGACTACAGGCGCCCGCCACTACGCCCGGCTAATTTTTTGTATTTTTAGTAGAGACGGGGTTTCACCGTTTTTTAGCCGGGATGGTCTCGATCTCCTGACCTCGTGATCCGCCCGCCTCGGCCTCCCAAAGTGCTGGGATTACAGGCGTGAGCCACCGCGCCCGGCC	A	.	PASS	AC=2;AF=0.686502;AFR_AF=0.6581;AMR_AF=0.7075;AN=2;CS=DEL_pindel;EAS_AF=0.7083;END=61569558;EUR_AF=0.6789;MEINFO=AluYa5,1,281,-;NS=2504;SAS_AF=0.6953;SITEPOST=0.9639;SVTYPE=DEL_ALU	GT	1|1
4	61825109	ALU_umary_ALU_3316	C	<INS:ME:ALU>	.	.	AC=1;AF=0.328474;AFR_AF=0.1369;AMR_AF=0.4207;AN=2;CS=ALU_umary;EAS_AF=0.4464;EUR_AF=0.4095;MEINFO=AluYb8,1,281,+;NS=2504;SAS_AF=0.317;SITEPOST=1;SVLEN=280;SVTYPE=ALU;TSD=AAAATTTATATATC	GT	0|1
4	61939189	BI_GS_DEL1_B2_P0755_558	C	<CN0>	100	PASS	AC=1;AF=0.398363;AFR_AF=0.18;AMR_AF=0.4597;AN=2;CIEND=0,0;CIPOS=0,0;CS=DEL_union;EAS_AF=0.2778;END=61942243;EUR_AF=0.6342;MC=YL_CN_MSL_871,YL_CN_YRI_1251,SI_BD_4397,EM_DL_DEL71395,YL_CN_CHS_982;NS=2504;SAS_AF=0.5317;SVTYPE=DEL;SVP=1.0;SVPD=9|9,0,0	GT	1|0
4	64563186	ALU_umary_ALU_3331	G	<INS:ME:ALU>	.	.	AC=1;AF=0.180911;AFR_AF=0.0613;AMR_AF=0.2752;AN=2;CS=ALU_umary;EAS_AF=0.2192;EUR_AF=0.3032;MEINFO=AluY,14,281,+;NS=2504;SAS_AF=0.1104;SITEPOST=1;SVLEN=267;SVTYPE=ALU;TSD=AAGAAAAAACTGTGTG	GT	1|0
4	64726918	ALU_umary_ALU_3334	G	<INS:ME:ALU>	.	.	AC=1;AF=0.0435303;AFR_AF=0.1044;AMR_AF=0.0202;AN=2;CS=ALU_umary;EAS_AF=0.001;EUR_AF=0.0249;MEINFO=AluYc1,9,281,+;NS=2504;SAS_AF=0.0409;SITEPOST=1;SVLEN=272;SVTYPE=ALU;TSD=AAAGAAATGTG	GT	1|0
4	64783584	DEL_pindel_12016	TAAGGCCAATATCTTTTTTTTTTTTTTTTAAAGGCAAAAGTACCATTTTTATTTTTTTTTTTTTTATTTTTTATTTTTTTTTTTTAAATTTATTTTTTTATTGATAATTCTTGGGTGTTTCTCACAGAGGGGGATTTGGCAGGGTCATGGGACAATAGTGGAGGGAAGGTCAGCAGATAAACAAGTGAACAAAAGTCTCTGGTTTTCCTAGGCAGAGGACCCTGCGGCCTTCCGCAGTGTTTGTGTCCCTGATTACTTGAGATTAGGGAGTGGTGATGACTCTTAACGAGCATGCTGCCTTCAAGCATCTGTTTAACAAAGCACATCTTGCACCGCCCTTAATCCATTTAACCCTGAGTGGACACAGCACATGTTTCAGAGAGCACAGGGTTGGGGGTAAGGTCACAGATCAACAGGATCCCAAGGCAGAGGAATTTTTCTTAGTGCAGAACAAAATGAAAAGTCTCCCATGTCTACTTCTTTCTACACAGACACGGCAACCATCCGATTTCTCAATCTTTTCCCCACCTTTCCCGCCTTTCTATTCCACAAAGCCGCCATTGTCATCCTGGCCCGTTCTCAGTGAGCTGTTGGGCACACCTCCCAGACGGGGTGGTGGCCGGGCAGAGGGGTTCCTCACTTCCCAGTAGGGGCGGCCGGGCAGAGGCGCCCCTCACCTCCCGGACGGGGAGGCTGGCCGGGCGGGGGGCTGACCCCCCAACCTCCCTCCCGGACGGGGCGGCTGGCCGGGCAGAGGGGCTCCTCACTTCCCAGTAGGGGCGGCCGGGCAGAGGCGCCCCTCACCTCCCGGACGGGGCAGCTGGCCGGGCGGGGGGGCTGACCCCCCCCACCTCCCTCCCGGACGGGGCGGCTGGCCGGGCAGGGGGCTGACCCCCCCACCTCCCTCCCGGACGGGGCGGCTGGCCGGGCGGGGGGCTGCCCCCCCACCTCCCTCCCGGACGGGGCGGCTG	T	.	PASS	AC=2;AF=0.667732;AFR_AF=0.5787;AMR_AF=0.7133;AN=2;CS=DEL_pindel;EAS_AF=0.7877;END=64784554;EUR_AF=0.5746;MEINFO=SVA_F,1101,1627,-;NS=2504;SAS_AF=0.728;SITEPOST=0.9853;SVTYPE=DEL_SVA	GT	1|1
4	65216746	ALU_umary_ALU_3340	G	<INS:ME:ALU>	.	.	AC=2;AF=0.43151;AFR_AF=0.3215;AMR_AF=0.4222;AN=2;CS=ALU_umary;EAS_AF=0.4633;EUR_AF=0.5119;MEINFO=AluUndef,4,280,-;NS=2504;SAS_AF=0.4714;SITEPOST=1;SVLEN=276;SVTYPE=ALU;TSD=AAAAAGTG	GT	1|1
4	65719067	UW_VH_2364	G	<CN0>	100	PASS	AC=2;AF=0.296326;AFR_AF=0.1286;AMR_AF=0.3818;AN=2;CIEND=0,447;CIPOS=-324,0;CS=DEL_union;EAS_AF=0.4921;END=65719554;EUR_AF=0.2296;MC=BI_GS_DEL1_B5_P0759_675;NS=2504;SAS_AF=0.3292;SVTYPE=DEL;SVP=1.0;SVPD=9|9,0,0	GT	1|1
4	66641109	DEL_pindel_12068	TTAAAATAAACACCGCATATTCTCACTCATAGGTGGGAATTGAACAATGAGAACACTTGGACACAGGAAGGGGAATATCACACTCTGGGGACTGTGGTGGGGTCGGGGGAGGGGGGAGGGATAGCATTGGGAGATATACCTAATGCTAGATGACACGTTAGTGGGTGCAGTGCACCAGCATGGCACATGTATACATATGTAACCTGCACAATGTGCACATGTACCCTAAAACTTAGAGTATAAAAAAAAAAAAAAAAAAAAAAACGAAAAGTGATCCAAAAAAAAAATAAATAAAAAAAAAAATAAATAAAA	T	.	PASS	AC=2;AF=0.771166;AFR_AF=0.6248;AMR_AF=0.8156;AN=2;CS=DEL_pindel;EAS_AF=0.8482;END=66641420;EUR_AF=0.7992;MEINFO=LINE1,5958,5973,+;NS=2504;SAS_AF=0.8292;SITEPOST=0.9902;SVTYPE=DEL_LINE1	GT	1|1
4	67106616	ALU_umary_ALU_3354	C	<INS:ME:ALU>	.	.	AC=1;AF=0.522764;AFR_AF=0.3691;AMR_AF=0.5692;AN=2;CS=ALU_umary;EAS_AF=0.5813;EUR_AF=0.5706;MEINFO=AluUndef,1,281,+;NS=2504;SAS_AF=0.5879;SITEPOST=1;SVLEN=280;SVTYPE=ALU;TSD=AGAAAGATTAAGATTTGC	GT	1|0
4	67122071	BI_GS_DEL1_B1_P0761_98	T	<CN0>	100	PASS	AC=1;AF=0.329872;AFR_AF=0.5719;AMR_AF=0.1412;AN=2;CIEND=0,0;CIPOS=0,0;CS=DEL_union;EAS_AF=0.3512;END=67123489;EUR_AF=0.2018;MC=YL_CN_GBR_924,YL_CN_TSI_909,YL_CN_CLM_831,SI_BD_4430;NS=2504;SAS_AF=0.2464;SVTYPE=DEL;SVP=1.0;SVPD=9|9,0,0	GT	1|0
4	67963892	ALU_umary_ALU_3362	T	<INS:ME:ALU>	.	.	AC=2;AF=0.602636;AFR_AF=0.5492;AMR_AF=0.6153;AN=2;CS=ALU_umary;EAS_AF=0.5714;EUR_AF=0.661;MEINFO=AluUndef,10,276,-;NS=2504;SAS_AF=0.638;SITEPOST=0.9971;SVLEN=266;SVTYPE=ALU;TSD=TCCTTACAACTTTT	GT	1|1
4	68873177	DEL_pindel_12115	ACTAGAGTAGCCAAAACAATTTCGGTAGAGGAGAATAAAGTGGGATAAATCATTTTTACTAATGTTAAGG	A	.	PASS	AC=2;AF=0.398762;AFR_AF=0.3623;AMR_AF=0.4222;AN=2;CS=DEL_pindel;EAS_AF=0.4127;END=68873246;EUR_AF=0.3728;NS=2504;SAS_AF=0.4438;SITEPOST=0.90315;SVTYPE=DEL;SVP=1.0;SVPD=8|8,0,0	GT	1|1
4	69373747	BI_GS_CNV_4_69373747_69423167	T	<CN0>	100	PASS	AC=2;AF=0.474241;AFR_AF=0.2436;AMR_AF=0.3473;AN=2;CIEND=0,500;CIPOS=-500,0;CS=DEL_union;EAS_AF=0.8264;END=69423167;EUR_AF=0.3678;NS=2504;SAS_AF=0.6227;SVTYPE=DEL;SVP=0.7777777777777778;SVPD=9|7,2,0	GT	1|1
4	69375591	YL_CN_ACB_1105	T	<CN0>	100	PASS	AC=2;AF=0.469848;AFR_AF=0.2443;AMR_AF=0.3444;AN=2;CIEND=-500,1000;CIPOS=-1000,500;CS=DEL_union;EAS_AF=0.8264;END=69491543;EUR_AF=0.3678;MC=EM_DL_DEL71563;NS=2504;SAS_AF=0.6012;SVTYPE=DEL;SVP=1.0;SVPD=8|8,0,0	GT	1|1
4	69426439	BI_GS_CNV_4_69426439_69454553	T	<CN0>	100	PASS	AC=2;AF=0.470647;AFR_AF=0.2474;AMR_AF=0.3444;AN=2;CIEND=0,500;CIPOS=-500,0;CS=DEL_union;EAS_AF=0.8264;END=69454553;EUR_AF=0.3678;NS=2504;SAS_AF=0.6012;SVTYPE=DEL;SVP=0.0;SVPD=7|0,7,0	GT	1|1
4	69597936	BI_GS_DEL1_B4_P0763_96	C	<CN0>	100	PASS	AC=2;AF=0.42512;AFR_AF=0.4841;AMR_AF=0.4726;AN=2;CIEND=0,0;CIPOS=0,0;CS=DEL_union;EAS_AF=0.62;END=69598288;EUR_AF=0.2376;MC=UW_VH_376,DEL_pindel_12124;NS=2504;SAS_AF=0.3037;SVTYPE=DEL;SVP=1.0;SVPD=8|8,0,0	GT	1|1
4	69959841	DEL_pindel_12133	TGGTTTCTTTTTTTTTTTTTTTTTTTTTTTTTTTTGAGACGGAGTCTCGCTCTGTCGCCCAGGCTGGAGTGCAGTGGCGCGATCTCGGCTCACTGCAAGCTCCGCCTCCCGGGTTCATGCCATTCTCCTGCCTCAGCCTCCCGAGTAGCTGGGACTACAGGCGCCCGCTACCACGCCCGGCTAATTTTTTGTATTTTTTTTTTTTTTAGTAGAGACGGGGTTTCACCGTGTTAGCCAGGATGGTCTCGATCTCCTGACCTCGTGATCCGCCCGCCTCGGCCTCCCAAAGTGCTGGGATTACAGGCGTGAGCCACCGCGCCCGGCC	T	.	PASS	AC=1;AF=0.635184;AFR_AF=0.73;AMR_AF=0.634;AN=2;CS=DEL_pindel;EAS_AF=0.6994;END=69960165;EUR_AF=0.506;MEINFO=AluYc1,1,281,-;NS=2504;SAS_AF=0.5746;SITEPOST=0.9993;SVTYPE=DEL_ALU	GT	0|1
4	70122981	YL_CN_CHB_998	G	<CN0>	100	PASS	AC=1;AF=0.220647;AFR_AF=0.329;AMR_AF=0.2133;AN=2;CIEND=-500,1000;CIPOS=-1000,500;CS=DEL_union;EAS_AF=0.1171;END=70231746;EUR_AF=0.1541;MC=EM_DL_DEL71616;NS=2504;SAS_AF=0.2546;SVTYPE=DEL;SVP=0.75;SVPD=8|6,2,0	GT	0|1
4	70129985	DUP_gs_CNV_4_70129985_70204226	G	<CN0>,<CN2>	.	PASS	AC=1,0;AF=0.221645,0.00179712;AFR_AF=0.3306,0.0015;AMR_AF=0.2133,0;AN=2;CS=DUP_gs;EAS_AF=0.1171,0;END=70204226;EUR_AF=0.1561,0.003;NS=2504;SAS_AF=0.2556,0.0041;SITEPOST=1;SVTYPE=CNV	GT	0|1
4	72785700	DEL_pindel_12178	AGAAATACTTTTTTATTTTTTATTTTTTATTTTTTATTTATTTTTTTTTTTTTTTTGAGACGGAGTCTCGTTCTGTCGCCCAGGCGGGAGTGCTGTGGCGCGATCTCCGCTCACTGCAAGCTCCGCCTTCCGGGTTCACGCCATTCTCCTGCCTCAGCCTCCCGAGTAGCTGGGACTACAGGCGCCCGCCACTGCGCCCGGCTAATTTTTTGTATTTTTAGTAGAGACGGGGTTTCACCGTGGTCTCGATCTCCTGACCTCGTGATCCGCCCGCCTCGGCCTCCCAAAGTGCTGGGATTACAGGCGTGAGCCACCGCGCCCGGCC	A	.	PASS	AC=1;AF=0.166334;AFR_AF=0.3185;AMR_AF=0.1023;AN=2;CS=DEL_pindel;EAS_AF=0.2192;END=72786024;EUR_AF=0.0646;MEINFO=AluYa1_1,1,281,-;NS=2504;SAS_AF=0.0562;SITEPOST=0.9934;SVTYPE=DEL_ALU	GT	1|0
4	72829626	DEL_pindel_12179	ACTTATTTTTGTAATCTTTTTTTTTTTTTTTTTTTTTTTTGAGACGGAGTCTCGCTCTGTCGCCCAGGTCGGACTGCGGACTGCAGTGGCGCAATCTCGGCTCACTGCAAGCTCCGCCTCCCGGGTTCACGCCATTCTCCCGCCTCAGCCTCCCGAGTAGCTGGGACCACAGGCGCCCGCCACCGCGCCCGGCTAACTTTTTTTTGTATTTTTAGTAGAGACGGGGTTTCACCTTGTTAGCCAGGATGGTCTCGATCTCCTGACCTCATGATCCACCCGCCTCGGCCTCCCAAAGTGCTGGGATTACAGGCGTGAGCCACCGCGCCTGGC	A	.	PASS	AC=1;AF=0.633586;AFR_AF=0.4349;AMR_AF=0.7075;AN=2;CS=DEL_pindel;EAS_AF=0.7282;END=72829955;EUR_AF=0.6928;MEINFO=AluYb5,2,281,-;NS=2504;SAS_AF=0.6912;SITEPOST=0.9512;SVTYPE=DEL_ALU	GT	1|0
4	72970727	ALU_umary_ALU_3393	A	<INS:ME:ALU>	.	.	AC=1;AF=0.194489;AFR_AF=0.1309;AMR_AF=0.2176;AN=2;CS=ALU_umary;EAS_AF=0.1478;EUR_AF=0.2565;MEINFO=AluYa5,1,280,-;NS=2504;SAS_AF=0.2485;SITEPOST=1;SVLEN=279;SVTYPE=ALU;TSD=AAAAATGTAGGAAGTA	GT	0|1
4	73418754	DEL_pindel_12197	GAATGAAGAAATGAAGAAATGCGTGAATGAATGAGAGCAGTTTGAGTCGGAAGGGGTATGTGAAATTAGCATGCATCTTCTTTTGGCTA	G	.	PASS	AC=2;AF=0.495008;AFR_AF=0.5719;AMR_AF=0.621;AN=2;CS=DEL_pindel;EAS_AF=0.3849;END=73418842;EUR_AF=0.5706;NS=2504;SAS_AF=0.3374;SITEPOST=0.9991;SVTYPE=DEL;SVP=1.0;SVPD=9|9,0,0	GT	1|1
4	73831245	BI_GS_DEL1_B2_P0767_592	A	<CN0>	100	PASS	AC=2;AF=0.477236;AFR_AF=0.5159;AMR_AF=0.4539;AN=2;CIEND=0,0;CIPOS=0,0;CS=DEL_union;EAS_AF=0.5159;END=73831819;EUR_AF=0.4911;MC=UW_VH_377,DEL_pindel_12211,SI_BD_4476;NS=2504;SAS_AF=0.3875;SVTYPE=DEL;SVP=1.0;SVPD=8|8,0,0	GT	1|1
4	73889677	ALU_umary_ALU_3400	G	<INS:ME:ALU>	.	.	AC=2;AF=0.303315;AFR_AF=0.3094;AMR_AF=0.33;AN=2;CS=ALU_umary;EAS_AF=0.3304;EUR_AF=0.3141;MEINFO=AluYc1,1,280,+;NS=2504;SAS_AF=0.2372;SITEPOST=1;SVLEN=279;SVTYPE=ALU;TSD=AGAAAAGGAGTTTG	GT	1|1
4	76993824	ALU_umary_ALU_3412	G	<INS:ME:ALU>	.	.	AC=1;AF=0.164337;AFR_AF=0.3918;AMR_AF=0.1744;AN=2;CS=ALU_umary;EAS_AF=0.0496;EUR_AF=0.0755;MEINFO=AluYb6_2,1,259,+;NS=2504;SAS_AF=0.0593;SITEPOST=1;SVLEN=258;SVTYPE=ALU;TSD=AAAACCTGTGATTTG	GT	1|0
4	79289449	ALU_umary_ALU_3430	T	<INS:ME:ALU>	.	.	AC=1;AF=0.151558;AFR_AF=0.202;AMR_AF=0.0778;AN=2;CS=ALU_umary;EAS_AF=0.2589;EUR_AF=0.0825;MEINFO=AluUndef,1,281,-;NS=2504;SAS_AF=0.0961;SITEPOST=1;SVLEN=280;SVTYPE=ALU;TSD=TCTAATGAATGTTTT	GT	0|1
4	79322982	ALU_umary_ALU_3431	G	<INS:ME:ALU>	.	.	AC=1;AF=0.166733;AFR_AF=0.093;AMR_AF=0.245;AN=2;CS=ALU_umary;EAS_AF=0.1687;EUR_AF=0.2276;MEINFO=AluUndef,2,277,+;NS=2504;SAS_AF=0.1462;SITEPOST=1;SVLEN=275;SVTYPE=ALU;TSD=AAGAAACCTGAAGCTG	GT	1|0
4	79359180	ALU_umary_ALU_3432	T	<INS:ME:ALU>	.	.	AC=1;AF=0.10643;AFR_AF=0.059;AMR_AF=0.0937;AN=2;CS=ALU_umary;EAS_AF=0.1677;EUR_AF=0.1402;MEINFO=AluUndef,3,278,-;NS=2504;SAS_AF=0.0818;SITEPOST=1;SVLEN=275;SVTYPE=ALU;TSD=GACTTCATACATTCTTTTGTT	GT	0|1
4	80205728	DEL_pindel_12322	TAAAGAATGATTGAGGGCCGGGCGCGGTGGCTCACGCCTGTAATCCCAGCACTTTGGGAGGCCGAGGCGGGTGGATCATGAGGTCAGGAGATCGAGACCATCCTGGCTAACAAGGTGAAACCCCGTCTCTACTAAAAATACAAAAAAAATTAGCCGGGCGCGGTGGCGGGCGCCTGTAGTCCCAGCTACTCGGGAGGCTGAGGCAGGAGAATGGCGTGAACCCGGGAAGCGGAGCTTGCAGTGAGCCGAGATTGCGCCACTGCAGTCCGCAGTCCCACCTGGGCGACAGAGCGAGACTCCGTCTCAAAAAAAAAAAAAAAAAAAAAAAA	T	.	PASS	AC=1;AF=0.461062;AFR_AF=0.6475;AMR_AF=0.4827;AN=2;CS=DEL_pindel;EAS_AF=0.2252;END=80206056;EUR_AF=0.4503;MEINFO=AluYb6_2,1,281,+;NS=2504;SAS_AF=0.4479;SITEPOST=0.9977;SVTYPE=DEL_ALU	GT	0|1
4	80768545	L1_umary_LINE1_878	A	<INS:ME:LINE1>	.	.	AC=1;AF=0.182308;AFR_AF=0.2912;AMR_AF=0.1513;AN=2;CS=L1_umary;EAS_AF=0.253;EUR_AF=0.1252;MEINFO=LINE1,5406,5999,-;NS=2504;SAS_AF=0.0429;SITEPOST=1;SVLEN=593;SVTYPE=LINE1;TSD=AAAAAAATATATAAAGAAAGAA	GT	1|0
4	81302526	DEL_pindel_12337	ACATATACATTTTTTTTTTTTTTTTTTTTTTTTTTTTTTTTTTTTTTTTTTTGAGACGGAGTCTCGCTCTGTCGCCCAGGTCGGACTGCGGACTGCAGTGGCGCAATCTCGGCTCACTGCAAGCTCCGCTTCCCGGGTTCACGCCATTCTCCTGCCTCAGCCTCCCGAGTAGCTGGGACTACAGGCGCCCGCCACCGCGCCCGGCTAATTTTTTGTATTTTTAGTAGAGACGGGGTTTCACCTTGTTAGCCAGGATGGTCTCGATCTCCTGACCTCATGATCCACCCGCCTCGGCCTCCCAAAGTGCTGGGATTACAGGCGTGAGCCACCGCGCCCGGCC	A	.	PASS	AC=1;AF=0.744209;AFR_AF=0.6422;AMR_AF=0.7637;AN=2;CS=DEL_pindel;EAS_AF=0.7827;END=81302865;EUR_AF=0.7744;MEINFO=AluYb6_2,1,281,-;NS=2504;SAS_AF=0.7975;SITEPOST=0.9555;SVTYPE=DEL_ALU	GT	0|1
4	81991515	DEL_pindel_12347	CAAGAAATAGCTTTACGGCCGGGCGCGGTGGCTCACGCCTGTAATCCCAGCACTTTGGGAGGCCGAGGCGGGCGGATCACGAGGTCAGGAGATCGAGACCATTCTGGCTAACACGGTGAAACCCCGTCTCTACTAAAAATACAAAAAATTAGCCGGGCGTGGTAGCGGGCGCCTGTAGTCCCAGCTACTCGGGAGGCTGAGGCAGGAGAATGGCGTGAACCCGGGAGGCGGAGCTTGCAGTGAGCCGAGATCGCGCCACTGCACTCCAGCCTGGGCGACAGAGCGAGACTCCGTCTCAAAAAAAAAAAAAAAAAAAAAAAAA	C	.	PASS	AC=2;AF=0.756589;AFR_AF=0.7148;AMR_AF=0.7493;AN=2;CS=DEL_pindel;EAS_AF=0.7609;END=81991836;EUR_AF=0.8002;MEINFO=AluYc1,1,281,+;NS=2504;SAS_AF=0.7689;SITEPOST=0.9633;SVTYPE=DEL_ALU	GT	1|1
4	83340696	ALU_umary_ALU_3457	C	<INS:ME:ALU>	.	.	AC=1;AF=0.127396;AFR_AF=0.0174;AMR_AF=0.0908;AN=2;CS=ALU_umary;EAS_AF=0.2966;EUR_AF=0.165;MEINFO=AluUndef,6,281,+;NS=2504;SAS_AF=0.089;SITEPOST=1;SVLEN=275;SVTYPE=ALU;TSD=AAAGATTACTGACC	GT	0|1
4	84221708	DEL_pindel_12380	TAAGAATTATTACACTTTGGGAGGACGAGGCGGGCAGATCACGAGGTCAGGAGATCGAGACCCATCCGGGCTAAAACGGTGAAACCCCGTCTCTACTAAAAATACAAAAAATTAGCCGGGCGTAGTGGCGGGCGCCTGTAGTCCCAGCTACTTGGGAGGCTGAGGCAGGAGAATGGCGTGAACCCGGGAGGCGGAGCTTGCAGTGAGCCGAGATCCCGCCACTGCACTCCAGCCTGGGCGACAGAGCGAGACTCCGTCTCAAAAAAAAAAAAAAAAAAAAAAAAAA	T	.	PASS	AC=1;AF=0.545327;AFR_AF=0.3374;AMR_AF=0.5418;AN=2;CS=DEL_pindel;EAS_AF=0.7113;END=84221993;EUR_AF=0.6093;MEINFO=AluY,35,281,+;NS=2504;SAS_AF=0.592;SITEPOST=0.9926;SVTYPE=DEL_ALU	GT	1|0
4	86470382	ALU_umary_ALU_3474	A	<INS:ME:ALU>	.	.	AC=1;AF=0.368411;AFR_AF=0.3245;AMR_AF=0.4121;AN=2;CS=ALU_umary;EAS_AF=0.1657;EUR_AF=0.5586;MEINFO=AluYc1,2,281,+;NS=2504;SAS_AF=0.41;SITEPOST=1;SVLEN=279;SVTYPE=ALU;TSD=AAGAAATTGCCA	GT	0|1
4	86584502	ALU_umary_ALU_3475	G	<INS:ME:ALU>	.	.	AC=2;AF=0.25;AFR_AF=0.2693;AMR_AF=0.2522;AN=2;CS=ALU_umary;EAS_AF=0.0704;EUR_AF=0.4056;MEINFO=AluUndef,2,281,+;NS=2504;SAS_AF=0.2474;SITEPOST=0.9997;SVLEN=279;SVTYPE=ALU;TSD=AAGAATGCTTGTG	GT	1|1
4	86607956	L1_umary_LINE1_885	T	<INS:ME:LINE1>	.	.	AC=1;AF=0.0407348;AFR_AF=0.0189;AMR_AF=0.0432;AN=2;CS=L1_umary;EAS_AF=0.001;EUR_AF=0.0905;MEINFO=LINE1,5587,6017,+;NS=2504;SAS_AF=0.0583;SITEPOST=1;SVLEN=430;SVTYPE=LINE1;TSD=AAAAAAT	GT	1|0
4	86976375	BI_GS_DEL1_B4_P0780_228	C	<CN0>	100	PASS	AC=1;AF=0.0521166;AFR_AF=0.1324;AMR_AF=0.0331;AN=2;CIEND=0,1;CIPOS=0,1;CS=DEL_union;EAS_AF=0;END=86979957;EUR_AF=0.0547;MC=UW_VH_3249,UW_VH_23250,YL_CN_CEU_1194;NS=2504;SAS_AF=0.0082;SVTYPE=DEL;SVP=1.0;SVPD=8|8,0,0	GT	1|0
4	87066353	DEL_pindel_12432	CAAATTTCTATCTCTAGCCGGGCGTGGTGGCGCGCGCCTGTAGTCCCAGCTACACGGGAGGCTGAGGCAGGAGAATGGCGTGAACCCGGGAGGCGGAGCTTGCAGTGAGCCGAGATCGCGCCACTGCACTCCAGCCTGGGCTACAGAGCGAGACACCGTCTCAAAAAAAAAAAAAAAAAAAAA	C	.	PASS	AC=1;AF=0.189896;AFR_AF=0.3457;AMR_AF=0.196;AN=2;CS=DEL_pindel;EAS_AF=0.1429;END=87066535;EUR_AF=0.1471;MEINFO=AluYg,134,281,+;NS=2504;SAS_AF=0.0675;SITEPOST=0.9998;SVTYPE=DEL_ALU	GT	0|1
4	88032137	DEL_pindel_12457	CTACTTAAACTTTATTTTTTTTTTTTTATTTTTTTTTTTTTGAGACGGAGTCTCGCTCTGTCGCCCAGGCTGGAGTGCAGTGGCGCGATCTCGGCTCACTGCAAGCTCCGCCTCCCGGGTTCACGCCATTCTCCTGCCTCAGCCTCCCGAGTAGCTGGGACTACAGGCGCCCGCTACCACGCCCGGCTAATTTTTTGTATTTTTTTTTTTTTTTAGTAGAGACGGGGTTTCACCGTGTTAGCCAGGATGGTCTCGATCTCCTGACCTCGTGATCCGCCCGCCTCGGCCTCCCAAAGTGCTGGGATTACAGGCGTGAGCCACCGCGCCCGGCCT	C	.	PASS	AC=2;AF=0.415535;AFR_AF=0.3828;AMR_AF=0.4885;AN=2;CS=DEL_pindel;EAS_AF=0.4266;END=88032469;EUR_AF=0.4672;MEINFO=AluYc1,1,281,-;NS=2504;SAS_AF=0.3436;SITEPOST=0.9879;SVTYPE=DEL_ALU	GT	1|1
4	88634296	ALU_umary_ALU_3481	A	<INS:ME:ALU>	.	.	AC=1;AF=0.119409;AFR_AF=0.1505;AMR_AF=0.0692;AN=2;CS=ALU_umary;EAS_AF=0.1369;EUR_AF=0.0915;MEINFO=AluY,1,275,-;NS=2504;SAS_AF=0.1237;SITEPOST=1;SVLEN=274;SVTYPE=ALU;TSD=null	GT	0|1
4	88775635	DEL_pindel_12470	TGATGCTGATCTATTTTTTTTTTTTTTTTTGAGACGGAGTCTCGCTCTGTCGCCCAGGCCGGACTGCGGACTGCAGTGGCGCAATCTCGGCTCACTGCAAGCTCCGCTTCCCGGGTTCACGCCATTCTCCTGCCTCAGCCTCCCGAGTAGCTGGGACTACAGGCGCCCGCCACCGCGCCCGGCTAATTTTTTGTATTTTTAGTAGAGACGGGGTTTCACCTTGTTAGCCAGGATGGTCTCGATCTCCTGACCTCATGATCCACCCGCCTCGGCCTCCCAAAGTGCTGGGATTACAGGCGTGAGCCACCGCGCCCGGCC	T	.	PASS	AC=1;AF=0.195288;AFR_AF=0.171;AMR_AF=0.2003;AN=2;CS=DEL_pindel;EAS_AF=0.1071;END=88775952;EUR_AF=0.2584;MEINFO=AluYb6_2,1,281,-;NS=2504;SAS_AF=0.2505;SITEPOST=0.9998;SVTYPE=DEL_ALU	GT	1|0
4	89681460	DEL_pindel_12482	TAGAAATGCCAAGTGGCCGGGCGCGGTGGCTCACGCCTGTAATCCCAGCACTTTGGGAGGCAGAGGCGGGCGGATCATGAGGTCAGGAGATCGAGACCATCCTGGCTAACGCGGTGAAACCCCGCCTCTACTAAAAATACAAAAAATTAGCCGGGCGTGGTGGCGGGCGCCTGTGGTCCCGGCTACTCGGGAGGCTGAGGCAGGAGAATGGCGTGAACCCGGGAGGCGGAGCTTGCAGTGAGCCGAGGTCGCGCCACTGCACTCCAGCCTGGGCGACAGAGCGAGACTCCGTCTCAAAAAAAAAAAAAAAAAAAAAAAAAAAA	T	.	PASS	AC=2;AF=0.41873;AFR_AF=0.2943;AMR_AF=0.5317;AN=2;CS=DEL_pindel;EAS_AF=0.377;END=89681782;EUR_AF=0.5915;MEINFO=AluYh7,1,281,+;NS=2504;SAS_AF=0.3722;SITEPOST=0.9978;SVTYPE=DEL_ALU	GT	1|1
4	89963261	ALU_umary_ALU_3486	A	<INS:ME:ALU>	.	.	AC=1;AF=0.0740815;AFR_AF=0.028;AMR_AF=0.0576;AN=2;CS=ALU_umary;EAS_AF=0.0903;EUR_AF=0.1173;MEINFO=AluUndef,36,281,-;NS=2504;SAS_AF=0.0869;SITEPOST=1;SVLEN=245;SVTYPE=ALU;TSD=AACAAGATGTAA	GT	1|0
4	91931556	BI_GS_DEL1_B2_P0785_570	G	<CN0>	100	PASS	AC=1;AF=0.25639;AFR_AF=0.0537;AMR_AF=0.2205;AN=2;CIEND=0,0;CIPOS=0,0;CS=DEL_union;EAS_AF=0.3919;END=91935838;EUR_AF=0.3936;MC=EM_DL_DEL72105,YL_CN_YRI_1298,UW_VH_389;NS=2504;SAS_AF=0.2751;SVTYPE=DEL;SVP=1.0;SVPD=8|8,0,0	GT	1|0
4	91931666	SI_BD_4573	T	<CN0>	100	PASS	AC=1;AF=0.25639;AFR_AF=0.0537;AMR_AF=0.2205;AN=2;CIEND=-50,119;CIPOS=-119,50;CS=DEL_union;EAS_AF=0.3919;END=91933538;EUR_AF=0.3936;MC=BI_GS_DEL1_B5_P0785_952;NS=2504;SAS_AF=0.2751;SVTYPE=DEL;SVP=1.0;SVPD=8|8,0,0	GT	1|0
4	91933849	UW_VH_11348	T	<CN0>	100	PASS	AC=1;AF=0.256589;AFR_AF=0.0545;AMR_AF=0.2205;AN=2;CIEND=0,341;CIPOS=-2362,0;CS=DEL_union;EAS_AF=0.3919;END=91936097;EUR_AF=0.3936;MC=BI_GS_DEL1_B2_P0785_572,UW_VH_2153,UW_VH_388;NS=2504;SAS_AF=0.2751;SVTYPE=DEL;SVP=0.75;SVPD=8|6,2,0	GT	1|0
4	94439081	DEL_pindel_12582	TATGTATGTATATACATACATGTATATGTATGTATATACATACATGTACATGTATGTATATACATACATGTATATGTATGTATATACATACATGTAC	T	.	PASS	AC=1;AF=0.234824;AFR_AF=0.1573;AMR_AF=0.2248;AN=2;CS=DEL_pindel;EAS_AF=0.2123;END=94439177;EUR_AF=0.3598;NS=2504;SAS_AF=0.2413;SITEPOST=0.9929;SVTYPE=DEL;SVP=1.0;SVPD=9|9,0,0	GT	1|0
4	95498964	DEL_pindel_12603	AAACTCTTCTTTTTTTTTTTTTTTTTTTTTTTTTTTGAGACGGAGTCTCGCTCTGTCGCCCAGGCTGGAGTGCAGTGGCGGGATCTCGGCTCACTGCAAGCTCCGCCTCCCGGGTTCACGCCATTCTCCTGCCTCAGCCTCCCAAGTAGCTGGGACTACAGGCGCCCGCCACTACGCCCGGCTAATTTTTTGTATTTTTAGTAGAGACGGGGTTTCACCGTTTTAGCCGGGATGGTCTCGATCTCCTGACCTCGTGATCCGCCCGCCTCGGCCTCCCAAAGTGCTGGGATTACAGGCGTGAGCCACCGCGCCCGGCC	A	.	PASS	AC=2;AF=0.884385;AFR_AF=0.8434;AMR_AF=0.8833;AN=2;CS=DEL_pindel;EAS_AF=0.9315;END=95499280;EUR_AF=0.8777;MEINFO=AluYa5,1,281,-;NS=2504;SAS_AF=0.8988;SITEPOST=0.9998;SVTYPE=DEL_ALU	GT	1|1
4	98110644	DEL_pindel_12636	ATTTGCTGTAGAGGGCCGGGCGCGGTGGCTCACGCCTGTAATCCCAGCACTTTGGGAGGCCGAGGCGGGCGGATCATGAGGTCAGGAGATCGAGACCATCCCGGCTAAAACGGTGAAACCCCGTCTCTACTAAAAATACAAAAAATTAGCCGGGCGTAGTGGCGGGCGCCTGTAGTCCCAGCTACTTGGGAGGCTGAGGCAGGAGAATGGCGTGAACCCGGGAGGCGGAGCTTGCAGTGAGCTGAGATCCCGCCACTGCACTCCAGCCTGGGCGACAGAGCGAGACTCCGTCTCAAAAAAAAAAAAAAAAAAAAAAAAAAAAAAGAG	A	.	PASS	AC=1;AF=0.426118;AFR_AF=0.6573;AMR_AF=0.2738;AN=2;CS=DEL_pindel;EAS_AF=0.3423;END=98110970;EUR_AF=0.3052;MEINFO=AluYa5,1,281,+;NS=2504;SAS_AF=0.4325;SITEPOST=0.9956;SVTYPE=DEL_ALU	GT	1|0
4	98133375	DEL_pindel_12638	TAGGAACTTAATTCTTTTTTTTTTTTTTTTTTTTGAGACGGAGTCTCGCTCTGTCGCCCAGGCTGGAGTGCAGTGGCGGGATCTCGGCTCACTGCAAGCTCCGCCTCCCGGGTTCACGCCATTCTCCTGCCTCAGCCTCCCAAGTAGCTGGGACTACAGGCGCCCGCCACTACGCCCGGCTAATTTTTTGTATTTTTAGTAGAGACGGGGTTTCACCGTTTTAGCCGGGATGGTCTCGATCTCCTGACCTCGTGATCCGCCCGCCTCGGCCTCCCAAAGTGCTGGGATTACAGGCGTGAGCCACCGCGCCCGGCC	T	.	PASS	AC=1;AF=0.377396;AFR_AF=0.5537;AMR_AF=0.2651;AN=2;CS=DEL_pindel;EAS_AF=0.3115;END=98133689;EUR_AF=0.2833;MEINFO=AluYa5,1,281,-;NS=2504;SAS_AF=0.3834;SITEPOST=0.9995;SVTYPE=DEL_ALU	GT	1|0
4	98181261	DEL_pindel_12640	TAAAATTATACCCTGCTGGCCGGGCGCGGTGGCTCACGCCTGTAATCCCAGCACTTTGGGAGGCCGAGGCGGGCGGATCACGAGGTCAGGAGATCGAGACCATCCCGGCTAAAACGGTGAAACCCCGTCTCTACTAAAAATACAAAAAATTAGCCGGGCGTAGTGGCGGGCGCCTGTAGTCCCAGCTACTTGGGAGGCTGAGGCAGGAGAATGGCGTGAACCCGGGAGGCGGAGCTTGCAGTGAGCCGAGATCCCGCCACTGCACTCCAGCCTGGGCGACAGAGCGAGACTCCGTCTCAAAAAAAAAAAAAAAAAAAAAAAA	T	.	PASS	AC=1;AF=0.16873;AFR_AF=0.2602;AMR_AF=0.0807;AN=2;CS=DEL_pindel;EAS_AF=0.121;END=98181582;EUR_AF=0.0924;MEINFO=AluYa5,1,281,+;NS=2504;SAS_AF=0.2352;SITEPOST=0.9997;SVTYPE=DEL_ALU	GT	1|0
4	100023042	DEL_pindel_12685	AAAAAAACCGGCCGGGCGCGGTGGCTCACGCCTGTAATCCCAGCACTTTGGGAGGCCGAGGCGGGTGGATCATGAGGTCAGGAGATCGAGACCATCCTGGCTAACAAGGTGAAACCCCGTCTCTACTAAAAATACAAAAAATTAGCCGGGCGCGGTGGCGGGCGCCTGTAGTCCCAGCTACTCGGGAGGCTGAGGCAGGAGAATGGCGTGAACCCGGGAAGCGGAGCTTGCAGTGAGCCGAGATCGTGCCACTGCAGTCCGCAGTCCGGCCTGGGCGACAGAGCGAGACTCCGTCTCAAAAAAAAAAAAAAAAAAAAAAAAAAAAAAAAAAAAAAG	A	.	PASS	AC=1;AF=0.599042;AFR_AF=0.59;AMR_AF=0.5274;AN=2;CS=DEL_pindel;EAS_AF=0.6786;END=100023377;EUR_AF=0.5288;MEINFO=AluYb,1,281,+;NS=2504;SAS_AF=0.6524;SITEPOST=0.9428;SVTYPE=DEL_ALU	GT	0|1
4	100070288	DEL_pindel_12686	TGAAAAGACCCCTTTCTTTTTTTTTTTTTTTTTTTTGAGACGGAGTCTCGCTCTGTCGCCCAGGCTGGAGTGCAGTGGCGGGATCTCGGCTCACTGCAAGCTCCGCCTCCCGGGTTCACGCCATTCTCCTGCCTCAGCCTCCCAAGTAGCTGGGACTACAGGCGCCCGCCACTACGCCCGGCTAATTTTTTGTATTTTTAGTAGAGACGGGGTTTCACCGTTTTAGCCGGGATGGTCTCGATCTCCTGACCTCGTGATCCGCCCGCCTCGGCCTCCCAAAGTGCTGGGATTACAGGCGTGAGCCACCGCGCCCGGCC	T	.	PASS	AC=1;AF=0.712859;AFR_AF=0.7466;AMR_AF=0.7133;AN=2;CS=DEL_pindel;EAS_AF=0.6776;END=100070604;EUR_AF=0.7117;MEINFO=AluYa5,1,281,-;NS=2504;SAS_AF=0.7045;SITEPOST=0.9573;SVTYPE=DEL_ALU	GT	0|1
4	100376807	ALU_umary_ALU_3544	T	<INS:ME:ALU>	.	.	AC=1;AF=0.119209;AFR_AF=0.1619;AMR_AF=0.0504;AN=2;CS=ALU_umary;EAS_AF=0.1181;EUR_AF=0.1044;MEINFO=AluYa4_4,2,281,-;NS=2504;SAS_AF=0.1268;SITEPOST=1;SVLEN=279;SVTYPE=ALU;TSD=TTAATCAACTTTT	GT	1|0
4	101244846	DEL_pindel_12706	ATTCTTTTTTTTTTTTTTTTTTTTTTTTTGAGACGGAGTTTCGCTCTGTCGCCCAGGCTGGAGTGCAGTGGCGCGATCTCGACTCACTGCAAGCTCCGCCTCCCGGGTTCACGCCATTCTCCTGCCTCAGCCTCCCGTGTAGCTGGGACTACAGGCGCGCGCCACCATGCCCGGCTAATTTTTGTATTTTTAGTAGAGACGGGGTTTCACCGTGTTAGCCAGGATGGTCTCGATCTCCTGACCTCGTGATCCGCCCGTCTCGGCC	A	.	PASS	AC=2;AF=0.574481;AFR_AF=0.6747;AMR_AF=0.5259;AN=2;CS=DEL_pindel;EAS_AF=0.245;END=101245110;EUR_AF=0.7624;MEINFO=AluYg6,45,281,-;NS=2504;SAS_AF=0.6196;SITEPOST=0.9996;SVTYPE=DEL_ALU	GT	1|1
4	101390634	DEL_pindel_12710	AAAATGAAAAAGCAGCTTACAAATTGAGAAAAATAATTTGTAAATTATATATCTGATAAGGAGTTAATAGTCAAAGTTTATAAAATAATTATTTAATTTAAGTCTTTAATCTATCGAGTTAATTTTTGAATATGGTGTAAAGAAGGGGTACAGTTTTAATCTTCTGCATATGGCTAGCC	A	.	PASS	AC=2;AF=0.251597;AFR_AF=0.0552;AMR_AF=0.2594;AN=2;CS=DEL_pindel;EAS_AF=0.1399;END=101390812;EUR_AF=0.508;NS=2504;SAS_AF=0.363;SITEPOST=0.9998;SVTYPE=DEL;SVP=1.0;SVPD=9|9,0,0	GT	1|1
4	102787786	DEL_pindel_12742	TAGGAATACCATTTGACCCAGCCATCCCATTACTGGGTATATACCCAAAGGACTATAAATCATGCTGCTATAAAGACACATGCACACGTATGTTTATTGCAGCACTATTCACAATAGCAAAGACTTGGAACCAACCCAAATGTCCAACAATGATAGACTGGATTAAGAAAATGTGGCACATATACACCATGGAATACTATGCAGCCATAAAAAATGATGAGTTCATATCCTTTGTAGGGACATGGATGAAATTGGAAACCATCATTCTCAGTAAACTATCGCAAGAACAAAAAACCAAACGCCGCATATTCTCACTCATAGGTGGGAATTGAACAATGAGATCACATGGACACAGGAAGGGGAATATCACACTCTGGGGACTGTGGTGGGGTCGGGGGAGGGGGGAGGGATAGCATTGGGAGATATACCTAATGCTAGATGACACATTAGTGGGTGCAGTGCACCAGCATGGCACATGTATACATATGTAACTAACCTGCACAATGTGCACATGTACCCTAAAACTTAGAGTATAATAAAAAAAATTTAAAAAAAAAAAAAAAAAA	T	.	PASS	AC=1;AF=0.386182;AFR_AF=0.5401;AMR_AF=0.2622;AN=2;CS=DEL_pindel;EAS_AF=0.3304;END=102788351;EUR_AF=0.3688;MEINFO=LINE1,5537,5600,+;NS=2504;SAS_AF=0.3415;SITEPOST=0.9992;SVTYPE=DEL_LINE1	GT	1|0
4	103343756	L1_umary_LINE1_913	G	<INS:ME:LINE1>	.	.	AC=1;AF=0.264177;AFR_AF=0.2133;AMR_AF=0.2089;AN=2;CS=L1_umary;EAS_AF=0.2321;EUR_AF=0.2644;MEINFO=LINE1,4215,6015,+;NS=2504;SAS_AF=0.4049;SITEPOST=1;SVLEN=1800;SVTYPE=LINE1;TSD=ACAAGATTAAG	GT	0|1
4	104214686	L1_umary_LINE1_915	G	<INS:ME:LINE1>	.	.	AC=2;AF=0.132188;AFR_AF=0.0242;AMR_AF=0.134;AN=2;CS=L1_umary;EAS_AF=0.1379;EUR_AF=0.1431;MEINFO=LINE1,5198,5685,+;NS=2504;SAS_AF=0.2597;SITEPOST=1;SVLEN=487;SVTYPE=LINE1;TSD=CAAAAATGGCAGAAGG	GT	1|1
4	104744617	ALU_umary_ALU_3567	T	<INS:ME:ALU>	.	.	AC=1;AF=0.216054;AFR_AF=0.1452;AMR_AF=0.2867;AN=2;CS=ALU_umary;EAS_AF=0.2778;EUR_AF=0.2406;MEINFO=AluYa5,1,281,-;NS=2504;SAS_AF=0.1728;SITEPOST=1;SVLEN=280;SVTYPE=ALU;TSD=TAGGTGATTTTTTTTT	GT	1|0
4	104894032	SI_BD_4644	T	<CN0>	100	PASS	AC=1;AF=0.676717;AFR_AF=0.5666;AMR_AF=0.6729;AN=2;CIEND=-50,268;CIPOS=-268,65;CS=DEL_union;EAS_AF=0.8393;END=104894690;EUR_AF=0.5964;NS=2504;SAS_AF=0.7434;SVTYPE=DEL;SVP=1.0;SVPD=9|9,0,0	GT	1|0
4	107437718	BI_GS_DEL1_B1_P0801_364	T	<CN0>	100	PASS	AC=1;AF=0.310104;AFR_AF=0.1445;AMR_AF=0.4308;AN=2;CIEND=0,0;CIPOS=0,0;CS=DEL_union;EAS_AF=0.3621;END=107438504;EUR_AF=0.3161;MC=SI_BD_4656,EM_DL_DEL10797593;NS=2504;SAS_AF=0.3885;SVTYPE=DEL;SVP=0.75;SVPD=8|6,2,0	GT	1|0
4	107604298	UW_VH_3347	A	<CN0>	100	PASS	AC=1;AF=0.028754;AFR_AF=0.0045;AMR_AF=0.0432;AN=2;CIEND=0,334;CIPOS=-374,0;CS=DEL_union;EAS_AF=0;END=107609292;EUR_AF=0.0875;MC=BI_GS_DEL1_B3_P0801_35,EM_DL_DEL72804,YL_CN_ITU_995;NS=2504;SAS_AF=0.0204;SVTYPE=DEL;SVP=1.0;SVPD=9|9,0,0	GT	1|0
4	110934970	ALU_umary_ALU_3595	T	<INS:ME:ALU>	.	.	AC=1;AF=0.0656949;AFR_AF=0.025;AMR_AF=0.0605;AN=2;CS=ALU_umary;EAS_AF=0.1389;EUR_AF=0.0497;MEINFO=AluYa5,1,281,-;NS=2504;SAS_AF=0.0654;SITEPOST=1;SVLEN=280;SVTYPE=ALU;TSD=CCTTGATTTCT	GT	0|1
4	111383200	DEL_pindel_12899	GCTATGGCTCACACTATCTCTTTTTTTTTTTTTTTTTTTTTTTTTTTTTGAGACGGAGTCTCACTCTGTCGCCCAGGCTGGAGTGCAGTGGCGGGATCTCGGCTCACTGCAAGCTCCGCCTCCCGGGTTCACGCCATTCTCCTGCCTCAGCCTCCCAAGTAGCTGGGACTACAGGCGCCCGCCACTACGCCCGGCTAATTTTTTTGTATTTTTAGTAGAGACGGGGTTTCACCGTTTTAGCCGGGATGGTCTCGATCTCCTGACCTCGTGATCCGCCCGCCTCGGCCTCCCAAAGTGCTGGGATTACAGGCGTGAGCCACCGCGCCCGGCCGA	G	.	PASS	AC=2;AF=0.727835;AFR_AF=0.8033;AMR_AF=0.7839;AN=2;CS=DEL_pindel;EAS_AF=0.5724;END=111383532;EUR_AF=0.825;MEINFO=AluYa5,1,281,-;NS=2504;SAS_AF=0.6462;SITEPOST=0.9996;SVTYPE=DEL_ALU	GT	1|1
4	111516319	DEL_pindel_12900	AATATCCTACATTAGTGTAAGTCTAGAAGTGGATTATTAATAGATGATATGAAACCTTTATTCAATTGATGTAGCCAAAAAACACATAACATTTTTAAACAGTCTTACCATTGCCTCATGTTGAGATTGCTGCATAACAAATTATCCCATAACTTAGCCTGGTGTCATGGTGCATGTCTGTAGTCACAGCT	A	.	PASS	AC=1;AF=0.796925;AFR_AF=0.469;AMR_AF=0.9323;AN=2;CS=DEL_pindel;EAS_AF=0.869;END=111516509;EUR_AF=0.9612;NS=2504;SAS_AF=0.9008;SITEPOST=0.9992;SVTYPE=DEL;SVP=1.0;SVPD=8|8,0,0	GT	1|0
4	113348500	DEL_pindel_12930	ATTATATACATGTTTGATATAAAACATGTATTTTTAAAAATAGTATTTTTAAAAATAGTATTT	A	.	PASS	AC=1;AF=0.522764;AFR_AF=0.5484;AMR_AF=0.4755;AN=2;CS=DEL_pindel;EAS_AF=0.6062;END=113348562;EUR_AF=0.4861;NS=2504;SAS_AF=0.4734;SITEPOST=0.9924;SVTYPE=DEL;SVP=1.0;SVPD=8|8,0,0	GT	1|0
4	113469974	DEL_pindel_12932	TAAAAATGTAAAGATGGCCGGGCGCGGTGGCTCACGCCTGTAATCCCAGCACTTTGGGAGGCCGAGGCGGGCGGATCACGAGGTCAGGAGATCGAGACCATCCCGGCTAAAACGGTGAAACCCCGTCTCTACTAAAAATACAAAAAATTAGCCGGGCGTAGTGGCGGGCGCCTGTAGTCCCAGCTACTTGGGAGGCTGAGGCAGGAGAATGGCGTGAACCCGGGAGGCGGAGCTTGCAGTGAGCCGAGATTGCGCCACTGCACTCCAGCCTGGGCGACAGAGCGAGACTCCGTCTCAAAAAAAAAAAA	T	.	PASS	AC=1;AF=0.591054;AFR_AF=0.5303;AMR_AF=0.5951;AN=2;CS=DEL_pindel;EAS_AF=0.7163;END=113470281;EUR_AF=0.4841;MEINFO=AluYa4_5,1,281,+;NS=2504;SAS_AF=0.6513;SITEPOST=0.9929;SVTYPE=DEL_ALU	GT	1|0
4	115549930	ALU_umary_ALU_3613	G	<INS:ME:ALU>	.	.	AC=1;AF=0.387181;AFR_AF=0.2277;AMR_AF=0.4193;AN=2;CS=ALU_umary;EAS_AF=0.4812;EUR_AF=0.4155;MEINFO=AluUndef,16,281,+;NS=2504;SAS_AF=0.454;SITEPOST=1;SVLEN=265;SVTYPE=ALU;TSD=AAGAAAG	GT	0|1
4	115624597	DEL_pindel_12953	AAAGTCTATCTTGTTTTGTTTTTTTTTTTTTTTTTTTTTTTGAGACGGAGTCTCGCTCTGTCGCCCAGGCCGGACTGCGGACTGCAGTGGCGCAATCTCGGCTCACTGCAAGCTCCGCTTCCCGGGTTCACGCCATTCTCCTGCCTCAGCCTCCCCAGTAGCTGGGACTACAGGCGCCCGCCACCGCGCCCGGCTAATTTTTTGTATTTTTAGTAGAGACGGGGTTTCACCTTGTTAGCCAGGATGGTCTCGATCTCCTGACCTCATGATCCAC	A	.	PASS	AC=2;AF=0.779553;AFR_AF=0.6914;AMR_AF=0.7939;AN=2;CS=DEL_pindel;EAS_AF=0.8165;END=115624870;EUR_AF=0.8101;MEINFO=AluYb6_2,56,281,-;NS=2504;SAS_AF=0.819;SITEPOST=0.98485;SVTYPE=DEL_ALU	GT	1|1
4	115743887	DEL_pindel_12955	GCCAGGCTTTGGTGATATATGAGATTTTAGGCATTAGAAAAACAATAAAAGTTTTTGAATGGAAATTAATAACATATAAATATCTTATTTCAGGCATAAAATGTTGTGTATTTGCAGTTTTAAAAATGCAGAAAACAGGCTGGGCAGCTGTGGCTCATGCCTGTAACCCCAGCACTTTGGGAGGCTGAGGTGGGTGGATCACCTGAGGTCAGGAGTTTGAGACCAGCCTGGCTAACATGGTGAAAC	G	.	PASS	AC=1;AF=0.238219;AFR_AF=0.1067;AMR_AF=0.3242;AN=2;CS=DEL_pindel;EAS_AF=0.1587;END=115744132;EUR_AF=0.4364;NS=2504;SAS_AF=0.2331;SITEPOST=0.999;SVTYPE=DEL;SVP=1.0;SVPD=8|8,0,0	GT	0|1
4	115928726	BI_GS_DEL1_B1_P0809_782	T	<CN0>	100	PASS	AC=1;AF=0.395567;AFR_AF=0.3759;AMR_AF=0.3112;AN=2;CIEND=0,0;CIPOS=0,0;CS=DEL_union;EAS_AF=0.4315;END=115931880;EUR_AF=0.336;MC=YL_CN_CEU_1237,UW_VH_4628,YL_CN_JPT_1120,UW_VH_13768;NS=2504;SAS_AF=0.5061;SVTYPE=DEL;SVP=1.0;SVPD=9|9,0,0	GT	1|0
4	116166771	YL_CN_BEB_864	C	<CN0>	100	PASS	AC=1;AF=0.0527157;AFR_AF=0.059;AMR_AF=0.0331;AN=2;CIEND=-500,1000;CIPOS=-1000,500;CS=DEL_union;EAS_AF=0.0565;END=116177284;EUR_AF=0.0626;MC=UW_VH_2719,EM_DL_DEL73384,UW_VH_7861,BI_GS_DEL1_B1_P0810_127;NS=2504;SAS_AF=0.044;SVTYPE=DEL;SVP=0.7777777777777778;SVPD=9|7,2,0	GT	0|1
4	117251478	DEL_pindel_12990	ACAAAATTTTTTTTTTTTTTTTTTTTTTTTTTTTTTTTGAGACGGAGTCTCGCTCTGTCGCCCAGGCTGGAGTGCAGTGGCGCGATCTCGGCTCACTGCAAGCTCCGCCTCCCGGGTTCACGCCATTCTCCTGCCTCAGCCTCCCAAGTAGCTGGGACTACAGGCGCCCGCCACTACGCCCGGCTAATTTTTTGTATTTTTAGTAGAGACGGGGTTTCACCGTTTTAGCCGGGATGGTCTCGATCTCCTGACCTCGTGATCCGCCCGCCTCGGCCTCCCAAAGTGCTGGGATTACAGGCGTGAGCCACCGCGCCCGGC	A	.	PASS	AC=2;AF=0.651558;AFR_AF=0.5212;AMR_AF=0.7262;AN=2;CS=DEL_pindel;EAS_AF=0.6964;END=117251795;EUR_AF=0.7654;MEINFO=AluYa4_5,2,281,-;NS=2504;SAS_AF=0.6115;SITEPOST=0.9944;SVTYPE=DEL_ALU	GT	1|1
4	117350583	ALU_umary_ALU_3626	T	<INS:ME:ALU>	.	.	AC=1;AF=0.0916533;AFR_AF=0.1278;AMR_AF=0.1081;AN=2;CS=ALU_umary;EAS_AF=0.0546;EUR_AF=0.0855;MEINFO=AluUndef,1,281,+;NS=2504;SAS_AF=0.0757;SITEPOST=1;SVLEN=280;SVTYPE=ALU;TSD=AAAATAAATT	GT	0|1
4	117367804	BI_GS_DEL1_B5_P0811_346	T	<CN0>	100	PASS	AC=1;AF=0.0914537;AFR_AF=0.0756;AMR_AF=0.1369;AN=2;CIEND=0,1;CIPOS=0,1;CS=DEL_union;EAS_AF=0.0704;END=117368498;EUR_AF=0.1064;MC=UW_VH_408,DEL_pindel_12993;NS=2504;SAS_AF=0.0869;SVTYPE=DEL;SVP=0.8888888888888888;SVPD=9|8,1,0	GT	0|1
4	117420629	DEL_pindel_12997	TAAAAAAATAAAACTAAGGCCGAGGCGGGCGGATCACGAGGTCAGGAGATCGAGACCATCCTGGCTAACACGGTGAAACCCCGTCTCTACTAAAAATACAAAAAATTAGCCGGGCGTGGTAGCGGGCGCCTGTAGTCCCAGCTACTCGGGAGGCTGAGGCAGGAGAATGGCGTGAACCCGGGAGGCGGAGCTTGCAGTGAGCCGAGATCGCGCCACTGCACTCCAGCCTGGGCGACAGAGCGAGACTCCGTCTCAAAAAAAAAAAAAAAAAAAAAAAAAA	T	.	PASS	AC=1;AF=0.347244;AFR_AF=0.4924;AMR_AF=0.3372;AN=2;CS=DEL_pindel;EAS_AF=0.2431;END=117420908;EUR_AF=0.4026;MEINFO=AluYc1,44,281,+;NS=2504;SAS_AF=0.2086;SITEPOST=0.993;SVTYPE=DEL_ALU	GT	1|0
4	119296342	DEL_pindel_13022	TGTCTTTCATTGTTTTTTTTTTTTTATTTTTTTTTTTTTTATTTTTTTTTTTTTTTGAGACGGAGTCTCGCTCTGTCGCCCAGGCTGGAGTGCAGTGGCGGGATCTCGGCTCACTGCAAGCTCCGCCTCCCGGGTTCACGCCATTCTCCTGCCTCAGCCTCCCAAGTAGCTGTGACTACAGGCGCCCGCCACTACGCCCGGCTAATTTTTTGTATTTTTAGTAGAGACGGGGTTTCACCGTTTTAGCCAGGATGGTCTCGATCTCCTGACCTCGTGATCCGCCCGCCTCGGCCTCCCAAAGTGCTGGGATTACAGGCGTGAGCCACCGCGCCCGGCC	T	.	PASS	AC=1;AF=0.291134;AFR_AF=0.2587;AMR_AF=0.2824;AN=2;CS=DEL_pindel;EAS_AF=0.3036;END=119296678;EUR_AF=0.2813;MEINFO=AluYa4_4,1,281,-;NS=2504;SAS_AF=0.3384;SITEPOST=0.9999;SVTYPE=DEL_ALU	GT	0|1
4	119774736	ALU_umary_ALU_3640	T	<INS:ME:ALU>	.	.	AC=1;AF=0.0708866;AFR_AF=0.0053;AMR_AF=0.062;AN=2;CS=ALU_umary;EAS_AF=0.0813;EUR_AF=0.1183;MEINFO=AluUndef,1,281,-;NS=2504;SAS_AF=0.1063;SITEPOST=1;SVLEN=280;SVTYPE=ALU;TSD=CTCTAGTTTAGAACTTTTCT	GT	0|1
4	120017235	DEL_pindel_13035	TAAAAGATGCTGCAATGAGGCCGGGCGCGGTGGCTCACGCCTGTAACCCCAGCACTTTGGGAGGCCGAGGCGGGCGGATCACGAGGTCAGGAGATCGAGACCATCCCGGCTAAAACGGTGAAACCCCGTCTCTACTAAAAATACAAAAAAATTAGCCGGGCGTGGTGGCGGGCGCCTGTCGTCCCAGCTACTTGGGAGGCTGAGGCAGGAGAATGGCGTGAACCCGGGAGGCGGAGCTTGCAGTGAGCCGAGATCCCGCCACTGCACTCCAGCCTGGGCGACAGAGCGAGACTCCGTCTCAAAAAAAAAAAAAAAAAAAAA	T	.	PASS	AC=2;AF=0.621406;AFR_AF=0.4501;AMR_AF=0.67;AN=2;CS=DEL_pindel;EAS_AF=0.6835;END=120017555;EUR_AF=0.7127;MEINFO=AluYa4_3,1,281,+;NS=2504;SAS_AF=0.6605;SITEPOST=0.9799;SVTYPE=DEL_ALU	GT	1|1
4	120720096	ALU_umary_ALU_3644	G	<INS:ME:ALU>	.	.	AC=1;AF=0.0171725;AFR_AF=0.0015;AMR_AF=0.0086;AN=2;CS=ALU_umary;EAS_AF=0.0357;EUR_AF=0.0169;MEINFO=AluYb6_2,1,272,+;NS=2504;SAS_AF=0.0256;SITEPOST=1;SVLEN=271;SVTYPE=ALU;TSD=AAAAATTTGG	GT	1|0
4	121808929	DEL_pindel_13061	AGACATTTTATCCTTTTTTTTTTTTTTTTTTTTTTTTGAGACGGAGTCTCGCTCTGTCGCCCAGGCTGGAGTGCAGTGGCGCAATCTCGGCTCACTGCAAGCTCCGCCTCCCGGGTTCACGCCATTCTCCTGCCTCAGCCTCCCAAGTAGCTGGGACTACAGGCGCCCGCCACTACGCCCGGCTAATTTTTTGTATTTTTAGTAGAGACGGGGTTTCACCGTTTTAGCCGGGATGGTCTCGATCTCCTGACCTCGTGATCCGCCCGCCTCGGCCTCCCAAAGTGCTGGGATTACAGGCGTGAGCCACCGCGCCCGGCC	A	.	PASS	AC=1;AF=0.409545;AFR_AF=0.5703;AMR_AF=0.4035;AN=2;CS=DEL_pindel;EAS_AF=0.373;END=121809246;EUR_AF=0.2913;MEINFO=AluYa4_5,1,281,-;NS=2504;SAS_AF=0.3558;SITEPOST=0.9995;SVTYPE=DEL_ALU	GT	0|1
4	125867361	DEL_pindel_13141	TAAGAGATTTTTCTGGCCGGGCGCGGTGGCTCACGCCTGTAATCCCAGCACTTTGGGAGGCCGAGGCGGGCGGATCACGAGGTCAGGAGATCGAGACCATCCCGGCTAAAACGGTGAAACCCCGTCTCTACTAAAAATACAAAAAATTAGCCGGGCGTAGTGGCGGGCGCCTGTAGTCCCAGCTACTTGGGAGGCTGAGGCAGGAGAATGGCGTGAACCCGGGAGGCGGAGCTTGCAGTGAGCCGAGATCGCGCCACTGCACTCCAGCCTGGGCGACAGAGCGAGACTCCGTCTCAAAAAAAAAAAAAAAAAAAAAAAAAAAAAAAAAAA	T	.	PASS	AC=1;AF=0.696286;AFR_AF=0.6831;AMR_AF=0.6888;AN=2;CS=DEL_pindel;EAS_AF=0.7609;END=125867690;EUR_AF=0.6302;MEINFO=AluYa4_5,1,281,+;NS=2504;SAS_AF=0.7209;SITEPOST=0.95865;SVTYPE=DEL_ALU	GT	0|1
4	130066189	UW_VH_3876	A	<CN0>	100	PASS	AC=1;AF=0.320887;AFR_AF=0.2307;AMR_AF=0.3746;AN=2;CIEND=0,94;CIPOS=-245,0;CS=DEL_union;EAS_AF=0.3472;END=130068435;EUR_AF=0.3201;MC=EM_DL_DEL73629,BI_GS_DEL1_B1_P0824_54,YL_CN_GBR_992;NS=2504;SAS_AF=0.3783;SVTYPE=DEL;SVP=1.0;SVPD=10|10,0,0	GT	1|0
4	130175089	DEL_pindel_13217	GTTTCTAACTTTCTCAGAGCTAAGAGCAAAGCCTAAGAGCAAAGTTAGAAAGTGTATTTCCCTACAC	G	.	PASS	AC=1;AF=0.169728;AFR_AF=0.2398;AMR_AF=0.1643;AN=2;CS=DEL_pindel;EAS_AF=0.0933;END=130175155;EUR_AF=0.1531;NS=2504;SAS_AF=0.1748;SITEPOST=0.9969;SVTYPE=DEL;SVP=0.75;SVPD=8|6,2,0	GT	0|1
4	131611192	DEL_pindel_13247	TTATATATATATATATATATATATATATATATATATATATATACACATATATATATATATACATATATATATATATATATATACACATATATATATATATACATATGTATATATATATATATACATATATATATATATATATATACACATATATATATATATACATATA	T	.	PASS	AC=1;AF=0.670327;AFR_AF=0.6165;AMR_AF=0.6527;AN=2;CS=DEL_pindel;EAS_AF=0.7321;END=131611360;EUR_AF=0.675;NS=2504;SAS_AF=0.6871;SITEPOST=0.91045;SVTYPE=DEL;SVP=0.4444444444444444;SVPD=9|4,5,0	GT	1|0
4	131694825	DEL_pindel_13249	TAAGAAATATAGAAGGAGATCGAAACCATCCTGGCTAACAAGGTGAAACCCCGTCTCTACTAAAAATACAAAAAAAATTAGCCGGGCGCGGTGGCGGGCGCCTGTAGTCCCAGCTACTCGGGAGGCTGAGGCAGGAGAATGGCGTGAACCCGGGAAGCGGAGCTTGCAGTGAGCCGAGATTGCGCCACTGCAGTCCGCAAGTCCCGCCTGGGCGACAGAGCGAGACTCCGTCTCAAAAAAAAAAAAAAAA	T	.	PASS	AC=2;AF=0.554313;AFR_AF=0.5567;AMR_AF=0.5807;AN=2;CS=DEL_pindel;EAS_AF=0.5188;END=131695074;EUR_AF=0.5885;MEINFO=AluY,71,281,+;NS=2504;SAS_AF=0.5337;SITEPOST=0.9812;SVTYPE=DEL_ALU	GT	1|1
4	132181662	L1_umary_LINE1_965	C	<INS:ME:LINE1>	.	.	AC=1;AF=0.0543131;AFR_AF=0.0061;AMR_AF=0.0303;AN=2;CS=L1_umary;EAS_AF=0.0784;EUR_AF=0.0855;MEINFO=LINE1,15,6013,-;NS=2504;SAS_AF=0.0798;SITEPOST=1;SVLEN=5998;SVTYPE=LINE1;TSD=GGGATGGGCATTTTC	GT	1|0
4	133114039	DEL_pindel_13283	GCCCATCTTTTTCTTTTTTTTTTTTTTTTTTTTTTTTTGAGACGGAGTCTCGCTCTGTCGCCCAGGCTGGAGTGCAGTGGCGGGATCTCGGCTCACTGCAAGCTCCGCCTCCCGGGTTCACGCCATTCTCCTGCCTCAGCCTCCCAAGTAGCTGGGACTACAGGCGCCCGCCACTACGCCCGGCTAATTTTTTTTGTATTTTTAGTAGAGACGGGGTTTCACCGTTTTAGCCGGGATGGTCTCGATCTCCTGACCTCATGATCCGCCCGCCTCGGCCTCCCAAAGTGCTGGGATTACAGGCGTGAGCCACCGCGCCCGTC	G	.	PASS	AC=1;AF=0.14357;AFR_AF=0.121;AMR_AF=0.1556;AN=2;CS=DEL_pindel;EAS_AF=0.0119;END=133114358;EUR_AF=0.2475;MEINFO=AluYa5,2,281,-;NS=2504;SAS_AF=0.1943;SITEPOST=0.9987;SVTYPE=DEL_ALU	GT	1|0
4	133117842	ALU_umary_ALU_3712	A	<INS:ME:ALU>	.	.	AC=1;AF=0.145367;AFR_AF=0.1082;AMR_AF=0.1657;AN=2;CS=ALU_umary;EAS_AF=0.0149;EUR_AF=0.2515;MEINFO=AluUndef,1,281,+;NS=2504;SAS_AF=0.2065;SITEPOST=1;SVLEN=280;SVTYPE=ALU;TSD=AAAACATAAGGAA	GT	1|0
4	133180785	UW_VH_2928	C	<CN0>	100	PASS	AC=1;AF=0.406749;AFR_AF=0.4788;AMR_AF=0.3833;AN=2;CIEND=0,484;CIPOS=-448,0;CS=DEL_union;EAS_AF=0.4038;END=133182979;EUR_AF=0.3827;MC=BI_GS_DEL1_B4_P0827_35,YL_CN_JPT_1142,YL_CN_ASW_1087,SI_BD_4793,YL_CN_YRI_1344,YL_CN_PJL_1062,EM_DL_DEL73743;NS=2504;SAS_AF=0.3538;SVTYPE=DEL;SVP=1.0;SVPD=8|8,0,0	GT	0|1
4	133445429	BI_GS_DEL1_B4_P0827_94	T	<CN0>	100	PASS	AC=1;AF=0.482029;AFR_AF=0.5197;AMR_AF=0.5735;AN=2;CIEND=0,0;CIPOS=0,0;CS=DEL_union;EAS_AF=0.5615;END=133445697;EUR_AF=0.3678;MC=UW_VH_2032;NS=2504;SAS_AF=0.4018;SVTYPE=DEL;SVP=1.0;SVPD=8|8,0,0	GT	0|1
4	133619876	DEL_pindel_13289	TGATACTTGCATTTTTTTTTTTTTTTTTTTTTTTTTTTGAGACGGAGTCTCGTTCTGTCGCCCAGGCGGGAGTGCTGTGGCGCGATCTCCGCTCACTGCAAGCTCCGCCTTCCGGGTTCACGCCATTCTCCTGCCTCAGCCTCCCGAGTAGCTGGGACTACAGGCGCCCGCCACTGCGCCCGGCTAATTTTTTGTATTTTTAGTAGAGACGGGGTTTCACCGTGGTCTCGATCTCCTGACCTCGTGATCCGCCCGCCTCGGCCTCCCAAAGTGCTGGGATTACAGGCGTGAGCCACCGCGCCCGGCC	T	.	PASS	AC=1;AF=0.605631;AFR_AF=0.5567;AMR_AF=0.6138;AN=2;CS=DEL_pindel;EAS_AF=0.6319;END=133620182;EUR_AF=0.6789;MEINFO=AluYa1_1,1,281,-;NS=2504;SAS_AF=0.5634;SITEPOST=0.99;SVTYPE=DEL_ALU	GT	1|0
4	133819597	DEL_pindel_13295	TAAAAATGGCTGGAGGAGGCCGGGCGCGGTGGCTCACGCCTGTAATCCCAGCACTTTGGGAGGCCGAGGCGGGCGGATCACGAGGTCAGGAGATCGAGACCATCCTGGCTAACACGGTGAAACCCCGTCTCTACTAAAAATACAAAAAATTAGCCGGGCGTGGTAGCGGGCGCCTGTAGTCCCAGCTACTCGGGAGGCTGAGGCAGGAGAATGGCGTGAACCCGGGAGGCGGAGCTTGCAGTGAGCCGAGATCGCGCCACTGCACTCCAGCCTGGGCGACAGAGCGAGACTCCGTCTCAAAAAAAAAAAAAAAAAAAAAAAAAA	T	.	PASS	AC=1;AF=0.552117;AFR_AF=0.556;AMR_AF=0.5591;AN=2;CS=DEL_pindel;EAS_AF=0.5744;END=133819920;EUR_AF=0.5487;MEINFO=AluYc1,1,281,+;NS=2504;SAS_AF=0.5225;SITEPOST=0.9955;SVTYPE=DEL_ALU	GT	1|0
4	134132404	EM_DL_DEL10808383	T	<CN0>	100	PASS	AC=2;AF=0.902556;AFR_AF=0.8714;AMR_AF=0.9294;AN=2;CIEND=-150,150;CIPOS=-150,150;CS=DEL_union;EAS_AF=0.8859;END=134133157;EUR_AF=0.9423;NS=2504;SAS_AF=0.9018;SVTYPE=DEL;SVP=1.0;SVPD=8|8,0,0	GT	1|1
4	134141602	DEL_pindel_13306	TCTTCTGTCATTTCTTTTTTTTTTTTTTTTGAGACGGAGTCTCGCTCTGTCGCCCAGGCTGGAGTGCAGTGGCGGGATCTCAGCTCACTGCAAGCTCCGCCTCCCGGGTTCACGCCATTCTCCTGCCTCAGCCTCCCAAGTAGCTGGGGCTACAGGCGCCCGCCACTACGCCCGGCTAATTTTTTGTATTTTTAGTAGAGACGGGGTTTCACCGTTTTAGCCGGGATGGTCTCGATCTCCTGACCTCGTGATCCGCCCGCCTCGGCCTCCCAAAGTGCTGGGATTACAGGCGTGAGCCACCGCGCCCGGC	T	.	PASS	AC=1;AF=0.647165;AFR_AF=0.6248;AMR_AF=0.6974;AN=2;CS=DEL_pindel;EAS_AF=0.6409;END=134141911;EUR_AF=0.659;MEINFO=AluYa5,2,281,-;NS=2504;SAS_AF=0.636;SITEPOST=0.96785;SVTYPE=DEL_ALU	GT	0|1
4	134922359	ALU_umary_ALU_3724	T	<INS:ME:ALU>	.	.	AC=1;AF=0.111022;AFR_AF=0.0272;AMR_AF=0.196;AN=2;CS=ALU_umary;EAS_AF=0.0188;EUR_AF=0.1869;MEINFO=AluYb9,1,279,-;NS=2504;SAS_AF=0.181;SITEPOST=1;SVLEN=278;SVTYPE=ALU;TSD=GACAAACATTTTT	GT	0|1
4	135130281	ALU_umary_ALU_3726	C	<INS:ME:ALU>	.	.	AC=1;AF=0.0740815;AFR_AF=0.0144;AMR_AF=0.1455;AN=2;CS=ALU_umary;EAS_AF=0.005;EUR_AF=0.1352;MEINFO=AluUndef,5,279,+;NS=2504;SAS_AF=0.1125;SITEPOST=1;SVLEN=274;SVTYPE=ALU;TSD=AAGAATGCAGAAGCC	GT	0|1
4	138177334	L1_umary_LINE1_971	A	<INS:ME:LINE1>	.	.	AC=1;AF=0.436102;AFR_AF=0.413;AMR_AF=0.4481;AN=2;CS=L1_umary;EAS_AF=0.3651;EUR_AF=0.4652;MEINFO=LINE1,4508,6008,+;NS=2504;SAS_AF=0.502;SITEPOST=1;SVLEN=1500;SVTYPE=LINE1;TSD=AAGAAAGCTA	GT	1|0
4	138189293	ALU_umary_ALU_3746	G	<INS:ME:ALU>	.	.	AC=1;AF=0.00758786;AFR_AF=0;AMR_AF=0.0159;AN=2;CS=ALU_umary;EAS_AF=0;EUR_AF=0.0258;MEINFO=AluYi6,1,281,-;NS=2504;SAS_AF=0.001;SITEPOST=1;SVLEN=280;SVTYPE=ALU;TSD=GAATATAGATAATAGG	GT	0|1
4	143258319	ALU_umary_ALU_3771	T	<INS:ME:ALU>	.	.	AC=1;AF=0.0932508;AFR_AF=0.0938;AMR_AF=0.0807;AN=2;CS=ALU_umary;EAS_AF=0.131;EUR_AF=0.1054;MEINFO=AluYa5,2,280,-;NS=2504;SAS_AF=0.0501;SITEPOST=1;SVLEN=278;SVTYPE=ALU;TSD=AAGTACATTTATTTTCATT	GT	0|1
4	145316454	UW_VH_425	C	<CN0>	100	PASS	AC=1;AF=0.445687;AFR_AF=0.5061;AMR_AF=0.4683;AN=2;CIEND=0,452;CIPOS=-483,0;CS=DEL_union;EAS_AF=0.4593;END=145319900;EUR_AF=0.3976;MC=BI_GS_DEL1_B1_P0839_253,YL_CN_ITU_1032,SI_BD_4852;NS=2504;SAS_AF=0.3834;SVTYPE=DEL;SVP=1.0;SVPD=8|8,0,0	GT	0|1
4	145395308	ALU_umary_ALU_3782	A	<INS:ME:ALU>	.	.	AC=1;AF=0.230032;AFR_AF=0.0598;AMR_AF=0.2305;AN=2;CS=ALU_umary;EAS_AF=0.256;EUR_AF=0.3101;MEINFO=AluYa4_2,1,281,+;NS=2504;SAS_AF=0.3507;SITEPOST=1;SVLEN=280;SVTYPE=ALU;TSD=AAAAACACATTACCATA	GT	1|0
4	146242467	DEL_pindel_13542	GTATATATATATATAAATATATATATATATAAATATATAAATATATATATATATATAAATATATATATATA	G	.	PASS	AC=1;AF=0.230631;AFR_AF=0.1929;AMR_AF=0.1282;AN=2;CS=DEL_pindel;EAS_AF=0.4058;END=146242537;EUR_AF=0.2038;NS=2504;SAS_AF=0.2014;SITEPOST=0.9948;SVTYPE=DEL;SVP=1.0;SVPD=8|8,0,0	GT	0|1
4	147225296	L1_umary_LINE1_985	G	<INS:ME:LINE1>	.	.	AC=1;AF=0.597444;AFR_AF=0.6256;AMR_AF=0.6225;AN=2;CS=L1_umary;EAS_AF=0.5923;EUR_AF=0.5666;MEINFO=LINE1,11,6007,+;NS=2504;SAS_AF=0.5787;SITEPOST=1;SVLEN=5996;SVTYPE=LINE1;TSD=AAGAAGTTAAAATAG	GT	0|1
4	150161039	DEL_pindel_13614	TAAAACTGGGCTGCTCTAGGCCGGGCGCGGTGGCTCACGCCTGTAATCCCAGCACTTTGGGAGGCCGAGGCGGGTGGATCATGAGGTCAGGAGATCGAGACCATCCTGGCTAACAAGGTGAAACCCCGTCTCTACTAAAAATACAAAAAAAAAATTACCCGGGCGCGGTGGCGGGCGCCTGTAGTCCCAGCTACTCGGGAGGCTGAGGCAGGAGAATGGCGTGAACCTGGGAAGCGGAGCTTGCAGTGAGCCGAGATTGCGCCACTGCAGTCCGCAGTCCGACCTGGGCGACAGAGCGAGACTCCGTCTCAAAAAAAAAAAAAAAAAAAAAAAAAAAAAAAAA	T	.	PASS	AC=1;AF=0.576278;AFR_AF=0.6649;AMR_AF=0.4928;AN=2;CS=DEL_pindel;EAS_AF=0.5248;END=150161381;EUR_AF=0.6103;MEINFO=AluYb6_2,1,281,+;NS=2504;SAS_AF=0.5337;SITEPOST=0.9898;SVTYPE=DEL_ALU	GT	0|1
4	150245271	ALU_umary_ALU_3811	T	<INS:ME:ALU>	.	.	AC=1;AF=0.118211;AFR_AF=0.0265;AMR_AF=0.1758;AN=2;CS=ALU_umary;EAS_AF=0.1538;EUR_AF=0.2087;MEINFO=AluUndef,1,280,-;NS=2504;SAS_AF=0.0716;SITEPOST=1;SVLEN=279;SVTYPE=ALU;TSD=TACATTTAAGTCTTT	GT	0|1
4	150951027	DEL_pindel_13622	TTAAAGTATTTTTAGGCCGGGCGCGGTGGCTCACGCCTGTAATCCCAGCACTTTGGGAGGCCGAGGCGGGCGGATCACGAGGTCAGGAGATCGAGACCATCCTGGCTAACACGGTGAAACCCCGTCTCTACTAAAAATGCAAAAAATTAGCCGGGCGTGGTGGCGGGCGCCTGTAGTCCCAGCTGCTCGGGAGGCTGAGGCAGGAGAATGGCGTGAACCCGGGAGGCGGAGCTTGCAGTGAGCCGAGATCGTGCCACTGCACTCCAGCCTGGGCGACAGAGCGAGACTCCGTCTCAAAAAAAAAAAAAAAAAAAAAAAACAAA	T	.	PASS	AC=2;AF=0.811701;AFR_AF=0.8487;AMR_AF=0.8228;AN=2;CS=DEL_pindel;EAS_AF=0.7143;END=150951349;EUR_AF=0.831;MEINFO=AluYj3,1,281,+;NS=2504;SAS_AF=0.8344;SITEPOST=0.9717;SVTYPE=DEL_ALU	GT	1|1
4	151293914	ALU_umary_ALU_3816	T	<INS:ME:ALU>	.	.	AC=1;AF=0.280351;AFR_AF=0.2315;AMR_AF=0.2781;AN=2;CS=ALU_umary;EAS_AF=0.2242;EUR_AF=0.4175;MEINFO=AluUndef,1,281,-;NS=2504;SAS_AF=0.2648;SITEPOST=1;SVLEN=280;SVTYPE=ALU;TSD=CAGTAAGTTCTT	GT	0|1
4	152340705	DEL_pindel_13645	GGTCTGTTCCTCATTCTTTTTTTTTTTTTTTTTTTTTTTTTTTTTTTTTTATTATACTCTAAGTTTTAGGGTACATGTGCACATTGTGCAGGCTAGTTACATATGTATACATGTGCCATGCTGGTGCGCTGCACCCACTAATGTGTCATCTAGCATTAGGTATATCTCCCAATGCTATCCCTCCCCCCTCCCCCGACCCCACCACAGTCCCCAGAGTGTGATATTCCCCTTCCTGTGTCCATGTGATCTCATTGTTCAATTCCCACCTATGAGTGAGAATATGCGGTGTTTGGTTTTTTGTTCTTGCGATAGTTTACTGAGAATGATGGTTTCCAATTTCATCCATGTCCCTACAAAGGATATGAACTCATCATTTTTTATGGCTGCATAGTATTCCATGGTGTATATGTGCCACATTTTCTTAATCCAGTCTATCATTGTTGGACATTTGGGTTGGTTCCAAGTCTTTGCTATTGTGAATAGTGCCGCAATAAACATACGTGTGCATGTGTCTTTATAGCAGCATGATTTATAGTCCTTTGGGTATATACCCAGTAATGGGATGGCTGGGTCAAATGGTATTTCTAGTTCTAGATCCCTGAGGAATCGCCACACTGACTTCCACAATGGTTGAACTAGTTTACAGTCCCACCAACAGTGTAAAAGTGTTCCTATTTCTCCGCATCCTCTCCAGCACCTGTTGTTTCCTGACTTTTTAATGATTGCCATTCTAACTGGTGTGAGATGATATCTCATAGTGGTTTTGATTTGCATTTCTCTGATGGCCAGTGATGATGAGCATTTCTTCATGTGTTTTTTGGCTGCATAAATGTCTTCTTTTGAGAAGT	G	.	PASS	AC=1;AF=0.373003;AFR_AF=0.4365;AMR_AF=0.3703;AN=2;CS=DEL_pindel;EAS_AF=0.3125;END=152341552;EUR_AF=0.4175;MEINFO=LINE1,5225,6019,-;NS=2504;SAS_AF=0.3057;SITEPOST=0.9996;SVTYPE=DEL_LINE1	GT	1|0
4	157002032	DEL_pindel_13755	TACCTATTTAGTTTTTTTTTTTTTTTTTTTTTTTTTTTTTTTTTTTTTTTTTGAGACGGAGTCTCGCTGTCGCCCAGGCTGGAGTGCAGTGGCGCAATCTCGGCTCACTGCAGGCTCCGCCCCCTGGGGTTCACGCCATTCTCCTGCCTCAGCCTCCCGAGTAGCTGGGACTACAGGCGCCCGCCACCTCGCCCGGCTAATTTTTTGTATTTTTAGTAGAGACGGGGTTTCACCGTGTTAGCCAGGATGGTCTCGATCTCCTGACCTCGTGATCCACCCGCCTCGGCCTCCCAAAGTGCTGGGATTACAGGC	T	.	PASS	AC=1;AF=0.736022;AFR_AF=0.708;AMR_AF=0.7133;AN=2;CS=DEL_pindel;EAS_AF=0.7629;END=157002343;EUR_AF=0.7296;MEINFO=AluYe,21,281,-;NS=2504;SAS_AF=0.7689;SITEPOST=0.9365;SVTYPE=DEL_ALU	GT	1|0
4	159550097	ALU_umary_ALU_3854	A	<INS:ME:ALU>	.	.	AC=1;AF=0.077476;AFR_AF=0.1188;AMR_AF=0.0994;AN=2;CS=ALU_umary;EAS_AF=0.0129;EUR_AF=0.0656;MEINFO=AluYa5a1,1,276,+;NS=2504;SAS_AF=0.0849;SITEPOST=1;SVLEN=275;SVTYPE=ALU;TSD=null	GT	1|0
4	160670214	DEL_pindel_13813	CCTTCCCTTTCTCCTTTCCTCTTCCCTTTTTCCTTTCTTCTTCCCTTTTTCCTTTCCTCTTCCCTTTTTCCTTTCCTCTTCCCTTTTTCCTTTCCTCTTCCCTTTTTCCTTTCTT	C	.	PASS	AC=1;AF=0.336462;AFR_AF=0.2163;AMR_AF=0.379;AN=2;CS=DEL_pindel;EAS_AF=0.3601;END=160670328;EUR_AF=0.3579;NS=2504;SAS_AF=0.4223;SITEPOST=0.996;SVTYPE=DEL;SVP=0.7777777777777778;SVPD=9|7,2,0	GT	1|0
4	161026793	DUP_uwash_chr4_161026792_161080534	G	<CN0>	.	PASS	AC=1;AF=0.00539137;AFR_AF=0.0008;AMR_AF=0.0072;AN=2;CS=DUP_uwash;EAS_AF=0;END=161080534;EUR_AF=0.0209;NS=2504;SAS_AF=0;SITEPOST=1;SVTYPE=DEL;SVP=1.0;SVPD=9|9,0,0	GT	1|0
4	161045732	BI_GS_CNV_4_161045732_161073649	G	<CN0>	100	PASS	AC=1;AF=0.00638978;AFR_AF=0.0008;AMR_AF=0.0072;AN=2;CIEND=0,500;CIPOS=-500,0;CS=DEL_union;EAS_AF=0;END=161073649;EUR_AF=0.0258;NS=2504;SAS_AF=0;SVTYPE=DEL;SVP=1.0;SVPD=9|9,0,0	GT	1|0
4	161879011	DUP_gs_CNV_4_161879011_161884782	C	<CN0>,<CN2>,<CN3>	.	PASS	AC=1,0,0;AF=0.288738,0.00978435,0.00159744;AFR_AF=0.1467,0,0;AMR_AF=0.2968,0,0;AN=2;CS=DUP_gs;EAS_AF=0.3899,0.0476,0.0079;END=161884782;EUR_AF=0.169,0,0;MC=BI_GS_DEL1_B4_P0855_183,UW_VH_23078,YL_CN_TSI_991,UW_VH_433;NS=2504;SAS_AF=0.4939,0.001,0;SITEPOST=1;SVTYPE=CNV	GT	0|1
4	162053240	UW_VH_1748	G	<CN0>	100	PASS	AC=2;AF=0.389976;AFR_AF=0.2579;AMR_AF=0.3991;AN=2;CIEND=0,286;CIPOS=-272,0;CS=DEL_union;EAS_AF=0.4157;END=162053669;EUR_AF=0.4135;NS=2504;SAS_AF=0.5112;SVTYPE=DEL;SVP=1.0;SVPD=9|9,0,0	GT	1|1
4	162053282	BI_GS_DEL1_B1_P0856_34	A	<CN0>	100	PASS	AC=2;AF=0.390176;AFR_AF=0.2595;AMR_AF=0.3991;AN=2;CIEND=0,0;CIPOS=0,0;CS=DEL_union;EAS_AF=0.4157;END=162053551;EUR_AF=0.4135;NS=2504;SAS_AF=0.5102;SVTYPE=DEL;SVP=1.0;SVPD=8|8,0,0	GT	1|1
4	162776133	DEL_pindel_13854	ATTTTGAGGATATGGTTGAGAGGTTTTTTTTTTTTTTTTTTTTGCTTTCTAGCCTTGTTACTATTAAGTTCTATTAAG	A	.	PASS	AC=1;AF=0.444089;AFR_AF=0.3888;AMR_AF=0.4741;AN=2;CS=DEL_pindel;EAS_AF=0.4196;END=162776210;EUR_AF=0.4841;NS=2504;SAS_AF=0.4816;SITEPOST=0.98875;SVTYPE=DEL;SVP=1.0;SVPD=9|9,0,0	GT	0|1
4	163394004	BI_GS_DEL1_B1_P0857_291	G	<CN0>	100	PASS	AC=2;AF=0.302117;AFR_AF=0.1036;AMR_AF=0.4265;AN=2;CIEND=0,0;CIPOS=0,0;CS=DEL_union;EAS_AF=0.5278;END=163396424;EUR_AF=0.2396;MC=YL_CN_FIN_1019,EM_DL_DEL74739,SI_BD_4944,YL_CN_ACB_1227,UW_VH_1749;NS=2504;SAS_AF=0.3139;SVTYPE=DEL;SVP=1.0;SVPD=9|9,0,0	GT	1|1
4	164501940	DEL_pindel_13878	AAGTATTAAAGTTTTTTTTTTTTTTTGAGACGGAGTCTCGCTCTGTCGCCCAGGTCGGACTGCGGACTGCAGTGGCGCAATCTCGGCTCACTGCAAGCTCCGCTTCCCGGGTTCACGCCATTCTCCTGCCTCAGCCTCCCGAGTAGCTGGGACTACAGGCGCCCGCCACCGCGCCCGGCTAATTTTTTGTATTTTTAGTAGAGACGGGGTTTCACCTTGTTAGCCAGGATGGTCTCGATCTCCTGACCTCATGATCCACCCGCCTCGGCCTCCCAAAGTGCTGGGATTACAGGCGTGAGCCACCGCGCCCGGCC	A	.	PASS	AC=1;AF=0.411142;AFR_AF=0.4077;AMR_AF=0.4251;AN=2;CS=DEL_pindel;EAS_AF=0.4683;END=164502253;EUR_AF=0.3787;MEINFO=AluYb6_2,1,281,-;NS=2504;SAS_AF=0.3804;SITEPOST=0.9976;SVTYPE=DEL_ALU	GT	0|1
4	164658298	DEL_pindel_13882	CTCGCAGCTTTTTTCTTTCTTTTTTTTTTTTTTTTTTCACATATTAGTTTATTTATTTATTTTTTTTAATTTTTTTTTTTTTTATTATACTCTAAGTTTTAGGGTACATGTGCACATTGTGCAGGTTAGTTACATATGTATACATGTGCCATGCTGGTGCGCTGCACCCACTAACGTGTCATCTAGCATTAGGTATATCTCCCAATGCTATCCCTCCCCCCTCCCCCGACCCCACCACAGTCCCCAGAGTGTGATATTCCCCTTCCTGTGTCCATGTGATCTCATTGTTCAATTCCCACCTATGAGTGAGAATATGCGGTGTTTGGTTTTTTGTTCTTGCGACAGTTTACTGAGAATGATGGTTTCCAATTTCATCCATGTCCCTACAAAGGACATGAACTCATCATTTTTTATGGCTGCATAGTATTCCATGGTGTATATGTGCCACATTTTCTTAATCCAGTCTATCATTGTTGGACATTTGGGTTTGCAGCCAAAAAACACATGAAGAAATGCTCATCATCACTGGCCATCAGAGAAATGCAAATCAAAACCACTATGAGATATCATCTCACACCAGTTAGAATGGCAATCATTAAAAAGTCAGGAAACAACAGGTGCTGGAGAGGATGTGGAGAAATAGGAACACTTTTACACTGTTGGTGGGACTGTAAACTAGTTCAACCATTGTGGAAGTCAGTGTGGCGATTCCTCAGGGATCTAGAACTAGAAATACCATTTGACCCAGCCATCCCATTACTGGGTATATACCCAAAGGACTATAAATCATGCTGCTCTAAAGACACATGCACACGTATGTTTATTGCGGCACTAT	C	.	PASS	AC=1;AF=0.159944;AFR_AF=0.0454;AMR_AF=0.2435;AN=2;CS=DEL_pindel;EAS_AF=0.0149;END=164659132;EUR_AF=0.325;NS=2504;SAS_AF=0.2352;SITEPOST=0.9994;SVTYPE=DEL;SVP=0.9;SVPD=10|9,1,0	GT	0|1
4	164802844	ALU_umary_ALU_3888	A	<INS:ME:ALU>	.	.	AC=1;AF=0.0377396;AFR_AF=0.0182;AMR_AF=0.0403;AN=2;CS=ALU_umary;EAS_AF=0.0149;EUR_AF=0.0845;MEINFO=AluYa3_5,1,281,+;NS=2504;SAS_AF=0.0378;SITEPOST=1;SVLEN=280;SVTYPE=ALU;TSD=AAAAGAAAAGAAATA	GT	1|0
4	166002564	SI_BD_4967	C	<CN0>	100	PASS	AC=2;AF=0.826478;AFR_AF=0.5832;AMR_AF=0.8876;AN=2;CIEND=-50,293;CIPOS=-293,87;CS=DEL_union;EAS_AF=0.9375;END=166005042;EUR_AF=0.9225;MC=UW_VH_1977,YL_CN_ESN_1134,UW_VH_11097,UW_VH_19288,UW_VH_5359,UW_VH_22057,UW_VH_3878,UW_VH_11179,UW_VH_4803,YL_CN_BEB_908,BI_GS_DEL1_B1_P0860_1,UW_VH_21013,UW_VH_18994,UW_VH_17478,EM_DL_DEL74800,UW_VH_24004,UW_VH_3300;NS=2504;SAS_AF=0.8988;SVTYPE=DEL;SVP=1.0;SVPD=8|8,0,0	GT	1|1
4	167004317	BI_GS_DEL1_B1_P0861_4	G	<CN0>	100	PASS	AC=1;AF=0.382388;AFR_AF=0.0719;AMR_AF=0.5288;AN=2;CIEND=0,0;CIPOS=0,0;CS=DEL_union;EAS_AF=0.4673;END=167004917;EUR_AF=0.4712;NS=2504;SAS_AF=0.5194;SVTYPE=DEL;SVP=1.0;SVPD=9|9,0,0	GT	0|1
4	167338794	ALU_umary_ALU_3910	C	<INS:ME:ALU>	.	.	AC=1;AF=0.479433;AFR_AF=0.3828;AMR_AF=0.5519;AN=2;CS=ALU_umary;EAS_AF=0.3403;EUR_AF=0.5775;MEINFO=AluYa5,5,281,-;NS=2504;SAS_AF=0.6012;SITEPOST=1;SVLEN=276;SVTYPE=ALU;TSD=TCTACTTTTTC	GT	0|1
4	167412029	DEL_pindel_13930	CTGAACCTTATCTTTTTTTTTTTTTTTTTTTTTTGAGACGGAGTCTCGCTCTGTCGCCCAGGCTGGAGTGCAGTGGCGGGATCTCGGCTCACTGCAAGCTCCGCCTCCCGG	C	.	PASS	AC=1;AF=0.296326;AFR_AF=0.23;AMR_AF=0.4582;AN=2;CS=DEL_pindel;EAS_AF=0.1855;END=167412139;EUR_AF=0.3797;MEINFO=AluYa,205,281,-;NS=2504;SAS_AF=0.2996;SITEPOST=0.9968;SVTYPE=DEL_ALU	GT	1|0
4	167892469	BI_GS_DEL1_B5_P0861_917	C	<CN0>	100	PASS	AC=1;AF=0.00299521;AFR_AF=0;AMR_AF=0.0014;AN=2;CIEND=-39,40;CIPOS=-39,40;CS=DEL_union;EAS_AF=0;END=167893612;EUR_AF=0.0129;MC=UW_VH_3471;NS=2504;SAS_AF=0.001;SVTYPE=DEL;SVP=1.0;SVPD=8|8,0,0	GT	1|0
4	169756814	ALU_umary_ALU_3925	G	<INS:ME:ALU>	.	.	AC=1;AF=0.0455272;AFR_AF=0.0159;AMR_AF=0.0418;AN=2;CS=ALU_umary;EAS_AF=0.0754;EUR_AF=0.0586;MEINFO=AluUndef,1,162,+;NS=2504;SAS_AF=0.044;SITEPOST=1;SVLEN=161;SVTYPE=ALU;TSD=AAAGAATTAGAGATGG	GT	0|1
4	170278462	BI_GS_DEL1_B5_P0864_357	T	<CN0>	100	PASS	AC=1;AF=0.496006;AFR_AF=0.2133;AMR_AF=0.6686;AN=2;CIEND=0,0;CIPOS=0,0;CS=DEL_union;EAS_AF=0.75;END=170278879;EUR_AF=0.502;MC=UW_VH_440,DEL_pindel_13975;NS=2504;SAS_AF=0.4877;SVTYPE=DEL;SVP=0.75;SVPD=8|6,2,0	GT	0|1
4	170808437	DEL_pindel_13984	TTTCCAAGAATCCCAGCACTTTGGGAGGCCGAGGCGGGCGGATCACGAGGTCAGGAGATCGAGACCATCCTGGCTAACACGGTGAAACCCCGTCTCTACTAAAAATACAAAAAATTAGCCGGGCGAGGTGGCGGGCGCCTGTAGTCCCAGCTACTCGGGAGGCTGAGGCAGGAGAATGGCGTGAACCCCAGGGGGCGGAGCCTGCAGTGAGCCGAGATTGCGCCACTGCACTCCAGCCTGGGCGACAGCGAGACTCCGTCTCAAAAAAAAAAAAAAAAAAA	T	.	PASS	AC=1;AF=0.344848;AFR_AF=0.4009;AMR_AF=0.4654;AN=2;CS=DEL_pindel;EAS_AF=0.1528;END=170808717;EUR_AF=0.3837;MEINFO=AluYe,27,281,+;NS=2504;SAS_AF=0.3415;SITEPOST=0.9969;SVTYPE=DEL_ALU	GT	1|0
4	170834597	ALU_umary_ALU_3928	G	<INS:ME:ALU>	.	.	AC=1;AF=0.351637;AFR_AF=0.3525;AMR_AF=0.3588;AN=2;CS=ALU_umary;EAS_AF=0.2649;EUR_AF=0.4095;MEINFO=AluYa5,1,274,+;NS=2504;SAS_AF=0.3753;SITEPOST=1;SVLEN=273;SVTYPE=ALU;TSD=AAAAATTTTGG	GT	1|0
4	171276548	SI_BD_5000	A	<CN0>	100	PASS	AC=1;AF=0.336062;AFR_AF=0.0862;AMR_AF=0.1816;AN=2;CIEND=-50,133;CIPOS=-133,125;CS=DEL_union;EAS_AF=0.7212;END=171277692;EUR_AF=0.2853;NS=2504;SAS_AF=0.4387;SVTYPE=DEL;SVP=1.0;SVPD=8|8,0,0	GT	0|1
4	171428792	ALU_umary_ALU_3931	T	<INS:ME:ALU>	.	.	AC=1;AF=0.220447;AFR_AF=0.2466;AMR_AF=0.1931;AN=2;CS=ALU_umary;EAS_AF=0.2054;EUR_AF=0.2396;MEINFO=AluYb6_1,1,275,+;NS=2504;SAS_AF=0.2004;SITEPOST=1;SVLEN=274;SVTYPE=ALU;TSD=AGAAGGAATGGT	GT	1|0
4	172288854	ALU_umary_ALU_3936	T	<INS:ME:ALU>	.	.	AC=1;AF=0.122005;AFR_AF=0.171;AMR_AF=0.1052;AN=2;CS=ALU_umary;EAS_AF=0.1171;EUR_AF=0.0845;MEINFO=AluYc1,9,281,-;NS=2504;SAS_AF=0.1115;SITEPOST=1;SVLEN=272;SVTYPE=ALU;TSD=AACAGCTTTTATT	GT	0|1
4	172988631	UW_VH_25120	A	<CN0>	100	PASS	AC=1;AF=0.408946;AFR_AF=0.4849;AMR_AF=0.5072;AN=2;CIEND=0,343;CIPOS=-339,0;CS=DEL_union;EAS_AF=0.2073;END=172992933;EUR_AF=0.505;MC=YL_CN_CDX_936,UW_VH_9065,UW_VH_442,UW_VH_17158,UW_VH_15800,BI_GS_DEL1_B1_P0866_761,EM_DL_DEL75073,UW_VH_4730,UW_VH_6522,UW_VH_20733,UW_VH_17716,UW_VH_18538,SI_BD_5015;NS=2504;SAS_AF=0.3456;SVTYPE=DEL;SVP=1.0;SVPD=8|8,0,0	GT	0|1
4	173176433	DEL_pindel_14001	TTTCATTGACATTTATTTTTTAAATCACTGTGCTGAGAAGTAGACAGAAAAATCA	T	.	PASS	AC=2;AF=0.282748;AFR_AF=0.2943;AMR_AF=0.3545;AN=2;CS=DEL_pindel;EAS_AF=0.1528;END=173176487;EUR_AF=0.3748;NS=2504;SAS_AF=0.2556;SITEPOST=0.9999;SVTYPE=DEL;SVP=0.8888888888888888;SVPD=9|8,1,0	GT	1|1
4	173425034	BI_GS_DEL1_B1_P0867_301	A	<CN0>	100	PASS	AC=2;AF=0.827276;AFR_AF=0.6271;AMR_AF=0.8804;AN=2;CIEND=0,0;CIPOS=0,0;CS=DEL_union;EAS_AF=0.9891;END=173433521;EUR_AF=0.8022;MC=EM_DL_DEL75082,UW_VH_24951,UW_VH_13779,UW_VH_3953,UW_VH_5240,UW_VH_5648,UW_VH_20909,YL_CN_YRI_1407,UW_VH_2658,SI_BD_5016;NS=2504;SAS_AF=0.9192;SVTYPE=DEL;SVP=1.0;SVPD=8|8,0,0	GT	1|1
4	174044228	ALU_umary_ALU_3943	T	<INS:ME:ALU>	.	.	AC=1;AF=0.247604;AFR_AF=0.0605;AMR_AF=0.3934;AN=2;CS=ALU_umary;EAS_AF=0.1855;EUR_AF=0.4006;MEINFO=AluUndef,2,281,-;NS=2504;SAS_AF=0.3037;SITEPOST=1;SVLEN=279;SVTYPE=ALU;TSD=TATTACTGCTTTTT	GT	0|1
4	174786708	ALU_umary_ALU_3946	G	<INS:ME:ALU>	.	.	AC=1;AF=0.13738;AFR_AF=0.0348;AMR_AF=0.1311;AN=2;CS=ALU_umary;EAS_AF=0.1161;EUR_AF=0.1769;MEINFO=AluYa8,1,280,+;NS=2504;SAS_AF=0.2618;SITEPOST=1;SVLEN=279;SVTYPE=ALU;TSD=AAGAAAGTTCTTTCTG	GT	1|0
4	175211588	ALU_umary_ALU_3952	T	<INS:ME:ALU>	.	.	AC=1;AF=0.108626;AFR_AF=0.0303;AMR_AF=0.1167;AN=2;CS=ALU_umary;EAS_AF=0.0169;EUR_AF=0.2624;MEINFO=AluUndef,1,276,+;NS=2504;SAS_AF=0.1452;SITEPOST=1;SVLEN=275;SVTYPE=ALU;TSD=AAATTTGTT	GT	0|1
4	177869318	DEL_pindel_14101	TAAAGAACAGGATTAGGCCGGGCGCGGTGGCTCACGCCTGTAATCCCAGCACTTTGGGAGGCCGAGGCGGGCGGATCACGAGGTCAGGAGATCGAGACCATCCCGGCTAAAACGGTGAAACCCCGTCTCTACTAAAAATACAAAAAAATTAGCCGGGCGTAGTGGCGGGCGCCTGTAGTCCCAGCTACTTGGGAGGCTGAGGCAGGAGAATGGCGTGAACCCGGGAGGCGGAGCTTGCAGTGAGCCGAGATCCCGCCACTGCACTCCAGCCTGGGCGACAGAGCGAGACTCCGTCTCAAAAAAAAAAAAAAAAAAAA	T	.	PASS	AC=1;AF=0.515775;AFR_AF=0.4539;AMR_AF=0.562;AN=2;CS=DEL_pindel;EAS_AF=0.5308;END=177869634;EUR_AF=0.5467;MEINFO=AluYa5,1,281,+;NS=2504;SAS_AF=0.5194;SITEPOST=0.9963;SVTYPE=DEL_ALU	GT	0|1
4	178156827	DEL_pindel_14109	TAAGTATTCTTTTTTTTTTTTTTTTTTTTTTTTTTTTTTTTTGAGACGGAGTCTCGCTCTGTCGCCCAGGTCGGACTGCGGACTGCAGTGGCGCAATCTCGGCTCACTGCAAGCTCCGCTTCCCGGGTTCACGCCATTCTCCTGCCTCAGCCTCCCGAGTAGCTGGGACTACAGGCGCCCGCCACCGCGCCCGGCTAATTTTTTGTATTTTTAGTAGAGACGGGGTTTCACCTTGTTAGCCAGGATGGTCTCGATCTCCTGACCTCATGATCCACCCGCCTCGGCCTCCCAAAGTGCTGGGATTACAGGCGTGAGCCACCGCGCCCGGCC	T	.	PASS	AC=2;AF=0.948083;AFR_AF=0.9266;AMR_AF=0.938;AN=2;CS=DEL_pindel;EAS_AF=0.9603;END=178157156;EUR_AF=0.9602;MEINFO=AluYb6_2,1,281,-;NS=2504;SAS_AF=0.9591;SITEPOST=1;SVTYPE=DEL_ALU	GT	1|1
4	179198329	ALU_umary_ALU_3969	T	<INS:ME:ALU>	.	.	AC=1;AF=0.425319;AFR_AF=0.236;AMR_AF=0.4726;AN=2;CS=ALU_umary;EAS_AF=0.6032;EUR_AF=0.4414;MEINFO=AluYa5,2,277,-;NS=2504;SAS_AF=0.4479;SITEPOST=1;SVLEN=275;SVTYPE=ALU;TSD=CATGGTCATCCCTTCTTT	GT	1|0
4	179444738	ALU_umary_ALU_3974	T	<INS:ME:ALU>	.	.	AC=1;AF=0.240216;AFR_AF=0.525;AMR_AF=0.1066;AN=2;CS=ALU_umary;EAS_AF=0.0804;EUR_AF=0.2107;MEINFO=AluUndef,17,281,-;NS=2504;SAS_AF=0.1452;SITEPOST=1;SVLEN=264;SVTYPE=ALU;TSD=CTGATTCTCAATTTTTATT	GT	0|1
4	180063822	BI_GS_DEL1_B4_P0874_17	C	<CN0>	100	PASS	AC=1;AF=0.530751;AFR_AF=0.5613;AMR_AF=0.5476;AN=2;CIEND=0,0;CIPOS=0,0;CS=DEL_union;EAS_AF=0.7242;END=180064151;EUR_AF=0.2913;NS=2504;SAS_AF=0.5245;SVTYPE=DEL;SVP=1.0;SVPD=8|8,0,0	GT	0|1
4	180097876	DEL_pindel_14142	AATTATTGTTAACTTTTGTCACCCTACTGTGCTGTTGAACACTTTTCTAACTGTATTTTTGGACCCATTAAACAATTCTCTTTATTACTCCTCCTTCCTATTCTTTGCAACTGCTGGTAACCATCATTATACTCTCTACCTTCGTGAGATAATTTTTTTTTAATTCCCACATATGAATGAGAACATGCGATATTCATCTTTCAATGCCTGGCTTATTTCATTTACATAATGCCCACCAGTTCTATGTTGCTACAAATAACAGCATTTCTGTCTTTTCTACGGCTGAATAATATTTCATTTTATATATATAAAAAAAAAATTTCTTTATTCATTCAACTGTTGATGAACACAAGCGGCTTCCACATCTTGGCTATTATAAATAGTGCTGTAATAAACATGGAAGTACAGATGTCTCTCTAATATACTGATTTCCTTTCTTTTGGATATATACCCAGCAGTTAGACTGTTGAATTTTATGGTGATTAATTTTTTTTAATTTTTGAGGAAGCTTCATGCTATTTTCCATTGTGGTGTACTAATTTACAATCCCACCAATGACATATGAGCATTCTTTTTTCTCTTCATTCTTGCCAACATTTCTTATTTTCTGTTGTTTTGATAATAGCTATTCT	A	.	PASS	AC=2;AF=0.1875;AFR_AF=0.1967;AMR_AF=0.1758;AN=2;CS=DEL_pindel;EAS_AF=0.1448;END=180098507;EUR_AF=0.2286;NS=2504;SAS_AF=0.1851;SITEPOST=0.9994;SVTYPE=DEL;SVP=1.0;SVPD=9|9,0,0	GT	1|1
4	180256972	ALU_umary_ALU_3976	T	<INS:ME:ALU>	.	.	AC=1;AF=0.426717;AFR_AF=0.4697;AMR_AF=0.3098;AN=2;CS=ALU_umary;EAS_AF=0.3353;EUR_AF=0.5388;MEINFO=AluUndef,1,281,-;NS=2504;SAS_AF=0.4305;SITEPOST=1;SVLEN=280;SVTYPE=ALU;TSD=TAAATCAAATTTCTTATT	GT	0|1
4	180698483	ALU_umary_ALU_3979	G	<INS:ME:ALU>	.	.	AC=1;AF=0.0872604;AFR_AF=0.0061;AMR_AF=0.0245;AN=2;CS=ALU_umary;EAS_AF=0.124;EUR_AF=0.0716;MEINFO=AluUndef,4,281,-;NS=2504;SAS_AF=0.2198;SITEPOST=1;SVLEN=277;SVTYPE=ALU;TSD=AAAGAAGTCTTACCTG	GT	1|0
4	181317271	DEL_pindel_14173	AACAGGCTGTCCTTTTTTTTTTTTTTTTTTTTTTTTTTTTTTTTTTTGAGACGGAGTCTCGCTCTGTCGCCCAGGCTGGAGTGCAGTGGCGCGATCTCGGCTCACTGCAAGCTCCGCCTCCCGGGTTCACGCCATTCTCCTGCCTCAGCCTCCCGAGTAGCTGGGACTACAGGTGCCCGCTACC	A	.	PASS	AC=1;AF=0.652157;AFR_AF=0.5825;AMR_AF=0.7133;AN=2;CS=DEL_pindel;EAS_AF=0.6409;END=181317454;EUR_AF=0.6819;MEINFO=AluYc,145,281,-;NS=2504;SAS_AF=0.684;SITEPOST=0.9617;SVTYPE=DEL_ALU	GT	0|1
4	181503039	ALU_umary_ALU_3981	T	<INS:ME:ALU>	.	.	AC=1;AF=0.0786741;AFR_AF=0.0045;AMR_AF=0.0937;AN=2;CS=ALU_umary;EAS_AF=0.001;EUR_AF=0.2187;MEINFO=AluYa5a2,2,281,-;NS=2504;SAS_AF=0.1043;SITEPOST=1;SVLEN=279;SVTYPE=ALU;TSD=AATGCTTATTTTT	GT	0|1
4	181549428	DEL_pindel_14182	TCTGTGTCTTCTTTTTTTTTTTTTTTTTTTTTTGAGACGGAGTCTCGCTCTGTCGCCCAGGCTGGAGTGCAGTGGCGGGATCTCGGCTCACTGCAAGCTCCGCCTCCCGGGTTCACGCCATTCTCCTGCCTCAGCCTCCCAAGTAGCTGGGACTACAGGCGCCCGCCACTACGCCCGGCTAATTTTTTTGTATTTTTAGTAGAGACGGGGTTTCACCGTTTTAGCCGGGATGGTCTCGATCTCCTGACCTCGTGATCCGCCCGCCTCGGCCTCCCAAAGTGCTGGGATTACAGGCGTGAGCCACCGCGCCCGGCC	T	.	PASS	AC=2;AF=0.573882;AFR_AF=0.5938;AMR_AF=0.5879;AN=2;CS=DEL_pindel;EAS_AF=0.4296;END=181549742;EUR_AF=0.6203;MEINFO=AluYa5,1,281,-;NS=2504;SAS_AF=0.638;SITEPOST=0.9948;SVTYPE=DEL_ALU	GT	1|1
4	182056564	BI_GS_DEL1_B3_P0876_6	T	<CN0>	100	PASS	AC=2;AF=0.480032;AFR_AF=0.1936;AMR_AF=0.5677;AN=2;CIEND=0,0;CIPOS=0,0;CS=DEL_union;EAS_AF=0.751;END=182057129;EUR_AF=0.5676;MC=SI_BD_5073;NS=2504;SAS_AF=0.4356;SVTYPE=DEL;SVP=1.0;SVPD=8|8,0,0	GT	1|1
4	183035425	DEL_pindel_14216	TTTTTTGACAACTATGAAGTTCCTATGAATGAAATGCATAGAATTTAGTCTGAGAA	T	.	PASS	AC=1;AF=0.266374;AFR_AF=0.1528;AMR_AF=0.2925;AN=2;CS=DEL_pindel;EAS_AF=0.3829;END=183035480;EUR_AF=0.2207;NS=2504;SAS_AF=0.3282;SITEPOST=0.9972;SVTYPE=DEL;SVP=0.6666666666666666;SVPD=9|6,3,0	GT	0|1
4	184303686	DEL_pindel_14250	TAACATAGCACTTTCTTTTTTTTTTTTTTTTTTTTTTTTTTTTGAGACAGAGTCTCGCTCTGTCGCCCAGGCTGGAGTGCAGTGGCGGGATCTCGGCTCACTGCAAGCTCCGCCTCCCGGGTTCACGCCATTCTCCTGCCTCAGCCTCCCAAGTAGCTGGGACTACAGGCGCCCGCCACTACGCCCGGCTAATTTTTTGTATTTTTAGTAGAGACGGGGTTTCACCGTTTTAGCCGGGATGGTCTCGATCTCCTGACCTCGTGATCCGCCCGCCTCGGCCTCCCAAAGTGCTGGGATTACAGGCGTGAGCCACCGCGCCCGGCC	T	.	PASS	AC=2;AF=0.701677;AFR_AF=0.6278;AMR_AF=0.7233;AN=2;CS=DEL_pindel;EAS_AF=0.7232;END=184304009;EUR_AF=0.7386;MEINFO=AluYa5,1,281,-;NS=2504;SAS_AF=0.726;SITEPOST=0.95575;SVTYPE=DEL_ALU	GT	1|1
4	185651677	ALU_umary_ALU_3997	C	<INS:ME:ALU>	.	.	AC=1;AF=0.116613;AFR_AF=0.2269;AMR_AF=0.1095;AN=2;CS=ALU_umary;EAS_AF=0.001;EUR_AF=0.1312;MEINFO=AluYb6_2,2,272,+;NS=2504;SAS_AF=0.0767;SITEPOST=1;SVLEN=270;SVTYPE=ALU;TSD=AAAGAAATGCACATGC	GT	0|1
4	185665771	DEL_pindel_14281	TCTAAAACTTTTTTTTTTTTTTTTTTTTTTTTTTTTTTTGAGACGGAGTCTCGCTCTGTCGCCCAGGCTGGAGTGCAGTGGCGCGATCTCGGCTCACTGCAAGCTCCGCCTCCCGGGTTCACGCCATTCTCCTGCCTCAGCCTCCCGAGTAGCTGGGACTACAGGCGCCCGCTACCACGCCCGGCTAATTTTTTGTATTTTTAGTAGAGACGGGGTTTCACCGTGTTAGCCAGGATGGTCTCGATCTCCTGACCTCGTGATCCGCCCGCCTCTGCCTCCCAAAGTGCTGGGATTACAGGCGTGAGCCACCGCGCCCGGC	T	.	PASS	AC=1;AF=0.707069;AFR_AF=0.7005;AMR_AF=0.7118;AN=2;CS=DEL_pindel;EAS_AF=0.7192;END=185666089;EUR_AF=0.7107;MEINFO=AluYc1,2,281,-;NS=2504;SAS_AF=0.6963;SITEPOST=0.935;SVTYPE=DEL_ALU	GT	0|1
4	186198865	DEL_pindel_14288	ACTTATTACCTTTTTTTTTTTTTTTTTTTTTTTTTTTTTTGAGACGGAGTCTCGCTCTGTCGCCCAGGCTGGAGTGCAGTGGCGGGATCTCGGCTCACTGCAAGCTCCGCCTCCCGGGTTCACGCCATTCTCCTGCCTCAGCCTCCCAAGTAGCTGGGACTACAGGCGCCCGCCACTACGCCCGGCTAATTTTTTGTATTTTTAGTAGAGACGGGGTTTCACCGTTTTAGCCGGGATGGTCTCGATCTCCTGACCTCGTGATCCGCCCGCCTCGGCCTCCCAAAGTGCTGGGATTACAGGCGTGAGCCACCGCGCCCGGC	A	.	PASS	AC=1;AF=0.4377;AFR_AF=0.3835;AMR_AF=0.428;AN=2;CS=DEL_pindel;EAS_AF=0.5119;END=186199184;EUR_AF=0.3976;MEINFO=AluYa5,2,281,-;NS=2504;SAS_AF=0.4826;SITEPOST=0.99905;SVTYPE=DEL_ALU	GT	1|0
4	186361924	ALU_umary_ALU_4000	G	<INS:ME:ALU>	.	.	AC=1;AF=0.509784;AFR_AF=0.413;AMR_AF=0.5346;AN=2;CS=ALU_umary;EAS_AF=0.5506;EUR_AF=0.5348;MEINFO=AluUndef,1,279,+;NS=2504;SAS_AF=0.5552;SITEPOST=1;SVLEN=278;SVTYPE=ALU;TSD=AAAGAAATACTG	GT	0|1
4	186382160	ALU_umary_ALU_4001	T	<INS:ME:ALU>	.	.	AC=1;AF=0.306909;AFR_AF=0.2254;AMR_AF=0.2925;AN=2;CS=ALU_umary;EAS_AF=0.2391;EUR_AF=0.4254;MEINFO=AluUndef,15,268,-;NS=2504;SAS_AF=0.3753;SITEPOST=1;SVLEN=253;SVTYPE=ALU;TSD=GGTAGTCACGTTTT	GT	1|0
4	186441632	BI_GS_DEL1_B2_P0880_294	T	<CN0>	100	PASS	AC=2;AF=0.634585;AFR_AF=0.1906;AMR_AF=0.7839;AN=2;CIEND=0,0;CIPOS=0,0;CS=DEL_union;EAS_AF=0.8105;END=186444075;EUR_AF=0.8439;MC=UW_VH_6680,UW_VH_452,UW_VH_4848,SI_BD_5108,YL_CN_LWK_1085,EM_DL_DEL75360,UW_VH_24773,UW_VH_6455,UW_VH_4987,UW_VH_13738;NS=2504;SAS_AF=0.7321;SVTYPE=DEL;SVP=1.0;SVPD=9|9,0,0	GT	1|1
4	187093487	ALU_umary_ALU_4005	C	<INS:ME:ALU>	.	.	AC=1;AF=0.288139;AFR_AF=0.1868;AMR_AF=0.3386;AN=2;CS=ALU_umary;EAS_AF=0.2341;EUR_AF=0.4612;MEINFO=AluUndef,1,281,-;NS=2504;SAS_AF=0.2669;SITEPOST=1;SVLEN=280;SVTYPE=ALU;TSD=null	GT	1|0
4	187093487	UW_VH_3645	C	<CN0>	100	PASS	AC=1;AF=0.385383;AFR_AF=0.2564;AMR_AF=0.451;AN=2;CIEND=0,166;CIPOS=-156,0;CS=DEL_union;EAS_AF=0.2956;END=187098252;EUR_AF=0.6014;MC=YL_CN_CDX_950,YL_CN_GBR_1048,EM_DL_DEL75377,BI_GS_DEL1_B1_P0881_74;NS=2504;SAS_AF=0.3834;SVTYPE=DEL;SVP=1.0;SVPD=8|8,0,0	GT	1|0
4	187098231	ALU_umary_ALU_4006	G	<INS:ME:ALU>	.	.	AC=1;AF=0.252995;AFR_AF=0.1369;AMR_AF=0.3026;AN=2;CS=ALU_umary;EAS_AF=0.1815;EUR_AF=0.4404;MEINFO=AluUndef,1,281,-;NS=2504;SAS_AF=0.2556;SITEPOST=1;SVLEN=280;SVTYPE=ALU;TSD=null	GT	1|0
4	187213956	UW_VH_2367	A	<CN0>	100	PASS	AC=1;AF=0.202276;AFR_AF=0.379;AMR_AF=0.1484;AN=2;CIEND=0,464;CIPOS=-427,0;CS=DEL_union;EAS_AF=0.0377;END=187214734;EUR_AF=0.165;MC=BI_GS_DEL1_B1_P0881_177;NS=2504;SAS_AF=0.2096;SVTYPE=DEL;SVP=1.0;SVPD=8|8,0,0	GT	0|1
4	187795697	DEL_pindel_14332	GCAACAAATTATCTTTTTTTTTTTTTTTTTTTTTTTTTTTTGAGACGGAGTCTGGCTCTGTCGCCCAGGCTGGAGTGCAGTGGCGGGATCTCGGCTCACTGCAAGCTCCGCCTCCCGGGTTCACGCCATTCTCCTGCCTCAGCCTCCCAAGTAGCTGGGACTACAGGCGCCCGCCACTACGCCCGGCTAATTTTTTGTATTTTTAGTAGAGACGGGGTTTCACCGTTTTAGCCAGGATGGTCTCGATCTCCTGACCTCGTGATCCGCCCGCCTCGGCCTCCCAAAGTGCTGGGATTACAGGCGTGAGCCACCGCGCCCGGC	G	.	PASS	AC=1;AF=0.694688;AFR_AF=0.6861;AMR_AF=0.6844;AN=2;CS=DEL_pindel;EAS_AF=0.7113;END=187796017;EUR_AF=0.6928;MEINFO=AluYa4_4,2,281,-;NS=2504;SAS_AF=0.6984;SITEPOST=0.9614;SVTYPE=DEL_ALU	GT	0|1
4	188686146	ALU_umary_ALU_4012	A	<INS:ME:ALU>	.	.	AC=1;AF=0.196286;AFR_AF=0.2534;AMR_AF=0.134;AN=2;CS=ALU_umary;EAS_AF=0.129;EUR_AF=0.1899;MEINFO=AluYa4_2,1,281,-;NS=2504;SAS_AF=0.2393;SITEPOST=1;SVLEN=280;SVTYPE=ALU;TSD=null	GT	1|0
4	188959366	DEL_pindel_14367	ATCAAATTGCCTTTTTGTTTTGCTAATATTTAATACTCATGATAAAAAGATTTTAGACTGTAGCAGGTTTTTCTTTTTAACCCTGGTTATATTATTTGGCATGATTCAGATGTTGAAGTAGCC	A	.	PASS	AC=1;AF=0.320487;AFR_AF=0.2141;AMR_AF=0.4481;AN=2;CS=DEL_pindel;EAS_AF=0.1329;END=188959488;EUR_AF=0.5825;NS=2504;SAS_AF=0.2975;SITEPOST=0.9946;SVTYPE=DEL;SVP=1.0;SVPD=9|9,0,0	GT	0|1
4	189793239	DEL_pindel_14388	TGAAAGTACTGGATTAGGCCGGGCGCGGTGGCTCACGCCTGTAATCCCAGCACTTTGGGAGGCCGAGGCGGGCGGATCACGAGGTCAGGAGATCGAGACCATCCCGGCTAAAACGGTGAAACCCCGTCTCTACTAAAAATACAAAAATTAGCCGGGCGCAGTGACAGGCGCCTGTGGTCCCAGCTACTCGGGTCTGAGGCAGGAGAATGGCGTGAACCCGGGAGGCGGAGCTCGCAGTGAGCCGAGATCGCGCCCCTGCACTCCAGCCTGGGCGACAGAGCGAGACTCCGTCTCAAAAAAAAAAAAAAGAAAAAAAAAAA	T	.	PASS	AC=2;AF=0.431909;AFR_AF=0.379;AMR_AF=0.5144;AN=2;CS=DEL_pindel;EAS_AF=0.254;END=189793558;EUR_AF=0.5736;MEINFO=AluYa3_1,1,281,+;NS=2504;SAS_AF=0.4826;SITEPOST=0.9991;SVTYPE=DEL_ALU	GT	1|1
4	189969676	DEL_pindel_14391	TGAGCATGCTAGATTTTTTTTTTTTTTTTTTTTTTTTTTTTTTTTTTTTTTTTTTTTTTTTTTTTTTGAGACGGAGTCTTGCTCTGTCGCCCAGGCCGGACTGCGGACTGCAGTGGCGCAATCTCGGCTCACTGCAAGCTCCGCCTCCCGGGTTCCCGCCATTCTCCTGCCTCAGCCTCCCGAGTAGCTGGGACTACAGGCGCCCGCCACCGCGCCCGGCTAATTTTTTGTATTTTTAGTAGAGACGGGGTTTCACCTTGTTAGCCAGGATGGTCTCGATCTCCTGACCTCATGATCCACCCGCCTCGGCCTCCCAAAGTGCTGGGATTACAGGCGTGAGCCACCGCGCCCGGCC	T	.	PASS	AC=2;AF=0.657548;AFR_AF=0.6581;AMR_AF=0.6599;AN=2;CS=DEL_pindel;EAS_AF=0.6448;END=189970030;EUR_AF=0.671;MEINFO=AluYb5,1,281,-;NS=2504;SAS_AF=0.6544;SITEPOST=0.96125;SVTYPE=DEL_ALU	GT	1|1
4	190058006	BI_GS_DEL1_B1_P0884_52	A	<CN0>	100	PASS	AC=1;AF=0.590056;AFR_AF=0.4592;AMR_AF=0.621;AN=2;CIEND=0,0;CIPOS=0,0;CS=DEL_union;EAS_AF=0.6488;END=190064283;EUR_AF=0.7078;MC=SI_BD_5163,UW_VH_2786;MEINFO=LINE1,341,389,+;NS=2504;SAS_AF=0.5634;SVTYPE=DEL_LINE1	GT	1|0
4	190105408	EM_DL_DEL10831050	C	<CN0>	100	PASS	AC=2;AF=0.92512;AFR_AF=0.8608;AMR_AF=0.9467;AN=2;CIEND=-150,150;CIPOS=-150,150;CS=DEL_union;EAS_AF=0.994;END=190106160;EUR_AF=0.9245;NS=2504;SAS_AF=0.9264;SVTYPE=DEL;SVP=1.0;SVPD=8|8,0,0	GT	1|1
4	190253838	DEL_pindel_14394	TGAACAGATACTTCTCTTTTTTTTTTTTTTTTTTTGAGACGGAGTCTCGCTCTGTCGCCCAGGTCGGACTGCGGACTGCAGTGGCGCAATCTCGGCTCACTGCAAGCTCCGCTTCCCGGGTTCACGCCATTCTCCTGCCTCAGCCTCCCGAGTAGCTGGGACTACAGGCGCCCGCCACCGCGCCCGGCTAATTTTTTGTATTTTTAGTAGAGACGGGGTTTCACCTTGTTAGCCAGGATGGTCTCGATCTCCTGACCTCATGATCCACCCGCCTCGGCCTCCCAAAGTGCTGGGATTACAGGCGTGAGCCACCGCGCCCGGCC	T	.	PASS	AC=2;AF=0.769569;AFR_AF=0.7489;AMR_AF=0.7781;AN=2;CS=DEL_pindel;EAS_AF=0.8026;END=190254160;EUR_AF=0.7763;MEINFO=AluYb6_2,1,281,-;NS=2504;SAS_AF=0.7505;SITEPOST=0.96465;SVTYPE=DEL_ALU	GT	1|1
4	190291418	DEL_pindel_14395	TCGGAGTCATTTTCTTTTTTTTTTTTTTTTTTTTTTTTTGAGACGGAGTCTCGCTCTGTCGCCCAGGCTGGAGTGCTGTGGCGCGATCTCGGCTCACTGCAAGCTCCGCCTCCCGGGTTCATGCCATTCTCCTGCCTCAGCCTCCCAAGTAGCTGGGACTACAGGCGCGCGCCACCACACCCGGCTAATTTTTTGTATTTTTAGTAGAGACGGGGTTTCACCGTGTTAGCCGGGATGGTCTCGATCTCCTGACCTCGTGATCCGCCCGCCTCGGCCTCCCAAAGTGCTGGGATTACAGGCGTGAGCCACCGCGCCCGGCC	T	.	PASS	AC=1;AF=0.679912;AFR_AF=0.5923;AMR_AF=0.634;AN=2;CS=DEL_pindel;EAS_AF=0.7917;END=190291737;EUR_AF=0.672;MEINFO=AluY,1,281,-;NS=2504;SAS_AF=0.7239;SITEPOST=0.9904;SVTYPE=DEL_ALU	GT	1|0
4	190302417	BI_GS_DEL1_B4_P0884_66	A	<CN0>	100	PASS	AC=2;AF=0.847843;AFR_AF=0.6664;AMR_AF=0.8357;AN=2;CIEND=0,0;CIPOS=0,0;CS=DEL_union;EAS_AF=0.9692;END=190302714;EUR_AF=0.8926;MC=BI_GS_DEL1_B5_P0884_316;NS=2504;SAS_AF=0.9305;SVTYPE=DEL;SVP=0.75;SVPD=8|6,2,0	GT	1|1
4	190684483	SVA_umary_SVA_231	C	<INS:ME:SVA>	.	.	AC=1;AF=0.451877;AFR_AF=0.444;AMR_AF=0.4179;AN=2;CS=SVA_umary;EAS_AF=0.4752;EUR_AF=0.4712;MEINFO=SVA,2,352,-;NS=2504;SAS_AF=0.4427;SITEPOST=1;SVLEN=350;SVTYPE=SVA;TSD=null	GT	0|1
4	190899842	L1_umary_LINE1_1040	T	<INS:ME:LINE1>	.	.	AC=1;AF=0.101238;AFR_AF=0.0794;AMR_AF=0.1066;AN=2;CS=L1_umary;EAS_AF=0.123;EUR_AF=0.1312;MEINFO=LINE1,4067,4294,-;NS=2504;SAS_AF=0.0736;SITEPOST=1;SVLEN=227;SVTYPE=LINE1;TSD=null	GT	0|1
5	608881	DEL_pindel_14434	TGTGGGAGCGTGCGCTGGGATGGGGAGGGGTCACTGTGAGCACGGTGCGTC	T	.	PASS	AC=1;AF=0.33766;AFR_AF=0.3313;AMR_AF=0.3617;AN=2;CS=DEL_pindel;EAS_AF=0.2361;END=608931;EUR_AF=0.4016;NS=2504;SAS_AF=0.3681;SITEPOST=0.9888;SVTYPE=DEL;SVP=0.4444444444444444;SVPD=9|4,5,0	GT	0|1
5	654937	DEL_pindel_14438	CCCGTCTCTCACTTCTTCCTCCCTGTCCCCATCTGGGACTCTAGTTAGCTTTCTGTTAGACTGTGATA	C	.	PASS	AC=1;AF=0.0551118;AFR_AF=0.0023;AMR_AF=0.0793;AN=2;CS=DEL_pindel;EAS_AF=0.0089;END=655004;EUR_AF=0.1133;NS=2504;SAS_AF=0.0971;SITEPOST=0.99685;SVTYPE=DEL;SVP=0.5;SVPD=8|3,4,1	GT	0|1
5	1022803	YL_CN_ESN_1200	C	<CN0>	100	PASS	AC=2;AF=0.901558;AFR_AF=0.6498;AMR_AF=0.9669;AN=2;CIEND=-500,1000;CIPOS=-1000,500;CS=DEL_union;EAS_AF=0.997;END=1025877;EUR_AF=0.997;NS=2504;SAS_AF=0.999;SVTYPE=DEL;SVP=0.875;SVPD=8|7,1,0	GT	1|1
5	1178257	BI_GS_DEL1_B4_P0887_66	C	<CN0>	100	PASS	AC=2;AF=0.241813;AFR_AF=0.0983;AMR_AF=0.2089;AN=2;CIEND=-2,3;CIPOS=-2,3;CS=DEL_union;EAS_AF=0.2609;END=1180716;EUR_AF=0.4334;MC=YL_CN_KHV_1179,UW_VH_6074,UW_VH_1428,YL_CN_CHS_1159,UW_VH_6141,UW_VH_25150,YL_CN_TSI_1069,YL_CN_CDX_984,SI_BD_5229,YL_CN_STU_1127,EM_DL_DEL75732,UW_VH_23212;NS=2504;SAS_AF=0.2423;SVTYPE=DEL;SVP=1.0;SVPD=8|8,0,0	GT	1|1
5	1585517	ALU_umary_ALU_4031	A	<INS:ME:ALU>	.	.	AC=2;AF=0.271565;AFR_AF=0.1989;AMR_AF=0.2997;AN=2;CS=ALU_umary;EAS_AF=0.2351;EUR_AF=0.3469;MEINFO=AluYc1,1,279,+;NS=2504;SAS_AF=0.3098;SITEPOST=1;SVLEN=278;SVTYPE=ALU;TSD=AAGAGACCCTCTCTA	GT	1|1
5	1627140	BI_GS_DEL1_B5_P0887_523	A	<CN0>	100	PASS	AC=1;AF=0.229633;AFR_AF=0.3858;AMR_AF=0.1772;AN=2;CIEND=0,0;CIPOS=0,0;CS=DEL_union;EAS_AF=0.1369;END=1628837;EUR_AF=0.2376;NS=2504;SAS_AF=0.1431;SVTYPE=DEL;SVP=1.0;SVPD=9|9,0,0	GT	1|0
5	1812652	ALU_umary_ALU_4032	T	<INS:ME:ALU>	.	.	AC=1;AF=0.280751;AFR_AF=0.177;AMR_AF=0.3775;AN=2;CS=ALU_umary;EAS_AF=0.1885;EUR_AF=0.3847;MEINFO=AluYa5,1,281,-;NS=2504;SAS_AF=0.3405;SITEPOST=1;SVLEN=280;SVTYPE=ALU;TSD=GACTCCTCTTTT	GT	0|1
5	1924587	BI_GS_DEL1_B3_P0887_48	G	<CN0>	100	PASS	AC=2;AF=0.728235;AFR_AF=0.8442;AMR_AF=0.7017;AN=2;CIEND=0,0;CIPOS=0,0;CS=DEL_union;EAS_AF=0.5794;END=1925201;EUR_AF=0.8121;NS=2504;SAS_AF=0.6575;SVTYPE=DEL;SVP=1.0;SVPD=8|8,0,0	GT	1|1
5	2769422	BI_GS_DEL1_B3_P0888_28	C	<CN0>	100	PASS	AC=1;AF=0.463059;AFR_AF=0.5847;AMR_AF=0.3876;AN=2;CIEND=0,0;CIPOS=0,0;CS=DEL_union;EAS_AF=0.5377;END=2769638;EUR_AF=0.2903;NS=2504;SAS_AF=0.453;SVTYPE=DEL;SVP=1.0;SVPD=8|8,0,0	GT	0|1
5	3141543	ALU_umary_ALU_4036	T	<INS:ME:ALU>	.	.	AC=1;AF=0.130192;AFR_AF=0.1256;AMR_AF=0.1398;AN=2;CS=ALU_umary;EAS_AF=0.125;EUR_AF=0.1362;MEINFO=AluY,5,280,+;NS=2504;SAS_AF=0.1288;SITEPOST=1;SVLEN=275;SVTYPE=ALU;TSD=null	GT	0|1
5	4075846	ALU_umary_ALU_4041	T	<INS:ME:ALU>	.	.	AC=1;AF=0.118411;AFR_AF=0.0688;AMR_AF=0.0807;AN=2;CS=ALU_umary;EAS_AF=0.125;EUR_AF=0.1849;MEINFO=AluYa4_4,1,281,-;NS=2504;SAS_AF=0.137;SITEPOST=1;SVLEN=280;SVTYPE=ALU;TSD=GAGGCTTTCTTTT	GT	0|1
5	4459411	DEL_pindel_14539	TATCATATGTATATGATATATATACATACATATATATCATATGTATATGATATATATACATACATATATATC	T	.	PASS	AC=2;AF=0.845647;AFR_AF=0.5008;AMR_AF=0.9481;AN=2;CS=DEL_pindel;EAS_AF=0.9782;END=4459482;EUR_AF=0.9771;NS=2504;SAS_AF=0.9673;SITEPOST=0.9999;SVTYPE=DEL;SVP=0.875;SVPD=8|7,1,0	GT	1|1
5	5595248	ALU_umary_ALU_4048	T	<INS:ME:ALU>	.	.	AC=2;AF=0.517971;AFR_AF=0.5575;AMR_AF=0.4899;AN=2;CS=ALU_umary;EAS_AF=0.4851;EUR_AF=0.5159;MEINFO=AluUndef,1,274,-;NS=2504;SAS_AF=0.5204;SITEPOST=1;SVLEN=273;SVTYPE=ALU;TSD=GACTTTTT	GT	1|1
5	6284535	ALU_umary_ALU_4053	T	<INS:ME:ALU>	.	.	AC=1;AF=0.187101;AFR_AF=0.0976;AMR_AF=0.2651;AN=2;CS=ALU_umary;EAS_AF=0.2361;EUR_AF=0.2256;MEINFO=AluUndef,1,281,-;NS=2504;SAS_AF=0.1626;SITEPOST=1;SVLEN=280;SVTYPE=ALU;TSD=GTATTCAAACGTTTTT	GT	0|1
5	9400610	DEL_pindel_14625	TACATTTTTTTTTTTTTTTTTTTTTTTGAGACGGAGTCTCGCTCTGTCGCCCAGGCTGGAGTGCAGTGGCGGGATCTCGGCTCACTGCAAGCTCCGCCTCCCGGGTTCACGCCATTCTCCCGCCTCAGCCTCCCAAGTAGCTGGGACTACAGGCGCCCGCCACTACGCCCGGCTAATTTTTTGTATTTTTAGTAGAGACGGGGTTTCACCATTTTAGCCGGGATGGTCTCGATCTCCTGACCTCGTGATCCGCCCGCCTCGGCCTCCCAAA	T	.	PASS	AC=1;AF=0.357628;AFR_AF=0.3828;AMR_AF=0.353;AN=2;CS=DEL_pindel;EAS_AF=0.4454;END=9400880;EUR_AF=0.2525;MEINFO=AluY,38,281,-;NS=2504;SAS_AF=0.3446;SITEPOST=0.9934;SVTYPE=DEL_ALU	GT	1|0
5	9411760	DEL_pindel_14628	TAAAAATTAATCTTGGCCGGGCGCGGTGGCTCACGCCTGTAATCCCAGCACTTTGGGAGGCCGAGGCGGGTGGATCACGAGGTCAGGAGATCGAGACCATCCCGGCTAAAACGGTGAAACCCCGTCTCTACTAAAAATACAAAAAATTAGCCGGGCGTAGTGGCGGGCGCCTGTAGTCCCAGCTACTTGGGAGGCTGAGGCAGGAGAATGGCGTGAACCCGGGAGGCGGAGCTTGCAGTGAGCCGAGATCCCGCCACTGCACTCCAGCCTGGGCGACAGAGCGAGACTCCGTCTCAAAAAAAAAAAAAAAAAAAA	T	.	PASS	AC=1;AF=0.676917;AFR_AF=0.6543;AMR_AF=0.6744;AN=2;CS=DEL_pindel;EAS_AF=0.6915;END=9412074;EUR_AF=0.6948;MEINFO=AluYa5,1,281,+;NS=2504;SAS_AF=0.6759;SITEPOST=0.9601;SVTYPE=DEL_ALU	GT	1|0
5	10273288	EM_DL_DEL75971	T	<CN0>	100	PASS	AC=2;AF=0.398363;AFR_AF=0.3767;AMR_AF=0.4611;AN=2;CIEND=-150,150;CIPOS=-150,150;CS=DEL_union;EAS_AF=0.0774;END=10275414;EUR_AF=0.6948;MC=YL_CN_PUR_1377,YL_CN_CEU_1455,UW_VH_19702,YL_CN_GBR_1108;NS=2504;SAS_AF=0.409;SVTYPE=DEL;SVP=1.0;SVPD=9|9,0,0	GT	1|1
5	10574959	BI_GS_DEL1_B4_P0896_114	A	<CN0>	100	PASS	AC=2;AF=0.761781;AFR_AF=0.4697;AMR_AF=0.8746;AN=2;CIEND=0,0;CIPOS=0,0;CS=DEL_union;EAS_AF=0.8948;END=10575294;EUR_AF=0.8608;NS=2504;SAS_AF=0.8374;SVTYPE=DEL;SVP=1.0;SVPD=9|9,0,0	GT	1|1
5	10756185	BI_GS_DEL1_B1_P0896_726	A	<CN0>	100	PASS	AC=1;AF=0.235423;AFR_AF=0.2958;AMR_AF=0.1744;AN=2;CIEND=0,0;CIPOS=0,0;CS=DEL_union;EAS_AF=0.2361;END=10756522;EUR_AF=0.2107;MC=DEL_pindel_14671,UW_VH_461;NS=2504;SAS_AF=0.2219;SVTYPE=DEL;SVP=1.0;SVPD=9|9,0,0	GT	0|1
5	10906438	CINV_delly_INV00080422	T	<INV>	.	PASS	AC=1;AF=0.00059904;AFR_AF=0.0008;AMR_AF=0;AN=2;CIEND=-221,221;CIPOS=-221,221;CS=CINV_delly;EAS_AF=0;END=10908184;EUR_AF=0.002;IMPRECISE;NS=2504;SAS_AF=0;SVTYPE=INV;SVP=1.0;SVPD=9|9,0,0	GT	1|0
5	12769656	DEL_pindel_14715	TAGTATCACACACTTAGCAAATATTATTAGCATTTACAAATAGGTCCATCTTTTG	T	.	PASS	AC=1;AF=0.317492;AFR_AF=0.1725;AMR_AF=0.4452;AN=2;CS=DEL_pindel;EAS_AF=0.1587;END=12769710;EUR_AF=0.4215;NS=2504;SAS_AF=0.4796;SITEPOST=0.999;SVTYPE=DEL;SVP=1.0;SVPD=9|9,0,0	GT	1|0
5	12811023	BI_GS_DEL1_B2_P0898_564	A	<CN0>	100	PASS	AC=1;AF=0.282548;AFR_AF=0.0575;AMR_AF=0.4841;AN=2;CIEND=0,0;CIPOS=0,0;CS=DEL_union;EAS_AF=0.1111;END=12820529;EUR_AF=0.4732;MC=EM_DL_DEL76018,UW_VH_9265,UW_VH_3880,UW_VH_5693,SI_BD_5336,UW_VH_462,UW_VH_10134,YL_CN_BEB_1008;NS=2504;SAS_AF=0.4243;SVTYPE=DEL;SVP=1.0;SVPD=9|9,0,0	GT	1|0
5	13399958	DEL_pindel_14735	GATGCCTCTTTGGATCACCACTGATTTTCAGGGTCAGTGCTGTCATCTTTGCTTTAGCCACCATCTAACTGAGCC	G	.	PASS	AC=1;AF=0.164337;AFR_AF=0.2088;AMR_AF=0.1585;AN=2;CS=DEL_pindel;EAS_AF=0.124;END=13400032;EUR_AF=0.171;NS=2504;SAS_AF=0.1431;SITEPOST=0.99995;SVTYPE=DEL;SVP=0.875;SVPD=8|7,1,0	GT	1|0
5	16124846	UW_VH_2300	T	<CN0>	100	PASS	AC=1;AF=0.0139776;AFR_AF=0.0015;AMR_AF=0.0245;AN=2;CIEND=0,409;CIPOS=-354,0;CS=DEL_union;EAS_AF=0;END=16125527;EUR_AF=0.0408;MC=BI_GS_DEL1_B4_P0902_27;NS=2504;SAS_AF=0.0102;SVTYPE=DEL;SVP=1.0;SVPD=8|8,0,0	GT	1|0
5	16391792	ALU_umary_ALU_4108	G	<INS:ME:ALU>	.	.	AC=1;AF=0.0750799;AFR_AF=0.1657;AMR_AF=0.0476;AN=2;CS=ALU_umary;EAS_AF=0;EUR_AF=0.0855;MEINFO=AluUndef,1,281,+;NS=2504;SAS_AF=0.0389;SITEPOST=1;SVLEN=280;SVTYPE=ALU;TSD=AAAACAAAAATTCTTG	GT	1|0
5	18570164	ALU_umary_ALU_4119	T	<INS:ME:ALU>	.	.	AC=1;AF=0.23722;AFR_AF=0.053;AMR_AF=0.2493;AN=2;CS=ALU_umary;EAS_AF=0.2738;EUR_AF=0.4145;MEINFO=AluUndef,1,281,-;NS=2504;SAS_AF=0.2577;SITEPOST=1;SVLEN=280;SVTYPE=ALU;TSD=GAAACTATT	GT	0|1
5	19375249	BI_GS_DEL1_B2_P0905_236	A	<CN0>	100	PASS	AC=1;AF=0.291134;AFR_AF=0.298;AMR_AF=0.4092;AN=2;CIEND=0,1;CIPOS=0,1;CS=DEL_union;EAS_AF=0.1121;END=19376393;EUR_AF=0.3797;MC=UW_VH_5089,SI_BD_5390,YL_CN_GBR_1125,UW_VH_465,YL_CN_PUR_1398;NS=2504;SAS_AF=0.2914;SVTYPE=DEL;SVP=1.0;SVPD=9|9,0,0	GT	0|1
5	21207732	L1_umary_LINE1_1067	C	<INS:ME:LINE1>	.	.	AC=2;AF=0.308906;AFR_AF=0.1611;AMR_AF=0.33;AN=2;CS=L1_umary;EAS_AF=0.4921;EUR_AF=0.2555;MEINFO=LINE1,4,415,+;NS=2504;SAS_AF=0.3599;SITEPOST=1;SVLEN=411;SVTYPE=LINE1;TSD=AAAAATAACTTAAAATTCC	GT	1|1
5	21450197	UW_VH_1431	C	<CN0>	100	PASS	AC=2;AF=0.371206;AFR_AF=0.2602;AMR_AF=0.4207;AN=2;CIEND=0,524;CIPOS=-498,0;CS=DEL_union;EAS_AF=0.4375;END=21452448;EUR_AF=0.3966;MC=YL_CN_MXL_1006,SI_BD_5406,YL_CN_CLM_992,BI_GS_DEL1_B5_P0907_378;NS=2504;SAS_AF=0.3916;SVTYPE=DEL;SVP=1.0;SVPD=8|8,0,0	GT	1|1
5	21515283	ALU_umary_ALU_4130	T	<INS:ME:ALU>	.	.	AC=1;AF=0.254393;AFR_AF=0.2428;AMR_AF=0.1974;AN=2;CS=ALU_umary;EAS_AF=0.2669;EUR_AF=0.3141;MEINFO=AluUndef,4,277,-;NS=2504;SAS_AF=0.2362;SITEPOST=1;SVLEN=273;SVTYPE=ALU;TSD=TT	GT	0|1
5	23903003	BI_GS_DEL1_B4_P0909_180	C	<CN0>	100	PASS	AC=2;AF=0.380791;AFR_AF=0.348;AMR_AF=0.4006;AN=2;CIEND=-5,5;CIPOS=-5,5;CS=DEL_union;EAS_AF=0.2986;END=23905242;EUR_AF=0.496;MC=YL_CN_FIN_1129,EM_DL_DEL76319,YL_CN_ASW_1247;NS=2504;SAS_AF=0.3773;SVTYPE=DEL;SVP=1.0;SVPD=9|9,0,0	GT	1|1
5	24452839	DEL_pindel_14973	TAAGAAAACAATAGGGCCGGGCGCGGTGGCTCACGCCTGTAATCCCAGCACTTTGGGAGGCCGAGGCGGGTGGATCATGAGGTCAGGAGATCGAGACCATCCTGGCTAACAAGGTGAAACCCCGTCTCTACTAAAAATACAAAAAATTAGCCGGGCGCGGTGGCGGGCGCCTGTAGTCCCAGCTACTCGGGAGGCTGAGGCAGGAGAATGGCGTGAACCCGGGAAGCGGAGCTTGCAGTGAGCCGAGATTGCGCCACTGCAGTCCGCAGTCCGACCTGGGCGACAGAGCGAGACTCCGTCTCAAAAAAAAAAAAAAAAAAAAA	T	.	PASS	AC=1;AF=0.604233;AFR_AF=0.6286;AMR_AF=0.6686;AN=2;CS=DEL_pindel;EAS_AF=0.4256;END=24453161;EUR_AF=0.6938;MEINFO=AluYb6_2,1,281,+;NS=2504;SAS_AF=0.6176;SITEPOST=0.9735;SVTYPE=DEL_ALU	GT	0|1
5	25233926	ALU_umary_ALU_4154	C	<INS:ME:ALU>	.	.	AC=1;AF=0.0583067;AFR_AF=0.0265;AMR_AF=0.0519;AN=2;CS=ALU_umary;EAS_AF=0.0268;EUR_AF=0.1153;MEINFO=AluYa5,15,280,+;NS=2504;SAS_AF=0.0798;SITEPOST=1;SVLEN=265;SVTYPE=ALU;TSD=AAAATAAATGATC	GT	0|1
5	25275395	DEL_pindel_14988	TAAACAATTAAGCTTCTGGCCGGGCGCGGTGGCTCACGCCTGTAATCCCAGCACTTTGGGAGGCCGAGGCGGGTGGATCATGAGGTCAAGAGATCGAGACCATCCTGGCTAACAAGGTGAAACCCCGTCTCTACTAAAAATACAAAAAATTAGCCGGGCGCGGTGGCGGGCGCCTGTAGTCCCAGCTACTCGGGAGGCTGAGGCAGGAGAATGGCGTGAACCCGGGAAGCGGAGCTTGCAGTGAGCCGAGATTGCGCCACTGCAGTCCGCAGTCCGGCCTGGGCGACAGAGCGAGACTCCGTCTCAAAAAAAAAAAAAAAAAAAAA	T	.	PASS	AC=1;AF=0.102436;AFR_AF=0.1626;AMR_AF=0.062;AN=2;CS=DEL_pindel;EAS_AF=0.0248;END=25275720;EUR_AF=0.1173;MEINFO=AluYb6_2,1,281,+;NS=2504;SAS_AF=0.1145;SITEPOST=0.9992;SVTYPE=DEL_ALU	GT	0|1
5	25316197	DEL_pindel_14989	TAAGAACTCTGAGGCAGGCCGCGCGCGGTGGCTCACGCCTGTAATCCCAGCACTTTGGGAGGCCGAGGCGGGCGGATCACGAGGTCAGGAGATCGAGACCATCCTGGCTAACACAGTGAAACCCCGTCTCTACTAAAAAACACAAAAAAATTAGCCGGGCGTGGTGGCGGGCGCCTGTAGTCCCAGCTGCGCGGGAGGCTGAGGCAGGAGAATGGCGTGAACCCGGGAGGCGGAGCTTGCAGTGAGCCGAGATCGCGCCACTGCACTCCAGCCTGGGCGACAGAGCGAGACTCCGTCTCAAAAAAAAA	T	.	PASS	AC=1;AF=0.122005;AFR_AF=0.2012;AMR_AF=0.0648;AN=2;CS=DEL_pindel;EAS_AF=0.0337;END=25316504;EUR_AF=0.1421;MEINFO=AluYf1,1,281,+;NS=2504;SAS_AF=0.1258;SITEPOST=0.9999;SVTYPE=DEL_ALU	GT	0|1
5	25777306	DEL_pindel_15003	TTTTTCCCAGAACTTTTTTTTTTTTTTTTTTTTTTTTTTTTTTTGAGACGGAGTCTCGCTCTGTCGCCCAGGCTGGAGTGCAGTGGCGCGATCTCGGCTCACTGCAAGCTCCGCCTCCCAGGTTCACGCCATTCTCCTGCCTCAGCCTCCCGAGTAGCTGGGACTACAGGCGCCCGCTACCACGCCCGGCTAATTTTTTGTATTTTTAGTAGAGACGGGGTTTCACCGTGTTAGCCAGGATGGTCTCGATCTCCTGACCTCGTGATCCGCCCGCCTCGGCCTCCCAAAGTGCTGGGATTACAGGCGTGAGCCACCGCGCCCGGCC	T	.	PASS	AC=2;AF=0.82488;AFR_AF=0.7958;AMR_AF=0.8329;AN=2;CS=DEL_pindel;EAS_AF=0.8294;END=25777630;EUR_AF=0.8499;MEINFO=AluYc1,1,281,-;NS=2504;SAS_AF=0.8282;SITEPOST=0.9612;SVTYPE=DEL_ALU	GT	1|1
5	26111186	DEL_pindel_15012	TAAAACAATACATTACTGGCCGGGCGCGGTGGCTCACGCCTGTAATCCCAGCACTTTGGGAGGCCGAGGCGGGCGGATCACGAGGTCAGGAGATCGAGACCATCCTGGCTAAAACGGTGAAACCCCGTCTCTACTAAAAATACAAAAAATTAGCCGGGCGTAGTGGCGGGCGCCTGTAGTCCCAGCTACTTGGGAGGCTGAGGCAGGAGAATGGCGTGAACCCGGGAGGCAGAGCTTGCAGTGAGCCGAGATCCCGCCACTGCACTCCAGTCTGGGCGACAGAGCGAGACTCCGTCTCAAAAAAAAAAAAAAAAAAAAAAAAAAAAA	T	.	PASS	AC=1;AF=0.695288;AFR_AF=0.7012;AMR_AF=0.6744;AN=2;CS=DEL_pindel;EAS_AF=0.7163;END=26111512;EUR_AF=0.6998;MEINFO=AluYa4_4,1,281,+;NS=2504;SAS_AF=0.6759;SITEPOST=0.9548;SVTYPE=DEL_ALU	GT	1|0
5	26186255	DEL_pindel_15015	TGAGTTCTCTCAGTTTTTATTGATTATTATTTTCATTATTTCAGCAAAAAGGAATGTAGTA	T	.	PASS	AC=1;AF=0.174521;AFR_AF=0.0877;AMR_AF=0.268;AN=2;CS=DEL_pindel;EAS_AF=0.2034;END=26186315;EUR_AF=0.2545;NS=2504;SAS_AF=0.1135;SITEPOST=0.99865;SVTYPE=DEL;SVP=0.75;SVPD=8|6,2,0	GT	0|1
5	26796753	UW_VH_471	A	<CN0>	100	PASS	AC=1;AF=0.388379;AFR_AF=0.7216;AMR_AF=0.3213;AN=2;CIEND=0,473;CIPOS=-527,0;CS=DEL_union;EAS_AF=0.0972;END=26801901;EUR_AF=0.331;MC=SI_BD_5440,EM_DL_DEL76422,YL_CN_ITU_1163;NS=2504;SAS_AF=0.3446;SVTYPE=DEL;SVP=1.0;SVPD=9|9,0,0	GT	1|0
5	27524869	BI_GS_DEL1_B5_P0913_524	T	<CN0>	100	PASS	AC=1;AF=0.0373403;AFR_AF=0.0045;AMR_AF=0.0749;AN=2;CIEND=-12,13;CIPOS=-12,13;CS=DEL_union;EAS_AF=0;END=27526440;EUR_AF=0.1203;MC=UW_VH_2213,SI_BD_5447;NS=2504;SAS_AF=0.0082;SVTYPE=DEL;SVP=1.0;SVPD=8|8,0,0	GT	1|0
5	31677424	DEL_pindel_15115	TAAAAAGGAGGTATATCCGGCCGGGCGCAGTGGCTCACGCCTGTAATCCCGGCACTTTGGGAGGCCGAGGCGGGCGGATCACGAGGTCAGGAGATCGAGACCATCCTGGCTAGCACGGTGAAACCCCGTCTCTACTAAAAATACAAAAAATTAGCCGGGCGTGGTGGCGGGCGCCTGTGGTCCCAGCTGCTTGGGAGGCTGAGGCAGGAGAATGGCGTGAACCCCGGAGGCGGAGCTTGCAGTGAGCCGAGATTGCGCCACTGCACTCCAGCCTGGGCGACAGAGCGAGACTCCGTCTTAAAAAAAAAAAAAAAAAAAAAAA	T	.	PASS	AC=2;AF=0.720248;AFR_AF=0.6558;AMR_AF=0.7334;AN=2;CS=DEL_pindel;EAS_AF=0.7321;END=31677745;EUR_AF=0.7644;MEINFO=AluY,1,280,+;NS=2504;SAS_AF=0.7403;SITEPOST=0.96925;SVTYPE=DEL_ALU	GT	1|1
5	32338582	NUMT_umich_142	G	<INS:MT>	178	PASS	AC=1;AF=0.409744;AFR_AF=0.3222;AMR_AF=0.451;AN=2;CIEND=-3,0;CIPOS=0,3;CS=NUMT_umich;EAS_AF=0.4256;END=32338584;EUR_AF=0.4384;MEND=14988;MLEN=2275;MSTART=12714;NS=2504;SAS_AF=0.453;SVTYPE=INS;SVP=0.5555555555555556;SVPD=9|5,4,0	GT	0|1
5	33355563	DEL_pindel_15154	TTTAACACATTTTTTTTCTTTTTCTTTTTTTTTTTTTTTTTTTTGAGACGGAGTCTCGCTCTGTCGCCCAGGCCGGACTGCGGACTGCAGTGGCGCAATCTCGGCTCACTGCAAGCTCCGCCTCCCGGGTTCACGCCATTCTCCTGCCTCAGCCTCCCGAGTAGCTGGGACTACAGGCGCCCGCCACCGCGCCCGGCTAATTTTTTGTATTTTTAGTAGAGACGGGGTTTCACCTTGTTAGCCAGGATGGTCTCGATCTCCTGACCTCATGATCCACCCGCCTCGGCCTCCCAAAGTGCTGGGATTACAGGCGTGAGCCACCGCGCCCGGCC	T	.	PASS	AC=1;AF=0.479633;AFR_AF=0.5333;AMR_AF=0.4236;AN=2;CS=DEL_pindel;EAS_AF=0.255;END=33355894;EUR_AF=0.6233;MEINFO=AluYb5,1,281,-;NS=2504;SAS_AF=0.5307;SITEPOST=0.9968;SVTYPE=DEL_ALU	GT	0|1
5	33633348	L1_umary_LINE1_1089	T	<INS:ME:LINE1>	.	.	AC=1;AF=0.586861;AFR_AF=0.4312;AMR_AF=0.6744;AN=2;CS=L1_umary;EAS_AF=0.623;EUR_AF=0.7276;MEINFO=LINE1,5262,6001,-;NS=2504;SAS_AF=0.5532;SITEPOST=1;SVLEN=739;SVTYPE=LINE1;TSD=GAAAAGTCTTCTTT	GT	0|1
5	33797557	L1_umary_LINE1_1090	T	<INS:ME:LINE1>	.	.	AC=1;AF=0.0722843;AFR_AF=0.053;AMR_AF=0.072;AN=2;CS=L1_umary;EAS_AF=0.0476;EUR_AF=0.1481;MEINFO=LINE1,14,6018,-;NS=2504;SAS_AF=0.046;SITEPOST=1;SVLEN=6004;SVTYPE=LINE1;TSD=AAAATAAAACTCTT	GT	1|0
5	34113270	ALU_umary_ALU_4205	G	<INS:ME:ALU>	.	.	AC=2;AF=0.296925;AFR_AF=0.1407;AMR_AF=0.3559;AN=2;CS=ALU_umary;EAS_AF=0.2887;EUR_AF=0.4006;MEINFO=AluUndef,1,281,+;NS=2504;SAS_AF=0.3681;SITEPOST=1;SVLEN=280;SVTYPE=ALU;TSD=AAAATATTTAAAGTTTCTG	GT	1|1
5	35191134	DEL_pindel_15193	ACAGATGTGTTATTTTCTTTTTTTTTTTTTTTTTTTTTTTTTTTTTTTTTTTTTTTTGAGACGGAGTCTCGCTCTGTCGCCCAGGCTGGAGTGCAGTGGCGCAATCTCGGCTCACTGCAAGCTCCGCCTCCCGGGTTCACGCCATTCTCCTGCCTCAGCCTCCCAAGTAGCTGGGACTACAGGCGCCCGCCACTACGCCCGGCTAATTTTTTGTATTTTTAGTAGAGACGGGGTTTCACCGTTTTAGCCGGGATGGTCTCGATCTCCTGACCTCGTGATCCGCCCGCCTCGGCCTCCCAAAGTGCTGGGATTACAGGCGTGAGCCACCGCGCCCGGCC	A	.	PASS	AC=1;AF=0.182308;AFR_AF=0.1808;AMR_AF=0.2421;AN=2;CS=DEL_pindel;EAS_AF=0.1369;END=35191471;EUR_AF=0.2296;MEINFO=AluYa4_5,1,281,-;NS=2504;SAS_AF=0.1401;SITEPOST=0.9999;SVTYPE=DEL_ALU	GT	0|1
5	35196137	DEL_pindel_15194	TAAATAAAATAAAATAAAATAAAATAAAATAAAATAAAATAAAATAAAATA	T	.	PASS	AC=1;AF=0.463458;AFR_AF=0.5068;AMR_AF=0.4582;AN=2;CS=DEL_pindel;EAS_AF=0.3294;END=35196187;EUR_AF=0.5239;NS=2504;SAS_AF=0.4847;SITEPOST=0.994;SVTYPE=DEL;SVP=1.0;SVPD=8|8,0,0	GT	1|0
5	35614173	DEL_pindel_15207	TAAAAAATTGAGGGCCGGGCGCGGTGGCTCACGCCTGTAATCCCAGCACTTTGGGAGGCCGAGGCGGGCGGATCACGAGGTCAGGAGATCGAGACCATCCTGGCTAACACGGTGAAACCCCGTCTCTACTAAAAATACAAAAAATTAGCCGGGCGTGGTAGCGGGCGCCTGTAGTCCCAGCTACTCGGGAGGCTGAGGCAGGAGAATGGCGTGAACCCGGGAGGCGGAGCTTGCAGTGAGCCGAGATCGCGCCACTGCACTCCAGCCTGGGCGACAGAGCGAGACTCCGTCTCAAAAAAAAAAAAAAAAAAAAA	T	.	PASS	AC=1;AF=0.379193;AFR_AF=0.3933;AMR_AF=0.3804;AN=2;CS=DEL_pindel;EAS_AF=0.4425;END=35614486;EUR_AF=0.2048;MEINFO=AluYc1,1,281,+;NS=2504;SAS_AF=0.4734;SITEPOST=0.9997;SVTYPE=DEL_ALU	GT	1|0
5	35672335	DEL_pindel_15210	GTTCATTATAATGTTATTGAACATAATGTTCATTATAATGTTATTGAACATTATATATAA	G	.	PASS	AC=1;AF=0.384385;AFR_AF=0.4002;AMR_AF=0.3862;AN=2;CS=DEL_pindel;EAS_AF=0.371;END=35672394;EUR_AF=0.3757;NS=2504;SAS_AF=0.3845;SITEPOST=0.9962;SVTYPE=DEL;SVP=0.875;SVPD=8|7,1,0	GT	0|1
5	39374343	DEL_pindel_15286	TTGTTCTACCCCTACCAGCTGGCCTACCTGCTCTAAAATGGGGAGAGCGTTCCTTTCCCTACTAAATTCAGTCTTTTGAGATCAGAATAAAGTTGCTGTCACCTTCTGTAGAGAAAGAGTTACACTGAGCCCTCC	T	.	PASS	AC=1;AF=0.0121805;AFR_AF=0.0129;AMR_AF=0.0173;AN=2;CS=DEL_pindel;EAS_AF=0;END=39374477;EUR_AF=0.0278;NS=2504;SAS_AF=0.0041;SITEPOST=0.9994;SVTYPE=DEL;SVP=1.0;SVPD=8|8,0,0	GT	0|1
5	40181658	ALU_umary_ALU_4230	T	<INS:ME:ALU>	.	.	AC=1;AF=0.431909;AFR_AF=0.354;AMR_AF=0.4294;AN=2;CS=ALU_umary;EAS_AF=0.255;EUR_AF=0.5706;MEINFO=AluUndef,1,281,-;NS=2504;SAS_AF=0.5787;SITEPOST=1;SVLEN=280;SVTYPE=ALU;TSD=AACACTTTT	GT	0|1
5	43523637	DEL_pindel_15337	GAATGCAGATGCATTTGTGTACATGGGTATCATGGTTTTTTTTTCCCCTGTGAAGT	G	.	PASS	AC=1;AF=0.379593;AFR_AF=0.5817;AMR_AF=0.366;AN=2;CS=DEL_pindel;EAS_AF=0.0883;END=43523692;EUR_AF=0.4781;NS=2504;SAS_AF=0.3149;SITEPOST=0.9999;SVTYPE=DEL;SVP=1.0;SVPD=8|8,0,0	GT	0|1
5	43541805	ALU_umary_ALU_4248	G	<INS:ME:ALU>	.	.	AC=1;AF=0.114018;AFR_AF=0.1732;AMR_AF=0.0951;AN=2;CS=ALU_umary;EAS_AF=0.0238;EUR_AF=0.162;MEINFO=AluUndef,1,281,-;NS=2504;SAS_AF=0.091;SITEPOST=1;SVLEN=280;SVTYPE=ALU;TSD=AAAAAACTAATGGACG	GT	0|1
5	46270626	BI_GS_DEL1_B4_P0932_21	A	<CN0>	100	PASS	AC=2;AF=0.480032;AFR_AF=0.3064;AMR_AF=0.5893;AN=2;CIEND=0,0;CIPOS=0,0;CS=DEL_union;EAS_AF=0.5208;END=46275825;EUR_AF=0.5537;MC=YL_CN_CLM_1021,EM_DL_DEL76986,YL_CN_ESN_1276;NS=2504;SAS_AF=0.5194;SVTYPE=DEL;SVP=1.0;SVPD=9|9,0,0	GT	1|1
5	49437596	L1_umary_LINE1_1109	T	<INS:ME:LINE1>	.	.	AC=1;AF=0.0311502;AFR_AF=0.0098;AMR_AF=0.0288;AN=2;CS=L1_umary;EAS_AF=0.0218;EUR_AF=0.0696;MEINFO=LINE1,5792,6019,-;NS=2504;SAS_AF=0.0317;SITEPOST=1;SVLEN=227;SVTYPE=LINE1;TSD=null	GT	0|1
5	49547584	L1_umary_LINE1_1111	G	<INS:ME:LINE1>	.	.	AC=1;AF=0.317292;AFR_AF=0.3086;AMR_AF=0.2853;AN=2;CS=L1_umary;EAS_AF=0.3403;EUR_AF=0.34;MEINFO=LINE1,3499,5672,+;NS=2504;SAS_AF=0.3047;SITEPOST=1;SVLEN=2173;SVTYPE=LINE1;TSD=null	GT	0|1
5	50785689	ALU_umary_ALU_4267	G	<INS:ME:ALU>	.	.	AC=1;AF=0.173922;AFR_AF=0.2224;AMR_AF=0.2089;AN=2;CS=ALU_umary;EAS_AF=0.125;EUR_AF=0.1879;MEINFO=AluYa5,4,281,+;NS=2504;SAS_AF=0.1196;SITEPOST=1;SVLEN=277;SVTYPE=ALU;TSD=AATAGTTAGGAATAGTGGG	GT	1|0
5	51432356	ALU_umary_ALU_4270	G	<INS:ME:ALU>	.	.	AC=1;AF=0.0371406;AFR_AF=0.0045;AMR_AF=0.0562;AN=2;CS=ALU_umary;EAS_AF=0.0367;EUR_AF=0.0835;MEINFO=AluYb8,1,267,-;NS=2504;SAS_AF=0.0204;SITEPOST=1;SVLEN=266;SVTYPE=ALU;TSD=AAGATTTATATTTTAG	GT	0|1
5	53176928	DEL_pindel_15418	TAAAACCAGCTCCCGGCCGGGCGCGGTGGCTCACGCCTGTAATCCCAGCACTTTGGGAGGCCGAGGCGGGCGGATCACGAGGTCAGGAGATCGAGACCATCCCGGCTAAAACGGTGAAACCCCGTCTCTACTAAAAATACAAAAAATTAGCCGGGCGTAGTGGCGGGCGCCTGTAGTCCCAGCTACTTGGGAGGCTGAGGCAGGAGAATGGCGTGAACCCGGGAGGCGGAGCTTGCAGTGAGCCGAGATCCCGCCACTGCACTCCAGCCTGGGCGACAGAGCGAGACTCCGTCTCAAAAAAAAAAA	T	.	PASS	AC=1;AF=0.641573;AFR_AF=0.6112;AMR_AF=0.7882;AN=2;CS=DEL_pindel;EAS_AF=0.4792;END=53177233;EUR_AF=0.7584;MEINFO=AluYa5,1,281,+;NS=2504;SAS_AF=0.6258;SITEPOST=0.9864;SVTYPE=DEL_ALU	GT	1|0
5	53755531	DEL_pindel_15432	TGTCTCAAAAAACAAAACAAAACAAAAATAAAAAACAAGAGAGAGAGAAACATTACAAAGGAGTGGGGAGGGCATAGAGGCACTGCAAA	T	.	PASS	AC=2;AF=0.786342;AFR_AF=0.7988;AMR_AF=0.8012;AN=2;CS=DEL_pindel;EAS_AF=0.7887;END=53755619;EUR_AF=0.7664;NS=2504;SAS_AF=0.7771;SITEPOST=0.9998;SVTYPE=DEL;SVP=0.875;SVPD=8|7,1,0	GT	1|1
5	54081758	DEL_pindel_15441	TCCACCAGGGAGTCTCTCTGAAACAGGACATCAGCAGCGGAAGAGGCAAGGCACAGACAACCCAGCCCTCCATCAGTGGGCCATGCTGCTGTAGGCATGCCAGGCTCAGTGCCAGGAAATGCAAGGACAAAGCCAGCTGGCTAGAATTCA	T	.	PASS	AC=1;AF=0.127796;AFR_AF=0.1059;AMR_AF=0.1671;AN=2;CS=DEL_pindel;EAS_AF=0;END=54081907;EUR_AF=0.2247;NS=2504;SAS_AF=0.1616;SITEPOST=0.9995;SVTYPE=DEL;SVP=0.625;SVPD=8|5,3,0	GT	1|0
5	54865800	ALU_umary_ALU_4283	C	<INS:ME:ALU>	.	.	AC=1;AF=0.458866;AFR_AF=0.3744;AMR_AF=0.4323;AN=2;CS=ALU_umary;EAS_AF=0.4593;EUR_AF=0.5149;MEINFO=AluUndef,1,280,+;NS=2504;SAS_AF=0.5337;SITEPOST=1;SVLEN=279;SVTYPE=ALU;TSD=AAAAAATATTAACTTGC	GT	1|0
5	55448010	SVA_umary_SVA_243	T	<INS:ME:SVA>	.	.	AC=1;AF=0.321685;AFR_AF=0.3169;AMR_AF=0.3256;AN=2;CS=SVA_umary;EAS_AF=0.2996;EUR_AF=0.3708;MEINFO=SVA,1491,1627,+;NS=2504;SAS_AF=0.2975;SITEPOST=1;SVLEN=136;SVTYPE=SVA;TSD=AAAAACTTTTGTTTGT	GT	0|1
5	55689499	ALU_umary_ALU_4292	C	<INS:ME:ALU>	.	.	AC=1;AF=0.474241;AFR_AF=0.6233;AMR_AF=0.4582;AN=2;CS=ALU_umary;EAS_AF=0.3502;EUR_AF=0.4503;MEINFO=AluUndef,9,272,+;NS=2504;SAS_AF=0.4366;SITEPOST=1;SVLEN=263;SVTYPE=ALU;TSD=AAAAATCACTAGCATTCC	GT	1|0
5	55927980	ALU_umary_ALU_4293	A	<INS:ME:ALU>	.	.	AC=2;AF=0.235024;AFR_AF=0.0522;AMR_AF=0.353;AN=2;CS=ALU_umary;EAS_AF=0.129;EUR_AF=0.3777;MEINFO=AluYa5,10,281,+;NS=2504;SAS_AF=0.3609;SITEPOST=1;SVLEN=271;SVTYPE=ALU;TSD=AAAAGATACAGAGA	GT	1|1
5	57320371	DUP_uwash_chr5_57320371_57338133	C	<CN0>	.	PASS	AC=2;AF=0.866214;AFR_AF=0.9191;AMR_AF=0.8487;AN=2;CS=DUP_uwash;EAS_AF=0.8423;END=57338133;EUR_AF=0.7773;NS=2504;SAS_AF=0.9233;SITEPOST=1;SVTYPE=DEL;SVP=1.0;SVPD=9|9,0,0	GT	1|1
5	57323407	SI_BD_5576	T	<CN0>	100	PASS	AC=2;AF=0.866014;AFR_AF=0.9191;AMR_AF=0.8487;AN=2;CIEND=-50,278;CIPOS=-278,92;CS=DEL_union;EAS_AF=0.8423;END=57333752;EUR_AF=0.7773;MC=UW_VH_4612,UW_VH_9067,UW_VH_1979,UW_VH_4283,YL_CN_ASW_1282,EM_DL_DEL77406,BI_GS_DEL1_B2_P0943_250,UW_VH_20463;NS=2504;SAS_AF=0.9223;SVTYPE=DEL;SVP=1.0;SVPD=9|9,0,0	GT	1|1
5	57716225	ALU_umary_ALU_4301	G	<INS:ME:ALU>	.	.	AC=1;AF=0.0650958;AFR_AF=0.0197;AMR_AF=0.0447;AN=2;CS=ALU_umary;EAS_AF=0.0774;EUR_AF=0.0974;MEINFO=AluUndef,1,279,+;NS=2504;SAS_AF=0.0951;SITEPOST=1;SVLEN=278;SVTYPE=ALU;TSD=AAGATATTGGTGTG	GT	0|1
5	57923170	DEL_pindel_15526	TAAACACAGCTACTCGGGAGGCTGAGGCAGGAGAATGGCGTGAACCCGGGAAGCGGAGCTTGCAGTGAGCCGAGATTGCGCCACTGCAGTCCGCAGTCCGGCCTGGGCGACAGAGCGAGACTCCGTCTTAAAAAAAAAAAAAAAAAAAAAAAAAAAAAAAAAAAAAAAAAAAAA	T	.	PASS	AC=1;AF=0.254393;AFR_AF=0.2965;AMR_AF=0.3473;AN=2;CS=DEL_pindel;EAS_AF=0.1786;END=57923343;EUR_AF=0.1869;MEINFO=AluYb,160,280,+;NS=2504;SAS_AF=0.2791;SITEPOST=0.9999;SVTYPE=DEL_ALU	GT	0|1
5	58277277	DEL_pindel_15534	AAAGTTAATACCTCTTATGTTATATAAGGGAATAAGAAAAAGAAAATGAAGAT	A	.	PASS	AC=1;AF=0.429712;AFR_AF=0.4576;AMR_AF=0.4352;AN=2;CS=DEL_pindel;EAS_AF=0.4107;END=58277329;EUR_AF=0.4175;NS=2504;SAS_AF=0.4202;SITEPOST=0.9954;SVTYPE=DEL;SVP=0.375;SVPD=8|3,5,0	GT	0|1
5	60001696	SI_BD_5588	G	<CN0>	100	PASS	AC=1;AF=0.419129;AFR_AF=0.2337;AMR_AF=0.5778;AN=2;CIEND=-105,324;CIPOS=-324,59;CS=DEL_union;EAS_AF=0.5734;END=60003676;EUR_AF=0.5378;MC=YL_CN_KHV_1247,BI_GS_DEL1_B1_P0946_4,UW_VH_5649,UW_VH_2787,YL_CN_CLM_1030,YL_CN_PJL_1248;NS=2504;SAS_AF=0.2761;SVTYPE=DEL;SVP=1.0;SVPD=9|9,0,0	GT	1|0
5	61293626	DEL_pindel_15576	TTAAAAACAATTTTCGGCCGGGCGCGGTGGCTCACGCCTGTAATCCCAGCACTTTGGGAGGCCGAGGCGGGTGGATCATGAGGTCAGGAGATCGAGACCATCCTGGCTAACAAGGTGAAACCCCGTCTCTACTAAAAATACAAAAAATTAGCCGGGCGCGGTGGCGGGCGCCTGTAGTCCCAGCTACTCGGGAGGCTGAGGCAGGAGAATGGCGTGAACCCGGGAAGCGGAGCTTGCAGTGAGCCGAGATTGCGCCACTGCAGTCCGCAGTCCGGCCTGGGCGACAGAGCGAGACTCCGTCTCAAAAAAAAAAAAATAAAATAAAAA	T	.	PASS	AC=1;AF=0.632388;AFR_AF=0.7368;AMR_AF=0.611;AN=2;CS=DEL_pindel;EAS_AF=0.5188;END=61293952;EUR_AF=0.5596;MEINFO=AluYb6_2,1,281,+;NS=2504;SAS_AF=0.6984;SITEPOST=0.9814;SVTYPE=DEL_ALU	GT	0|1
5	61635350	ALU_umary_ALU_4323	T	<INS:ME:ALU>	.	.	AC=1;AF=0.273163;AFR_AF=0.261;AMR_AF=0.2493;AN=2;CS=ALU_umary;EAS_AF=0.3681;EUR_AF=0.2654;MEINFO=AluUndef,2,261,-;NS=2504;SAS_AF=0.2168;SITEPOST=1;SVLEN=259;SVTYPE=ALU;TSD=null	GT	1|0
5	61857118	ALU_umary_ALU_4324	C	<INS:ME:ALU>	.	.	AC=1;AF=0.329872;AFR_AF=0.2209;AMR_AF=0.3602;AN=2;CS=ALU_umary;EAS_AF=0.2748;EUR_AF=0.4085;MEINFO=AluYb8,1,278,+;NS=2504;SAS_AF=0.4315;SITEPOST=1;SVLEN=277;SVTYPE=ALU;TSD=AAAATTTGTTTCTTTC	GT	0|1
5	62704438	DEL_pindel_15591	TGAAATATAAAATCGGCCGGGCGCGGTGGCTCACGCCTGTAATCCCAGCACTTTGGGAGGCCGAGGCGGGCGGATCACGAGGTCAGGAGATCGAGACCATGCCGGCTAAAACGGTGAAACCCCGTCTCTACTAAAAATACAAAAAATTAGCCGGGCGTAGTGGCGGGCGCCTGTAGTCCCAGCTACTTGGGAGGCTGAGGCAGGAGAATGGCATGAACCCGGGAGGCGGAGCTTGCAGTGAGCCGAGATCCCGCCACTGCACTCCAGCCTGGGCGACAGAGCGAGACTCCGTCTCAAAAAAAAAAAAAAAAAAAAAAAAAAAAA	T	.	PASS	AC=2;AF=0.680112;AFR_AF=0.7012;AMR_AF=0.6556;AN=2;CS=DEL_pindel;EAS_AF=0.7034;END=62704761;EUR_AF=0.6918;MEINFO=AluYa5,1,281,+;NS=2504;SAS_AF=0.6329;SITEPOST=0.9854;SVTYPE=DEL_ALU	GT	1|1
5	63698343	BI_GS_DEL1_B5_P0949_792	A	<CN0>	100	PASS	AC=1;AF=0.0856629;AFR_AF=0.0756;AMR_AF=0.1095;AN=2;CIEND=0,0;CIPOS=0,0;CS=DEL_union;EAS_AF=0.002;END=63701359;EUR_AF=0.1064;MC=SI_BD_5610,UW_VH_483,YL_CN_TSI_1139,YL_CN_CEU_1533,YL_CN_ACB_1406;NS=2504;SAS_AF=0.1472;SVTYPE=DEL;SVP=1.0;SVPD=8|8,0,0	GT	0|1
5	64286054	DEL_pindel_15632	AGAGTTTTTATTTGTTTTTTTTTTGTTTTTTTTTTTTTTGTTTTTTTTTTTTTTTTGAGACGGAGTCTCGCTCTATCACCCAGGCTGGAGTGCAGTGGCGGGATCTCGGCTCACTGCAAGCTCCGCCTCCCGGGTTCACGCCATTCTCCTTCCTCAGCCTCCCAAGTAGCTGGGACTACAGGCGCCCGCCACTACGCCCGGCTAATTTTTTTGTATTTTTAGTAGAGACGGGGTTTCACCGTTTTAGCCGGGATGGTCTCGATCTCCTGACCTCGTGATCTGCCCGCCTCGGCCTCCCAAAGTGCTGGGATTACAGGCGTGAGCCACCGCGCCCGGCC	A	.	PASS	AC=1;AF=0.370407;AFR_AF=0.3812;AMR_AF=0.3818;AN=2;CS=DEL_pindel;EAS_AF=0.3085;END=64286391;EUR_AF=0.3668;MEINFO=AluYa5,1,281,-;NS=2504;SAS_AF=0.4151;SITEPOST=0.9997;SVTYPE=DEL_ALU	GT	0|1
5	65028069	BI_GS_DEL1_B1_P0951_20	A	<CN0>	100	PASS	AC=1;AF=0.197484;AFR_AF=0.295;AMR_AF=0.1398;AN=2;CIEND=-1,2;CIPOS=-1,2;CS=DEL_union;EAS_AF=0.1101;END=65030371;EUR_AF=0.2316;MC=UW_VH_2370,SI_BD_5616,YL_CN_MSL_1146;NS=2504;SAS_AF=0.1616;SVTYPE=DEL;SVP=1.0;SVPD=8|8,0,0	GT	0|1
5	65346041	DEL_pindel_15661	ACTAAATCGAATTCTTTTTTTTTTTTTTTTTTTTTTTTTTTTTTTTTTTTGAGACGGAGTCTCGCTCTGTCGCCCAGGCTGGAGTGCAGTGGCGGGATCTCGGCTCACTGCAAGCTCCGCCTCCCGGGTTCACGCCATTCTCCTGCCTCAGCCTCCCAAGTAGCTGGGACTACAGGCGCCCGCCACTACGCCCGGCTAATTTTTTTGTATTTTTAGTAGAGACGGGGTTTCACCGTTTTAGCCGGGATGGCCTCGATCTCCTGACCTCGTGATCCGCCCGCCTCGGCCTCCCAAAGTGCTGGGATTACAGGCGTGAGCCACCGCGCCCGGC	A	.	PASS	AC=2;AF=0.627796;AFR_AF=0.6679;AMR_AF=0.5764;AN=2;CS=DEL_pindel;EAS_AF=0.4831;END=65346371;EUR_AF=0.6928;MEINFO=AluYa5a1,2,281,-;NS=2504;SAS_AF=0.6922;SITEPOST=0.98425;SVTYPE=DEL_ALU	GT	1|1
5	65569641	ALU_umary_ALU_4343	C	<INS:ME:ALU>	.	.	AC=1;AF=0.0714856;AFR_AF=0.0537;AMR_AF=0.036;AN=2;CS=ALU_umary;EAS_AF=0.0883;EUR_AF=0.0567;MEINFO=AluYa5,1,281,+;NS=2504;SAS_AF=0.1186;SITEPOST=1;SVLEN=280;SVTYPE=ALU;TSD=AAGAAATCCACCAGATGCC	GT	1|0
5	65613865	DEL_pindel_15667	GCAATTCCTCAGCACTGCTGGCCTATGCCTGGGATGAGAGTATGCATGCCTCAAAACAATTCCTCAGCACTGCTGGCCTATGCCTGTGATGAGAGTATGCATGCCTCAAAA	G	.	PASS	AC=1;AF=0.0940495;AFR_AF=0.0189;AMR_AF=0.1282;AN=2;CS=DEL_pindel;EAS_AF=0.12;END=65613975;EUR_AF=0.1074;NS=2504;SAS_AF=0.1309;SITEPOST=0.996;SVTYPE=DEL;SVP=0.875;SVPD=8|7,1,0	GT	0|1
5	71157674	DEL_pindel_15753	ATGCATGTGTATGCACACATGTACATGTGTGTGTACGCACATGTGTGTGCATGTGTGTGCATGAGTG	A	.	PASS	AC=2;AF=0.497005;AFR_AF=0.5779;AMR_AF=0.5692;AN=2;CS=DEL_pindel;EAS_AF=0.37;END=71157740;EUR_AF=0.5726;NS=2504;SAS_AF=0.3896;SITEPOST=0.9986;SVTYPE=DEL;SVP=0.875;SVPD=8|7,1,0	GT	1|1
5	71916548	DEL_pindel_15771	TGGAACACCAGTTTTTTTTTTTTGTTTTTTTTTTGAGACGGAGTCTCGCTCTGTCGCCCAGGCTGGAGTGCAGTGGCGGGATCTCGGCTCACTGCAAGCTCCGCCTCCCGGGTTCACGCCATTCTCCTGCCTCAGCCTCCCAAGTAGCTAGGACTACAGGCGCCCGCCACTACGCCCGGCTATTTTTTGTAGTTTTAGTAGAGACGGGGTTTCACCGTTTTAGCCGGGATGGTCTCGATCTCCTGACCTCGTGATCCGCCCGCCTCGGCCTCCCAAAGTGCTGGGATTACAGGCGTGAGCCACCG	T	.	PASS	AC=1;AF=0.191893;AFR_AF=0.2526;AMR_AF=0.1916;AN=2;CS=DEL_pindel;EAS_AF=0.1141;END=71916852;EUR_AF=0.173;MEINFO=AluYa8,10,281,-;NS=2504;SAS_AF=0.2096;SITEPOST=0.9999;SVTYPE=DEL_ALU	GT	1|0
5	73145926	ALU_umary_ALU_4372	T	<INS:ME:ALU>	.	.	AC=1;AF=0.133586;AFR_AF=0.1657;AMR_AF=0.134;AN=2;CS=ALU_umary;EAS_AF=0.1448;EUR_AF=0.0656;MEINFO=AluYa4_4,1,281,-;NS=2504;SAS_AF=0.1483;SITEPOST=1;SVLEN=280;SVTYPE=ALU;TSD=GTTATTTTGCATTTTT	GT	1|0
5	73648985	DEL_pindel_15800	TTTATTCTGTTTTTTTTTTTTTGTTTTTTTTTTTTTTTGAGACGGAGTCTCGCTCTGTCGCCCAGGCTGGAGTGCAGTGGCGCAATCTCGGCTCACTGCAAGCTCCGCCTCCCGGGTTCACGCCATTCTCCTGCCTCAGCCTCCCAAGTAGCTGGGACTACAGGCGCCCACCACCACGCCCGGCTAATTTTTTGTATTTTTAGTAGAGACGGGGTTTCACCGTTTTAGCCGGGATGGTCTCGATCTCCTGACCTCGTGATCTGCCCGCCTCGGCCTCCCAAAGTGCTGGGATTACAGGCGTGAGCCACCGCGCCCGGCC	T	.	PASS	AC=1;AF=0.65595;AFR_AF=0.6952;AMR_AF=0.5533;AN=2;CS=DEL_pindel;EAS_AF=0.6458;END=73649303;EUR_AF=0.7038;MEINFO=AluYa,1,281,-;NS=2504;SAS_AF=0.637;SITEPOST=0.9879;SVTYPE=DEL_ALU	GT	0|1
5	75275331	ALU_umary_ALU_4383	A	<INS:ME:ALU>	.	.	AC=2;AF=0.0792732;AFR_AF=0.028;AMR_AF=0.1124;AN=2;CS=ALU_umary;EAS_AF=0.002;EUR_AF=0.2247;MEINFO=AluYa5,1,281,+;NS=2504;SAS_AF=0.0552;SITEPOST=1;SVLEN=280;SVTYPE=ALU;TSD=AGAAAATGCAAAAGA	GT	1|1
5	75435663	DEL_pindel_15847	TTAGAAGCTCTTGAAAGTATTTTTTTTTTTTTTTTTTTTTTTTGAGACAGAGTCTCACTCTGTCGCCCAGGCCGGACTGCGGACTGCAGTGGCGCAATCTCGGCTCACTGCAAGCTCCG	T	.	PASS	AC=1;AF=0.215455;AFR_AF=0.1505;AMR_AF=0.2363;AN=2;CS=DEL_pindel;EAS_AF=0.0238;END=75435781;EUR_AF=0.4185;MEINFO=AluYb8,206,282,-;NS=2504;SAS_AF=0.2771;SITEPOST=0.9992;SVTYPE=DEL_ALU	GT	0|1
5	76882856	ALU_umary_ALU_4393	A	<INS:ME:ALU>	.	.	AC=1;AF=0.172923;AFR_AF=0.1921;AMR_AF=0.1499;AN=2;CS=ALU_umary;EAS_AF=0.1925;EUR_AF=0.1372;MEINFO=AluY,84,260,-;NS=2504;SAS_AF=0.18;SITEPOST=1;SVLEN=176;SVTYPE=ALU;TSD=null	GT	1|0
5	77048345	DEL_pindel_15875	GTCCGGCTTATTTTTGTTTTGTTTTGTTTTGTTTTGTTTTTCTTTTTTTGAGACGGAGTCTCGCTCTGTCGCCCAGGCCGGACTGCGGACTGCAGTGGCGCAATCTCGGCTCACTGCAAGCTCCGCTTCCCGGGTTCACGCCATTCTCCTGCCTCAGCCTCCCGAGTAGCTGGGACTACAGGCGCCCGCCACCGCGCCCGGCTAATTTTTTGTATTTTTAGTAGAGACGGGGTTTCACCTTGTTAGCCAGGATGGTCTCGATCTCCTGACCTCATGATCCACCCGCCTCGGCCTCCCAAAGTGCTGGGATTACAGGCGTGAGCCACCGCGCCCGGCC	G	.	PASS	AC=1;AF=0.330471;AFR_AF=0.3071;AMR_AF=0.4164;AN=2;CS=DEL_pindel;EAS_AF=0.38;END=77048681;EUR_AF=0.3111;MEINFO=AluYb6_2,1,281,-;NS=2504;SAS_AF=0.2699;SITEPOST=0.9939;SVTYPE=DEL_ALU	GT	1|0
5	77062308	DEL_pindel_15876	TCTCTCACTTTTATTTATTTATTTATTTATTTTTTTTTTTTTTTGAGACGGAGTCTCGTTCTGTCGCCCAGGCGGGAGTGCTGTGGCGCGATCTCCGCTCACTGCAAGCTCCGCCTTCCGGGTTCACGCCATTCTCCTGCCTCAGCCTCCCGAGTAGCTGGGACCACAGGCGCCCGCCACTGCGCCCGGCTAATTTTTTGTATTTTTAGTAGAGACGGGGTTTCACCGTGGTCTCGATCTCCTGACCTCGTGATCCGCCCGCCTCGGCCTCCCAAAGTGCTGGGATTACAGGCGTGAGCCACCGCGCCCGG	T	.	PASS	AC=1;AF=0.484225;AFR_AF=0.5257;AMR_AF=0.4971;AN=2;CS=DEL_pindel;EAS_AF=0.4613;END=77062618;EUR_AF=0.4543;MEINFO=AluY,3,281,-;NS=2504;SAS_AF=0.4734;SITEPOST=0.9917;SVTYPE=DEL_ALU	GT	1|0
5	77574166	DEL_pindel_15883	AGGGGACTAATTCTTTGGGAGGCCGAGGCGGGCGGATCACGAGGTCAGGAGATCGAGACCATCCCGGCTAAAACGGTGAAACCCCGTCTCTACTAAAAATACAAAAAATTAGCCGGGCGTAGTGGCGGGCGCCTGTAGTCCCAGCTACTTGGGAGGCTGAGGCAGGAGAATGGCGTGAACCCGGGAGGCGGAGCTTGCAGTGAGCCGAGATCCCGCCACTGCACTCCAGCCTGGGCGACAGAGCGAGACTCCGTCTCAAAAAAAAAAAAAAAAAAAAAAAAAAAGGGGGGG	A	.	PASS	AC=1;AF=0.173722;AFR_AF=0.0643;AMR_AF=0.1715;AN=2;CS=DEL_pindel;EAS_AF=0.1825;END=77574456;EUR_AF=0.2714;MEINFO=AluY,37,281,+;NS=2504;SAS_AF=0.2137;SITEPOST=0.9995;SVTYPE=DEL_ALU	GT	0|1
5	78109796	BI_GS_DEL1_B4_P0964_26	C	<CN0>	100	PASS	AC=1;AF=0.0473243;AFR_AF=0.0651;AMR_AF=0.0288;AN=2;CIEND=0,1;CIPOS=0,1;CS=DEL_union;EAS_AF=0.0506;END=78111867;EUR_AF=0.0487;MC=UW_VH_12444,EM_DL_DEL78122,UW_VH_17063,UW_VH_3317,YL_CN_JPT_1360;NS=2504;SAS_AF=0.0317;SVTYPE=DEL;SVP=1.0;SVPD=9|9,0,0	GT	1|0
5	78276748	DEL_pindel_15895	TGAATTTCTAGTTCTTTTTTTTTTTTTTTTTTTTTTTTTTTTTTGAGACGGAGTCTCGCTCTGTCGCCCAGGCTGGAGTGCAGTGGCGCAATCTCGGCTCACTGCAAGCTCCGCCTCCCGGGTTCACGCCATTCTCCTGCCTCAGCCTCCCAAGTAGCTGGGACTACAGGCGCCCGCCACTACGCCCGGCTAATTTTTTGTATTTTTAGTAGAGACGGGGTTTCACCGTTTTAGCCGGGATGGTCTCGATCTCCTGACCTCGTGATCCGCCCGCCTCGGCCTCCCAAAGTGCTGGGATTACAGGCGTGAGCCACCGCGCCCGGCC	T	.	PASS	AC=2;AF=0.629193;AFR_AF=0.6967;AMR_AF=0.6542;AN=2;CS=DEL_pindel;EAS_AF=0.5833;END=78277072;EUR_AF=0.6233;MEINFO=AluYa4_5,1,281,-;NS=2504;SAS_AF=0.5736;SITEPOST=0.9771;SVTYPE=DEL_ALU	GT	1|1
5	78277726	DEL_pindel_15896	TAGATATGACTCTTTTTTTTTTTTTTTTTTTTGAGACGGAGTCTCGCTCTGTCGCCCAGGCCGGACTGCGGACTGCAGTGGCGCAATCTCGGCTCACTGCAAGCTCCGCTTCCCGGGTTCACGCCATTCTCCTGCCTCAGCCTCCCGAGTAGCTGGGACTACAGGCGCCCGCCACCGCGCCCAGCTAATTTTTTGTATTTTTAGTAGAGACGGGGTTTCACCTTGTTAGCCAGGATGGTCTCGATCTCCTGACCTCATGATCCACCCGCCTCGGCCTCCCAAAGTGCTGGGATTACAGGCGTGAGCCACCGCGCCCGGCC	T	.	PASS	AC=2;AF=0.466853;AFR_AF=0.4637;AMR_AF=0.5865;AN=2;CS=DEL_pindel;EAS_AF=0.3829;END=78278045;EUR_AF=0.5437;MEINFO=AluYb6_2,1,281,-;NS=2504;SAS_AF=0.3937;SITEPOST=0.9994;SVTYPE=DEL_ALU	GT	1|1
5	78442884	ALU_umary_ALU_4406	T	<INS:ME:ALU>	.	.	AC=1;AF=0.0696885;AFR_AF=0.0068;AMR_AF=0.0749;AN=2;CS=ALU_umary;EAS_AF=0.0982;EUR_AF=0.1083;MEINFO=AluYa5,14,280,-;NS=2504;SAS_AF=0.0818;SITEPOST=1;SVLEN=266;SVTYPE=ALU;TSD=ATGACATTTATTTT	GT	0|1
5	79046344	CINV_delly_INV00082517	C	<INV>	.	PASS	AC=1;AF=0.0609026;AFR_AF=0.0635;AMR_AF=0.0706;AN=2;CIEND=-168,168;CIPOS=-168,168;CS=CINV_delly;EAS_AF=0.0198;END=79049460;EUR_AF=0.0964;IMPRECISE;NS=2504;SAS_AF=0.0562;SVTYPE=INV;SVP=0.875;SVPD=8|7,1,0	GT	0|1
5	80039371	DEL_pindel_15928	TAAAAAAACCCGGCCGGGCGCGGTGGCTCACGCCTGTAATCCCAGCACTTTGGGAGGCCGAGGCGGGCGGATCACGAGGTCAGGAGATCGAGACCATCCTGGCTAACACGGTGAAACCCCGTCTCTACTAAAAATACAAAAAATTAGCCGGGCGTGGTGGCGGGCGCCTGTAGTCCCAGCTACTCGGGAGGCTGAGGCAGGAGAATGGCGTGAACCCGGGAGGCGGAGCTTGCAGTGAGCCGAGATCGCGCCACTGCACTCCAGCCTGGGCGACAGAGCGAGACTCCGTCTCAAAAAAAAAAAAAAAAAA	T	.	PASS	AC=2;AF=0.705272;AFR_AF=0.68;AMR_AF=0.7262;AN=2;CS=DEL_pindel;EAS_AF=0.8323;END=80039680;EUR_AF=0.6541;MEINFO=AluY,1,281,+;NS=2504;SAS_AF=0.6462;SITEPOST=0.99175;SVTYPE=DEL_ALU	GT	1|1
5	81008164	DEL_pindel_15946	TAAAAAATAAAGATTACAAGGCCGAGGCGGGTGGATCATGAGGTCAGGAGATCGAGACCATCCTGGCTAACAAGGTGAAACCCCGTCTCTACTAAAAATACAAAAAATTAGCCGGGCGCGGTGGCGGGCGCCTGTAGTCCCAGCTACTCGGGAGGCTGAGGCAGGAGAATGGCGTGAACCCGGGAAGCGGAGCTTGCAGTGAGCCGAGATTGCGCCACTGCAGTCCGCAGTCCGGCCTGGGCGACAGAGCGAGACTCCGTCTCAAAAAAAAAAA	T	.	PASS	AC=1;AF=0.632788;AFR_AF=0.6422;AMR_AF=0.6844;AN=2;CS=DEL_pindel;EAS_AF=0.5665;END=81008437;EUR_AF=0.663;MEINFO=AluYb6_2,44,281,+;NS=2504;SAS_AF=0.6207;SITEPOST=0.982;SVTYPE=DEL_ALU	GT	1|0
5	81182479	DEL_pindel_15952	ACTGCTTTTCTTTTTTTTTTTTTTTTTTTTTTTTTTTTTTTTTTTTTTTTTTTTTTGAGACGGAGTCTCGCTCTGTCGCCCAGGTCGGACTGCGGACTGCAGTGGCGCAATCTCGGCTCACTGCAAGCTCCGCTTCCCGGGTTCACGCCATTCTCCTGCCTCAGCCTCCCGAGTAGCTGGGACTACAGGCGCCCGCCACCGCGCCCGGCTAATTTTTTGTATTTTTAGTAGAGACGGGGTTTCACCTTGTTAGCCAGGATGGTCTCGATCTCCTGACCTCATGATCCACCCGCCTCGGCCTCCCAAAGTGCTGGGATTACAGGCGTGAGCCACCGCGCCCGGC	A	.	PASS	AC=1;AF=0.602636;AFR_AF=0.708;AMR_AF=0.5951;AN=2;CS=DEL_pindel;EAS_AF=0.501;END=81182821;EUR_AF=0.5249;MEINFO=AluYb6_2,2,281,-;NS=2504;SAS_AF=0.6503;SITEPOST=0.982;SVTYPE=DEL_ALU	GT	1|0
5	82482756	DEL_pindel_15979	TTCCATTTTTTTTTTTTTTTTTTTTGAGACGGAGTCTCGCTCTGTCGCCCAGGCTGGAGTGCAGTGGCGCGACCTCGGCTCACTGCAAGCTCCGCCTCCCGGGTTCACGCCATTCTCCTGCCTCAGCCTCCCGAGTAGCCGGGACCACAGGCGCCCGCCACCACGCCCGGCTAATTTTTTGTATTTTTAGTAGAGGCGGGGTTTCACCGCGTTAGCCAGGATGGTCTCGATCTCCTGACCTCATGATCCGCCCGCCTCTGCCTCCCAAAGTGCTGGGATTACAGGCGTGAGCCACCGCGCCCGGCCC	T	.	PASS	AC=1;AF=0.409944;AFR_AF=0.5053;AMR_AF=0.2637;AN=2;CS=DEL_pindel;EAS_AF=0.2173;END=82483062;EUR_AF=0.4523;MEINFO=AluYh7,1,281,-;NS=2504;SAS_AF=0.5399;SITEPOST=0.9998;SVTYPE=DEL_ALU	GT	1|0
5	83127432	ALU_umary_ALU_4427	A	<INS:ME:ALU>	.	.	AC=1;AF=0.198682;AFR_AF=0.3601;AMR_AF=0.1455;AN=2;CS=ALU_umary;EAS_AF=0.1151;EUR_AF=0.17;MEINFO=AluYa5,16,277,+;NS=2504;SAS_AF=0.1339;SITEPOST=1;SVLEN=261;SVTYPE=ALU;TSD=AATGTTACCCTGA	GT	0|1
5	83948134	YL_CN_FIN_1170	T	<CN0>	100	PASS	AC=2;AF=0.909145;AFR_AF=0.68;AMR_AF=0.9712;AN=2;CIEND=-500,1000;CIPOS=-1000,500;CS=DEL_union;EAS_AF=1;END=83955051;EUR_AF=0.997;MC=YL_CN_CDX_1068,UW_VH_16524,UW_VH_3647,EM_DL_DEL78304,UW_VH_22045,SI_BD_5696;NS=2504;SAS_AF=0.9908;SVTYPE=DEL;SVP=1.0;SVPD=8|8,0,0	GT	1|1
5	84384492	ALU_umary_ALU_4434	A	<INS:ME:ALU>	.	.	AC=1;AF=0.109026;AFR_AF=0.0651;AMR_AF=0.0677;AN=2;CS=ALU_umary;EAS_AF=0.2093;EUR_AF=0.0825;MEINFO=AluYc1,1,281,+;NS=2504;SAS_AF=0.1217;SITEPOST=1;SVLEN=280;SVTYPE=ALU;TSD=AAAAAAATTAAATTGCA	GT	1|0
5	84544402	ALU_umary_ALU_4436	T	<INS:ME:ALU>	.	.	AC=1;AF=0.284545;AFR_AF=0.2163;AMR_AF=0.3026;AN=2;CS=ALU_umary;EAS_AF=0.2629;EUR_AF=0.3191;MEINFO=AluYa4_4,9,281,-;NS=2504;SAS_AF=0.3507;SITEPOST=1;SVLEN=272;SVTYPE=ALU;TSD=TGATATTGTTTTT	GT	1|0
5	84814477	DEL_pindel_16003	AAATCTTTAAGAGAAAACTAGGTGCATATGAGTTTTTAATGATTCAACCTTTATTGACAATTATCTATGATGTATATT	A	.	PASS	AC=1;AF=0.285343;AFR_AF=0.1619;AMR_AF=0.402;AN=2;CS=DEL_pindel;EAS_AF=0.2054;END=84814554;EUR_AF=0.3658;NS=2504;SAS_AF=0.3691;SITEPOST=0.9994;SVTYPE=DEL;SVP=0.875;SVPD=8|7,1,0	GT	1|0
5	84822817	DEL_pindel_16004	TTGTTCTATGATTTTAAATGTAAATTGATATAAAAAACCTAAGAATGTATATAATTTAATAAAATAAAATA	T	.	PASS	AC=1;AF=0.192891;AFR_AF=0.0484;AMR_AF=0.2147;AN=2;CS=DEL_pindel;EAS_AF=0.3829;END=84822887;EUR_AF=0.1869;NS=2504;SAS_AF=0.183;SITEPOST=0.9995;SVTYPE=DEL;SVP=0.875;SVPD=8|7,1,0	GT	0|1
5	84929791	ALU_umary_ALU_4439	G	<INS:ME:ALU>	.	.	AC=1;AF=0.223842;AFR_AF=0.267;AMR_AF=0.2435;AN=2;CS=ALU_umary;EAS_AF=0.1528;EUR_AF=0.2207;MEINFO=AluUndef,3,280,-;NS=2504;SAS_AF=0.228;SITEPOST=1;SVLEN=277;SVTYPE=ALU;TSD=TAATAATTTACTTTATCG	GT	1|0
5	86115330	BI_GS_DEL1_B1_P0972_84	A	<CN0>	100	PASS	AC=1;AF=0.216653;AFR_AF=0.112;AMR_AF=0.1527;AN=2;CIEND=0,0;CIPOS=0,0;CS=DEL_union;EAS_AF=0.3115;END=86117863;EUR_AF=0.2256;MC=UW_VH_6008,UW_VH_11959,UW_VH_25228,UW_VH_20352,EM_DL_DEL78348,UW_VH_2039,UW_VH_7244,UW_VH_5587,YL_CN_CHS_1253,UW_VH_20911,UW_VH_4474;NS=2504;SAS_AF=0.2965;SVTYPE=DEL;SVP=1.0;SVPD=8|8,0,0	GT	0|1
5	86246008	BI_GS_DEL1_B5_P0972_286	G	<CN0>	100	PASS	AC=1;AF=0.0872604;AFR_AF=0.1566;AMR_AF=0.0432;AN=2;CIEND=0,0;CIPOS=0,0;CS=DEL_union;EAS_AF=0.002;END=86247146;EUR_AF=0.0875;MC=UW_VH_2371,EM_DL_DEL10866690,SI_BD_5709;NS=2504;SAS_AF=0.1125;SVTYPE=DEL;SVP=1.0;SVPD=9|9,0,0	GT	0|1
5	86372695	ALU_umary_ALU_4445	T	<INS:ME:ALU>	.	.	AC=1;AF=0.466454;AFR_AF=0.2443;AMR_AF=0.5187;AN=2;CS=ALU_umary;EAS_AF=0.5843;EUR_AF=0.5169;MEINFO=AluYa5,18,281,+;NS=2504;SAS_AF=0.5562;SITEPOST=1;SVLEN=263;SVTYPE=ALU;TSD=AAAGAAAATATTT	GT	1|0
5	87328660	DEL_pindel_16051	AACCTGACAGAAATCACCTTAAACAACTGTCCAAAGTTAATTTCACAGGTAATAAAACATATCTACATGCTGTACCTCCATATAATGCACTGAAAATGATACATTACTTTTGTGATGTTTTTCCTAATAATGTATGGCTTAAATATAG	A	.	PASS	AC=2;AF=0.478035;AFR_AF=0.1309;AMR_AF=0.5764;AN=2;CS=DEL_pindel;EAS_AF=0.7034;END=87328807;EUR_AF=0.6054;NS=2504;SAS_AF=0.5143;SITEPOST=0.9927;SVTYPE=DEL;SVP=1.0;SVPD=8|8,0,0	GT	1|1
5	88032012	DEL_pindel_16060	TAAATATTTCAGCAACTCGGCCGGGCGCGGTGGCTCACGCCTGTAATCCCAGCACTTTGGGAGGCCGAGGCGGGTGGATCATGAGGTCAGGAGATCGAGACCATCCTGGCTAACAAGGTGAAACCCCGTCTCTACTAAAAATACAAAAAATTAGCCGGGCGCGGTGGCGGGCGCCTGTAGTCCCAGCTACTCGGGAGGCTGAGGCAGGAGAATGGCGTGAACCCGGGAAGCGGAGCTTGCAGTGAGCCGAGATTGCGCCACTGCAGTCCGCAGTCCGACCTGGGCGACAGAGCGAGACTCCGTCTCAAAAAAAAAAAAAAAAAAAAAAAAA	T	.	PASS	AC=1;AF=0.522764;AFR_AF=0.4297;AMR_AF=0.4914;AN=2;CS=DEL_pindel;EAS_AF=0.6052;END=88032342;EUR_AF=0.5686;MEINFO=AluYb6_2,1,281,+;NS=2504;SAS_AF=0.5389;SITEPOST=0.9956;SVTYPE=DEL_ALU	GT	1|0
5	88043138	DEL_pindel_16061	TTTTTTTTACTACTTTTTTTTTTTTTTTTTTTTTTTTTTTTTTTTTGAGACGGAGTCTCGCTCTGTCGCCCAGGCTGGAGTGCAGTGGCGGGATCTCGGCTCACTGCAAGCTCTGCCTCCCGGGTTCACGCCATTCTCCTGCCTCAGCCTCCCAAGTAGCTGGGACTACAGGCGCCCGCCACTACGCCCGGCTAATTTTTTTGTATTTTTAGTAGAGACGGGGTTTCACCGTTTTAGCCGGGATGGTCTCGATCTCCTGACCTCGTGATCCGCCCGCCTCGGCCTCCCAAAGTGCTGGGATTACAGGCGTGAGCCACCGCGCCCGGCCC	T	.	PASS	AC=2;AF=0.38099;AFR_AF=0.1762;AMR_AF=0.3444;AN=2;CS=DEL_pindel;EAS_AF=0.501;END=88043466;EUR_AF=0.4672;MEINFO=AluYa5,1,281,-;NS=2504;SAS_AF=0.4714;SITEPOST=0.9903;SVTYPE=DEL_ALU	GT	1|1
5	89450781	L1_umary_LINE1_1163	C	<INS:ME:LINE1>	.	.	AC=2;AF=0.778554;AFR_AF=0.7262;AMR_AF=0.768;AN=2;CS=L1_umary;EAS_AF=0.8274;EUR_AF=0.8091;MEINFO=LINE1,2,5975,+;NS=2504;SAS_AF=0.7751;SITEPOST=1;SVLEN=5973;SVTYPE=LINE1;TSD=GAAAGATGCTTAC	GT	1|1
5	89450997	L1_umary_LINE1_1164	A	<INS:ME:LINE1>	.	.	AC=1;AF=0.421725;AFR_AF=0.3865;AMR_AF=0.3948;AN=2;CS=L1_umary;EAS_AF=0.4603;EUR_AF=0.4473;MEINFO=LINE1,5427,6019,-;NS=2504;SAS_AF=0.4223;SITEPOST=1;SVLEN=592;SVTYPE=LINE1;TSD=null	GT	1|0
5	89860421	DEL_pindel_16082	TGGCGTTTAATATATATATATATTTTTTTTTTTTTTTTTTTGAGACGGAGTCTCGCTCTGTCGCCCAGGCTGGAGTGCAGTGGCGCGATCTCGGCTCACTGCAAGCTCCGCCTCCCGGGTTCACGCCATTCTCCTGCCTCAGCCTCCCGAGTAGCTGGGACTACAGGCGCCCGCCACTGCGCCCGGCTAATTTTTTGTATTTTTAGTAGAGACGGGGTTTCACCGTGTTAGCCAGGATGGTCTCGATCTCCTGACCTCGTGATCCGCCCGCCTCGGCCTCCCAAAGTGCTGGGATTACAGGCGTGAGCCACCGCGCCCGGCC	T	.	PASS	AC=1;AF=0.490016;AFR_AF=0.5673;AMR_AF=0.3674;AN=2;CS=DEL_pindel;EAS_AF=0.4841;END=89860742;EUR_AF=0.4692;MEINFO=AluYa1_1,1,281,-;NS=2504;SAS_AF=0.5;SITEPOST=0.9938;SVTYPE=DEL_ALU	GT	0|1
5	90499767	SI_BD_5728	A	<CN0>	100	PASS	AC=2;AF=0.731829;AFR_AF=0.534;AMR_AF=0.8069;AN=2;CIEND=-54,304;CIPOS=-304,63;CS=DEL_union;EAS_AF=0.8006;END=90502128;EUR_AF=0.8797;MC=YL_CN_BEB_1073,YL_CN_PUR_1483,YL_CN_CLM_1049,EM_DL_DEL78428,YL_CN_FIN_1178,YL_CN_MXL_1047;NS=2504;SAS_AF=0.7229;SVTYPE=DEL;SVP=1.0;SVPD=9|9,0,0	GT	1|1
5	93916283	DEL_pindel_16158	TAAAAAATGCATAACACGGCCGGGCGCGGTGGCTCACGCCTGTAATCCCAGCACTTTGGGAGGCCGAGGCGGGCGGATCACGAGGTCAGGAGATCGAGACCATCCCGGCTAAAATGGTGAAACCCCGTCTCTACTAAAAATACAAAAAATTAGCCGGGCGTAGTGGCGGGCGCCTGTAGTCCCAGCTACTCGGGAGGCTGAGGCGGGAGAATGGCGTGAACCCGGGAGGCGGAGCTTGCAGTGAGCCGAGATCCCGCCACTGCACTCCAGCCTGGGCGACAGAGCGAGACTCCGTCTCAAAAAAAAAAAAAAAAAAAAAAAAAAAAAAAAAAAAAAAA	T	.	PASS	AC=1;AF=0.407748;AFR_AF=0.5219;AMR_AF=0.4222;AN=2;CS=DEL_pindel;EAS_AF=0.3175;END=93916620;EUR_AF=0.4145;MEINFO=AluYa4b,1,281,+;NS=2504;SAS_AF=0.3292;SITEPOST=0.9967;SVTYPE=DEL_ALU	GT	0|1
5	94109625	DEL_pindel_16166	TGAAATAGGCCGGGCGCGGTGGCTCACGCCTGTAATCCCAGCACTTTGGGAGGCCGAGGCGGGCGGATCACGAGGTCAGGAGATCGAGACCATCCCGGCTAAAATGGTGAAACCCCGTCTCTACTAAAAATACAAAAAATTAGCCGGGCGTAGTGGCGGGCGCCTGTAGTCCCAGCTACTTGGGAGGCTGAGGCAGGAGAATGGCGTGAACCCGGGAGGCGGAGCTTGCAGTGAGCCGAGATCCCGCCACTGCACTCCAGCCTGGGCGACAGAGCAAGACTCCGTCTCAAAAAAAAAAAAAAAAAAAAAAAAAAAAAAAAAAAAAAAAAA	T	.	PASS	AC=1;AF=0.54972;AFR_AF=0.5703;AMR_AF=0.4942;AN=2;CS=DEL_pindel;EAS_AF=0.6716;END=94109954;EUR_AF=0.4394;MEINFO=AluYa5,1,281,+;NS=2504;SAS_AF=0.5491;SITEPOST=0.9998;SVTYPE=DEL_ALU	GT	1|0
5	94745176	ALU_umary_ALU_4482	T	<INS:ME:ALU>	.	.	AC=1;AF=0.0938498;AFR_AF=0.0915;AMR_AF=0.1009;AN=2;CS=ALU_umary;EAS_AF=0.0486;EUR_AF=0.169;MEINFO=AluUndef,156,281,-;NS=2504;SAS_AF=0.0613;SITEPOST=1;SVLEN=125;SVTYPE=ALU;TSD=null	GT	1|0
5	94994220	ALU_umary_ALU_4483	T	<INS:ME:ALU>	.	.	AC=1;AF=0.20607;AFR_AF=0.1044;AMR_AF=0.2003;AN=2;CS=ALU_umary;EAS_AF=0.2629;EUR_AF=0.2584;MEINFO=AluUndef,1,281,-;NS=2504;SAS_AF=0.2352;SITEPOST=1;SVLEN=280;SVTYPE=ALU;TSD=CTCTTTTTTTT	GT	0|1
5	95343311	DEL_pindel_16177	TAAGAAGAGGAAGATGGGGCCGGGCGCGGTGGCTCACGCCTGTAATCCCAGCACTTTGGGAGGCCGAGGCGGGCGGATCACGAGGTCAGGAGATCGAGACCATCCCGGCTAAAAACGGTGAAACCCCGTCTCTACTAAAAATACAAAAAATTAGCCGGGCGTAGTGGCGGGCGCCTGTAGTCCCAGCTACTTGGGAGGCTGAGGCAGGAGAATGGCGTGAACCCGGGAGGCGGAGCTTGCAGTGAGCCGAGATCCCGCCACTGCACTCCAGCCTGGGCGACAGAGCGAGACTCCGTCTCAAAAAAAAAAAAAAAAAAAAAAAAAAAAAAAAAAAAAAAAAAAAAAAAAAAAAAAA	T	.	PASS	AC=2;AF=0.761382;AFR_AF=0.7859;AMR_AF=0.7349;AN=2;CS=DEL_pindel;EAS_AF=0.7758;END=95343665;EUR_AF=0.7296;MEINFO=AluYa5,1,281,+;NS=2504;SAS_AF=0.7648;SITEPOST=0.9676;SVTYPE=DEL_ALU	GT	1|1
5	95909715	DEL_pindel_16191	ACATTTGCCCACTTTCTTTTTTTTTTTTTTTTTTTTTTTTTTTTTTTTTTTTTTTTTTGAGACGGAGTCTCGCTCTGTCGCCCAGGCCGGACTGCGGACTGCAGTGGCGCAATCTCGGCTCACTGCAAGCTCCGCTTCCCGGGTTCACGCCATTCTCCTGCCTCAGCCTCCCCAGTAGCTGGGACTACAGGCGCCCGCCACCGCGCCCGGCTAATTTTTTGTATTTTTAGTAGAGACGGGGTTTCACCTTGTTAGCCAGGATGGTCTCGATCTCCTGACCTCATGATCCACCCGCCTCGGCCTCCCAAAGTGCTGGGATTACAGGCGTGAGCCACCGCGCCCGGCCT	A	.	PASS	AC=1;AF=0.641374;AFR_AF=0.6437;AMR_AF=0.6297;AN=2;CS=DEL_pindel;EAS_AF=0.6944;END=95910061;EUR_AF=0.5845;MEINFO=AluYb6_2,1,281,-;NS=2504;SAS_AF=0.6503;SITEPOST=0.9749;SVTYPE=DEL_ALU	GT	0|1
5	95966477	BI_GS_DEL1_B1_P0981_930	A	<CN0>	100	PASS	AC=1;AF=0.208067;AFR_AF=0.1097;AMR_AF=0.2392;AN=2;CIEND=-11,12;CIPOS=-11,12;CS=DEL_union;EAS_AF=0.2034;END=95967328;EUR_AF=0.2465;MC=UW_VH_2741,SI_BD_5749,EM_DL_DEL10870764;NS=2504;SAS_AF=0.2843;SVTYPE=DEL;SVP=0.7777777777777778;SVPD=9|7,2,0	GT	0|1
5	96325017	DEL_pindel_16206	TTATATATAATATATAATTATATATAATATATAATATATTATATATTATATATAATTATATATTATATATTATATACAATATATTATATATTATATATAA	T	.	PASS	AC=2;AF=0.536941;AFR_AF=0.469;AMR_AF=0.5951;AN=2;CS=DEL_pindel;EAS_AF=0.5883;END=96325116;EUR_AF=0.5278;NS=2504;SAS_AF=0.544;SITEPOST=0.8637;SVTYPE=DEL;SVP=1.0;SVPD=9|9,0,0	GT	1|1
5	96866423	L1_umary_LINE1_1173	G	<INS:ME:LINE1>	.	.	AC=1;AF=0.290335;AFR_AF=0.4304;AMR_AF=0.1974;AN=2;CS=L1_umary;EAS_AF=0.1478;EUR_AF=0.2316;MEINFO=LINE1,5248,5988,+;NS=2504;SAS_AF=0.3742;SITEPOST=1;SVLEN=740;SVTYPE=LINE1;TSD=AAAAAATACATTTTTAG	GT	0|1
5	97401558	BI_GS_DEL1_B1_P0983_307	A	<CN0>	100	PASS	AC=1;AF=0.353035;AFR_AF=0.4054;AMR_AF=0.3184;AN=2;CIEND=0,0;CIPOS=0,0;CS=DEL_union;EAS_AF=0.2768;END=97402759;EUR_AF=0.3807;MC=EM_DL_DEL10871209,UW_VH_11098,UW_VH_2178,UW_VH_4691,UW_VH_7245,YL_CN_ITU_1231,YL_CN_STU_1231,SI_BD_5757;NS=2504;SAS_AF=0.3569;SVTYPE=DEL;SVP=1.0;SVPD=8|8,0,0	GT	0|1
5	97413946	DEL_pindel_16225	AAAGAGGAATTGCATGAGCAGAAGTAGGCTTGGAGGTAACAGTAATAGCTGCGTGTATAGGGCTCTTACTAATTTCAGGAATATAGTGACTACT	A	.	PASS	AC=1;AF=0.114417;AFR_AF=0.121;AMR_AF=0.0821;AN=2;CS=DEL_pindel;EAS_AF=0.1389;END=97414039;EUR_AF=0.0934;NS=2504;SAS_AF=0.1247;SITEPOST=0.9999;SVTYPE=DEL;SVP=0.8888888888888888;SVPD=9|8,1,0	GT	1|0
5	98345117	BI_GS_DEL1_B1_P0984_298	C	<CN0>	100	PASS	AC=2;AF=0.757188;AFR_AF=0.6793;AMR_AF=0.7579;AN=2;CIEND=0,0;CIPOS=0,0;CS=DEL_union;EAS_AF=0.9325;END=98347479;EUR_AF=0.673;MC=YL_CN_GWD_1739,SI_BD_5762,EM_DL_DEL78554,YL_CN_STU_1232;NS=2504;SAS_AF=0.7679;SVTYPE=DEL;SVP=1.0;SVPD=8|8,0,0	GT	1|1
5	98839884	BI_GS_DEL1_B5_P0984_857	G	<CN0>	100	PASS	AC=2;AF=0.354832;AFR_AF=0.3858;AMR_AF=0.3415;AN=2;CIEND=0,1;CIPOS=0,1;CS=DEL_union;EAS_AF=0.2996;END=98842906;EUR_AF=0.3628;MC=SI_BD_5768,YL_CN_MXL_1053,EM_DL_DEL78567,YL_CN_GWD_1741,UW_VH_1442;NS=2504;SAS_AF=0.3712;SVTYPE=DEL;SVP=1.0;SVPD=8|8,0,0	GT	1|1
5	99093637	ALU_umary_ALU_4507	T	<INS:ME:ALU>	.	.	AC=1;AF=0.278355;AFR_AF=0.2943;AMR_AF=0.2565;AN=2;CS=ALU_umary;EAS_AF=0.3363;EUR_AF=0.2197;MEINFO=AluUndef,1,280,-;NS=2504;SAS_AF=0.273;SITEPOST=1;SVLEN=279;SVTYPE=ALU;TSD=null	GT	0|1
5	99174314	DEL_pindel_16260	TTCTTTATCATTTTCTTTTTTTTTTTTTTTTTTGAGACGGAGTCTCGCTCTGTCGCCCAGGCTGGAGTGCAGTGGCGCGATCTCGGCTCACTGCAAGCTCCGCCTCCCAGGTTCACGCCATTCTCCTGCCTCAGCCTCCCGAGTAGCTGGGACTACAGGCGCCCGCTACCACGCCCGGCTAATTTTTTTGTATTTTTAGTAGAGACGGGGTTTCACCGTGTTAGCCAGGATGGTCTCGATCTCCTGACCTCGTGATCCGCCCGCCTCGGCCTCCCAAAGTGCTGGGATTACAGGCGTGAGCCACCGCGCCCGGCC	T	.	PASS	AC=1;AF=0.6252;AFR_AF=0.7421;AMR_AF=0.5893;AN=2;CS=DEL_pindel;EAS_AF=0.5665;END=99174628;EUR_AF=0.5934;MEINFO=AluYc1,1,281,-;NS=2504;SAS_AF=0.5859;SITEPOST=0.9686;SVTYPE=DEL_ALU	GT	1|0
5	99304383	ALU_umary_ALU_4510	T	<INS:ME:ALU>	.	.	AC=1;AF=0.103235;AFR_AF=0.0976;AMR_AF=0.1369;AN=2;CS=ALU_umary;EAS_AF=0.0377;EUR_AF=0.1928;MEINFO=AluYa4_5,20,281,+;NS=2504;SAS_AF=0.0624;SITEPOST=1;SVLEN=261;SVTYPE=ALU;TSD=AAAAAAAATTCT	GT	0|1
5	99400886	BI_GS_DEL1_B2_P0985_246	A	<CN0>	100	PASS	AC=1;AF=0.179712;AFR_AF=0.2284;AMR_AF=0.2478;AN=2;CIEND=-17,17;CIPOS=-17,17;CS=DEL_union;EAS_AF=0.0466;END=99401903;EUR_AF=0.3002;NS=2504;SAS_AF=0.0787;SVTYPE=DEL;SVP=0.5555555555555556;SVPD=9|5,4,0	GT	0|1
5	99759460	DEL_pindel_16274	TAAAAACACAGATAAACGGCCGGGCGCGGTGGCTCACGCCTGTAATCCCAGCACTTTGGGAGGCCGAGACGGGCGGATCACGAGGTCAGGAGATCGAGACCATCCTGGCTAACACGGTGAAACCCCGTCTCTACTAAAAATACAAAAATTAGCCGGGCATGGTGGCGCGCGCCTGTAGTCCCAGCTACACGGGAGGCTGAGGCAGGAGAATGGCGTGAACCCGGGAGGCGGAGCTTGCAGTGAGTCGAGATCGCGCCACTGCACTCCAGCCTGGGCGACAGAGCGAAACTCCGCCTCAAAAAAAAAAAAAAAAAAAAAA	T	.	PASS	AC=1;AF=0.741613;AFR_AF=0.6959;AMR_AF=0.7421;AN=2;CS=DEL_pindel;EAS_AF=0.7768;END=99759778;EUR_AF=0.7396;MEINFO=AluYg6,1,281,+;NS=2504;SAS_AF=0.7689;SITEPOST=0.9675;SVTYPE=DEL_ALU	GT	1|0
5	99923533	DEL_pindel_16284	TAAAATGTTATTAGCGGCCGGGCGCGGTGGCTCACGCCTGTAATCCCAGCACTTTGGGAGGCCGAGGCGGGCGGATCACGAGGTCAGGAGATCGAGACCATCCTGGCTAACACGGTGAAACCCCGTCTCTACTAAAAATACAAAAAATTAGCCGGGCGTGGTAGCGGGCGCCTGTAGTCCCAGCTACTCGGGAGGCTGAGGCAGGAGAATGGCGTGAACCCGGGAGGCGGAGCTTGCAGTGAGCCGAGATGGCGCCACTGCACTCCAGCCTGGGCGACAGAGCGAGACTCCGTCTCAAAAAAAAAA	T	.	PASS	AC=1;AF=0.39377;AFR_AF=0.6581;AMR_AF=0.4611;AN=2;CS=DEL_pindel;EAS_AF=0.0952;END=99923838;EUR_AF=0.4354;MEINFO=AluYc1,1,281,+;NS=2504;SAS_AF=0.2536;SITEPOST=0.9902;SVTYPE=DEL_ALU	GT	0|1
5	100060182	ALU_umary_ALU_4514	T	<INS:ME:ALU>	.	.	AC=1;AF=0.0894569;AFR_AF=0.1641;AMR_AF=0.17;AN=2;CS=ALU_umary;EAS_AF=0.0129;EUR_AF=0.0726;MEINFO=AluUndef,1,281,-;NS=2504;SAS_AF=0.0276;SITEPOST=1;SVLEN=280;SVTYPE=ALU;TSD=TAATTTAAGGATTTT	GT	0|1
5	100497396	ALU_umary_ALU_4517	T	<INS:ME:ALU>	.	.	AC=1;AF=0.430112;AFR_AF=0.407;AMR_AF=0.3588;AN=2;CS=ALU_umary;EAS_AF=0.5308;EUR_AF=0.4443;MEINFO=AluUndef,1,266,-;NS=2504;SAS_AF=0.3937;SITEPOST=1;SVLEN=265;SVTYPE=ALU;TSD=null	GT	0|1
5	101693791	BI_GS_DEL1_B2_P0987_434	T	<CN0>	100	PASS	AC=1;AF=0.580671;AFR_AF=0.6634;AMR_AF=0.5317;AN=2;CIEND=0,0;CIPOS=0,0;CS=DEL_union;EAS_AF=0.4643;END=101694719;EUR_AF=0.6392;MC=SI_BD_5792;NS=2504;SAS_AF=0.5634;SVTYPE=DEL;SVP=0.875;SVPD=8|7,1,0	GT	1|0
5	102163354	DEL_pindel_16331	TTGAAGCTCACTATGATTTTTTTTTTTTTTTTTTTTTTTTTTTTTTTTGAGACGGAGTCTCGCTCTGTCGCCCAGGCCGGACTGCGGACTGCAGTGGCGCAATCTCGGCTCACTGCAAGCTCCGCTTCCCGGGTTCACGCCATTCTCCTGCCTCAGCCTCCCGAGTAGCTGGGACTACAGGCGCCCGCCACTACGCCCGGCTAATTTTTTGTATTTTTAGTAGAGACGGGGTTTCACCTTGTTAGCCAGGATGG	T	.	PASS	AC=1;AF=0.614617;AFR_AF=0.6657;AMR_AF=0.6052;AN=2;CS=DEL_pindel;EAS_AF=0.6111;END=102163607;EUR_AF=0.5278;MEINFO=AluYb,83,281,-;NS=2504;SAS_AF=0.6452;SITEPOST=0.971;SVTYPE=DEL_ALU	GT	1|0
5	104429223	DUP_gs_CNV_5_104429223_104506021	C	<CN0>,<CN2>	.	PASS	AC=1,0;AF=0.00179712,0.00019968;AFR_AF=0,0;AMR_AF=0.0014,0;AN=2;CS=DUP_gs;EAS_AF=0,0;END=104506021;EUR_AF=0.008,0;MC=YL_CN_CEU_1579,EM_DL_DEL78712,BI_GS_DEL1_B1_P0990_324;NS=2504;SAS_AF=0,0.001;SITEPOST=1;SVTYPE=CNV	GT	0|1
5	104435942	BI_GS_DEL1_B4_P0990_89	A	<CN0>	100	PASS	AC=1;AF=0.00199681;AFR_AF=0;AMR_AF=0.0014;AN=2;CIEND=-11,11;CIPOS=-11,11;CS=DEL_union;EAS_AF=0;END=104443142;EUR_AF=0.008;MC=UW_VH_18793;NS=2504;SAS_AF=0.001;SVTYPE=DEL;SVP=0.0;SVPD=7|0,7,0	GT	0|1
5	104480244	YL_CN_FIN_1195	C	<CN0>	100	PASS	AC=1;AF=0.00199681;AFR_AF=0;AMR_AF=0.0014;AN=2;CIEND=-500,1000;CIPOS=-1000,500;CS=DEL_union;EAS_AF=0;END=104497582;EUR_AF=0.0089;MC=BI_GS_DEL1_B1_P0990_368;NS=2504;SAS_AF=0;SVTYPE=DEL;SVP=0.0;SVPD=9|0,9,0	GT	0|1
5	106236884	SI_BD_5815	G	<CN0>	100	PASS	AC=1;AF=0.376597;AFR_AF=0.1611;AMR_AF=0.5101;AN=2;CIEND=-50,138;CIPOS=-138,50;CS=DEL_union;EAS_AF=0.5367;END=106239672;EUR_AF=0.4443;MC=BI_GS_DEL1_B3_P0992_10,YL_CN_PJL_1287,YL_CN_CHB_1278,YL_CN_TSI_1175,YL_CN_IBS_1117;NS=2504;SAS_AF=0.3384;SVTYPE=DEL;SVP=0.6666666666666666;SVPD=9|6,3,0	GT	1|0
5	110085922	ALU_umary_ALU_4571	C	<INS:ME:ALU>	.	.	AC=1;AF=0.0926518;AFR_AF=0.1384;AMR_AF=0.0274;AN=2;CS=ALU_umary;EAS_AF=0.0883;EUR_AF=0.0497;MEINFO=AluUndef,153,280,-;NS=2504;SAS_AF=0.1258;SITEPOST=1;SVLEN=127;SVTYPE=ALU;TSD=AGAAAGGTC	GT	1|0
5	110694944	BI_GS_DEL1_B2_P0996_490	A	<CN0>	100	PASS	AC=1;AF=0.902556;AFR_AF=0.7617;AMR_AF=0.9308;AN=2;CIEND=0,0;CIPOS=0,0;CS=DEL_union;EAS_AF=1;END=110695264;EUR_AF=0.8917;MC=DEL_pindel_16504;NS=2504;SAS_AF=0.9836;SVTYPE=DEL;SVP=1.0;SVPD=9|9,0,0	GT	1|0
5	112477737	BI_GS_DEL1_B5_P0998_612	A	<CN0>	100	PASS	AC=1;AF=0.0071885;AFR_AF=0.0023;AMR_AF=0.0058;AN=2;CIEND=-20,21;CIPOS=-20,21;CS=DEL_union;EAS_AF=0.001;END=112478297;EUR_AF=0.0209;MC=UW_VH_3539,BI_GS_DEL1_B1_P0998_440;NS=2504;SAS_AF=0.0072;SVTYPE=DEL;SVP=1.0;SVPD=8|8,0,0	GT	1|0
5	112881416	DEL_pindel_16539	TTGATCTCCATTTTTTTTTTTTTTTTTTTTTTTTTTTTTTGAGACGGAGTCTCGCTCTGTTGCCCAGGCTGGAGTGCAGTGGCGGGATCTCGGCTCACTGCAAGCTCCGCCTCCCGGGTTCACGCCATTCTCCTGCCTCAGCCTCCCAAGTAGCTGGGACTACAGGCGCCCGCCACTACGCCCGGCTAATTTTTTGTATTTTTAGTAGAGACGGGGTTTCACCGTTTTAGCCGGGATGGTCTCGATCTCCTGACCTCGTGATCCGCCCGCCTCGGCCTCCCAAAGTGCTGGGATTACAGGCGTGAGCCACCGCGCCCGGCC	T	.	PASS	AC=2;AF=0.374002;AFR_AF=0.621;AMR_AF=0.4222;AN=2;CS=DEL_pindel;EAS_AF=0.2232;END=112881736;EUR_AF=0.3062;MEINFO=AluYa5,1,281,-;NS=2504;SAS_AF=0.2311;SITEPOST=0.998;SVTYPE=DEL_ALU	GT	1|1
5	114355263	ALU_umary_ALU_4589	T	<INS:ME:ALU>	.	.	AC=1;AF=0.137181;AFR_AF=0.0764;AMR_AF=0.2205;AN=2;CS=ALU_umary;EAS_AF=0.1538;EUR_AF=0.1193;MEINFO=AluUndef,1,280,-;NS=2504;SAS_AF=0.1616;SITEPOST=1;SVLEN=279;SVTYPE=ALU;TSD=GGCATTTTTT	GT	0|1
5	114731312	DEL_pindel_16580	GCTCTACAACTTTTTTTTTTTTTTTTTTTTTTTTTTTTTGAGACGGAGTCTTGCTCTGTCGCCCAGGCTGGAGCGCAGTGGCGCGATCTCGGCTCACTGCAAGCTCCGCCTCCCGGGTTCACGCCATTCTCCTGCCTCAGCCTCCCGAGTAGCTGGGACTACAGGCGCCCGCTACCACGCCCGGCTAATTTTTTGTATTTTTAGTAGAGACGGGGTTTCACCGTGTTAGCCAGGATGGTCTCGATCTCCTGACCTCATGATCCGCCCGCCTCGGCCTCCCAAAGTGCTGGGATTACAGGCGTGAGCCACCGCGCCCGGC	G	.	PASS	AC=2;AF=0.668331;AFR_AF=0.6452;AMR_AF=0.6859;AN=2;CS=DEL_pindel;EAS_AF=0.6607;END=114731630;EUR_AF=0.6819;MEINFO=AluYc1,2,281,-;NS=2504;SAS_AF=0.681;SITEPOST=0.97515;SVTYPE=DEL_ALU	GT	1|1
5	114739736	ALU_umary_ALU_4592	T	<INS:ME:ALU>	.	.	AC=1;AF=0.608427;AFR_AF=0.5711;AMR_AF=0.6239;AN=2;CS=ALU_umary;EAS_AF=0.6161;EUR_AF=0.6352;MEINFO=AluUndef,19,277,-;NS=2504;SAS_AF=0.6125;SITEPOST=1;SVLEN=258;SVTYPE=ALU;TSD=TAGAATGTTTTTTT	GT	1|0
5	114969401	BI_GS_DEL1_B3_P1000_41	A	<CN0>	100	PASS	AC=1;AF=0.319888;AFR_AF=0.2368;AMR_AF=0.3098;AN=2;CIEND=-14,14;CIPOS=-14,14;CS=DEL_union;EAS_AF=0.3591;END=114969875;EUR_AF=0.3787;NS=2504;SAS_AF=0.3384;SVTYPE=DEL;SVP=1.0;SVPD=8|8,0,0	GT	1|0
5	115894136	DEL_pindel_16615	TAAGGATTCTTTTTTTTTTTTTTTTTTTTTTTTTGAGACGGAGTCTCGCTCTGTCGCCCAGGCCGGACTGCGGACTGCAGTGGCGCAATCTCGGCTCACTGCAAGCTCCGCTTCCCGGGTTCACGCCATTCTCCTGCCTCAGCCTCCCGAGTAGCTGGGACTACAGGCGCCCGCCACCGCGCCCGGCTAATTTTTTGTATTTTTAGTAGAGACGGGGTTTCACCTTGTTAGCCAGGATGGTCTCGATCTCCTGACCTCATGATCCACCCGCCTCGGCCTCCCAAAGTGCTGGGATTACAGGCGTGAGCCACCGCGCCCGGCC	T	.	PASS	AC=1;AF=0.627196;AFR_AF=0.5424;AMR_AF=0.6657;AN=2;CS=DEL_pindel;EAS_AF=0.7361;END=115894457;EUR_AF=0.665;MEINFO=AluYb6_2,1,281,-;NS=2504;SAS_AF=0.5634;SITEPOST=0.9914;SVTYPE=DEL_ALU	GT	1|0
5	116428182	DEL_pindel_16642	ACATACTCCAATTTTTTTTTTTTTTTTTTTTGAGACGGAGTCTCGCTCTGTCGCCCAGGCCGGACTGCGGACTGCAGTGGCGCAATCTCGGCTCACTGCAAGCTCCGCTTCCCGGGTTCACGCCATTCTCCTGCCTCAGCCTCCCGAGTAGCTGGGACTACAGGCGCCCGCCACCGCGCCCGGCTAATTTTTTGTATTTTTAGTAGAGACGGGGTTTCACCTTGTGAGCCAGGATGGTCTCGATCTCCTGACCTCATGATCCACCCGCCTCGGCCTCCCAAAGTGCTGGGATTACAGGCGTGAGCCACCGCGCCCGGCC	A	.	PASS	AC=1;AF=0.542732;AFR_AF=0.4781;AMR_AF=0.5836;AN=2;CS=DEL_pindel;EAS_AF=0.6399;END=116428500;EUR_AF=0.5288;MEINFO=AluYb6_2,1,281,-;NS=2504;SAS_AF=0.5153;SITEPOST=0.9946;SVTYPE=DEL_ALU	GT	0|1
5	116744643	ALU_umary_ALU_4606	G	<INS:ME:ALU>	.	.	AC=1;AF=0.024361;AFR_AF=0.0371;AMR_AF=0.0231;AN=2;CS=ALU_umary;EAS_AF=0;EUR_AF=0.0437;MEINFO=AluUndef,1,257,+;NS=2504;SAS_AF=0.0133;SITEPOST=1;SVLEN=256;SVTYPE=ALU;TSD=AAGAAGTATCTG	GT	0|1
5	117387107	BI_GS_DEL1_B2_P1003_267	G	<CN0>	100	PASS	AC=1;AF=0.0844649;AFR_AF=0.1581;AMR_AF=0.0504;AN=2;CIEND=0,0;CIPOS=0,0;CS=DEL_union;EAS_AF=0.004;END=117393891;EUR_AF=0.0835;MC=EM_DL_DEL79245,UW_VH_3442,YL_CN_YRI_1648,UW_VH_18777;NS=2504;SAS_AF=0.093;SVTYPE=DEL;SVP=1.0;SVPD=9|9,0,0	GT	0|1
5	117868219	BI_GS_DEL1_B2_P1003_586	A	<CN0>	100	PASS	AC=1;AF=0.124601;AFR_AF=0.1225;AMR_AF=0.134;AN=2;CIEND=0,0;CIPOS=0,0;CS=DEL_union;EAS_AF=0.0139;END=117868529;EUR_AF=0.1869;MC=UW_VH_4131,UW_VH_2588,UW_VH_3633;NS=2504;SAS_AF=0.1708;SVTYPE=DEL;SVP=1.0;SVPD=9|9,0,0	GT	1|0
5	118977635	ALU_umary_ALU_4620	T	<INS:ME:ALU>	.	.	AC=1;AF=0.340655;AFR_AF=0.4539;AMR_AF=0.317;AN=2;CS=ALU_umary;EAS_AF=0.1677;EUR_AF=0.339;MEINFO=AluUndef,3,281,+;NS=2504;SAS_AF=0.3845;SITEPOST=1;SVLEN=278;SVTYPE=ALU;TSD=AACTCATGAT	GT	1|0
5	119015144	DEL_pindel_16697	TGAGAAGTCTCTTTTTTTTTTTTTTTTTTTTTGAGACGGAGTCTCGCTCTGTCGCCCAGGCTGGACTGCGGACTGCAGTGGCGCAATCTCGGCTCACTGCAAGCTCCGCTTCCCGGGTTCAACGCCATTCTCCTGCCTCAGCCTCCCCAGTAGCTGGGACTACAGGCGCCCGCCACCGCGCCCGGCTAATTTTTTGTATTTTTAGTAGAGACGGGGTTTCACCTTGTTAGCCAGGATGGTCTCGATCTCCTGACCTCATGATCCACCCGCCTCGGCCTCCCAAAGTGCTGGGATTACAGGCGTGAGCCACCGCGCCCGGCC	T	.	PASS	AC=1;AF=0.673323;AFR_AF=0.7648;AMR_AF=0.598;AN=2;CS=DEL_pindel;EAS_AF=0.6786;END=119015464;EUR_AF=0.6561;MEINFO=AluYb6_2,1,281,-;NS=2504;SAS_AF=0.6155;SITEPOST=0.9846;SVTYPE=DEL_ALU	GT	0|1
5	119380174	UW_VH_15926	A	<CN0>	100	PASS	AC=2;AF=0.675519;AFR_AF=0.7005;AMR_AF=0.6037;AN=2;CIEND=0,415;CIPOS=-594,0;CS=DEL_union;EAS_AF=0.7817;END=119382671;EUR_AF=0.498;MC=SI_BD_5880,YL_CN_KHV_1308,YL_CN_FIN_1211,EM_DL_DEL79292,UW_VH_510;NS=2504;SAS_AF=0.7658;SVTYPE=DEL;SVP=1.0;SVPD=9|9,0,0	GT	1|1
5	121059232	BI_GS_DEL1_B1_P1007_48	T	<CN0>	100	PASS	AC=2;AF=0.888578;AFR_AF=0.9024;AMR_AF=0.9063;AN=2;CIEND=0,0;CIPOS=0,0;CS=DEL_union;EAS_AF=0.8244;END=121060007;EUR_AF=0.9583;MC=EM_DL_DEL10880622,SI_BD_5896,DEL_pindel_16730;NS=2504;SAS_AF=0.8517;SVTYPE=DEL;SVP=1.0;SVPD=8|8,0,0	GT	1|1
5	122274354	DEL_pindel_16755	GGCCGGGCGCGGTGGCTCACGCCTGTAATCCCAGCACTTTGGGAGGCCGAGGCGGGCGGATCACGAGGTCAGGAGATCGAGACCATCCTGGCTAACACGGTGAAACCCCGTCTCTACTAAAAATACAAAAAATTAGCCGGGCGTAGTGGCGGGCGCCTGTAGTCCCAGCTACTTGGGAGGCTGAGGCAGGAGAATGGCGTGAACCCGGGAGGCGGAGCTTGCAGTGAGCCGAGATCGCGCCACTGCACTCCAGCCTGGGCGACAGAGCGAGACTCCGTCTCAAAAAAAAAAAAAAAAAAAAAAAAAAAAAAAAAGGCAATGAAA	G	.	PASS	AC=2;AF=0.846645;AFR_AF=0.9092;AMR_AF=0.8127;AN=2;CS=DEL_pindel;EAS_AF=0.9861;END=122274677;EUR_AF=0.6759;MEINFO=AluYa2,1,281,+;NS=2504;SAS_AF=0.818;SITEPOST=1;SVTYPE=DEL_ALU	GT	1|1
5	122582810	ALU_umary_ALU_4637	G	<INS:ME:ALU>	.	.	AC=1;AF=0.140974;AFR_AF=0.1324;AMR_AF=0.1671;AN=2;CS=ALU_umary;EAS_AF=0.1181;EUR_AF=0.1759;MEINFO=AluYa5,1,281,+;NS=2504;SAS_AF=0.1217;SITEPOST=1;SVLEN=280;SVTYPE=ALU;TSD=AAGATACCTAATG	GT	0|1
5	123194218	ALU_umary_ALU_4641	T	<INS:ME:ALU>	.	.	AC=1;AF=0.0499201;AFR_AF=0.0575;AMR_AF=0.0288;AN=2;CS=ALU_umary;EAS_AF=0.0565;EUR_AF=0.0696;MEINFO=AluUndef,5,277,-;NS=2504;SAS_AF=0.0276;SITEPOST=1;SVLEN=272;SVTYPE=ALU;TSD=null	GT	0|1
5	124484339	DEL_pindel_16797	GACAAGAAGAGTTTCCATTGATCATTGTACCTTGGATATCTTCTCCATTCTTT	G	.	PASS	AC=1;AF=0.472644;AFR_AF=0.4697;AMR_AF=0.4798;AN=2;CS=DEL_pindel;EAS_AF=0.4702;END=124484391;EUR_AF=0.4612;NS=2504;SAS_AF=0.4857;SITEPOST=0.9997;SVTYPE=DEL;SVP=0.3333333333333333;SVPD=9|3,6,0	GT	0|1
5	125730728	ALU_umary_ALU_4653	G	<INS:ME:ALU>	.	.	AC=1;AF=0.00778754;AFR_AF=0;AMR_AF=0.0216;AN=2;CS=ALU_umary;EAS_AF=0.001;EUR_AF=0.0119;MEINFO=AluUndef,1,281,-;NS=2504;SAS_AF=0.0112;SITEPOST=1;SVLEN=280;SVTYPE=ALU;TSD=AAAGTGAGCCAG	GT	1|0
5	126458368	BI_GS_DEL1_B4_P1012_86	G	<CN0>	100	PASS	AC=1;AF=0.527955;AFR_AF=0.4198;AMR_AF=0.5836;AN=2;CIEND=0,0;CIPOS=0,0;CS=DEL_union;EAS_AF=0.6458;END=126458811;EUR_AF=0.4612;MC=DEL_pindel_16829;NS=2504;SAS_AF=0.5818;SVTYPE=DEL;SVP=1.0;SVPD=8|8,0,0	GT	0|1
5	127172319	SI_BD_5930	G	<CN0>	100	PASS	AC=2;AF=0.594249;AFR_AF=0.5741;AMR_AF=0.6369;AN=2;CIEND=-66,282;CIPOS=-282,59;CS=DEL_union;EAS_AF=0.5784;END=127173286;EUR_AF=0.6869;MC=UW_VH_11070,EM_DL_DEL10883636,YL_CN_CEU_1612;NS=2504;SAS_AF=0.5123;SVTYPE=DEL;SVP=1.0;SVPD=8|8,0,0	GT	1|1
5	127172367	BI_GS_DEL1_B5_P1013_223	G	<CN0>	100	PASS	AC=2;AF=0.591653;AFR_AF=0.5719;AMR_AF=0.6326;AN=2;CIEND=-28,28;CIPOS=-28,28;CS=DEL_union;EAS_AF=0.5744;END=127172679;EUR_AF=0.6849;NS=2504;SAS_AF=0.5112;SVTYPE=DEL;SVP=0.0;SVPD=8|0,8,0	GT	1|1
5	127335985	BI_GS_DEL1_B2_P1013_234	T	<CN0>	100	PASS	AC=1;AF=0.459465;AFR_AF=0.5227;AMR_AF=0.3905;AN=2;CIEND=0,0;CIPOS=0,0;CS=DEL_union;EAS_AF=0.7312;END=127336914;EUR_AF=0.2893;MC=SI_BD_5933,UW_VH_13744,UW_VH_7352,UW_VH_14360,UW_VH_5694,UW_VH_18800,UW_VH_1446,UW_VH_18039,UW_VH_6733,UW_VH_23128,UW_VH_20584,UW_VH_20912,UW_VH_11392;NS=2504;SAS_AF=0.318;SVTYPE=DEL;SVP=1.0;SVPD=8|8,0,0	GT	1|0
5	128378681	DEL_pindel_16853	TCTCTCCCCCTCTTTTTTTTTTTTTTTTTTTTGAGACGGAGTCTCGCTCTGTCGCCCAGGCTGGAGTGCAGTGGCGGGATCTCGGCTCACTGCAAGCTCCGCCTCCCGGGTTCACGCCATTCTCCTGCCTCAGCCTCCCAAGTAGCTAGGACTACAGGCGCCCGCCACTACGCCCGGCTATTTTTTGTAGTTTTAGTAGAGACAGGGTTTCACCGTTTTAGCCGGGATGGTCTCGATCTCCTGACCTCGTGATCCGCCCGCCTCGGCCTCCCAAAGTGCTGGGATTACAGGCGTGAGCCACCGCGCCCGGCC	T	.	PASS	AC=1;AF=0.213059;AFR_AF=0.2375;AMR_AF=0.1988;AN=2;CS=DEL_pindel;EAS_AF=0.2222;END=128378992;EUR_AF=0.167;MEINFO=AluYa8,1,281,-;NS=2504;SAS_AF=0.228;SITEPOST=0.9999;SVTYPE=DEL_ALU	GT	0|1
5	130804188	DEL_pindel_16903	ATTAAAAAATGAATACTTGAAGGATGTATGTACTGACCCTGAGATTACACTAAAAATGGGAGAACTTTTAGGTATTTAAGATGATCT	A	.	PASS	AC=1;AF=0.228634;AFR_AF=0.1346;AMR_AF=0.2622;AN=2;CS=DEL_pindel;EAS_AF=0.4028;END=130804274;EUR_AF=0.1839;NS=2504;SAS_AF=0.1984;SITEPOST=0.99775;SVTYPE=DEL;SVP=0.7777777777777778;SVPD=9|7,2,0	GT	0|1
5	130853258	ALU_umary_ALU_4684	G	<INS:ME:ALU>	.	.	AC=1;AF=0.422524;AFR_AF=0.2738;AMR_AF=0.438;AN=2;CS=ALU_umary;EAS_AF=0.371;EUR_AF=0.5547;MEINFO=AluYb8,11,278,-;NS=2504;SAS_AF=0.5297;SITEPOST=1;SVLEN=267;SVTYPE=ALU;TSD=AAAAAATCTCTCAAATG	GT	1|0
5	135115148	BI_GS_DEL1_B2_P1021_98	T	<CN0>	100	PASS	AC=2;AF=0.330671;AFR_AF=0.1127;AMR_AF=0.4063;AN=2;CIEND=-1,1;CIPOS=-1,1;CS=DEL_union;EAS_AF=0.2371;END=135120700;EUR_AF=0.5417;MC=EM_DL_DEL79690,YL_CN_ASW_1352;NS=2504;SAS_AF=0.4509;SVTYPE=DEL;SVP=1.0;SVPD=8|8,0,0	GT	1|1
5	136851113	DUP_uwash_chr5_136851112_136857394	G	<CN0>	.	PASS	AC=2;AF=0.989816;AFR_AF=0.9629;AMR_AF=0.9971;AN=2;CS=DUP_uwash;EAS_AF=1;END=136857394;EUR_AF=1;NS=2504;SAS_AF=1;SITEPOST=1;SVTYPE=DEL;SVP=0.75;SVPD=8|6,2,0	GT	1|1
5	136854589	YL_CN_CDX_1103	T	<CN0>	100	PASS	AC=2;AF=0.985224;AFR_AF=0.9448;AMR_AF=0.9986;AN=2;CIEND=-500,1000;CIPOS=-1000,500;CS=DEL_union;EAS_AF=1;END=136856557;EUR_AF=1;MC=YL_CN_PEL_1134,YL_CN_IBS_1143,YL_CN_ASW_1354,YL_CN_LWK_1259,YL_CN_CHB_1300,YL_CN_ACB_1490,YL_CN_KHV_1319,BI_GS_DEL1_B2_P1022_726,YL_CN_FIN_1225,YL_CN_ITU_1272,UW_VH_513,YL_CN_JPT_1418,YL_CN_ESN_1361,YL_CN_STU_1272,YL_CN_GWD_1799,SI_BD_5987,UW_VH_16971,YL_CN_BEB_1112;NS=2504;SAS_AF=1;SVTYPE=DEL;SVP=1.0;SVPD=9|9,0,0	GT	1|1
5	137807355	YL_CN_CEU_1626	T	<CN0>	100	PASS	AC=1;AF=0.00678914;AFR_AF=0.0008;AMR_AF=0.0029;AN=2;CIEND=-500,1000;CIPOS=-1000,500;CS=DEL_union;EAS_AF=0.001;END=137817069;EUR_AF=0.0258;MC=EM_DL_DEL79810,SI_BD_5997,BI_GS_DEL1_B4_P1023_160,UW_VH_1447;NS=2504;SAS_AF=0.0041;SVTYPE=DEL;SVP=1.0;SVPD=8|8,0,0	GT	1|0
5	139595138	ALU_umary_ALU_4708	A	<INS:ME:ALU>	.	.	AC=1;AF=0.136781;AFR_AF=0.087;AMR_AF=0.1182;AN=2;CS=ALU_umary;EAS_AF=0.1141;EUR_AF=0.1441;MEINFO=AluYb8,1,278,+;NS=2504;SAS_AF=0.2331;SITEPOST=1;SVLEN=277;SVTYPE=ALU;TSD=TAAATTACAGA	GT	0|1
5	141459200	DEL_pindel_17106	ATCACTACAGACTTGGGCCTGCTGTGATGTACAGGGGTGGTAGCATCAACCAGATCTCAGCCAAGAAATGAAAACCTGCATGTCCACTGTGGTAGCCACCTGCCATCTGTGGCTACTGAGCACTTGAAATGTGATTAGCCCAAATTGAGATGTGCTGTAAGTGTAAAACACACACTGGATTTTGAAGACAGTATGTAAAAAAGAACATAGCAGGCTGGGCACGGTGGCTCACGCCTGTAATCCCAGCACTTTGGGAGGCCAAGGTGGGCAGATCACTTGAGGTTAGGAGTTTGAGACCAGCCTGGC	A	.	PASS	AC=1;AF=0.220647;AFR_AF=0.171;AMR_AF=0.2565;AN=2;CS=DEL_pindel;EAS_AF=0.13;END=141459505;EUR_AF=0.3201;NS=2504;SAS_AF=0.2536;SITEPOST=0.9989;SVTYPE=DEL;SVP=0.5555555555555556;SVPD=9|5,4,0	GT	1|0
5	142935366	DEL_pindel_17132	TAAAAATAAAAGTATGGCCGGGCGCGGTGGCTCACGCCTGTAATCCCAGCACTTTGGGAGGCCGAGGCGGGCGGATCACGAGGTCAGGAGATCGAGACCATCCCGGCTAAAACGGTGAAACCCCGTCTCTACTAAAAATACAAAAAATTAGCCGGGCGTAGTGGCGGGCGCCTGTAGTCCCAGCTACTCGGGAGGCTGAGGCAGGAGAATGGCGTGAACCCGGGAGGTGGAGCTTGCAGTGAGCGGAGATCCCGCCACTGCACTCCAGCCTGGGCGACAGAGCGAGACTCCGTCTCAAAAAAAAAAAAAAATA	T	.	PASS	AC=1;AF=0.55611;AFR_AF=0.702;AMR_AF=0.5447;AN=2;CS=DEL_pindel;EAS_AF=0.4256;END=142935678;EUR_AF=0.5905;MEINFO=AluYa4b,1,281,+;NS=2504;SAS_AF=0.4663;SITEPOST=0.9939;SVTYPE=DEL_ALU	GT	0|1
5	143080256	DEL_pindel_17134	GAAATTTTAGAAAATAGAACTTTCATGATGGGGTAATGATGGGTACACTGTGGAGGGGGTTGGGGATTTTATATGTTTAGATCATTTGGACTTTTGTTTAAATTTCTCTAATGATTAAAAGCTAACTGAAGATAGACATATCATCTATTTATTTTGCTTTCTACAGCCTTTGTTAGGAGTTTGCATAGGCTAATGCATACAAC	G	.	PASS	AC=1;AF=0.260982;AFR_AF=0.2307;AMR_AF=0.2406;AN=2;CS=DEL_pindel;EAS_AF=0.3661;END=143080458;EUR_AF=0.2147;NS=2504;SAS_AF=0.2556;SITEPOST=0.9999;SVTYPE=DEL;SVP=1.0;SVPD=8|8,0,0	GT	1|0
5	143353634	DEL_pindel_17140	TAGAATCATGGCCTGGACAGGAGAATGGCGTGAACCCGGGAAGCGGAGCTTGCAGTGAGCCGAGATTGCGCCACTGCAGTCCGCAGTCCGACCTGGGCGACAGAGCGAGACTCCGTCTCAAAAAAAAAAAAAAAAAAAAAAAAAAAAAAAAAAAAAAAAAAAAAAAAAAGAAAAAA	T	.	PASS	AC=1;AF=0.287141;AFR_AF=0.407;AMR_AF=0.1859;AN=2;CS=DEL_pindel;EAS_AF=0.3056;END=143353809;EUR_AF=0.1402;MEINFO=AluYb8,177,282,+;NS=2504;SAS_AF=0.3292;SITEPOST=0.9998;SVTYPE=DEL_ALU	GT	1|0
5	144871903	BI_GS_DEL1_B5_P1030_1029	T	<CN0>	100	PASS	AC=1;AF=0.199281;AFR_AF=0.0802;AMR_AF=0.2248;AN=2;CIEND=0,0;CIPOS=0,0;CS=DEL_union;EAS_AF=0.1141;END=144872807;EUR_AF=0.2386;MC=UW_VH_517,DEL_pindel_17167;NS=2504;SAS_AF=0.3896;SVTYPE=DEL;SVP=1.0;SVPD=9|9,0,0	GT	1|0
5	146380181	DEL_pindel_17196	ATGATCAGTAACTATTAGGTTGGTGCAAAAGTAATTGTGGATTTGCCATTTTTAATGGCAAAAACCACAATTACTT	A	.	PASS	AC=2;AF=0.273363;AFR_AF=0.4054;AMR_AF=0.1412;AN=2;CS=DEL_pindel;EAS_AF=0.2857;END=146380256;EUR_AF=0.1779;NS=2504;SAS_AF=0.274;SITEPOST=0.9999;SVTYPE=DEL;SVP=1.0;SVPD=8|8,0,0	GT	1|1
5	146637736	ALU_umary_ALU_4739	T	<INS:ME:ALU>	.	.	AC=1;AF=0.214058;AFR_AF=0.2761;AMR_AF=0.2608;AN=2;CS=ALU_umary;EAS_AF=0.1131;EUR_AF=0.2475;MEINFO=AluYa5,19,279,-;NS=2504;SAS_AF=0.1667;SITEPOST=1;SVLEN=260;SVTYPE=ALU;TSD=AACCTTTTATAATTTTTGTT	GT	0|1
5	147462155	DEL_pindel_17219	TTATATATTCTTTTTTTTTTTTTTTTTTTTTTTTTTTGAGACGGAGTCTCGCTGTCGCCCAGGCTGGAGTGCAGTGGCGCAATCTCGGCTCACTGCAGGCTCCGCCCCCTGGGGTTCACGCCATTCTCCTGCCTCAGCCTCCCGAGTAGCTGGGACTACAGGCGCCCGCCACCTCGCCCGGCTAATTTTTTGTATTTTTAGTAGAGACAGGGTTTCACCGTGTTAGCCAGGATGGTCTCGATCTCCTGACCTCGTGATCCGCCCGCCTCGGCCTCCCAAAGTGCTGGGATTACAGGCGTGAGCCACCGCGCCCGGCC	T	.	PASS	AC=1;AF=0.705871;AFR_AF=0.7284;AMR_AF=0.6873;AN=2;CS=DEL_pindel;EAS_AF=0.7956;END=147462471;EUR_AF=0.5427;MEINFO=AluYe,1,281,-;NS=2504;SAS_AF=0.7638;SITEPOST=0.96125;SVTYPE=DEL_ALU	GT	0|1
5	147552866	CINV_delly_INV00084159	T	<INV>	.	PASS	AC=2;AF=0.448482;AFR_AF=0.4902;AMR_AF=0.3804;AN=2;CIEND=-274,274;CIPOS=-274,274;CS=CINV_delly;EAS_AF=0.3819;END=147554617;EUR_AF=0.5338;IMPRECISE;NS=2504;SAS_AF=0.4213;SVTYPE=INV;SVP=1.0;SVPD=8|8,0,0	GT	1|1
5	151760910	DEL_pindel_17321	ACTTAAATGTATTTTTTTTTTTTTTTTTTTTTTTGAGACGGAGTCTCGCTCTGTCGCCCAGGCTGGAGTGCAGTGGCGGGATCTCGGCTCACTGCAAGCTCCGCCTCCCGGGTTCACGCCATTCTCCTGCCTCAGCCTCCCAAGTAGCTGGGACTACAGGCGCCCGCCACTACGCCCGGCTAATTTTTTGTATTTTTAGTAGAGACGGGGTTTCACCGTTTTAGCCGGGATGGTCTCGATCTCCTGACCTCGTGATCCGCCCGCCTCGGCCTCCCAAAGTGCTGGGATTACAGGCGTGAGCCACCGCGCCCGGC	A	.	PASS	AC=1;AF=0.0964457;AFR_AF=0.0106;AMR_AF=0.2233;AN=2;CS=DEL_pindel;EAS_AF=0.0198;END=151761223;EUR_AF=0.159;MEINFO=AluYa5,2,281,-;NS=2504;SAS_AF=0.137;SITEPOST=0.9992;SVTYPE=DEL_ALU	GT	0|1
5	152529738	ALU_umary_ALU_4773	T	<INS:ME:ALU>	.	.	AC=1;AF=0.1877;AFR_AF=0.1384;AMR_AF=0.1671;AN=2;CS=ALU_umary;EAS_AF=0.0883;EUR_AF=0.3231;MEINFO=AluUndef,1,281,-;NS=2504;SAS_AF=0.2321;SITEPOST=1;SVLEN=280;SVTYPE=ALU;TSD=TCAACACAGTATTTTT	GT	0|1
5	153092141	DEL_pindel_17357	CTTCTTGATGTCACTGTAGTATTGTGGGGAAGAGAAAGAGCCTGAGAGTAAATATTGAGGCAAG	C	.	PASS	AC=1;AF=0.0599042;AFR_AF=0.084;AMR_AF=0.0504;AN=2;CS=DEL_pindel;EAS_AF=0.006;END=153092204;EUR_AF=0.0557;NS=2504;SAS_AF=0.0941;SITEPOST=0.9999;SVTYPE=DEL;SVP=0.7777777777777778;SVPD=9|7,2,0	GT	0|1
5	154315917	DEL_pindel_17386	CAGTGAGCCAAGATCCCGCCATTGCACTCCAGCCTGGGCGACAGAGCCAGACTCCGTCTCAAAAAAAAAAAAAAAAGTAATTAATA	C	.	PASS	AC=2;AF=0.948682;AFR_AF=0.8684;AMR_AF=0.9755;AN=2;CS=DEL_pindel;EAS_AF=0.9782;END=154316002;EUR_AF=0.9751;NS=2504;SAS_AF=0.9806;SITEPOST=1;SVTYPE=DEL;SVP=0.875;SVPD=8|7,1,0	GT	1|1
5	155311785	BI_GS_DEL1_B4_P1041_70	A	<CN0>	100	PASS	AC=1;AF=0.434305;AFR_AF=0.6762;AMR_AF=0.5461;AN=2;CIEND=0,0;CIPOS=0,0;CS=DEL_union;EAS_AF=0.2718;END=155312580;EUR_AF=0.3101;MC=EM_DL_DEL10894470,UW_VH_22900,UW_VH_21180,SI_BD_6092,DEL_pindel_17408,UW_VH_520;NS=2504;SAS_AF=0.3231;SVTYPE=DEL;SVP=1.0;SVPD=8|8,0,0	GT	1|0
5	156566740	ALU_umary_ALU_4796	C	<INS:ME:ALU>	.	.	AC=1;AF=0.0898562;AFR_AF=0.0431;AMR_AF=0.049;AN=2;CS=ALU_umary;EAS_AF=0.1171;EUR_AF=0.1163;MEINFO=AluUndef,1,277,-;NS=2504;SAS_AF=0.1268;SITEPOST=1;SVLEN=276;SVTYPE=ALU;TSD=AAAGAAAATCTTC	GT	0|1
5	158592397	DEL_pindel_17476	AAATAATATCCTGGCCGGGCGCGGTGGCTCACGCCTGTAATCCCAGCACTTTGGGAGGCCGAGGCGGGCGGATCACGAGGTCAGGAGATCGAGACCATCCCGGCTAAAACGGTGAAACCCCGTCTCTACTAAAAATACAAAAAAATTAGCCGGGCGTAGTGGCGGGCGCCTGTAGTCCCAGCTACTTGGGAGGCTGAGGCAGGAGAATGGCGTGAACCCGGGAGGCGGAGCTTGCAGTGAGCCGAGATCCCGCCACTGCACTCCAGCCTGGGCGACAGAGCGAGACTCCGTCTCAAAAAAAAAAAAAAAAAAAAAAAAAAAAAAAAAAAAAAAAAAAAAAAAAAAT	A	.	PASS	AC=2;AF=0.652955;AFR_AF=0.7595;AMR_AF=0.6628;AN=2;CS=DEL_pindel;EAS_AF=0.5288;END=158592742;EUR_AF=0.6064;MEINFO=AluYa5,1,281,+;NS=2504;SAS_AF=0.6779;SITEPOST=0.9887;SVTYPE=DEL_ALU	GT	1|1
5	158717172	ALU_umary_ALU_4807	T	<INS:ME:ALU>	.	.	AC=1;AF=0.301518;AFR_AF=0.1657;AMR_AF=0.3213;AN=2;CS=ALU_umary;EAS_AF=0.3492;EUR_AF=0.3907;MEINFO=AluYa5,1,281,-;NS=2504;SAS_AF=0.3303;SITEPOST=1;SVLEN=280;SVTYPE=ALU;TSD=GAACCTGATTTATTT	GT	0|1
5	159122155	ALU_umary_ALU_4809	G	<INS:ME:ALU>	.	.	AC=1;AF=0.217252;AFR_AF=0.1543;AMR_AF=0.2061;AN=2;CS=ALU_umary;EAS_AF=0.2897;EUR_AF=0.2366;MEINFO=AluUndef,1,280,-;NS=2504;SAS_AF=0.2157;SITEPOST=1;SVLEN=279;SVTYPE=ALU;TSD=AAAAGATTATACACTGGG	GT	0|1
5	159351202	L1_umary_LINE1_1240	T	<INS:ME:LINE1>	.	.	AC=1;AF=0.156949;AFR_AF=0.0076;AMR_AF=0.1254;AN=2;CS=L1_umary;EAS_AF=0.2758;EUR_AF=0.2217;MEINFO=LINE1,3855,6012,-;NS=2504;SAS_AF=0.1922;SITEPOST=1;SVLEN=2157;SVTYPE=LINE1;TSD=null	GT	1|0
5	159742556	DEL_pindel_17500	AAGGGGATGAATAAAAACAAAAAAAGATTAGAGTACGATCCCAGTTAAACTACATTCATGCACACACACATATGCAAAAATATTAACTGTGTAATCAGAGTGGTAGG	A	.	PASS	AC=1;AF=0.321885;AFR_AF=0.0877;AMR_AF=0.3977;AN=2;CS=DEL_pindel;EAS_AF=0.372;END=159742662;EUR_AF=0.4811;NS=2504;SAS_AF=0.3691;SITEPOST=0.9996;SVTYPE=DEL;SVP=0.8888888888888888;SVPD=9|8,1,0	GT	0|1
5	160431305	DEL_pindel_17523	TAGATTTCTTTTTTTTTTTTTTTTTTTTTTTTTTTTTTTTTTTTTTTTTTGAGACGGAGTCTCGCTCTGTCGCCCAGGCTGGAGTGCAGTGGCGGGATCTCGGCTCACTGCAAGCTCCGCCTCCCGGGTTCACGCCATTCTCCTGCCTCAGCCTCCCAAGTAGCTGGGACTACAGGCGCCCGCCACTACGCCCGGCTAATTTTTTTGTATTTTTAGTAGAGACGGGGTTTCACCGTTTTAGCCGGGATGGTCTCGATCTCTTGACCTCGTGATCCGCCCTCCTCGGCCTCCCAAAGTGCTGGGATTACAGGCGTGAGCCACCGCGCCCGGCC	T	.	PASS	AC=2;AF=0.590256;AFR_AF=0.646;AMR_AF=0.4856;AN=2;CS=DEL_pindel;EAS_AF=0.5724;END=160431636;EUR_AF=0.5875;MEINFO=AluYa5,1,281,-;NS=2504;SAS_AF=0.6104;SITEPOST=0.9919;SVTYPE=DEL_ALU	GT	1|1
5	164366297	DEL_pindel_17607	TCTCTAAGGTCTTTTTTTTTTTTTTTTTTTTGAGACGGAGTCTCGCTCTGTCGCCCAGGCTGGAGTGCAGTGGCGGGATCTCGGCTCACTGCAAGCTCCGCCTCCCGGGTTCACGCCATTCTCCTGCCTCAGCCTCCCAAGTAGCTGGGACTACAGGCGCCCGCCACTACGCCCGGCTAATTTTTTGTATTTTTAGTAGAGACGGGGTTTCACCGTTTTAGCCGGGATGGTCTCGATCTCCTGACCTCGTGATCCGCCCGCCTCGGCCTCCCAAAGTGCTGGGATTACAGGCGTGAGCCACCGCGCCCGGC	T	.	PASS	AC=1;AF=0.571486;AFR_AF=0.5862;AMR_AF=0.5937;AN=2;CS=DEL_pindel;EAS_AF=0.6369;END=164366607;EUR_AF=0.506;MEINFO=AluYa5,2,281,-;NS=2504;SAS_AF=0.5358;SITEPOST=0.99485;SVTYPE=DEL_ALU	GT	0|1
5	166294129	DEL_pindel_17636	ATTTTTTGTATTTTTTTTTTTTTTTTTTTTTTTTTTTTTTTTGAGACGGAGTCTCGCTCTGTCGCCCAGGCTGGAGTGCAGTGGCGGGATCTCGGCTCACTGCAAGCTCCGCCTCCCGGGTTCACGCCATTCTCCTGCCTCAGCCTCCCGAGTAGCTGGGACTACAGGCGCCCGCCACTACGCCCGGCTAATT	A	.	PASS	AC=2;AF=0.873003;AFR_AF=0.8676;AMR_AF=0.8977;AN=2;CS=DEL_pindel;EAS_AF=0.8581;END=166294321;EUR_AF=0.8738;NS=2504;SAS_AF=0.8773;SITEPOST=0.9999;SVTYPE=DEL;SVP=1.0;SVPD=9|9,0,0	GT	1|1
5	166402763	BI_GS_DEL1_B2_P1052_247	A	<CN0>	100	PASS	AC=1;AF=0.114617;AFR_AF=0.0151;AMR_AF=0.2911;AN=2;CIEND=0,0;CIPOS=0,0;CS=DEL_union;EAS_AF=0.0069;END=166403636;EUR_AF=0.2167;MC=UW_VH_19268,EM_DL_DEL10898354,UW_VH_11205,SI_BD_6146,DEL_pindel_17639,UW_VH_10370,UW_VH_524,UW_VH_8230,UW_VH_13905;NS=2504;SAS_AF=0.1299;SVTYPE=DEL;SVP=1.0;SVPD=9|9,0,0	GT	1|0
5	167299359	DEL_pindel_17667	GGAAAGAGAAGGAAGGAAGGAAGGAAAAGAAAGAAGGAAAGAAAGGAAGAAAAAAAGAGAAAGAGAGAGACAGAAAGAAAGCAAACAAGCACGAAAGAAAGAAAGCACGAAAGAAAGAAAGAAAGAAAGAAAAAGAAAGAAAGAAAGAAAGAAAGAAAGAAAGAAAGAAAGAAAGAAAGAAAGAAAGAAAGAAAGAGAAAGAAAGAAAGAAAGAAAGAAAGAAA	G	.	PASS	AC=1;AF=0.278554;AFR_AF=0.0734;AMR_AF=0.3156;AN=2;CS=DEL_pindel;EAS_AF=0.3026;END=167299582;EUR_AF=0.3847;NS=2504;SAS_AF=0.3957;SITEPOST=0.9992;SVTYPE=DEL;SVP=0.0;SVPD=8|0,8,0	GT	0|1
5	168742523	DEL_pindel_17710	TAAAAATGTTCCCTGACTCCCGGCTAAAACGGTGAAACCCCGTCTCTACTAAAAATACAAAAAATTAGCCGGGCGTAGTGGCGGGCGCCTGTAGTCCCAGCTACTTGGGAGGCTGAGGCAGGAGAATGGCGTGAACCCGGGAGGCGGAGCTTGCAGTGAGCCGAGATCCCGCCACTGCACTCCAGCCTGGGCGACAGAGCGAGACTCCGTCTCAAAAAAAAAAAAAAAAAAAAAA	T	.	PASS	AC=1;AF=0.66254;AFR_AF=0.674;AMR_AF=0.6787;AN=2;CS=DEL_pindel;EAS_AF=0.7113;END=168742757;EUR_AF=0.6074;MEINFO=AluY,86,281,+;NS=2504;SAS_AF=0.6421;SITEPOST=0.9659;SVTYPE=DEL_ALU	GT	0|1
5	168911933	ALU_umary_ALU_4861	G	<INS:ME:ALU>	.	.	AC=1;AF=0.243211;AFR_AF=0.1392;AMR_AF=0.1859;AN=2;CS=ALU_umary;EAS_AF=0.3948;EUR_AF=0.2694;MEINFO=AluUndef,1,281,+;NS=2504;SAS_AF=0.2413;SITEPOST=1;SVLEN=280;SVTYPE=ALU;TSD=AAAGAG	GT	1|0
5	170129842	SI_BD_6161	G	<CN0>	100	PASS	AC=1;AF=0.398363;AFR_AF=0.2557;AMR_AF=0.4121;AN=2;CIEND=-50,217;CIPOS=-217,50;CS=DEL_union;EAS_AF=0.8095;END=170131382;EUR_AF=0.1332;MC=BI_GS_DEL1_B1_P1056_156,UW_VH_6742,YL_CN_JPT_1440,UW_VH_5149,YL_CN_MSL_1236,EM_DL_DEL10900161,YL_CN_BEB_1138;NS=2504;SAS_AF=0.4305;SVTYPE=DEL;SVP=1.0;SVPD=8|8,0,0	GT	0|1
5	170158817	DEL_pindel_17725	TGAAAAGCTGAGATCCCGCCACTGCACTCCAGCCTGGGCCACAGAGCGAGACTCCGTCTCAAAAAAAAAAAAAAAAAAAAAAAAAAAAAA	T	.	PASS	AC=1;AF=0.671725;AFR_AF=0.6581;AMR_AF=0.7161;AN=2;CS=DEL_pindel;EAS_AF=0.7411;END=170158906;EUR_AF=0.6412;MEINFO=AluYa8,226,282,+;NS=2504;SAS_AF=0.6186;SITEPOST=0.98925;SVTYPE=DEL_ALU	GT	0|1
5	170201339	ALU_umary_ALU_4866	G	<INS:ME:ALU>	.	.	AC=1;AF=0.501198;AFR_AF=0.5053;AMR_AF=0.4452;AN=2;CS=ALU_umary;EAS_AF=0.5982;EUR_AF=0.3767;MEINFO=AluYa4_3,1,281,+;NS=2504;SAS_AF=0.5634;SITEPOST=1;SVLEN=280;SVTYPE=ALU;TSD=AGAAAAGTAGAATG	GT	1|0
5	171893746	ALU_umary_ALU_4873	T	<INS:ME:ALU>	.	.	AC=1;AF=0.213658;AFR_AF=0.0673;AMR_AF=0.3199;AN=2;CS=ALU_umary;EAS_AF=0.2331;EUR_AF=0.338;MEINFO=AluYc1,1,275,-;NS=2504;SAS_AF=0.1881;SITEPOST=1;SVLEN=274;SVTYPE=ALU;TSD=TCCCCAGATTTCT	GT	0|1
5	174760806	ALU_umary_ALU_4886	G	<INS:ME:ALU>	.	.	AC=1;AF=0.157149;AFR_AF=0.152;AMR_AF=0.2291;AN=2;CS=ALU_umary;EAS_AF=0.1101;EUR_AF=0.2068;MEINFO=AluUndef,7,281,+;NS=2504;SAS_AF=0.1104;SITEPOST=1;SVLEN=274;SVTYPE=ALU;TSD=null	GT	0|1
5	175353978	DUP_gs_CNV_5_175353978_175371353	C	<CN2>	.	PASS	AC=2;AF=0.994409;AFR_AF=0.9826;AMR_AF=0.9971;AN=2;CS=DUP_gs;EAS_AF=0.998;END=175371353;EUR_AF=0.999;NS=2504;SAS_AF=1;SITEPOST=1;SVTYPE=DUP;SVP=0.125;SVPD=8|1,7,0	GT	1|1
5	177199170	UW_VH_14200	T	<CN0>	100	PASS	AC=2;AF=0.563099;AFR_AF=0.5567;AMR_AF=0.5403;AN=2;CIEND=0,128;CIPOS=-59,0;CS=DEL_union;EAS_AF=0.5625;END=177205310;EUR_AF=0.5398;NS=2504;SAS_AF=0.6125;SVTYPE=DEL;SVP=0.125;SVPD=8|1,7,0	GT	1|1
5	177405751	EM_DL_DEL10903754	T	<CN0>	100	PASS	AC=2;AF=0.710463;AFR_AF=0.5446;AMR_AF=0.8487;AN=2;CIEND=-150,150;CIPOS=-150,150;CS=DEL_union;EAS_AF=0.6538;END=177406551;EUR_AF=0.833;NS=2504;SAS_AF=0.7689;SVTYPE=DEL;SVP=0.42857142857142855;SVPD=7|3,4,0	GT	1|1
5	178109064	BI_GS_DEL1_B5_P1064_128	G	<CN0>	100	PASS	AC=1;AF=0.231629;AFR_AF=0.0378;AMR_AF=0.1859;AN=2;CIEND=0,0;CIPOS=0,0;CS=DEL_union;EAS_AF=0.3839;END=178113416;EUR_AF=0.2495;MC=UW_VH_528,YL_CN_CHB_1354,YL_CN_CLM_1147;NS=2504;SAS_AF=0.3507;SVTYPE=DEL;SVP=0.7777777777777778;SVPD=9|7,2,0	GT	0|1
5	179369185	ALU_umary_ALU_4898	T	<INS:ME:ALU>	.	.	AC=1;AF=0.275958;AFR_AF=0.1483;AMR_AF=0.353;AN=2;CS=ALU_umary;EAS_AF=0.3542;EUR_AF=0.2575;MEINFO=AluUndef,165,281,+;NS=2504;SAS_AF=0.3323;SITEPOST=1;SVLEN=116;SVTYPE=ALU;TSD=GAAATAAAGAGGGCACT	GT	0|1
5	179847334	BI_GS_DEL1_B3_P1065_24	G	<CN0>	100	PASS	AC=1;AF=0.0613019;AFR_AF=0.0756;AMR_AF=0.0447;AN=2;CIEND=-34,34;CIPOS=-34,34;CS=DEL_union;EAS_AF=0;END=179848559;EUR_AF=0.0984;MC=UW_VH_3741,SI_BD_6256;NS=2504;SAS_AF=0.0787;SVTYPE=DEL;SVP=0.8888888888888888;SVPD=9|8,1,0	GT	0|1
6	256502	DUP_gs_CNV_6_256502_293373	G	<CN2>,<CN3>	.	PASS	AC=2,0;AF=0.66234,0.00658946;AFR_AF=0.8661,0.0098;AMR_AF=0.4078,0.0043;AN=2;CS=DUP_gs;EAS_AF=0.5685,0.0089;END=293373;EUR_AF=0.5358,0.003;NS=2504;SAS_AF=0.7945,0.0051;SITEPOST=0.9999;SVTYPE=CNV	GT	1|1
6	305181	DUP_gs_CNV_6_305181_340601	A	<CN2>,<CN3>,<CN4>	.	PASS	AC=2,0,0;AF=0.829273,0.0151757,0.00179712;AFR_AF=0.8949,0.0113,0;AMR_AF=0.7839,0.0173,0.0043;AN=2;CS=DUP_gs;EAS_AF=0.7639,0.0159,0.002;END=340601;EUR_AF=0.7922,0.0219,0.004;NS=2504;SAS_AF=0.8783,0.0112,0;SITEPOST=0.9998;SVTYPE=CNV	GT	1|1
6	327586	DUP_gs_CNV_6_327586_368712	A	<CN2>,<CN3>,<CN4>	.	PASS	AC=2,0,0;AF=0.829673,0.014976,0.00179712;AFR_AF=0.8941,0.0113,0;AMR_AF=0.7824,0.0173,0.0043;AN=2;CS=DUP_gs;EAS_AF=0.7629,0.0149,0.002;END=368712;EUR_AF=0.7972,0.0219,0.004;NS=2504;SAS_AF=0.8783,0.0112,0;SITEPOST=0.9997;SVTYPE=CNV	GT	1|1
6	380338	DEL_pindel_17962	CCTCCCCACGGTCTTCCTGGATGGGCTTCAAACCTCCTTTCTGGCCTCTACGCCCTGGGTCCCGCCCCCAGCCCAGA	C	.	PASS	AC=1;AF=0.46226;AFR_AF=0.4841;AMR_AF=0.4496;AN=2;CS=DEL_pindel;EAS_AF=0.4474;END=380414;EUR_AF=0.4503;NS=2504;SAS_AF=0.4693;SITEPOST=1;SVTYPE=DEL;SVP=0.8888888888888888;SVPD=9|8,1,0	GT	0|1
6	666377	EM_DL_DEL10906321	A	<CN0>	100	PASS	AC=2;AF=0.565096;AFR_AF=0.3714;AMR_AF=0.621;AN=2;CIEND=-150,150;CIPOS=-150,150;CS=DEL_union;EAS_AF=0.7956;END=667821;EUR_AF=0.6004;MC=YL_CN_CEU_1715,YL_CN_PUR_1628,YL_CN_ASW_1430,YL_CN_YRI_1763,YL_CN_JPT_1496,YL_CN_GBR_1322,YL_CN_ITU_1353,YL_CN_PEL_1204,YL_CN_CHB_1375,YL_CN_KHV_1385,YL_CN_CHS_1368,YL_CN_CLM_1158;NS=2504;SAS_AF=0.5133;SVTYPE=DEL;SVP=1.0;SVPD=9|9,0,0	GT	1|1
6	1682791	DEL_pindel_18013	TTCATTTTTTTTTTTTTTTTTTTTTTTTTTTGAGACGGAGTCTCGCTCTGTCGCCCAGGCTGGAGTGCAGTGGCGCAATCTCGGCTCACTGCAAGCTCCGCCTCCCGGGTTCACGCCATTCTCCTGCCTCAGCCTCCCAAGTAGCTGGGACTACAGGCGCCCGCCACTACGCCCGGCTAATTTTTTGTATTTTTAGTAGAGACGGGGTTTCACCGTTTTAGCCGGGATGGTCTCGATCTCCTGACCTCGTGATCCGCCCGCCTCGGCCTCCCAAAGTGCTGGGATTACAGGCGTGAGCCACCGCGCCCGGCC	T	.	PASS	AC=2;AF=0.768171;AFR_AF=0.789;AMR_AF=0.6859;AN=2;CS=DEL_pindel;EAS_AF=0.7173;END=1683102;EUR_AF=0.8121;MEINFO=AluYa4_5,1,281,-;NS=2504;SAS_AF=0.8057;SITEPOST=0.9913;SVTYPE=DEL_ALU	GT	1|1
6	2605520	DEL_pindel_18046	GGGAAGGAATGAAGGAAGGGAGGGAGGGAGGGAAGGAGGGAAGGGAAGGGAAGGGAAGGAA	G	.	PASS	AC=2;AF=0.593051;AFR_AF=0.3011;AMR_AF=0.6729;AN=2;CS=DEL_pindel;EAS_AF=0.753;END=2605580;EUR_AF=0.6481;NS=2504;SAS_AF=0.7096;SITEPOST=0.986;SVTYPE=DEL;SVP=0.875;SVPD=8|7,1,0	GT	1|1
6	4050241	DEL_pindel_18082	TGGAAACAGTTGTTTTTTTTTTTTTTTTTTTTTTTTTTGAGACGGAGTCTCGCTCTGTCGCCCAGGCTGGAGTGCAGTGGCGCAATCTCGGCTCACTGCAAGCTCCGCCTCCCGGGTTCACGCCATTCTCCTGCCTCAGCCTCCCAAGTAGCTGGGACTACAGGCGCCCGCCACTACGCCCGGCTAATTTTTTGTATTTTTAATAGAGACGGGGTTTCACCGTTTTAGCCGGGATGGTCTCGATCTCCTGACCTCGTGATCCGCCCGCCTCGGCCTCCCACAGTGCTGGGATTACAGGCGTGAGCCACCGCGCCCGGCCA	T	.	PASS	AC=1;AF=0.671326;AFR_AF=0.6868;AMR_AF=0.683;AN=2;CS=DEL_pindel;EAS_AF=0.6409;END=4050560;EUR_AF=0.6869;MEINFO=AluYa4_5,1,281,-;NS=2504;SAS_AF=0.6575;SITEPOST=0.9764;SVTYPE=DEL_ALU	GT	0|1
6	5898451	BI_GS_DEL1_B2_P1072_726	T	<CN0>	100	PASS	AC=1;AF=0.172724;AFR_AF=0.1324;AMR_AF=0.2046;AN=2;CIEND=0,0;CIPOS=0,0;CS=DEL_union;EAS_AF=0.1399;END=5898882;EUR_AF=0.2107;MC=DEL_pindel_18118,UW_VH_2049;NS=2504;SAS_AF=0.1994;SVTYPE=DEL;SVP=1.0;SVPD=8|8,0,0	GT	0|1
6	6277340	DEL_pindel_18128	TAAGACTGACACTGTGCAGGAGATCGAGACCATCCCGGCTAAAACGGTGAAACCCCGTCTCTACTAAAAAATACAAAAAATTAGCCGGGCGTAGTGGCGGGCGCCTGTGGTCCCAGCTACTTGGGAGGCTGAGGCAGGAGAATGGCGTGAACCCGGGAGGCGGAGCTTGCAGTGAGCCGAGATCCCGCCACTGCACTCCAGCCTGGGCGACAGAGCGAGACTCCGTCTCAAAAAAAAAAAAAAAAAAAAAAAAAAAAAAAAAA	T	.	PASS	AC=1;AF=0.558107;AFR_AF=0.6793;AMR_AF=0.5331;AN=2;CS=DEL_pindel;EAS_AF=0.4276;END=6277602;EUR_AF=0.5666;MEINFO=AluY,70,281,+;NS=2504;SAS_AF=0.5378;SITEPOST=0.9932;SVTYPE=DEL_ALU	GT	1|0
6	7717367	DEL_pindel_18171	TAAAGAATGGCTAAAGAGGCCGGGCGCGGTGGCTCACGCCTGTAATCCCAGCACTTTGGGAGGCCGAGGCGGGCGGATCACGAGGTCAGGAGATCGAGACCATTCTGGCTAACACGGTGAAACCCCGTCTCTACTAAAAATACAAAAAATTAGCCGGGCGTGGTAGCGGGCGCCTGTAGTCCCAGCTACTCGGGAGGCTGAGGCAGGAGAATGGCGTGAACCCGGGAGGCGGAGCTTGCAGTGAGCCGAGATCGCGCCACTGCACTCCAGCCTGGGCGACAGAGCGAGACTCCGTCTCAAAAAAAAAAAAAAAAAAAAAAAAAAAAAAAAAAAAAA	T	.	PASS	AC=1;AF=0.746605;AFR_AF=0.7617;AMR_AF=0.7219;AN=2;CS=DEL_pindel;EAS_AF=0.7698;END=7717702;EUR_AF=0.7227;MEINFO=AluYc1,1,281,+;NS=2504;SAS_AF=0.7444;SITEPOST=0.96995;SVTYPE=DEL_ALU	GT	1|0
6	9014816	DEL_pindel_18213	TAAAAAATGCTCCTCACAGCTTGCAGTGAGCCGAGATCCCGCCACTGCACTCCAGCCTGGGCGACAGAGCGAGACTCCGTCTCAAAAAAAAAAAAAAAAAAAAAAAAAA	T	.	PASS	AC=1;AF=0.568291;AFR_AF=0.711;AMR_AF=0.5908;AN=2;CS=DEL_pindel;EAS_AF=0.5466;END=9014924;EUR_AF=0.4751;MEINFO=AluYa8,215,282,+;NS=2504;SAS_AF=0.4775;SITEPOST=0.9942;SVTYPE=DEL_ALU	GT	0|1
6	9075287	DEL_pindel_18216	AAGGATTTTTTTTTTTTTTTTTTTTTTTTTTTTTTTTTTTTTGAGACGGAGTTTCGCTCTGTCGCCCAGGCTGGAGTGCAGTGGCGCGATCTCGACTCACTGCAAGCTCCGCCTCCCGGGTTCACGCCATTCTCCTGCCTCAGCCTCCTGTGTAGCTGGGACTACAGGCACGCGCCACCATGCCCGGCTAATTTTTGTATTTTTAGTAGAGACGGGGTTTCACCGTGTTAGCCAGGATGGTCTCGATCTCCTGACCTCGTGATCCGCCCGTCTCGGCCTCCCAAAGTGCTGGGATTACAGGCGTGAGCCACCGCGCCCGGCC	A	.	PASS	AC=1;AF=0.393171;AFR_AF=0.438;AMR_AF=0.4625;AN=2;CS=DEL_pindel;EAS_AF=0.4306;END=9075608;EUR_AF=0.2644;MEINFO=AluYg6a2,1,281,-;NS=2504;SAS_AF=0.3773;SITEPOST=0.9991;SVTYPE=DEL_ALU	GT	0|1
6	10070792	DEL_pindel_18234	TGTATTACATTTTCGGCCGGGCGCGGTGGCTCACGCCTGTAATCCCAGCACTTTGGGAGGCCGAGGCGGGCGGATCACGAGGTCAGGAGATCGAGACCATCCCGGCTAAAACGGTGAAACCCCGTCTCTACTAAAAATACAAAAAATTAGCCGGGCGTAGTGGCGGGCGCCTGTAGTCCCAGCTACTTGGGAGGCTGAGGCGGGAGAATGGCGTGAACCCGGGAGGCGGAGCTTGCAGTGAGCCGAGATCCCGCCACTGCACTCCAGCCTGGGCGACAGAGCGGGACTCCGTCTCAAAAAAAAAAAAAAAAAAA	T	.	PASS	AC=1;AF=0.673123;AFR_AF=0.711;AMR_AF=0.6787;AN=2;CS=DEL_pindel;EAS_AF=0.7312;END=10071105;EUR_AF=0.6034;MEINFO=AluYa5,1,281,+;NS=2504;SAS_AF=0.6299;SITEPOST=0.9617;SVTYPE=DEL_ALU	GT	1|0
6	10264425	BI_GS_DEL1_B1_P1077_251	G	<CN0>	100	PASS	AC=2;AF=0.597843;AFR_AF=0.2443;AMR_AF=0.7983;AN=2;CIEND=0,0;CIPOS=0,0;CS=DEL_union;EAS_AF=0.6577;END=10265263;EUR_AF=0.837;MC=SI_BD_6346;NS=2504;SAS_AF=0.6258;SVTYPE=DEL;SVP=1.0;SVPD=8|8,0,0	GT	1|1
6	11444339	DEL_pindel_18272	GTGCTACGCACTTTTTTTTTTTTTTTTTTTTTGAGACGGAGTCTCGCTCTGTCGCCCAGGCTGGAGTGCAGTGGCGGGATCTCGGCTCACTGCAAGCTCCGCCTCCCGGGTTCACGCCATTCTCCCGCCTCAGCCTCCCAAGTAGCTGGGACTACAGGCGCCCGCCACTACGCCCGGCTAATTTTTTGTATTTTTAGTAGAGACGGGGTTTCACCATTTTAGCCGGGATGGTCTCGATCTCCTGACCTCGTGATCCGCCCGCCTCGGCCTCCCAAAGTGCTGGGATTACAGGCGTGAGCCACCGCGCCCGGCC	G	.	PASS	AC=1;AF=0.18131;AFR_AF=0.1914;AMR_AF=0.1945;AN=2;CS=DEL_pindel;EAS_AF=0.2302;END=11444651;EUR_AF=0.1511;MEINFO=AluYa5,1,281,-;NS=2504;SAS_AF=0.1391;SITEPOST=0.9999;SVTYPE=DEL_ALU	GT	1|0
6	11556091	DEL_pindel_18277	TAAAGACTGAGGTACAAGGCCGGGCGCGGTGGCTCACGCCTGTAATCCCAGCACTTTGGGAGGCCGAGGCGGGCGGATCACGAGGTCAGGAGATCGAGACCATCCTGGCTAACACGGTGAAACCCCGTCTCTACTAAAAATACAAAAAATTAGCCGGGCGTGGTGGCGGGCGCCTGTAGTCCCAGCTACTCGGGAGGCTGAGGCAGGAGAATGGCGTGAACCCGGGAGGCGGAGCTTGCAGTGAGCCGAGATCGCGCCACTGCACTCCAGCCTGGGCGACAGAGCGAGACTCCGTCTCAAAAAAAAAAAAAAAAAAAAAAA	T	.	PASS	AC=1;AF=0.766573;AFR_AF=0.7269;AMR_AF=0.7579;AN=2;CS=DEL_pindel;EAS_AF=0.7708;END=11556411;EUR_AF=0.7883;MEINFO=AluY,1,281,+;NS=2504;SAS_AF=0.7996;SITEPOST=0.971;SVTYPE=DEL_ALU	GT	1|0
6	11903436	DEL_pindel_18286	CAAAAGTCTTTAGAGTGGGCCGGGCGCGGTGGCTCACGCCTGTAATCCCAGCACTTTGGGAGGCCGAGGCGGGCAGATCACGAGGTCAGGAGATCGAGACCATCCCGGCTAAAACGGTGAAACCCCGTCTCTACTAAAAATACAAAAAATTAGCCGGGCGTAGTGGCGGGCGCCTGTAGTCCCAGCTACTTGGGAGGCTGAGGCAGGAGAATGGCGTGAACCCGGGAGGCGGAGCTTGCAGTGAGCCGAGATCCCACCACTGCACTCCAGCCTGGGCGACAGAGCGAGACTCCGTCTCAAAAAAAAAAAAAAA	C	.	PASS	AC=1;AF=0.629393;AFR_AF=0.6732;AMR_AF=0.6499;AN=2;CS=DEL_pindel;EAS_AF=0.5595;END=11903748;EUR_AF=0.7147;MEINFO=AluYa5,1,281,+;NS=2504;SAS_AF=0.5399;SITEPOST=0.9796;SVTYPE=DEL_ALU	GT	1|0
6	12102183	ALU_umary_ALU_4967	G	<INS:ME:ALU>	.	.	AC=1;AF=0.0864617;AFR_AF=0.0847;AMR_AF=0.0461;AN=2;CS=ALU_umary;EAS_AF=0.0893;EUR_AF=0.0736;MEINFO=AluYb6_2,1,276,+;NS=2504;SAS_AF=0.1278;SITEPOST=1;SVLEN=275;SVTYPE=ALU;TSD=AAGAAAGCTGGAGTGG	GT	0|1
6	13503049	L1_umary_LINE1_1263	A	<INS:ME:LINE1>	.	.	AC=2;AF=0.491014;AFR_AF=0.3253;AMR_AF=0.5101;AN=2;CS=L1_umary;EAS_AF=0.5595;EUR_AF=0.5626;MEINFO=LINE1,39,6013,-;NS=2504;SAS_AF=0.5573;SITEPOST=1;SVLEN=5974;SVTYPE=LINE1;TSD=null	GT	1|1
6	13882549	EM_DL_DEL10912917	A	<CN0>	100	PASS	AC=1;AF=0.331869;AFR_AF=0.0416;AMR_AF=0.5231;AN=2;CIEND=-150,150;CIPOS=-150,150;CS=DEL_union;EAS_AF=0.3373;END=13883852;EUR_AF=0.4095;MC=YL_CN_FIN_1294,YL_CN_BEB_1191,YL_CN_GBR_1335,YL_CN_MXL_1161,YL_CN_GIH_1075,YL_CN_CEU_1730,YL_CN_IBS_1208,YL_CN_STU_1359;NS=2504;SAS_AF=0.5031;SVTYPE=DEL;SVP=1.0;SVPD=8|8,0,0	GT	0|1
6	14745282	BI_GS_DEL1_B5_P1081_1036	C	<CN0>	100	PASS	AC=2;AF=0.767372;AFR_AF=0.4697;AMR_AF=0.7997;AN=2;CIEND=0,0;CIPOS=0,0;CS=DEL_union;EAS_AF=0.9802;END=14745689;EUR_AF=0.8569;NS=2504;SAS_AF=0.8354;SVTYPE=DEL;SVP=1.0;SVPD=8|8,0,0	GT	1|1
[truncated: 692,952 more chars]
