# Supplementary material for: SV-plaudit: A cloud-based framework for manually curating thousands of structural variants
Source: Gigascience. 2018 May 31;7(7):giy064. doi: 10.1093/gigascience/giy064 (PMC6030999; doi:10.1093/gigascience/giy064)
Supplement: Additional Files [file giy064_supp.zip › Supplemental_File_6.txt]

DEL_1_72778537-72784594.png
DEL_18_5325026-5325315.png
DEL_18_75267029-75267561.png
DEL_2_106695492-106695752.png
DEL_1_207292375-207292595.png
DEL_22_37143105-37144405.png
DEL_6_167488659-167489084.png
DEL_4_9186956-9206735.png
DEL_6_18402131-18402447.png
DEL_4_190302417-190302714.png
DEL_7_155140316-155141440.png
DEL_3_162512202-162525833.png
DEL_8_12233575-12236244.png
DEL_8_39306887-39312031.png
DEL_X_154790161-154790501.png
INS_21_23080617-23080619.png
DEL_8_138743347-138743803.png
DEL_8_144709682-144710111.png
DEL_8_39303973-39308306.png
DEL_8_39311276-39321581.png
DEL_X_154798201-154803718.png
DEL_11_51346696-51348982.png
DEL_1_248755655-248758478.png
DEL_12_9635128-9688881.png
DEL_1_187464747-187466829.png
DEL_1_4204667-4204717.png
DEL_11_4248265-4353229.png
DEL_6_167488571-167488857.png
DEL_3_129774132-129780957.png
DEL_3_26451164-26451660.png
DEL_4_4131077-4132207.png
DEL_4_34779788-34780532.png
DEL_4_69426439-69454553.png
DEL_4_9157568-9214307.png
DEL_2_146868295-146876318.png
DEL_3_162558858-162601552.png
DEL_6_32494142-32494484.png
DEL_8_597104-598344.png
DEL_X_154867954-154868024.png
DEL_6_32454946-32478407.png
